# Supplementary material for: Transcriptome analysis of pancreatic cells across distant species highlights novel important regulator genes
Source: BMC Biol. 2017 Mar 21;15:21. doi: 10.1186/s12915-017-0362-x (PMC5360028; doi:10.1186/s12915-017-0362-x)
Supplement: Additional file 2: Table S1. — Gene expression levels in alpha, beta, and delta cell subtypes. The expression is given in Normalized counts for the three replicates of alpha, beta, and delta cell libraries. (XLSX 4416 kb) [file 12915_2017_362_MOESM2_ESM.xlsx]

## Sheet: Normalized_count
Table S1: gene expression levels in Alpha, Beta and Delta endocrine cells (Normalized counts)
Ensembl_ID	Description	Associated Gene Name	Beta1	Beta2	Beta3	Alpha1	Alpha2	Alpha3	Delta1	Delta2	Delta3
ENSDARG00000000001	solute carrier family 35, member A5	slc35a5	174.002	122.131	299.393	27.5455	37.2285	53.6422	175.169	155.073	401.873
ENSDARG00000000002	coiled-coil domain containing 80	ccdc80	0	0	1.14491	0	7.4457	0	35.0338	13.0435	0
ENSDARG00000000018	nuclear respiratory factor 1	nrf1	409.184	1501.13	1029.27	862.822	742.088	695.386	983.135	766.671	1756.44
ENSDARG00000000019	ubiquitin-conjugating enzyme E2H (UBC8 homolog, yeast)	ube2h	4853	3456.76	12918	3538.79	4073.63	7474.58	1390.4	3200.02	2875.05
ENSDARG00000000068	solute carrier family 9 (sodium/hydrogen exchanger), member 3 regulator 1	slc9a3r1	10068.3	13439	14956.5	12380.9	10921.2	11420.6	7985.51	7221.78	9980.46
ENSDARG00000000069	death associated protein	dap	9627.34	7861.2	4986.06	2581.99	3117.27	2215.03	5506.87	5360.9	4644.77
ENSDARG00000000086	intersectin 1 (SH3 domain protein)	itsn1	914.505	1405.28	813.455	1332.72	808.273	978.643	744.467	779.714	804.484
ENSDARG00000000102	muscle, skeletal, receptor tyrosine kinase	musk	0	0	0	0	0	32.0545	0	36.2321	0
ENSDARG00000000103	myosin, heavy chain 10, non-muscle	myh10	2731.6	1587.7	4974.61	3008.13	2081.49	3310.77	1970.65	2130.45	2639.09
ENSDARG00000000142	chromosome 5 open reading frame 28	C10H5orf28	1288.73	819.358	949.699	879.025	891.83	583.522	963.428	473.915	515.43
ENSDARG00000000151	thyroid hormone receptor alpha a	thraa	225.647	174.693	124.795	408.321	335.057	245.315	591.195	772.468	398.186
ENSDARG00000000161	intersectin 2a	itsn2a	3.17813	0	16.0287	124.765	40.5377	96.8176	113.86	69.5656	185.82
ENSDARG00000000175	homeo box B2a	hoxb2a	0	0	0	0	0	0	0	0	0
ENSDARG00000000183	protein tyrosine phosphatase, non-receptor type 4, b	ptpn4b	586.364	927.575	290.806	1160.15	809.1	819.679	582.436	581.162	396.711
ENSDARG00000000189	sema domain, transmembrane domain (TM), and cytoplasmic domain, (semaphorin) 6E	sema6e	624.502	1006.42	358.355	98.0296	162.978	144.572	50.361	84.0584	173.285
ENSDARG00000000212	zgc:92061	zgc:92061	0	0	16.0287	2.43048	0	0	0	0	0
ENSDARG00000000229	ubiquitin specific peptidase 49	usp49	100.111	211.796	32.6298	84.2568	55.4291	125.601	19.7065	39.1306	46.4551
ENSDARG00000000241	solute carrier family 40 (iron-regulated transporter), member 1	slc40a1	191.482	205.613	226.691	204.161	158.842	295.032	6.56883	105.798	84.7989
ENSDARG00000000324	DDB1 and CUL4 associated factor 8	DCAF8	450.499	1020.33	211.807	239.808	306.101	212.606	740.088	313.045	238.912
ENSDARG00000000349	chromosome 11 open reading frame 70	C21H11orf70	0	0	0	0	0	2.61669	39.413	1.44928	18.4345
ENSDARG00000000369	protein kinase, AMP-activated, gamma 3b non-catalytic subunit	prkag3b	0	0	0	0	0	0	0	0	0
ENSDARG00000000370	trio Rho guanine nucleotide exchange factor b	triob	529.158	102.033	367.515	504.731	369.803	460.538	431.353	527.539	1338.35
ENSDARG00000000380	phosphodiesterase 6A, cGMP-specific, rod, alpha	pde6a	0	0	1.14491	4.05081	0	24.8586	41.6026	0	0
ENSDARG00000000384	solute carrier family 15, member 4	slc15a4	1179.08	1097.63	490.019	1489.89	1456.88	772.578	689.727	1686.97	832.504
ENSDARG00000000394	matrin 3-like 1.1	matr3l1.1	2960.42	822.45	3349.42	3264.14	2989.86	3819.72	2342.88	2833.35	4237.73
ENSDARG00000000423	Rieske (Fe-S) domain containing	RFESD (1 of 4)	214.523	482.339	168.874	68.0536	100.931	98.7801	153.273	197.102	292.003
ENSDARG00000000442	solute carrier family 39 (zinc transporter), member 13	slc39a13	398.855	752.882	207.8	377.535	407.859	144.572	2196.18	1346.38	570.734
ENSDARG00000000460	novel immune-type receptor 2b	nitr2b	0	0	0	0	0	0	0	0	0
ENSDARG00000000472	contactin 2	cntn2	75.4805	78.8439	343.472	365.383	422.751	675.761	172.979	71.0149	183.608
ENSDARG00000000474	troponin I, skeletal, slow a	tnni1a	0	0	0	0	0	0	0	0	0
ENSDARG00000000476	PMS1 postmeiotic segregation increased 1 (S. cerevisiae)	pms1	13.507	142.228	46.9411	86.6873	113.34	155.039	70.0675	246.378	44.9803
ENSDARG00000000489	UPF3 regulator of nonsense transcripts homolog B (yeast)	upf3b	1225.17	1400.64	1719.65	1285.73	1171.46	1559.55	1153.92	1524.65	1353.1
ENSDARG00000000503	syntaxin 1B	stx1b	4465.27	2020.57	6072.58	6684.64	4133.19	4381.65	3717.96	3815.96	5126.28
ENSDARG00000000516	ankyrin and armadillo repeat containing	ankar	13.507	0	46.3687	38.0776	15.7187	0	0	0	0
ENSDARG00000000529	oral-facial-digital syndrome 1	ofd1	15.0961	242.716	87.0128	113.423	105.067	166.814	267.132	273.914	421.045
ENSDARG00000000540	asparagine synthetase domain containing 1	asnsd1	415.54	1034.25	818.607	780.996	936.504	803.324	683.158	855.077	1072.89
ENSDARG00000000542	general transcription factor IIE, polypeptide 1, alpha	gtf2e1	264.579	1116.18	458.534	307.051	374.767	611.652	501.421	292.755	235.225
ENSDARG00000000551	solute carrier family 1 (glutamate/neutral amino acid transporter), member 4	slc1a4	34042.5	41473.4	50035.2	67097.6	74662.2	91547.6	31230.4	31829.1	32961.7
ENSDARG00000000563	titin b	ttnb	0.794531	0	0	0	0	0	0	15.9421	8.84858
ENSDARG00000000567	zinc finger protein 281	ZNF281 (1 of 2)	382.964	259.721	281.647	350.8	405.377	429.792	422.595	250.726	431.368
ENSDARG00000000568	elongation factor RNA polymerase II	ell	1745.59	1348.08	1732.81	4893.38	5371.66	6350.71	1057.58	1533.34	1471.81
ENSDARG00000000588	GRP1 (general receptor for phosphoinositides 1)-associated scaffold protein	grasp	19.0688	0	27.4777	12.1524	75.2843	45.1379	2.18961	30.4349	0
ENSDARG00000000606	dynein, axonemal, heavy polypeptide 7 like	dnah7l	0	0	79.5709	810.972	535.263	220.456	124.808	221.74	219.002
ENSDARG00000000631	protein tyrosine phosphatase, non-receptor type 4, a	ptpn4a	363.101	47.9247	690.378	578.455	659.358	541.655	1239.32	646.38	951.223
ENSDARG00000000638	opsin 1 (cone pigments), medium-wave-sensitive, 4	opn1mw4	0	0	0	0	0	0	0	0	0
ENSDARG00000000651	O-sialoglycoprotein endopeptidase-like 1	osgepl1	76.275	0	123.077	14.5829	55.4291	41.2129	89.774	194.204	126.83
ENSDARG00000000656	proteasome (prosome, macropain) subunit, beta type, 9a	psmb9a	199.427	454.512	377.246	298.95	229.162	94.2009	113.86	208.697	334.771
ENSDARG00000000666	cellular repressor of E1A-stimulated genes 2	creg2	4982.51	5318.1	8725.32	4373.25	4966.28	5080.31	6019.24	6224.67	6677.73
ENSDARG00000000690	synaptophysin-like 2b	sypl2b	60.3844	293.732	26.9053	130.436	210.134	30.7461	558.35	262.32	112.819
ENSDARG00000000729	death-associated protein 6	daxx	282.853	0	323.436	444.779	555.946	457.921	197.065	444.93	411.459
ENSDARG00000000730	solute carrier family 6 (neurotransmitter transporter, GABA), member 13	slc6a13	739.709	9.27575	1273.13	597.089	728.024	957.709	54.7402	231.885	218.265
ENSDARG00000000747	leucine carboxyl methyltransferase 2	lcmt2	3.97266	205.613	151.7	56.7113	44.6742	104.668	24.0857	44.9278	55.3036
ENSDARG00000000760	zinc finger protein 511	znf511	509.295	919.846	198.069	133.677	107.549	115.789	429.163	491.307	614.239
ENSDARG00000000767	spleen focus forming virus (SFFV) proviral integration oncogene spi1b	spi1b	3.17813	3.09192	0	16.2032	17.3733	9.15842	8.75844	2.89857	7.37382
ENSDARG00000000779	suppressor of ypt1	sly1	5537.09	5013.55	6179.05	4009.49	3890.79	3573.09	3890.94	5292.78	6359.18
ENSDARG00000000796	nuclear receptor subfamily 4, group A, member 1	nr4a1	71892.4	29786	47033.3	88140.7	99216.5	84228	41740.5	45429.2	73095.9
ENSDARG00000000804	Ras association (RalGDS/AF-6) domain family 6	rassf6	27.8086	17.0055	37.2094	4.86097	4.1365	5.88756	2.18961	7.24641	18.4345
ENSDARG00000000830	TEL2, telomere maintenance 2, homolog (S. cerevisiae)	telo2	243.127	18.5515	588.481	385.637	482.316	673.144	643.745	684.061	549.35
ENSDARG00000000837	sorting nexin 9a	snx9a	654.694	177.785	1337.25	1063.74	791.727	1135.64	676.589	2778.27	2856.62
ENSDARG00000000853	dual serine/threonine and tyrosine protein kinase	dstyk	224.058	476.155	85.2954	221.174	146.432	130.18	606.522	52.1742	78.1625
ENSDARG00000000857	mitogen-activated protein kinase 14a	mapk14a	2903.22	2434.89	4817.19	6080.26	6249.43	4984.14	21267.7	27227.7	36051.3
ENSDARG00000000861	scribbled homolog (Drosophila)	scrib	1066.26	233.44	1449.45	1649.49	1058.12	1751.88	328.441	442.031	752.13
ENSDARG00000000887	gametocyte specific factor 1	GTSF1	0	0	1.14491	7.29145	3.3092	7.1959	0	24.6378	0
ENSDARG00000000906	src kinase associated phosphoprotein 2	skap2	0	0	0	0	0	0	186.117	237.682	105.446
ENSDARG00000000935	unkempt homolog (Drosophila)	unk	272.524	1.54596	241.575	307.051	253.981	250.548	696.296	472.466	124.618
ENSDARG00000000943	DAZ interacting zinc finger protein 1	dzip1	0.794531	0	2.28981	1728.07	2408.27	2529.69	227.719	550.727	576.633
ENSDARG00000000966	nuclear receptor co-repressor 2	ncor2	4508.96	2383.87	5535.62	2675.15	3741.88	5614.11	4968.22	4714.52	3336.65
ENSDARG00000000972	pyruvate carboxylase a	pcxa	2668.83	799.261	5084.52	3225.25	2873.21	3824.95	4530.3	4537.7	3550.49
ENSDARG00000001009	chloride intracellular channel 6	CLIC6	0.794531	0	4.00717	4.05081	0	3.27087	0	0	0
ENSDARG00000001014	myosin, heavy polypeptide 9b, non-muscle	myh9b	1581.91	1346.53	901.613	785.857	478.18	2566.97	845.189	650.728	650.371
ENSDARG00000001015	zinc finger protein 384 like	znf384l	125.536	27.8273	36.637	46.9894	31.4374	43.8296	56.9299	78.2613	42.7682
ENSDARG00000001057	bystin-like	bysl	667.406	893.564	352.631	207.401	212.616	368.954	365.665	136.233	280.205
ENSDARG00000001127	solute carrier family 17 (sodium-dependent inorganic phosphate cotransporter), member 6a	slc17a6a	0	0	0	0	0	0	8.75844	0	0
ENSDARG00000001129	Dicer1, Dcr-1 homolog (Drosophila)	dicer1	2836.48	1716.01	2672.21	4732.96	3859.36	3438.33	2782.99	1771.02	3002.62
ENSDARG00000001154	RIMS binding protein 2	rimbp2	626.885	786.893	680.074	839.327	633.712	999.576	179.548	144.928	86.2737
ENSDARG00000001162	matrin 3-like 1.1	matr3l1.1	1013.03	896.656	1404.23	2334.08	1964.01	2850.89	1517.4	1524.65	1389.23
ENSDARG00000001169	hydroxysteroid (17-beta) dehydrogenase 8	hsd17b8	480.691	1708.28	431.629	428.576	442.606	525.301	696.296	688.409	740.331
ENSDARG00000001210	ADP-ribosylation factor-like 14 effector protein	arl14ep	471.157	766.796	440.788	375.105	373.94	342.132	705.054	568.119	533.865
ENSDARG00000001220	MYC binding protein 2	mycbp2	3155.88	1232.13	2642.44	2955.47	2579.52	1911.49	3577.82	2359.43	2649.41
ENSDARG00000001234	mitogen-activated protein kinase kinase kinase kinase 2-like	map4k2l	22.2469	0	30.34	14.5829	9.1003	26.1669	0	11.5943	19.1719
ENSDARG00000001241	poly-U binding splicing factor b	puf60b	1809.94	2380.78	3242.94	2059.43	2790.48	2867.89	2809.27	2286.97	3682.49
ENSDARG00000001244	serine/arginine repetitive matrix 1	srrm1	5590.32	2410.15	7744.71	9888.83	9145.81	10761.8	8399.34	7336.27	10106.6
ENSDARG00000001249	polycomb group ring finger 1	pcgf1	241.538	834.818	103.041	133.677	271.355	116.443	129.187	139.131	226.376
ENSDARG00000001259	growth arrest-specific 2	GAS2	0	0	0	0.810162	0	0	2.18961	0	0
ENSDARG00000001285	RNA binding motif protein 14b	rbm14b	188.304	706.503	151.7	115.853	186.97	341.478	229.909	179.711	153.375
ENSDARG00000001303	proteasome (prosome, macropain) subunit, beta type, 8	psmb8	390.115	1079.08	423.042	325.685	201.034	146.535	50.361	213.045	552.299
ENSDARG00000001313	G2/M-phase specific E3 ubiquitin ligase	g2e3	30.9867	0	0	21.8744	0	30.092	0	0	0
ENSDARG00000001354	solute carrier family 6 (neurotransmitter transporter, GABA), member 13 like	slc6a13l	0	0	0	0	2.4819	16.3543	0	0	0
ENSDARG00000001414	multiple C2 domains, transmembrane 2a	mctp2a	0	0	0	3.24065	0	5.23338	0	0	0
ENSDARG00000001431	actinin alpha 3b	actn3b	0	0	0	0	1.6546	90.2759	2.18961	5.79713	0.737382
ENSDARG00000001437	solute carrier family 2 (facilitated glucose transporter), member 1a	slc2a1a	0	0	0	0	17.3733	58.8756	10.948	47.8263	8.1112
ENSDARG00000001442	inositol polyphosphate phosphatase-like 1b	inppl1b	0	0	1.14491	0	0	7.1959	0	27.5364	0
ENSDARG00000001447	mesoderm induction early response 1b	mier1b	164.468	1.54596	104.759	118.284	217.58	92.2384	179.548	117.392	133.466
ENSDARG00000001452	a disintegrin and metalloproteinase domain 8a	adam8a	46.8773	0	26.9053	0	18.2006	0	15.3273	46.377	2.94953
ENSDARG00000001463	zgc:165525	zgc:165525	281.264	38.649	446.513	398.6	238.263	423.904	328.441	397.103	193.931
ENSDARG00000001470	major histocompatibility complex class I ZEA	mhc1zea	1264.89	1001.78	992.633	496.629	651.913	871.358	1175.82	1355.08	1676.81
ENSDARG00000001498	src kinase associated phosphoprotein 1	skap1	25.425	15.4596	18.8909	3.24065	17.3733	21.5877	8.75844	7.24641	0
ENSDARG00000001549	sp3a transcription factor	sp3a	1719.37	1096.08	1259.97	1089.67	1281.49	2101.2	1138.6	1468.12	800.797
ENSDARG00000001557	translocase of outer mitochondrial membrane 34	tomm34	525.98	878.105	648.589	1425.88	956.359	789.587	1491.12	1043.48	906.98
ENSDARG00000001558	kinesin family member C1	kifc1	56.4117	0	21.7532	80.206	71.1478	62.1464	157.652	0	8.84858
ENSDARG00000001559	CUB and Sushi multiple domains 2	csmd2	6.35625	6.18384	184.33	311.912	222.544	520.722	172.979	107.247	57.5158
ENSDARG00000001572	perforin 1.3	prf1.3	0	0	0	0	0	0	0	0	0
ENSDARG00000001578	enoyl Coenzyme A hydratase, short chain, 1, mitochondrial	echs1	6235.48	7652.5	4715.29	3733.22	3958.63	3579.63	6816.25	5379.74	6200.64
ENSDARG00000001621	nuclear transcription factor Y, alpha, like	nfyal	109.645	71.1141	198.069	122.334	105.894	148.497	83.2052	108.696	61.2027
ENSDARG00000001634	kin of IRRE like a	kirrela	89.782	24.7353	23.4706	490.148	215.925	316.62	98.5324	104.348	98.8092
ENSDARG00000001637	Uncharacterized protein	CU695232.1	17.4797	3.09192	17.746	34.0268	37.2285	18.3168	56.9299	17.3914	11.0607
ENSDARG00000001656	proteasome (prosome, macropain) subunit, beta type, 10	psmb10	32.5758	0	41.789	5.67113	22.3371	12.4293	0	23.1885	0
ENSDARG00000001676	glycoprotein M6Bb	gpm6bb	240.743	180.877	179.178	349.99	184.488	239.427	687.537	730.438	443.167
ENSDARG00000001686	uridine-cytidine kinase 1-like 1a	uckl1a	0	0	53.2381	103.701	33.9193	36.6337	137.945	37.6814	146.739
ENSDARG00000001710	flotillin 1a	flot1a	4980.92	3847.89	6907.21	3883.91	3554.91	5198.06	1453.9	971.019	974.082
ENSDARG00000001712	Uncharacterized protein	CR855338.1	146.988	105.125	511.773	315.153	325.129	216.531	72.2571	40.5799	70.7887
ENSDARG00000001721	otoconin 90	oc90	61.9734	68.0222	115.063	0	13.2368	9.8126	8.75844	43.4785	67.8391
ENSDARG00000001729	striatin, calmodulin binding protein 3	strn3	1647.86	1981.92	1317.79	2087.79	2016.96	1551.7	1690.38	1015.95	1754.97
ENSDARG00000001733	GULP, engulfment adaptor PTB domain containing 1a	gulp1a	304.305	678.676	133.954	186.337	92.6576	102.705	1353.18	566.67	760.241
ENSDARG00000001734	FK506 binding protein 8	fkbp8	2513.9	3104.29	2872.57	2943.32	2816.13	2491.74	2610.01	3075.38	3341.08
ENSDARG00000001754	nucleolar complex associated 2 homolog (S. cerevisiae)	noc2l	450.499	548.815	1238.79	519.314	459.152	703.236	361.286	713.047	1079.53
ENSDARG00000001760	tenascin XB	TNXB	0	0	1.71736	0	4.9638	0	0	17.3914	4.42429
ENSDARG00000001767	solute carrier family 29 (nucleoside transporters), member 2	slc29a2	0	0	78.9985	0.810162	0	55.6047	13.1377	7.24641	1.47476
ENSDARG00000001769	protein tyrosine phosphatase, receptor type, A	ptpra	1283.96	1527.41	631.988	733.196	904.239	686.882	1523.97	866.671	892.97
ENSDARG00000001771	otolin 1a	otol1a	0	0	0	8.10162	0	0	0	0	0
ENSDARG00000001776	stromal interaction molecule 2b	stim2b	1.58906	0	0	0	0	0	26.2753	0	0
ENSDARG00000001777	nucleoporin 155	nup155	1534.24	136.044	1263.98	1219.29	741.261	1072.19	639.366	731.888	1695.98
ENSDARG00000001781	tetraspanin 11	tspan11	1238.67	977.046	1976.11	2209.31	2498.45	3345.44	2445.79	3269.58	2183.39
ENSDARG00000001782	protein kinase, cAMP-dependent, catalytic, beta a	prkacba	162.879	156.142	132.237	70.4841	119.131	253.819	168.6	185.508	146.739
ENSDARG00000001784	homeo box A5a	hoxa5a	0	0	0	1.62032	0	0	0	0	0
ENSDARG00000001785	iroquois homeobox protein 2, a	irx2a	9.53438	17.0055	3.43472	4.86097	2.4819	1.96252	48.1714	4.34785	2.21215
ENSDARG00000001788	ATP synthase, H+ transporting, mitochondrial F1 complex, O subunit	atp5o	21024.1	37039.6	15420.7	9221.26	9758.84	6201.56	16892.8	8708.74	12797.3
ENSDARG00000001803	potassium voltage-gated channel, subfamily H (eag-related), member 6	kcnh6	239.948	1235.22	324.008	3197.71	3263.7	3684.96	1162.68	1989.87	878.222
ENSDARG00000001804	zgc:112148	zgc:112148	2165.89	2334.4	1135.17	1523.1	1639.71	1295.26	3527.46	2150.74	1468.13
ENSDARG00000001807	tumor necrosis factor receptor superfamily, member 21	tnfrsf21	2876.2	4770.83	4541.27	3533.93	3460.6	4996.57	3122.38	2284.07	2066.14
ENSDARG00000001817	Uncharacterized protein	CABZ01112877.1	42.1102	61.8384	31.4849	33.2166	18.2006	41.8671	28.4649	17.3914	24.3336
ENSDARG00000001818	complement component 3	C3 (1 of 9)	14.3016	12.3677	60.68	117.473	60.3929	56.2589	0	1.44928	0
ENSDARG00000001825	WD repeat domain 96	wdr96	0	0	84.723	457.741	392.14	418.017	10.948	134.783	36.8691
ENSDARG00000001829	zgc:112982	zgc:112982	699.982	953.857	1571.38	1779.93	2068.25	2430.25	950.291	1076.82	1251.34
ENSDARG00000001832	si:ch1073-403i13.1	si:ch1073-403i13.1	32.5758	166.964	8.01434	357.281	555.946	417.362	0	5.79713	0
ENSDARG00000001835	sodium leak channel, non-selective	nalcn	6789.27	3719.58	11956.2	8170.48	6190.69	7498.79	4565.34	6643.51	11665.4
ENSDARG00000001857	AF4/FMR2 family, member 4	aff4	1083.74	550.361	413.311	766.413	1208.69	939.392	569.299	430.437	403.348
ENSDARG00000001859	developing brain homeobox 1b	dbx1b	0	0	0	0	0	0.654173	26.2753	0	0
ENSDARG00000001870	ATPase, Na+/K+ transporting, alpha 1a polypeptide, tandem duplicate 4	atp1a1a.4	14.3016	6.18384	14.3113	12.9626	14.0641	13.0835	24.0857	49.2756	95.8597
ENSDARG00000001873	phosphoglycerate dehydrogenase	phgdh	5891.45	9657.61	8077.88	2091.84	3373.73	2712.86	3030.42	2056.53	4218.56
ENSDARG00000001879	neuron navigator 2b	nav2b	5355.94	1123.91	3418.69	6171.81	5675.28	7417.01	2410.76	3352.19	4689.01
ENSDARG00000001880	syntaxin 3A	stx3a	371.841	653.941	764.224	1399.96	1374.97	971.447	1088.24	1791.31	1943
ENSDARG00000001881	calcium channel, voltage-dependent, beta 3a	cacnb3a	48.4664	142.228	60.68	244.669	148.087	92.2384	89.774	55.0727	42.0308
ENSDARG00000001882	kelch repeat and BTB (POZ) domain containing 12	kbtbd12	33.3703	0	1.14491	35.6471	73.6297	95.5093	0	94.2034	56.7784
ENSDARG00000001888	protein phosphatase, Mg2+/Mn2+ dependent, 1Ba	ppm1ba	506.911	1131.64	717.855	1472.87	1467.63	630.623	1191.15	1462.33	582.532
ENSDARG00000001889	tubulin, alpha 1a	tuba1a	696.009	3500.05	1266.84	174.995	137.332	69.9965	6126.53	2598.56	4347.6
ENSDARG00000001890	STT3, subunit of the oligosaccharyltransferase complex, homolog B (S. cerevisiae)	stt3b	602.255	759.066	503.758	451.26	551.809	609.035	1686	2043.49	839.878
ENSDARG00000001891	synaptotagmin XIVb	syt14b	89.782	52.5626	113.918	51.8503	15.7187	49.7171	2.18961	21.7392	0
ENSDARG00000001897	mannosidase, alpha, class 2B, member 1	man2b1	4160.96	1456.29	3825.13	3258.47	2729.26	2706.31	886.792	1775.37	1917.93
ENSDARG00000001898	mannosidase, endo-alpha	manea	139.043	81.9358	605.655	341.078	376.422	377.458	310.925	579.713	286.104
ENSDARG00000001906	si:dkey-247m21.3	si:dkey-247m21.3	0	0	0	0	0	0	0	0	0
ENSDARG00000001909	Uncharacterized protein	CR388015.1	2242.96	1419.19	1731.1	7171.55	6575.38	10165.2	0	1.44928	10.3233
ENSDARG00000001910	RAR-related orphan receptor A, paralog b	rorab	585.57	1218.22	975.459	2254.68	1553.67	2487.17	985.324	924.642	995.466
ENSDARG00000001912	dopamine receptor D4 related sequence	drd4-rs	0	0	0	12.9626	14.8914	32.0545	52.5506	88.4062	150.426
ENSDARG00000001913	palmdelphin a	palmda	0	4.63788	0	0	0.8273	0	87.5844	10.145	35.3943
ENSDARG00000001915	polyhomeotic-like 2b	phc2b	0	0	0	0	0.8273	0	0	0	0
ENSDARG00000001929	PTEN induced putative kinase 1	pink1	393.293	200.975	282.792	338.648	364.839	256.436	661.262	600.003	343.62
ENSDARG00000001930	kelch-like 15 (Drosophila)	klhl15	207.373	241.17	263.328	217.123	409.514	360.449	299.977	286.958	642.26
ENSDARG00000001933	protein kinase, AMP-activated, gamma 2 non-catalytic subunit b	prkag2b	0	0	22.8981	3.24065	0	0	0	0	0
ENSDARG00000001937	Uncharacterized protein	CABZ01043017.1	0	0	0	0	0	0	0	0	0
ENSDARG00000001939	beta-1,3-glucuronyltransferase 3 (glucuronosyltransferase I)	b3gat3	291.593	372.576	261.038	297.329	419.441	433.063	238.667	462.321	395.974
ENSDARG00000001940	DnaJ (Hsp40) homolog, subfamily C, member 1	dnajc1	7967.56	6800.67	7591.29	4173.14	4189.45	4854.62	6890.7	7466.7	6981.53
ENSDARG00000001950	adenylate kinase 1	ak1	1.58906	0	29.7675	243.859	135.677	130.18	1381.64	815.946	937.212
ENSDARG00000001953	6-phosphofructo-2-kinase/fructose-2,6-biphosphatase 3	pfkfb3	352.772	44.8328	273.632	164.463	155.532	91.5842	348.148	253.624	215.316
ENSDARG00000001968	dedicator of cytokinesis 5	dock5	0.794531	0	14.8838	98.0296	0	3.92504	72.2571	62.3192	163.699
ENSDARG00000001969	taxilin gamma	txlng	25.425	176.239	32.6298	103.701	71.1478	79.8091	107.291	69.5656	30.2327
ENSDARG00000001971	collagen triple helix repeat containing 1b	cthrc1b	7.15078	0	0.572453	0	0	0	0	0	0
ENSDARG00000001972	tyrosylprotein sulfotransferase 2	tpst2	1.58906	6.18384	2.86226	3.24065	4.1365	11.7751	35.0338	18.8407	3.68691
ENSDARG00000001975	hydroxysteroid 11-beta dehydrogenase 2	hsd11b2	0	0	1.14491	0	0	17.6627	0	1.44928	50.142
ENSDARG00000001976	si:ch211-13k12.1	si:ch211-13k12.1	0	0	14.8838	0	15.7187	1.30835	0	0	0
ENSDARG00000001993	myosin, heavy chain b	myhb	0.794531	0	0	38.0776	0.8273	0	0	34.7828	5.89906
ENSDARG00000001994	syntaxin binding protein 1a	stxbp1a	6866.34	4280.76	11327.1	12540.5	9602.48	6966.94	7827.85	6413.08	6779.49
ENSDARG00000001999	ADAM metallopeptidase with thrombospondin type 1 motif, 18	adamts18	0	0	0	8.91178	22.3371	36.6337	0	0	0
ENSDARG00000002002	LIM and cysteine-rich domains 1	lmcd1	0	0	0	0	4.9638	10.4668	0	0	0
ENSDARG00000002006	retinoid x receptor, beta b	rxrbb	105.673	108.217	129.947	127.195	99.2761	79.1549	497.041	97.1019	133.466
ENSDARG00000002013	growth factor receptor-bound protein 10a	grb10a	966.945	1031.15	1408.81	3131.27	4109.2	6373.61	3947.87	4385.53	4803.31
ENSDARG00000002016	peptidylprolyl isomerase (cyclophilin)-like 2	ppil2	1720.16	3634.55	1587.98	1114.78	1468.46	1535.34	956.859	2017.4	3170.74
ENSDARG00000002020	rapamycin-insensitive companion of mTOR b	rictorb	1059.11	112.855	1179.82	1211.19	1290.59	1542.54	1158.3	1155.08	2077.94
ENSDARG00000002021	phosphorylase, glycogen; brain	pygb	657.872	340.111	1324.08	813.402	993.588	1122.56	742.278	1363.78	1314.75
ENSDARG00000002026	QKI, KH domain containing, RNA binding b	qkib	0	0	0	0	0	0	0	23.1885	21.3841
ENSDARG00000002031	TOX high mobility group box family member 4	tox4	1256.95	803.899	1142.04	1416.16	1440.33	1577.21	744.467	1410.15	1168.75
ENSDARG00000002037	6-phosphofructo-2-kinase/fructose-2,6-biphosphatase 2b	pfkfb2b	1057.52	3169.22	1510.13	1455.05	1140.02	1034.25	665.641	360.871	1281.57
ENSDARG00000002046	bloodthirsty-related gene family, member 29	btr29	73.8914	0	21.1807	16.2032	0	26.1669	4.37922	18.8407	8.84858
ENSDARG00000002060	BRF2, subunit of RNA polymerase III transcription initiation factor, BRF1-like	brf2	31.7813	115.947	48.086	66.4333	76.9389	55.6047	72.2571	31.8842	74.4756
ENSDARG00000002071	adenylosuccinate synthase	adss	269.346	262.813	135.099	184.717	61.2202	88.9675	365.665	52.1742	135.678
ENSDARG00000002077	menage a trois homolog 1	mnat1	371.046	562.729	192.344	201.73	300.31	141.956	223.34	310.147	303.064
ENSDARG00000002082	casein kinase 2 alpha 1	ck2a1	2739.54	5223.8	2513.64	2375.39	2422.34	1873.55	4046.4	1927.55	2159.79
ENSDARG00000002084	laminin, beta 2 (laminin S)	lamb2	0	0	0	390.498	916.649	1927.85	6098.06	7392.79	12112.2
ENSDARG00000002097	si:dkeyp-52c3.7	si:dkeyp-52c3.7	15.0961	1.54596	17.1736	5.67113	4.1365	12.4293	67.8779	37.6814	14.7476
ENSDARG00000002127	signal transducing adaptor molecule (SH3 domain and ITAM motif) 1	stam	1745.59	723.509	1604.58	1780.74	2218.82	3123.02	1313.77	2688.42	2265.97
ENSDARG00000002128	CWF19-like 1, cell cycle control	cwf19l1	696.804	265.905	765.369	494.199	585.729	718.282	385.371	768.12	634.886
ENSDARG00000002129	solute carrier family 5 (sodium/glucose cotransporter), member 2	slc5a2	9.53438	0	0.572453	3.24065	0	0	0	28.9857	0
ENSDARG00000002131	cugbp, Elav-like family member 2	celf2	324.169	1026.52	339.464	342.698	172.906	234.848	2610.01	1636.24	777.201
ENSDARG00000002148	dishevelled segment polarity protein 3	DVL3 (1 of 2)	898.615	545.724	460.824	982.726	1005.17	394.466	525.506	481.162	204.992
ENSDARG00000002165	proteasome activator subunit 1	psme1	2658.5	4263.76	3341.41	2509.07	2257.7	1651.79	3019.47	1524.65	2500.46
ENSDARG00000002167	calcium channel, voltage-dependent, beta 1 subunit	cacnb1	5878.74	3241.88	6363.95	7398.4	6934.43	7768.3	8331.46	9736.28	7816.25
ENSDARG00000002168	transformer 2 beta homolog (Drosophila)	tra2b	1044.01	1998.93	1558.79	1543.36	1424.61	1331.9	2437.04	2063.78	1559.56
ENSDARG00000002172	apelin receptor a	aplnra	102.495	0	5.72453	0	5.7911	1.30835	0	0	0
ENSDARG00000002174	integrin alpha FG-GAP repeat containing 2	itfg2	1075	1148.65	1097.96	647.319	933.195	1017.89	788.259	946.382	611.29
ENSDARG00000002184	immunoglobulin (CD79A) binding protein 1	igbp1	901.793	1269.23	2578.9	1671.36	1354.29	1660.29	1618.12	2133.34	1668.7
ENSDARG00000002190	chromatin modifying protein 2Bb	chmp2bb	1334.81	1559.87	1140.9	1297.88	1283.14	1207.6	1381.64	1091.31	1014.64
ENSDARG00000002192	asporin (LRR class 1)	aspn	0	0	0	0	0	0	0	0	0
ENSDARG00000002193	rhodopsin	rho	0	0	0	0	0	0	0	0	0
ENSDARG00000002194	Rh blood group, D antigen	rhd	59.5898	286.002	70.4117	23.4947	2.4819	1.30835	56.9299	11.5943	0
ENSDARG00000002196	BTB and CNC homology 1, basic leucine zipper transcription factor 1	bach1	143.81	20.0975	111.056	137.727	54.6018	92.8926	129.187	242.03	256.609
ENSDARG00000002197	phosphorylase, glycogen; liver (Hers disease, glycogen storage disease type VI)	pygl	0	0	0	0	3.3092	17.0085	571.488	527.539	1414.3
ENSDARG00000002204	heat shock protein, alpha-crystallin-related, b11	hspb11	0	0	0	0	0	0	0	0	0
ENSDARG00000002210	serine/threonine kinase 25a	stk25a	362.306	848.732	649.161	490.958	611.375	682.957	1285.3	614.496	592.118
ENSDARG00000002213	inversin	invs	1372.16	299.916	548.41	1029.72	600.62	710.432	172.979	337.683	531.652
ENSDARG00000002215	RNA 3'-terminal phosphate cyclase	rtca	3294.13	2292.66	2357.36	4156.94	4575.8	5735.13	5946.98	4098.57	2597.06
ENSDARG00000002216	T-box 3a	tbx3a	116.796	0	0	0	0	0	0	1.44928	0
ENSDARG00000002217	short coiled-coil protein b	scocb	1206.89	2424.06	632.56	960.852	864.529	679.686	746.657	707.25	362.792
ENSDARG00000002219	si:dkey-103j14.5	si:dkey-103j14.5	0	0	0	0	0	0	0	0	0
ENSDARG00000002220	chromosome 9 open reading frame 78	C5H9orf78	1361.83	2991.43	747.623	866.873	773.526	489.321	976.566	757.975	975.556
ENSDARG00000002226	tripartite motif containing 67	TRIM67	52.4391	1.54596	5.72453	3.24065	0	0.654173	13.1377	8.6957	8.84858
ENSDARG00000002230	synaptophysin b	sypb	338.47	545.724	195.779	58.3316	63.7021	86.3508	267.132	175.363	211.629
ENSDARG00000002231	phosphatidic acid phosphatase type 2C	PPAP2C (1 of 2)	92.1656	151.504	53.2381	29.976	36.4012	30.7461	17.5169	24.6378	24.3336
ENSDARG00000002235	matrix metalloproteinase 14a (membrane-inserted)	mmp14a	0	1.54596	4.57962	56.7113	227.508	0.654173	716.002	1891.31	3845.45
ENSDARG00000002240	proteasome (prosome, macropain) subunit, beta type, 6	psmb6	2694.26	4464.73	1518.14	1007.03	1118.51	1502.64	2691.03	1120.3	991.779
ENSDARG00000002241	potassium voltage-gated channel, shaker-related subfamily, member 2	KCNA2 (1 of 2)	0	0	0	0	0	0	0	0	0
ENSDARG00000002249	thromboxane A synthase 1 (platelet, cytochrome P450, family 5, subfamily A)	tbxas1	1187.82	1102.27	636.567	2610.34	2630.82	2736.41	1313.77	2324.65	1449.69
ENSDARG00000002255	Uncharacterized protein	CABZ01090303.1	1.58906	0	148.265	4.05081	1.6546	14.3918	168.6	228.987	221.215
ENSDARG00000002259	carbonic anhydrase XV c	ca15c	0	0	0	0	0	0	0	0	0
ENSDARG00000002264	mitochondrial ribosomal protein L41	mrpl41	621.323	711.141	328.588	345.939	353.257	232.886	492.662	311.596	534.602
ENSDARG00000002267	ddb1 and cul4 associated factor 13	dcaf13	622.118	1264.59	753.92	536.327	757.807	601.839	1228.37	614.496	772.776
ENSDARG00000002271	zinc finger, AN1-type domain 5b	zfand5b	23383.1	17945.5	7390.36	8220.71	8797.51	9588.21	7442.48	6114.52	6796.45
ENSDARG00000002285	mucolipin 1a	mcoln1a	1921.18	2147.34	2011.03	1508.52	1111.89	2612.11	731.33	1046.38	1052.24
ENSDARG00000002293	si:ch211-197g15.9	si:ch211-197g15.9	0	0	0.572453	25.9252	2.4819	21.5877	0	0	0
ENSDARG00000002295	si:dkey-21p1.3	si:dkey-21p1.3	0	0	0	0.810162	0	0	8.75844	1.44928	0
ENSDARG00000002298	ankyrin repeat domain 22	ankrd22	344.032	0	78.9985	296.519	220.062	175.318	367.854	120.29	55.3036
ENSDARG00000002299	arylsulfatase H	arsh	378.197	219.526	369.804	315.153	334.229	378.766	17.5169	343.48	216.79
ENSDARG00000002300	purinergic receptor P2X, ligand-gated ion channel, 2	p2rx2	0	0	1.14491	0	0	0	0	4.34785	0
ENSDARG00000002303	exportin, tRNA (nuclear export receptor for tRNAs)	xpot	2995.38	3050.18	2474.71	2573.88	2741.67	2506.14	2082.32	1244.93	1633.3
ENSDARG00000002304	GINS complex subunit 2	gins2	282.853	0	28.0502	20.254	40.5377	31.4003	212.392	0	19.1719
ENSDARG00000002305	malic enzyme 3, NADP(+)-dependent, mitochondrial	me3	4474.01	2221.54	4615.11	3074.56	4206.82	3588.14	1904.96	3078.28	3603.59
ENSDARG00000002311	fatty acid binding protein 11b	fabp11b	0	0	0	0	0	0	0	0	0
ENSDARG00000002330	LIM homeobox 8a	lhx8a	0	0	0	0	0	0	0	0	0
ENSDARG00000002332	FERM domain containing 6	frmd6	337.676	18.5515	178.033	183.907	395.45	376.804	129.187	734.786	688.715
ENSDARG00000002333	family with sequence similarity 102, member B, b	fam102bb	133.481	0	119.07	209.022	177.87	192.981	72.2571	149.276	87.0111
ENSDARG00000002336	deltaC	dlc	251.072	2591.03	931.953	332.166	130.713	170.739	54.7402	18.8407	20.6467
ENSDARG00000002339	coiled-coil domain containing 101	ccdc101	457.65	465.334	398.427	281.936	289.555	308.115	348.148	457.973	386.388
ENSDARG00000002344	tubulin, beta 4B class IVb	tubb4b	44600.2	92572	34694.1	32874.7	28726.4	23655.6	97816.4	42555.3	81957.8
ENSDARG00000002347	cytochrome P450, subfamily XIA, polypeptide 1	cyp11a1	189.893	12.3677	41.789	23.4947	29.7828	32.0545	216.771	126.088	8.84858
ENSDARG00000002353	T-cell activation RhoGTPase activating protein a	tagapa	1176.7	674.038	1483.8	1302.74	1302.17	748.374	906.498	2326.1	3393.43
ENSDARG00000002355	sedoheptulokinase	shpk	126.33	412.771	272.487	271.404	337.539	250.548	192.686	191.305	25.8084
ENSDARG00000002362	UBA-like domain containing 1a	ubald1a	1274.43	717.325	1786.05	683.776	568.355	450.725	435.732	875.367	544.188
ENSDARG00000002365	ceramide synthase 5	cers5	658.666	1062.07	853.527	713.752	1119.34	728.749	783.88	752.178	784.574
ENSDARG00000002369	ubiquitin C	UBC	35701.5	16863.3	25228.6	21513	14268.5	12594.8	5644.81	6772.5	15474
ENSDARG00000002377	mitochondrial elongation factor 2	mief2	1283.96	392.674	524.939	640.838	709.824	1257.97	665.641	1901.46	1081.74
ENSDARG00000002385	ataxia telangiectasia mutated	atm	278.086	408.133	677.784	627.875	639.503	679.032	297.787	252.175	777.938
ENSDARG00000002391	TLC domain containing 1	tlcd1	0	0	0	0	0	0	0	0	0
ENSDARG00000002394	UDP glucuronosyltransferase 5 family, polypeptide D1	ugt5d1	0	0	0	0	0	0	0	0	0
ENSDARG00000002396	cryptochrome DASH	cry-dash	1411.09	262.813	101.324	702.41	908.376	1081.35	67.8779	481.162	308.226
ENSDARG00000002400	nucleosome assembly protein 1, like 1	nap1l1	10127.9	10322.4	13096.6	11185.9	10472	11803.9	3656.65	6469.6	3681.75
ENSDARG00000002401	UDP-galactose-4-epimerase	gale	1056.73	2264.83	1120.29	520.934	575.801	389.233	840.81	407.248	431.368
ENSDARG00000002402	excision repair cross-complementing rodent repair deficiency, complementation group 3	ercc3	993.959	2513.73	1894.82	1722.4	994.415	1790.47	547.402	1075.37	889.283
ENSDARG00000002403	nucleolar and spindle associated protein 1	nusap1	0	51.0166	25.7604	54.2808	10.7549	23.5502	85.3948	13.0435	0.737382
ENSDARG00000002405	solute carrier family 6 (proline IMINO transporter), member 20	SLC6A20	688.064	553.453	856.389	748.589	678.386	711.74	661.262	430.437	698.301
ENSDARG00000002406	zinc finger, MYND-type containing 10	zmynd10	0	0	0	8.10162	0	0	0	0	0
ENSDARG00000002411	phosphodiesterase 4C, cAMP-specific b	pde4cb	2994.59	361.754	2880.01	286.797	664.322	650.248	37.2234	285.509	194.669
ENSDARG00000002412	elongation of very long chain fatty acids (FEN1/Elo2, SUR4/Elo3, yeast)-like 1a	elovl1a	6729.68	12547	9419.71	12986.1	13240.9	12743.9	12577.1	11182.7	11416.1
ENSDARG00000002414	glutamate dehydrogenase 1b	glud1b	1976	1191.93	3350.56	2244.96	1942.5	1715.9	694.106	1334.79	1409.14
ENSDARG00000002445	PR domain containing 1a, with ZNF domain	prdm1a	0	0	0	0.810162	14.8914	0	142.325	26.0871	0
ENSDARG00000002463	Uncharacterized protein	CU074314.1	10.3289	0	9.73169	57.5215	28.1282	9.8126	0	7.24641	16.9598
ENSDARG00000002467	retinol dehydrogenase 14b (all-trans/9-cis/11-cis)	rdh14b	520.418	1456.29	328.015	337.027	277.973	453.996	424.784	875.367	391.55
ENSDARG00000002479	excision repair cross-complementing rodent repair deficiency, complementation group 6-like	ercc6l	170.03	0	0	21.0642	15.7187	16.3543	0	10.145	50.142
ENSDARG00000002480	tubulin, alpha 7 like	tuba7l	0.794531	3.09192	0.572453	0	1.6546	1.30835	2.18961	1.44928	0
ENSDARG00000002483	wingless-type MMTV integration site family, member 7A	WNT7A (1 of 2)	0	0	0	0	0	0	0	0	0
ENSDARG00000002487	nucleolar complex associated 3 homolog (S. cerevisiae)	noc3l	798.504	703.411	1066.48	1049.97	1060.6	966.214	665.641	673.916	784.574
ENSDARG00000002494	integrin, beta 6	itgb6	0	0	0	0	0	0	0	0	0
ENSDARG00000002498	Uncharacterized protein	CABZ01017702.1	119.18	1.54596	127.084	134.487	127.404	145.226	76.6363	184.059	210.891
ENSDARG00000002502	vesicle amine transport protein 1 homolog (T. californica)-like	vat1l	2160.33	703.411	1643.51	435.057	233.299	242.698	413.836	1068.12	469.712
ENSDARG00000002506	chromosome 16 open reading frame 87	C7H16orf87	10476.7	19673.9	5769.18	10918.5	13864.7	9838.11	16010.4	11885.6	9759.99
ENSDARG00000002507	integrin, alpha 10	itga10	7.94531	0	104.186	173.375	29.7828	0	0	0	0
ENSDARG00000002508	ankyrin repeat domain 33Ab	ankrd33ab	0	0	0	0	0	0	2.18961	2.89857	0
ENSDARG00000002509	zgc:153911	zgc:153911	0	0	0	0	30.6101	30.092	0	0	0
ENSDARG00000002510	diencephalon/mesencephalon homeobox 1b	dmbx1b	0	0	0	0	0	0	0	0	0
ENSDARG00000002523	hydroxysteroid dehydrogenase like 2	hsdl2	4718.72	6318.33	3598.44	1980.04	2658.12	2073.07	2285.95	1968.13	1363.42
ENSDARG00000002533	adenosine A2b receptor	adora2b	0	0	10.3041	127.195	82.73	26.1669	0	0	0
ENSDARG00000002536	transmembrane 9 superfamily protein member 4	tm9sf4	4512.94	2088.59	5817.84	3091.58	3043.64	3694.77	2417.33	4797.13	6127.64
ENSDARG00000002538	smu-1 suppressor of mec-8 and unc-52 homolog a (C. elegans)	smu1a	2796.75	1462.48	2714	2309.77	2596.9	2536.23	2995.39	2172.47	2919.3
ENSDARG00000002546	RUN domain containing 3Ab	rundc3ab	558.555	2136.52	1203.87	862.822	609.72	440.258	965.618	1592.76	1358.99
ENSDARG00000002549	eukaryotic translation initiation factor 3, subunit E, b	eif3eb	480.691	1057.44	291.951	326.495	574.146	303.536	1576.52	708.699	558.936
ENSDARG00000002552	mitogen-activated protein kinase-activated protein kinase 2a	mapkapk2a	5899.39	6010.69	9345.29	11100.8	12960.5	15643.9	11622.4	17232	14338.4
ENSDARG00000002564	synaptogyrin 1a	syngr1a	224.852	258.175	239.285	237.377	185.315	173.356	2.18961	92.7541	28.7579
ENSDARG00000002571	tropomodulin 2	tmod2	500.555	1165.65	500.324	798.009	765.253	517.451	558.35	714.496	850.939
ENSDARG00000002576	calcium binding protein 5a	cabp5a	644.365	4.63788	732.739	22.6845	6.6184	17.0085	21.8961	42.0292	14.7476
ENSDARG00000002582	T-box 15	tbx15	47.6719	0	0	19.4439	0	0	0	0	11.0607
ENSDARG00000002585	PITPNM family member 3	PITPNM3 (1 of 2)	0	0	0	0	0	0	0	0	0
ENSDARG00000002587	dihydropyrimidinase-like 3	dpysl3	1231.52	1029.61	3971.68	1318.13	495.553	1010.04	737.898	514.495	602.441
ENSDARG00000002589	myosin light chain, phosphorylatable, fast skeletal muscle b	mylpfb	61.9734	343.203	42.9339	58.3316	55.4291	10.4668	142.325	175.363	166.648
ENSDARG00000002591	RuvB-like 1 (E. coli)	ruvbl1	1430.95	2172.07	1487.8	1015.13	1574.35	1020.51	1574.33	663.771	717.473
ENSDARG00000002593	solute carrier family 45, member 2	slc45a2	50.0555	553.453	73.8464	89.9279	81.0754	39.9046	118.239	17.3914	0
ENSDARG00000002597	poly(A) binding protein, cytoplasmic 1-like	pabpc1l	0	0	0	0.810162	0	0	0	4.34785	0
ENSDARG00000002600	proprotein convertase subtilisin/kexin type 1	pcsk1	179137	56871.2	218972	67343.1	48311	51351.9	9183.22	14971.1	17398.5
ENSDARG00000002601	iroquois homeobox protein 7	irx7	0	0	0	0	0	0	0	0	0
ENSDARG00000002607	ArfGAP with SH3 domain, ankyrin repeat and PH domain 1	ASAP1 (1 of 3)	1182.26	941.489	1765.44	910.622	973.733	1258.63	829.862	1595.66	1692.29
ENSDARG00000002609	ring finger protein 145	RNF145 (1 of 2)	2629.1	2815.19	3510.28	4708.66	4364.01	5580.75	3247.19	2208.71	1780.78
ENSDARG00000002613	replication protein A3	rpa3	417.923	488.523	118.498	146.639	146.432	81.1175	238.667	150.725	149.689
ENSDARG00000002614	phosphatidylinositol-4-phosphate 5-kinase, type I, alpha, a	pip5k1aa	14.3016	166.964	307.979	234.947	305.274	447.454	43.7922	350.726	116.506
ENSDARG00000002632	annexin A11b	anxa11b	2250.11	5418.59	1995.57	1453.43	1666.18	1911.49	7519.12	3218.86	2859.57
ENSDARG00000002634	UDP-Gal:betaGlcNAc beta 1,4- galactosyltransferase, polypeptide 1	b4galt1	0	3.09192	0	0	0.8273	7.1959	324.062	315.944	185.82
ENSDARG00000002635	family with sequence similarity 184, member A	FAM184A (1 of 2)	137.454	29.3732	127.084	142.588	175.388	186.439	475.145	168.117	81.8494
ENSDARG00000002642	SH3-domain GRB2-like 1b	sh3gl1b	621.323	426.685	934.243	762.362	789.245	867.433	354.717	688.409	628.987
ENSDARG00000002644	regulator of G-protein signaling 5a	rgs5a	310889	434359	243722	318551	295030	335008	34201.7	41117.6	58909.4
ENSDARG00000002656	syntaxin binding protein 5a (tomosyn)	stxbp5a	3208.32	2000.47	2850.81	5477.5	5298.86	3853.08	14300.3	13594.3	8429.01
ENSDARG00000002659	microtubule-associated protein, RP/EB family, member 1b	mapre1b	5854.9	4177.18	5493.25	4574.17	5034.12	4621.08	3612.86	2662.33	4193.49
ENSDARG00000002663	optineurin	optn	1840.93	1086.81	1381.9	1013.51	1118.51	1373.11	1037.87	1276.82	1218.89
ENSDARG00000002666	potassium inwardly-rectifying channel, subfamily J, member 1b	kcnj1b	0	0	0	25.115	0	0.654173	2.18961	21.7392	35.3943
ENSDARG00000002670	autophagy related 14	ATG14	185.126	75.752	85.8679	193.629	39.7104	219.802	264.943	134.783	140.84
ENSDARG00000002682	tubulin folding cofactor E-like a	tbcela	880.341	559.637	839.215	176.615	325.129	455.304	107.291	666.67	451.278
ENSDARG00000002685	family with sequence similarity 113	fam113	0	0	0	0	0	0	35.0338	1.44928	0
ENSDARG00000002690	RAB interacting factor	rabif	3000.94	4446.18	1686.45	1679.47	1435.37	1193.21	1832.7	1118.85	1313.28
ENSDARG00000002696	guanine nucleotide binding protein (G protein), beta polypeptide 3b	gnb3b	0	0	0	0	0	0	0	0	5.89906
ENSDARG00000002701	RAS-like, family 12	rasl12	1.58906	0	2.28981	7.29145	0	0	2.18961	8.6957	6.63644
ENSDARG00000002702	surfeit gene 4	surf4	3877.31	4787.84	4846.96	2164.75	2342.09	2468.19	3321.64	3130.45	4505.4
ENSDARG00000002707	hairy-related 11	her11	0	0	0	4.86097	0	16.3543	0	7.24641	14.7476
ENSDARG00000002710	nucleolin	ncl	10573.6	8340.45	7433.3	6220.42	5991.31	7783.35	5062.38	3620.31	4536.37
ENSDARG00000002720	utp15, U3 small nucleolar ribonucleoprotein, homolog	utp15	577.624	508.621	538.105	559.012	511.272	346.058	433.543	433.336	193.194
ENSDARG00000002722	ankyrin repeat domain 2 (stretch responsive muscle)	ankrd2	0	0	0	0	0	0	0	0	0
ENSDARG00000002728	KISS1 receptor a	kiss1ra	0	0	0	0	0	0	0	0	0
ENSDARG00000002731	syndecan 2	sdc2	4874.45	2059.22	4799.44	7043.55	7884.17	10110.9	2426.09	2289.87	1159.16
ENSDARG00000002732	spondin 2b, extracellular matrix protein	spon2b	0	0	0	0	0	0	0	0	0
ENSDARG00000002738	family with sequence similarity 13, member C	FAM13C (1 of 10)	0	0	0	0	0	0.654173	0	0	0
ENSDARG00000002745	L-threonine dehydrogenase	tdh	2041.95	9846.21	8442.53	13547.5	5106.93	2433.52	891.171	171.015	2163.48
ENSDARG00000002748	sema domain, transmembrane domain (TM), and cytoplasmic domain, (semaphorin) 6D	sema6d	0	0	30.34	0	0	20.2794	2.18961	60.8699	0
ENSDARG00000002750	PHD finger protein 20, a	phf20a	235.976	0	249.589	150.69	91.003	139.993	4.37922	181.16	243.336
ENSDARG00000002754	programmed cell death 2-like	pdcd2l	644.365	502.437	200.931	255.201	194.416	234.848	273.701	178.262	234.487
ENSDARG00000002758	death effector domain-containing 1	dedd1	927.218	335.473	597.64	994.878	1262.46	1254.05	805.776	702.902	558.198
ENSDARG00000002760	growth differentiation factor 5	gdf5	1.58906	6.18384	0.572453	8.10162	0.8273	0.654173	13.1377	1.44928	2.94953
ENSDARG00000002764	myo-inositol oxygenase	miox	3.17813	0	0	3.24065	0.8273	3.27087	2.18961	5.79713	0
ENSDARG00000002768	parvalbumin 2	pvalb2	0	0	0	0	0	0	0	0	0
ENSDARG00000002771	solute carrier family 4 (sodium bicarbonate cotransporter), member 5	SLC4A5 (1 of 2)	1.58906	1.54596	4.00717	0	4.9638	3.27087	4.37922	1.44928	0.737382
ENSDARG00000002773	5-hydroxytryptamine (serotonin) receptor 1Fa	htr1fa	0	0	0	0	0	0	0	0	0.737382
ENSDARG00000002776	suppressor of Ty 3 homolog (S. cerevisiae)	supt3h	582.391	219.526	262.756	511.212	584.901	424.558	733.519	684.061	721.897
ENSDARG00000002779	pancreatic and duodenal homeobox 1	pdx1	78563.3	116372	90281.5	2606.29	865.356	113.172	586.815	355.074	755.816
ENSDARG00000002787	groucho 2	gro2	462.417	2134.97	679.501	1336.77	893.484	881.171	1821.76	1678.27	3076.36
ENSDARG00000002790	adaptor-related protein complex 2, mu 1 subunit, a	ap2m1a	9687.72	11862.1	13381.1	8089.46	7463.08	7370.57	8300.81	8820.33	13632.7
ENSDARG00000002791	ATPase, Na+/K+ transporting, alpha 1a polypeptide, tandem duplicate 1	atp1a1a.1	11392.8	4790.93	10597.8	15307.2	24287.9	15510.4	2202.75	3168.13	4089.52
ENSDARG00000002792	archain 1a	arcn1a	4706.8	3606.72	7149.93	6663.58	6259.36	8517.99	3133.33	6642.06	7152.6
ENSDARG00000002794	ring finger protein 14	RNF14 (1 of 5)	513.267	255.083	694.385	366.193	413.65	338.862	490.473	376.814	450.54
ENSDARG00000002795	myeloid ecotropic viral integration site 3	meis3	0.794531	0	0	0	0	7.85008	6.56883	165.218	68.5765
ENSDARG00000002797	Uncharacterized protein	BX908804.1	0	0	0	0	0	5.23338	0	0	0
ENSDARG00000002798	component of oligomeric golgi complex 8	cog8	371.841	290.64	637.14	346.749	343.33	318.582	558.35	721.743	521.329
ENSDARG00000002816	Ras protein-specific guanine nucleotide-releasing factor 2b	rasgrf2b	0	0	0	0	0	0	0	0	0
ENSDARG00000002826	centrosomal protein 57-like 1	cep57l1	613.378	995.598	372.094	175.805	322.647	146.535	985.324	762.323	1001.36
ENSDARG00000002830	trm2 tRNA methyltransferase 2 homolog A (S. cerevisiae)	trmt2a	344.827	1493.4	286.226	379.156	322.647	247.932	446.68	330.436	163.699
ENSDARG00000002831	collagen, type IV, alpha 4	col4a4	41.3156	170.055	17.1736	51.0402	74.457	50.3713	775.122	508.698	546.4
ENSDARG00000002837	lactamase, beta 2	lactb2	145.399	143.774	81.2883	69.6739	102.585	62.8006	63.4987	117.392	73.7382
ENSDARG00000002840	si:dkey-28b4.8	si:dkey-28b4.8	2566.34	1428.47	4972.32	4613.87	4292.03	5551.31	1786.72	1875.37	2695.87
ENSDARG00000002847	fibronectin type III domain containing 1	fndc1	124.741	6.18384	152.845	44.5589	6.6184	18.971	19.7065	17.3914	25.071
ENSDARG00000002872	zgc:113210	zgc:113210	488.637	789.985	435.636	332.166	273.009	309.424	203.634	157.972	414.409
ENSDARG00000002877	RALBP1 associated Eps domain containing 1	reps1	2068.16	496.253	1993.85	2628.97	2443.02	2905.18	1907.15	1818.85	2024.85
ENSDARG00000002880	coiled-coil domain containing 132	CCDC132 (1 of 2)	556.172	227.256	542.685	1322.18	827.3	858.275	396.319	618.844	449.066
ENSDARG00000002894	apoptosis, caspase activation inhibitor	aven	120.769	425.139	302.255	381.586	584.901	402.316	330.631	220.291	411.459
ENSDARG00000002897	Uncharacterized protein	CR318593.1	995.548	708.049	706.406	668.383	621.303	637.819	1256.84	592.757	708.624
ENSDARG00000002898	diacylglycerol kinase, alpha 80kDa	DGKA (1 of 2)	80.2477	0	12.0215	6.48129	0	53.6422	15.3273	68.1163	65.627
ENSDARG00000002909	tight junction protein 3	tjp3	420.307	154.596	1076.21	574.405	626.266	873.975	742.278	1171.02	1775.62
ENSDARG00000002912	adiponectin receptor 1a	adipor1a	4197.51	5520.62	7522.03	4583.89	4932.37	5663.18	7595.76	5582.64	5118.17
ENSDARG00000002916	Sec31 homolog B (S. cerevisiae)	sec31b	1161.6	1726.84	979.466	1135.85	1027.51	1252.74	2036.34	530.437	960.809
ENSDARG00000002917	glutaminase 2 (liver, mitochondrial)	GLS2 (1 of 3)	606.227	476.155	1377.32	551.72	1039.92	2125.41	258.374	455.075	334.034
ENSDARG00000002933	gastrulation brain homeo box 2	gbx2	0	0	0	0	0	0	91.9636	0	0
ENSDARG00000002937	myeloid ecotropic viral integration site 4.1a	meis4.1a	5182.73	9776.65	7384.64	3405.92	3450.67	4678.65	223.34	71.0149	42.0308
ENSDARG00000002945	biglycan b	bgnb	0	0	0	1.62032	1.6546	0	0	0	0
ENSDARG00000002947	ATP-binding cassette, sub-family D (ALD), member 3b	abcd3b	543.459	77.298	307.979	395.359	514.581	386.616	133.566	298.552	687.977
ENSDARG00000002949	protein phosphatase 6, catalytic subunit	ppp6c	5385.33	6523.95	3954.5	4257.4	4022.33	3253.2	17352.7	12845	12440.4
ENSDARG00000002952	smoothened homolog (Drosophila)	smo	7.94531	0	0	0	37.2285	11.1209	13.1377	11.5943	0
ENSDARG00000002956	si:dkey-32n7.4	si:dkey-32n7.4	1.58906	1.54596	2.86226	16.2032	7.4457	1.96252	2.18961	1.44928	5.16167
ENSDARG00000002959	G protein-coupled receptor 34b	gpr34b	0	0	0	6.48129	4.1365	0	13.1377	1.44928	0.737382
ENSDARG00000002967	pdgfa associated protein 1b	pdap1b	2699.02	4602.32	1600	970.574	906.721	883.788	1721.03	1078.27	1162.11
ENSDARG00000002968	apobec1 complementation factor	a1cf	17064.9	12768.1	20738.2	13835.1	11669.1	12320.7	3085.16	5314.52	5155.04
ENSDARG00000002970	synovial sarcoma translocation, chromosome 18 (H. sapiens)	ss18	1663.75	998.69	1791.2	1590.35	1844.88	2382.5	1615.93	2168.13	2657.52
ENSDARG00000002971	polyhomeotic homolog 1	phc1	1226.76	415.863	1079.07	913.862	790.899	712.394	1534.92	1321.75	1639.94
ENSDARG00000002980	vacuolar protein sorting 54 homolog (S. cerevisiae)	vps54	312.251	86.5737	101.324	294.089	210.962	228.961	159.842	89.8555	140.84
ENSDARG00000002981	cytochrome P450, family 2, subfamily AA, polypeptide 4	cyp2aa4	0	0	0	0	0	0	0	0	0
ENSDARG00000002986	guanine deaminase	gda	4.76719	1.54596	0	62.3824	38.0558	26.1669	72.2571	59.4206	0
ENSDARG00000002988	troponin T2d, cardiac	tnnt2d	74.6859	61.8384	80.1434	155.551	128.232	52.988	313.114	144.928	209.416
ENSDARG00000002991	centrosomal protein 135	cep135	162.879	510.166	219.822	184.717	289.555	182.514	159.842	286.958	1070.68
ENSDARG00000002994	inositol 1,4,5-trisphosphate 3-kinase Ca	itpkca	488.637	837.91	714.993	610.862	531.954	537.076	1103.56	889.86	878.222
ENSDARG00000003008	protein kinase C, epsilon a	prkcea	5269.33	3742.77	4994.08	4818.84	6069.08	2691.92	4204.05	5676.84	4037.17
ENSDARG00000003016	eukaryotic translation elongation factor 2b	eef2b	93597.4	40368.1	72826.3	39952.3	46856.6	50442	49323.1	31540.7	34335.5
ENSDARG00000003017	zgc:55512	zgc:55512	8368	6709.46	4604.81	3723.5	4474.04	2272.6	3726.72	3156.54	2101.54
ENSDARG00000003020	leucine rich repeat containing 4.2	lrrc4.2	0	0	40.6441	20.254	47.1561	54.9505	0	7.24641	0
ENSDARG00000003021	histone deacetylase 8	hdac8	607.022	873.467	806.586	502.3	740.434	883.134	282.46	1118.85	1216.68
ENSDARG00000003022	LIM domain kinase 1b	limk1b	36.5484	15.4596	9.15924	14.5829	11.5822	17.6627	212.392	43.4785	219.74
ENSDARG00000003025	angiopoietin-like 1	ANGPTL1 (1 of 2)	0	0	0	0	0	0	0	0	0
ENSDARG00000003027	sodium channel modifier 1	scnm1	0.794531	677.13	242.147	499.87	402.068	222.419	477.335	581.162	457.914
ENSDARG00000003032	eukaryotic translation initiation factor 4A, isoform 1B	eif4a1b	18116.1	19598.1	17889.1	15231.8	15504.4	11471.6	12831.1	14384.1	15046.3
ENSDARG00000003035	heat shock protein 9	hspa9	7913.53	8997.48	15507.2	7767.83	7341.46	7026.47	5217.84	5692.78	7672.46
ENSDARG00000003041	Uncharacterized protein	CABZ01111496.1	23.8359	210.25	10.8766	25.9252	19.0279	7.85008	628.418	162.32	23.5962
ENSDARG00000003046	sorbin and SH3 domain containing 2a	sorbs2a	125.536	81.9358	45.2238	71.2942	82.73	157.656	15.3273	71.0149	56.7784
ENSDARG00000003049	somatostatin receptor 1a	sstr1a	0	0	0	13.7727	0	0	32.8441	24.6378	0.737382
ENSDARG00000003051	holocytochrome c synthase	hccs	2938.97	2867.75	3000.8	2711.61	2573.73	1868.32	4679.2	3272.48	4456
ENSDARG00000003054	tachykinin receptor 3-like	tacr3l	5.56172	24.7353	1.71736	1.62032	3.3092	1.30835	78.8259	133.334	14.0103
ENSDARG00000003058	FGFR1 oncogene partner	fgfr1op	439.376	1306.34	887.301	827.985	895.966	676.415	934.963	723.192	530.178
ENSDARG00000003061	CD276 molecule	cd276	1786.11	2346.77	1896.54	209.022	174.56	139.993	1171.44	1060.87	1517.53
ENSDARG00000003068	golgi reassembly stacking protein 1	gorasp1	1409.5	1069.8	847.23	1057.26	958.014	648.285	915.257	727.54	541.238
ENSDARG00000003069	BTB (POZ) domain containing 7	btbd7	182.742	522.534	64.1147	120.714	92.6576	51.6797	94.1532	127.537	48.6672
ENSDARG00000003077	si:ch73-111m19.2	si:ch73-111m19.2	3.17813	3.09192	1.14491	3.24065	6.6184	0.654173	76.6363	31.8842	3.68691
ENSDARG00000003081	myosin binding protein Hb	mybphb	0	0	0	0.810162	4.1365	12.4293	37.2234	14.4928	1.47476
ENSDARG00000003084	spire homolog 2 (Drosophila)	spire2	207.373	108.217	88.1577	149.07	58.7383	154.385	111.67	84.0584	115.032
ENSDARG00000003085	STAM binding protein-like 1	stambpl1	3.17813	0	69.2668	234.947	139.814	47.1005	2.18961	76.812	69.3139
ENSDARG00000003087	UBX domain protein 6	ubxn6	232.003	106.671	151.7	83.4466	95.9668	220.456	186.117	114.493	98.8092
ENSDARG00000003090	odorant receptor, family C, subfamily 103, member 4	or103-4	0	0	0	0	0	0	0	0	0
ENSDARG00000003091	occludin b	oclnb	0	0	0	0	0	0	0	0	0
ENSDARG00000003098	lysine (K)-specific demethylase 5Bb	kdm5bb	2023.67	2318.94	2220.54	2628.16	2926.99	3726.82	1140.79	1618.85	1703.35
ENSDARG00000003102	zgc:101130	zgc:101130	228.03	80.3899	86.4403	141.778	201.034	88.9675	459.818	224.639	85.5363
ENSDARG00000003109	regulator of calcineurin 1a	rcan1a	2179.4	408.133	1431.13	811.782	748.707	1046.68	1821.76	1775.37	1372.27
ENSDARG00000003113	adenosine deaminase	ada	25.425	18.5515	17.1736	22.6845	15.7187	138.031	0	97.1019	61.9401
ENSDARG00000003127	zgc:123105	zgc:123105	6445.24	4696.62	7575.84	7364.37	10461.2	15534	6242.58	11997.2	7025.04
ENSDARG00000003132	APAF1 interacting protein	apip	1840.93	2819.83	783.115	789.097	733.815	582.868	1324.71	733.337	803.009
ENSDARG00000003142	dachshund c	dachc	1382.48	2000.47	2873.71	2632.22	3607.86	2146.34	847.379	918.845	475.611
ENSDARG00000003144	peroxisomal membrane protein 2	pxmp2	1017	1726.84	986.336	947.889	673.423	688.844	376.613	327.538	463.076
ENSDARG00000003145	CXADR-like membrane protein	CLMP	454.472	572.005	334.312	55.091	56.2564	126.91	183.927	91.3048	86.2737
ENSDARG00000003146	si:dkey-27m7.4	si:dkey-27m7.4	0	0	0	0	0	0	0	0	51.6167
ENSDARG00000003151	S-phase kinase-associated protein 1	skp1	14488.3	20878.2	19522.9	11195.6	13555.3	10569.5	23801.1	21079.8	22152.4
ENSDARG00000003153	cleavage and polyadenylation specific factor 5	cpsf5	1728.11	2898.67	1127.73	1463.96	1635.57	1048.64	1933.43	1285.51	1242.49
ENSDARG00000003157	nuclear factor of kappa light polypeptide gene enhancer in B-cells inhibitor-like 1	nfkbil1	31.7813	1.54596	64.1147	54.2808	57.0837	54.9505	0	94.2034	80.3746
ENSDARG00000003165	nuclear receptor subfamily 2, group F, member 6b	nr2f6b	386.142	185.515	373.239	584.937	580.765	463.809	761.984	853.628	436.53
ENSDARG00000003167	MTOR associated protein, LST8 homolog (S. cerevisiae)	mlst8	452.883	1232.13	789.985	614.103	812.409	743.141	709.434	1075.37	706.412
ENSDARG00000003169	membrane associated guanylate kinase, WW and PDZ domain containing 1b	magi1b	4891.93	2087.04	2217.11	1694.05	1240.12	1548.43	1747.31	1302.91	1712.2
ENSDARG00000003175	syntaxin 5A, like	stx5al	1362.62	2003.56	2339.61	1197.42	1601.65	1466	2583.74	1731.89	922.465
ENSDARG00000003181	sulfotransferase family 1, cytosolic sulfotransferase 4	sult1st4	0	0	0	0	0	0	0	0	0
ENSDARG00000003189	proteasome (prosome, macropain) 26S subunit, non-ATPase, 1	psmd1	8359.26	7310.84	11987.7	8174.53	7618.61	8686.76	2971.3	5007.27	8439.34
ENSDARG00000003191	pyruvate kinase, muscle, b	pkmb	0	0	0	0	9.1003	0	0	0	0
ENSDARG00000003193	Ras association (RalGDS/AF-6) domain family (N-terminal) member 7b	rassf7b	87.3984	905.932	423.042	254.391	384.695	139.993	812.345	828.99	746.968
ENSDARG00000003197	WD repeat domain 21	wdr21	321.785	389.582	806.013	456.931	564.219	741.832	453.249	795.656	797.11
ENSDARG00000003200	forkhead box M1	foxm1	0	0	3.43472	12.1524	0.8273	21.5877	183.927	0	0
ENSDARG00000003203	Rhesus blood group, C glycoprotein a	rhcga	0	0	0	0	0	0	0	0	0
ENSDARG00000003205	N-glycanase 1	ngly1	1565.23	1298.61	1654.39	2057	1579.32	1744.68	814.535	1640.59	2152.42
ENSDARG00000003206	coiled-coil-helix-coiled-coil-helix domain containing 6a	chchd6a	1474.65	3564.98	1304.05	1271.14	1383.25	932.197	1355.37	1085.51	1061.83
ENSDARG00000003207	MTERF domain containing 1	mterfd1	309.867	0	235.278	186.337	215.098	153.731	350.338	331.886	329.61
ENSDARG00000003208	protein-O-mannose kinase	pomk	500.555	126.769	508.91	155.551	186.143	308.115	884.602	1078.27	375.327
ENSDARG00000003209	si:ch73-129a22.11	si:ch73-129a22.11	0	0	5.15207	2.43048	8.273	13.0835	0	0	2.94953
ENSDARG00000003210	anoctamin 2	ANO2 (1 of 2)	0	0	0	0	5.7911	3.27087	0	0	0
ENSDARG00000003213	N(alpha)-acetyltransferase 15, NatA auxiliary subunit a	naa15a	2454.31	530.264	2413.46	2449.12	2235.37	1846.73	1294.06	1521.75	1257.24
ENSDARG00000003216	annexin A2a	anxa2a	0	0	0	0	0	7.1959	0	15.9421	0
ENSDARG00000003217	URB2 ribosome biogenesis 2 homolog (S. cerevisiae)	urb2	129.509	845.64	1024.12	819.073	1066.39	779.774	457.628	524.64	703.462
ENSDARG00000003219	bridging integrator 2a	bin2a	0	0	1.14491	1.62032	22.3371	10.4668	105.101	55.0727	226.376
ENSDARG00000003229	growth differentiation factor 9	gdf9	0	0	0	0	2.4819	3.92504	0	0	0
ENSDARG00000003235	nucleoporin 88	nup88	1558.08	1685.1	1389.34	1564.42	1565.25	1627.58	720.382	1027.54	1516.79
ENSDARG00000003244	guanylate binding protein 3	gbp3	690.448	216.434	388.123	476.375	292.037	622.119	168.6	386.958	95.1223
ENSDARG00000003250	phosphoinositide-3-kinase, catalytic, delta polypeptide	pik3cd	53.2336	29.3732	43.5064	107.751	29.7828	14.3918	440.112	191.305	322.236
ENSDARG00000003251	zinc finger and BTB domain containing 22b	zbtb22b	341.648	272.089	571.308	212.262	209.307	366.991	203.634	288.407	449.803
ENSDARG00000003257	zgc:101559	zgc:101559	137.454	37.103	361.218	385.637	244.054	323.161	306.545	300.002	397.449
ENSDARG00000003259	lysyl oxidase	lox	0	0	0	0	0	0	0	0	0
ENSDARG00000003263	processing of precursor 4, ribonuclease P/MRP subunit	pop4	410.773	663.216	340.037	315.963	421.923	265.594	431.353	342.031	446.853
ENSDARG00000003269	chloride channel 3	clcn3	1291.11	1181.11	640.574	1004.6	926.576	853.042	1944.37	971.019	1109.02
ENSDARG00000003270	deoxyhypusine synthase	dhps	1245.83	1541.32	1389.34	1246.03	1328.64	1475.16	1191.15	1275.37	976.294
ENSDARG00000003281	phosphoinositide-3-kinase interacting protein 1	pik3ip1	20315.4	21130.2	17495.9	9404.36	9872.18	15107.5	9632.09	8071.06	7305.24
ENSDARG00000003283	zinc finger, AN1-type domain 2A	zfand2a	1019.38	740.514	457.962	508.782	356.566	353.253	687.537	528.988	449.066
ENSDARG00000003287	WD repeat domain 12	wdr12	337.676	1207.39	720.145	453.691	529.472	647.631	116.049	442.031	418.833
ENSDARG00000003290	disabled homolog 1b (Drosophila)	dab1b	0	0	0	0	0	0	0	0	0
ENSDARG00000003293	SRY-box containing gene 9a	sox9a	13.507	41.7409	50.3758	12.1524	21.5098	0	146.704	47.8263	40.556
ENSDARG00000003303	stanniocalcin 1	stc1	0	0	0	0	0	0	32.8441	18.8407	26.5458
ENSDARG00000003307	syntaxin 16	stx16	1504.84	1643.35	1857.04	1661.64	1705.07	2074.38	1348.8	1262.33	1277.88
ENSDARG00000003308	ER membrane protein complex subunit 2	emc2	3638.95	5160.41	3913.29	2729.43	3281.07	2752.76	4390.17	4817.42	4027.58
ENSDARG00000003311	pantothenate kinase 2	pank2	842.998	414.317	1711.63	1358.64	1592.55	2424.37	1646.59	2600.01	2603.7
ENSDARG00000003313	EPS8-like 1	EPS8L1 (1 of 2)	0	52.5626	205.51	257.631	189.452	244.661	332.821	410.147	325.185
ENSDARG00000003317	si:dkeyp-35f12.3	si:dkeyp-35f12.3	0.794531	0	0	0	1.6546	0	4.37922	0	0
ENSDARG00000003320	family with sequence similarity 91, member A1	fam91a1	2003.01	1906.17	2012.74	2367.29	2316.44	2436.79	2139.25	2304.36	2643.51
ENSDARG00000003323	DCP1 decapping enzyme homolog A (S. cerevisiae)	dcp1a	907.355	568.913	826.621	742.108	708.169	959.672	711.623	1117.4	304.539
ENSDARG00000003326	calcium channel, voltage-dependent, gamma subunit 5a	cacng5a	166.852	304.554	206.083	152.31	846.328	345.403	0	0	0
ENSDARG00000003328	family with sequence similarity 178, member A	fam178a	465.595	0	223.829	340.268	378.076	222.419	37.2234	373.915	229.326
ENSDARG00000003344	transient receptor potential cation channel, subfamily C, member 2b	trpc2b	0	0	0	0	0	0	0	0	0
ENSDARG00000003373	COMM domain containing 2	commd2	831.874	1307.88	692.095	442.348	517.063	410.166	849.569	694.206	748.443
ENSDARG00000003375	guanine nucleotide binding protein (G protein), gamma 12a	gng12a	3410.92	2524.55	2257.75	1249.27	1036.61	665.948	2250.92	2037.69	1954.06
ENSDARG00000003380	polyamine oxidase (exo-N4-amino)	PAOX	1740.82	2323.58	3345.41	2116.95	2524.92	3155.73	1629.07	1960.88	1510.16
ENSDARG00000003381	synaptotagmin-like 2	SYTL2 (1 of 3)	0	0	69.2668	0	3.3092	7.1959	111.67	13.0435	0.737382
ENSDARG00000003382	CWC25 spliceosome-associated protein homolog (S. cerevisiae)	cwc25	1244.24	1586.15	1259.97	1375.65	2544.78	1600.11	4512.79	2286.97	1753.49
ENSDARG00000003383	ankyrin repeat and SOCS box-containing 8	asb8	2134.11	837.91	2036.79	1541.74	1668.66	1766.27	4081.43	3239.15	4119.75
ENSDARG00000003384	A kinase (PRKA) anchor protein 17A	akap17a	241.538	148.412	140.823	153.931	108.376	166.16	126.997	68.1163	169.598
ENSDARG00000003391	sorting nexin 7	snx7	2354.2	1807.23	2065.98	1588.73	1475.9	1168.35	853.948	1244.93	1261.66
ENSDARG00000003395	collagen, type IV, alpha 3	col4a3	0.794531	0	0	0	23.9917	18.3168	260.564	318.842	11.0607
ENSDARG00000003397	short chain dehydrogenase/reductase family 42E, member 1	sdr42e1	67.5352	131.407	119.07	47.7995	82.73	11.1209	50.361	139.131	294.215
ENSDARG00000003398	recombination signal binding protein for immunoglobulin kappa J region a	rbpja	540.281	646.211	807.158	1053.21	1105.27	783.045	479.525	791.308	1042.66
ENSDARG00000003399	fibroblast growth factor 8a	fgf8a	0	29.3732	4.00717	0	0	0	0	26.0871	6.63644
ENSDARG00000003403	teneurin transmembrane protein 1	tenm1	141.427	9.27575	183.757	234.947	185.315	103.359	295.597	546.38	833.979
ENSDARG00000003411	forkhead box A2	foxa2	320.196	482.339	338.319	3776.97	3162.77	2497.63	4911.29	4659.44	4405.12
ENSDARG00000003414	calcyphosine-like b	capslb	0	0	0	9.72194	0	0	0	0	0
ENSDARG00000003420	cholinergic receptor, nicotinic, alpha 5	chrna5	20.6578	0	64.1147	21.8744	4.1365	34.017	0	43.4785	0
ENSDARG00000003421	insulin-like growth factor 2 mRNA binding protein 2a	igf2bp2a	372.635	179.331	310.269	763.982	555.119	408.204	1280.92	576.815	659.219
ENSDARG00000003429	heterogeneous nuclear ribonucleoprotein D-like	hnrpdl	9576.49	14954.1	9715.66	7967.94	7838.67	7463.46	10061.3	6786.99	9499.69
ENSDARG00000003444	dehydrogenase/reductase (SDR family) member 7	dhrs7	559.35	779.163	713.848	601.95	560.082	541.001	483.904	446.379	468.975
ENSDARG00000003446	inositol 1,3,4,5,6-pentakisphosphate 2-kinase	ippk	47.6719	307.646	562.721	890.368	790.899	1220.03	324.062	675.366	949.748
ENSDARG00000003449	phosphodiesterase 10A	pde10a	336.881	596.74	309.124	1950.87	1076.32	639.781	1011.6	414.495	109.87
ENSDARG00000003462	ferrochelatase	fech	110.44	10.8217	44.0788	44.5589	10.7549	14.3918	253.995	105.798	25.8084
ENSDARG00000003469	neurogenic differentiation 4	neurod4	0	0	0	0	0	18.971	0	0	0
ENSDARG00000003470	solute carrier family 25, member 42	slc25a42	592.72	303.008	533.526	470.704	498.035	546.889	547.402	395.654	168.123
ENSDARG00000003475	sulfotransferase family 1, cytosolic sulfotransferase 5	sult1st5	904.971	893.564	544.402	326.495	380.558	311.386	945.911	417.393	481.51
ENSDARG00000003486	protein phosphatase 1, catalytic subunit, alpha isoform a	ppp1caa	8003.31	15352.9	6852.83	5883.39	7196.69	8733.86	47094.1	41795.9	57021
ENSDARG00000003487	nucleoporin 93	nup93	1363.42	531.81	1857.61	1511.76	1053.15	1274.98	713.813	1910.15	1528.59
ENSDARG00000003495	MAP-kinase activating death domain	madd	2043.53	3136.75	2779.83	4067.01	3103.2	4872.93	2143.63	1653.63	2727.58
ENSDARG00000003511	mitochondrial ribosomal protein L3	mrpl3	395.677	1083.72	658.32	655.421	450.051	450.071	499.231	462.321	568.521
ENSDARG00000003512	ankyrin repeat and sterile alpha motif domain containing 1B	anks1b	247.099	103.579	366.37	1032.96	881.902	781.737	1477.99	2102.91	1911.29
ENSDARG00000003513	thyroid hormone receptor associated protein 3b	thrap3b	2444.77	2688.42	2722.01	2765.89	2812.82	3211.34	2550.9	2911.61	2667.11
ENSDARG00000003517	inositol(myo)-1(or 4)-monophosphatase 1	impa1	1403.94	2301.93	850.664	685.397	877.766	765.382	3061.07	1185.51	1456.33
ENSDARG00000003519	adenine phosphoribosyl transferase	aprt	872.395	1553.69	1222.76	777.755	517.89	504.367	880.223	575.365	954.91
ENSDARG00000003520	TBC1 domain family, member 14	tbc1d14	2402.66	2985.25	2291.53	2246.58	2299.9	1856.54	1475.8	3044.94	1909.08
ENSDARG00000003523	intelectin 3	itln3	0	0	0	0	0	0	0	0	0
ENSDARG00000003526	proteasome (prosome, macropain) subunit, alpha type,5	psma5	9153	19639.9	8175.19	4880.41	4597.31	3128.26	9016.81	5110.17	7119.42
ENSDARG00000003527	MAK16 homolog (S. cerevisiae)	mak16	1396.79	2224.64	1074.49	722.664	835.573	889.021	829.862	481.162	710.099
ENSDARG00000003531	transcription elongation factor A (SII), 1	tcea1	4108.52	5378.39	2507.91	1937.1	2284.18	1804.86	3203.4	2581.17	3669.95
ENSDARG00000003533	collagen, type VIII, alpha 1b	col8a1b	0	0	0	0	0	0	0	0	0
ENSDARG00000003544	adenosine deaminase, RNA-specific, B1b	adarb1b	359.923	64.9303	363.507	278.696	385.522	97.4718	595.574	863.773	417.358
ENSDARG00000003546	unc-45 homolog A (C. elegans)	unc45a	343.238	327.743	891.881	469.894	353.257	380.075	321.873	466.669	693.139
ENSDARG00000003553	gonadotropin releasing hormone receptor 2	gnrhr2	0	0	0	0	0	4.57921	81.0156	59.4206	2.21215
ENSDARG00000003564	deoxyhypusine hydroxylase/monooxygenase	dohh	3695.36	6945.99	2502.19	1909.55	2189.86	1782.62	3236.24	2113.05	1723.26
ENSDARG00000003570	heat shock protein 90, beta (grp94), member 1	hsp90b1	32779.2	29085.7	42735.3	14588.6	9177.24	10139.7	10610.8	14455.1	26775.8
ENSDARG00000003573	dynactin 5	dctn5	2459.07	3509.33	1658.4	1705.39	1707.55	1250.78	3122.38	1781.17	2659
ENSDARG00000003576	kelch-like 32 (Drosophila)	klhl32	161.29	1.54596	448.803	616.533	548.5	660.061	155.462	550.727	602.441
ENSDARG00000003582	coiled-coil domain containing 34	CCDC34	100.111	115.947	250.734	98.8397	154.705	177.281	383.182	181.16	258.821
ENSDARG00000003584	phospholipase A2, group VII (platelet-activating factor acetylhydrolase, plasma)	pla2g7	513.267	414.317	811.165	338.648	708.169	566.514	634.987	594.206	913.616
ENSDARG00000003592	surfeit 1	surf1	1058.32	2481.26	1110.56	632.736	754.498	671.182	851.758	489.858	481.51
ENSDARG00000003599	ribosomal protein L3	rpl3	173362	220998	126600	69017.7	65919.3	53888.8	146259	130544	91930.1
ENSDARG00000003607	nuclear receptor subfamily 2, group F, member 6a	nr2f6a	1186.24	1995.83	1144.91	1263.85	1504.86	1649.82	1486.74	1126.09	1130.41
ENSDARG00000003615	solute carrier family 26 (anion exchanger), member 3	SLC26A3 (1 of 2)	23.0414	108.217	390.413	205.781	323.474	186.439	11458.2	34092.9	23011.5
ENSDARG00000003616	ariadne ubiquitin-conjugating enzyme E2 binding protein homolog 1 (Drosophila)	arih1	502.938	380.306	272.487	493.388	388.831	501.751	1040.06	605.8	297.165
ENSDARG00000003631	clock homolog 3 (mouse)	clock3	458.445	251.991	475.136	527.415	470.734	497.826	374.423	242.03	564.097
ENSDARG00000003632	zgc:172270	zgc:172270	1.58906	0	0	0	0	0	4.37922	0	0
ENSDARG00000003635	ATPase, H+ transporting, lysosomal , V1 subunit E1a	atp6v1e1a	3.97266	54.1086	116.208	137.727	124.095	225.036	214.582	302.9	185.083
ENSDARG00000003641	trk-fused gene	tfg	9386.59	6503.85	8783.14	3772.11	4091.83	6280.72	6312.64	5885.54	8533.72
ENSDARG00000003642	zinc finger, FYVE domain containing 19	zfyve19	271.73	556.545	270.77	294.899	330.093	465.117	516.748	602.902	519.854
ENSDARG00000003655	transmembrane protein 59-like	tmem59l	2625.93	3333.09	4494.9	3154.77	3226.47	5655.98	3925.97	4959.45	4447.15
ENSDARG00000003675	crystallin, lambda 1	cryl1	1909.26	3521.69	1782.62	1244.41	1497.41	1298.53	2025.39	1562.33	2125.13
ENSDARG00000003680	runt-related transcription factor 1; translocated to, 1 (cyclin D-related)	runx1t1	779.435	216.434	580.467	2612.77	2183.25	1595.53	1248.08	1178.27	703.462
ENSDARG00000003681	eukaryotic translation initiation factor 5	eif5	12865.1	16033.1	17232.5	12124.9	12144.8	10057.9	10694.1	10466.7	12830.4
ENSDARG00000003682	HECT domain containing E3 ubiquitin protein ligase 4	HECTD4 (1 of 3)	279.675	1379	379.536	414.803	498.862	261.015	1723.22	818.845	614.977
ENSDARG00000003684	obscurin-like 1a	obsl1a	0	0	0	0	0	0	0	0	0
ENSDARG00000003687	Uncharacterized protein	BX000993.1	0	0	0	0	0	0	0	0	0
ENSDARG00000003693	histidyl-tRNA synthetase	hars	3109.8	2923.41	5420.55	1664.88	2194.83	2532.96	1521.78	1407.25	2510.05
ENSDARG00000003695	voltage-dependent anion channel 3	vdac3	18086.7	16852.5	16805.5	13067.1	12763.6	12188.6	11856.7	10627.6	11428.7
ENSDARG00000003697	solute carrier family 5 (iodide transporter), member 8-like	slc5a8l	0	0	9.73169	23.4947	18.2006	25.5127	0	1.44928	39.0812
ENSDARG00000003699	ATPase, Cu++ transporting, alpha polypeptide	atp7a	478.308	1816.5	1039	1080.76	847.983	1248.82	1147.36	771.018	803.746
ENSDARG00000003701	claudin g	cldng	0	0	0	0	0	0	0	0	0
ENSDARG00000003705	prion protein, related sequence 3	prnprs3	8377.54	3908.18	6318.73	5976.56	7596.27	6549.58	3652.27	7687	8260.15
ENSDARG00000003706	ryanodine receptor 2b (cardiac)	ryr2b	0	0	0	0	0	0	0	0	2.94953
ENSDARG00000003732	microphthalmia-associated transcription factor a	mitfa	0	0	0	0	0	7.85008	2.18961	0	0
ENSDARG00000003749	polymerase (DNA directed), beta	polb	659.461	1525.86	750.485	896.849	876.938	868.742	1020.36	585.51	482.985
ENSDARG00000003750	phosphoribosylformylglycinamidine synthase	pfas	737.325	799.261	1190.7	369.434	422.751	728.749	5822.17	8020.33	13989.6
ENSDARG00000003751	LATS, large tumor suppressor, homolog 1 (Drosophila)	lats1	402.827	721.963	264.473	405.891	576.628	731.365	586.815	478.263	601.704
ENSDARG00000003754	tetraspanin 2	tspan2	2122.99	2311.21	1990.99	2163.94	2180.76	2277.18	880.223	1666.68	1229.22
ENSDARG00000003757	canopy1	cnpy1	14470	13494.7	9163.25	3772.11	4063.7	3357.22	11239.3	6484.09	8198.21
ENSDARG00000003769	transcriptional adaptor 2 (ADA2 homolog, yeast)-beta	tada2b	101.7	75.752	58.9626	53.4707	57.911	45.1379	0	69.5656	6.63644
ENSDARG00000003776	phosphatidylinositol-5-phosphate 4-kinase, type II, alpha a	pip4k2aa	522.802	604.47	876.425	1111.54	1365.87	636.51	694.106	873.917	564.835
ENSDARG00000003779	catenin (cadherin-associated protein), delta 2b	ctnnd2b	1758.3	2689.97	2662.48	4770.23	3218.2	2951.63	1274.35	1610.15	1652.47
ENSDARG00000003783	ephrin B2b	efnb2b	0	0	0	0	0	1.30835	0	0	0
ENSDARG00000003789	DENN/MADD domain containing 5B	dennd5b	2011.75	1133.19	1377.89	1387	1320.37	1967.75	810.156	1104.35	696.826
ENSDARG00000003795	isocitrate dehydrogenase 2 (NADP+), mitochondrial	IDH2	3016.04	4755.37	4807.46	2312.2	2400	2608.84	2822.41	2598.56	3720.09
ENSDARG00000003797	ankyrin repeat and SOCS box-containing 2a, tandem duplicate 1	asb2a.1	0	3.09192	0	0	0	0	2.18961	0	0
ENSDARG00000003803	Uncharacterized protein	CABZ01029738.1	0	0	0	0	0	0	0	1.44928	0
ENSDARG00000003808	aquaporin 3a	aqp3a	0	0	0	0	0	0	0	0	0
ENSDARG00000003811	plexin b2a	plxnb2a	2899.24	1007.97	3463.91	3282.77	3147.88	3962.33	950.291	1004.35	1395.86
ENSDARG00000003813	signal recognition particle 54	srp54	8618.28	5042.92	9698.49	5967.65	5481.69	7253.47	4911.29	6615.98	8108.25
ENSDARG00000003818	protein kinase, AMP-activated, gamma 1 non-catalytic subunit	prkag1	2288.25	1824.23	2329.31	1998.67	2350.36	2103.17	4944.14	6137.71	6541.32
ENSDARG00000003820	nuclear receptor subfamily 1, group D, member 2a	nr1d2a	6863.96	2731.71	6112.08	6362.2	5055.63	5690	7759.98	14110.2	18219.2
ENSDARG00000003822	ankyrin repeat domain 16	ankrd16	49.2609	197.883	39.4992	29.1658	68.6659	41.8671	59.1195	1.44928	30.2327
ENSDARG00000003827	small nuclear RNA activating complex, polypeptide 1b	snapc1b	209.756	524.08	249.017	230.896	68.6659	170.739	172.979	123.189	167.386
ENSDARG00000003829	UDP-N-acetyl-alpha-D-galactosamine:polypeptide N-acetylgalactosaminyltransferase 2	galnt2	1863.18	1249.13	2116.93	2499.35	2842.6	2876.4	2585.93	3371.03	1383.33
ENSDARG00000003835	stomatin	stom	603.049	887.38	236.995	590.608	752.016	329.049	3382.95	3843.5	2747.49
ENSDARG00000003836	transmembrane protein 63Ba	tmem63ba	190.688	43.2869	196.351	490.958	380.558	215.223	52.5506	168.117	213.103
ENSDARG00000003841	U6 snRNA biogenesis 1	usb1	415.54	2411.7	439.644	499.06	531.954	487.359	534.265	340.581	786.787
ENSDARG00000003845	choroideremia (Rab escort protein 1)	chm	2085.64	3099.65	3334.54	2680.82	3036.19	2921.54	1206.47	2389.87	2813.11
ENSDARG00000003846	mitochondrial ribosomal protein L21	mrpl21	591.131	1748.48	413.883	577.645	598.138	361.758	632.797	414.495	425.469
ENSDARG00000003854	acyl-CoA synthetase long-chain family member 1b	acsl1b	174.002	0	40.0717	0	22.3371	0.654173	76.6363	530.437	103.233
ENSDARG00000003860	chromobox homolog 3a (HP1 gamma homolog, Drosophila)	cbx3a	6036.85	11755.5	3281.3	4495.59	4012.41	2383.81	9592.68	4429.01	5593.78
ENSDARG00000003865	par-6 partitioning defective 6 homolog beta (C. elegans)	pard6b	73.8914	77.298	67.5494	104.511	99.2761	157.656	28.4649	115.943	96.597
ENSDARG00000003866	transmembrane 9 superfamily member 2	tm9sf2	6184.63	9201.55	8951.44	7379.76	6183.24	6632.66	6084.93	7117.43	6834.06
ENSDARG00000003867	cyclin-dependent kinase 20	cdk20	183.537	0	319.429	832.846	376.422	359.795	286.839	436.234	451.278
ENSDARG00000003869	2,4-dienoyl CoA reductase 1, mitochondrial	decr1	772.284	1425.37	672.632	897.659	891.83	749.682	694.106	818.845	803.009
ENSDARG00000003872	coiled-coil domain containing 102A	ccdc102a	42.1102	1.54596	39.4992	86.6873	58.7383	90.2759	107.291	144.928	129.779
ENSDARG00000003877	polybromo 1	PBRM1 (1 of 2)	512.473	307.646	585.047	1005.41	621.303	1127.14	475.145	756.526	1039.71
ENSDARG00000003882	strawberry notch homolog 2a	sbno2a	352.772	63.3843	300.538	278.696	414.478	276.715	197.065	233.335	173.285
ENSDARG00000003899	zinc finger, DHHC-type containing 23b	zdhhc23b	1016.21	233.44	394.42	501.49	357.394	394.466	667.831	581.162	654.795
ENSDARG00000003900	si:dkeyp-111e5.4	si:dkeyp-111e5.4	270.141	0	62.3973	107.751	51.2926	0	0	20.29	0
ENSDARG00000003902	cathepsin L.1	ctsl.1	0	0	0	0	0	0	0	0	0
ENSDARG00000003903	hyaluronan and proteoglycan link protein 2	hapln2	0	0	0	0	0	0	0	0	0
ENSDARG00000003904	synaptonemal complex protein 1	sycp1	11.918	46.3788	30.9124	24.3048	13.2368	29.4378	32.8441	11.5943	41.2934
ENSDARG00000003909	finTRIM family, member 1	ftr01	0.794531	0	0	0	0	0	2.18961	0	0
ENSDARG00000003910	mediator complex subunit 13b	med13b	931.985	924.484	1462.04	1736.18	1504.03	1775.43	1394.78	686.96	1058.88
ENSDARG00000003920	SET translocation (myeloid leukemia-associated) B	setb	7164.29	13377.2	8140.85	7315.76	6204.75	6741.25	4035.45	4163.79	4023.16
ENSDARG00000003925	connexin 28.6	cx28.6	0	0	0	0	0	0	0	0	0
ENSDARG00000003927	claudin 12	cldn12	2180.19	1964.91	4075.86	3124.79	2996.48	2714.82	1856.79	2700.01	2454.74
ENSDARG00000003931	CNDP dipeptidase 2 (metallopeptidase M20 family)	cndp2	2820.59	4559.03	3173.68	3036.49	2543.95	2258.21	998.462	1333.34	1481.4
ENSDARG00000003933	pyruvate kinase, muscle, a	pkma	33018.3	18965.8	33815.9	17195.7	16900.1	17718.3	20877.9	20461	32966.1
ENSDARG00000003934	nucleoredoxin-like 2	nxnl2	75.4805	477.701	16.6011	128.006	120.786	77.8466	317.493	250.726	472.662
ENSDARG00000003938	replication protein A1	rpa1	2146.82	2088.59	2579.47	1502.04	1495.76	2347.83	1429.82	1431.89	1971.76
ENSDARG00000003940	mitochondrial fission regulator 1-like	mtfr1l	1604.16	2017.48	1902.83	1946.01	1676.11	2086.16	1900.58	1801.46	1474.76
ENSDARG00000003941	RRS1 ribosome biogenesis regulator homolog (S. cerevisiae)	rrs1	1047.99	3404.2	744.188	990.828	1296.38	904.067	1856.79	689.859	814.807
ENSDARG00000003944	neuromedin U receptor 1	NMUR1 (1 of 2)	0	0	0	0	0	0	0	0	0
ENSDARG00000003952	profilin 2	pfn2	16844.1	19646	26643.7	22503	19580.5	21914.1	11642.2	12336.3	11887.3
ENSDARG00000003961	poly (ADP-ribose) polymerase family, member 3	parp3	864.45	825.542	1663.55	1155.29	1213.65	807.904	921.826	789.859	613.502
ENSDARG00000003963	tnf receptor-associated factor 4a	traf4a	175.591	337.019	271.343	526.605	488.107	409.512	240.857	417.393	307.488
ENSDARG00000003965	T-cell leukemia, homeobox 1	tlx1	0	0	0	0	0.8273	0	0	0	0
ENSDARG00000003968	zgc:162969	zgc:162969	0	0	0	0	0	0	0	0	0
ENSDARG00000003970	tripartite motif containing 35-13	trim35-13	54.8227	0	0	4.05081	5.7911	0.654173	0	0	0
ENSDARG00000003971	islet2a	isl2a	0	0	0	0	12.4095	9.15842	0	0	0
ENSDARG00000003973	cysteine and histidine-rich domain (CHORD) containing 1a	chordc1a	702.366	822.45	251.307	685.397	407.032	335.591	223.34	652.177	196.144
ENSDARG00000003974	speckle-type POZ protein-like b	spoplb	1103.6	2216.91	2262.33	2741.59	3186.76	4322.12	1040.06	1476.82	1033.07
ENSDARG00000003977	zgc:153896	zgc:153896	16.6852	191.699	37.2094	42.9386	34.7466	56.2589	10.948	2.89857	2.94953
ENSDARG00000003984	listerin E3 ubiquitin protein ligase 1	LTN1	582.391	562.729	951.416	1557.94	1182.21	1367.22	985.324	879.715	1109.76
ENSDARG00000003989	corticotropin releasing hormone receptor 1	crhr1	173.208	3.09192	55.5279	4206.36	4120.78	2644.82	258.374	440.582	185.083
ENSDARG00000003991	four and a half LIM domains 2b	fhl2b	0	85.0277	23.4706	21.8744	75.2843	45.1379	120.429	179.711	15.485
ENSDARG00000003994	synaptotagmin IXa	syt9a	67.5352	0	0	537.947	477.352	429.137	65.6883	123.189	201.305
ENSDARG00000003998	phytanoyl-CoA 2-hydroxylase interacting protein-like a	phyhipla	4442.22	3908.18	2572.03	3874.19	3670.73	3293.76	4383.6	3562.34	2468.02
ENSDARG00000004015	adenylate cyclase activating polypeptide 1a	adcyap1a	0	0	0	0	0	0	0	0	23.5962
ENSDARG00000004017	sperm associated antigen 1a	spag1a	245.51	933.759	372.667	772.084	1073.01	929.58	641.556	528.988	407.772
ENSDARG00000004018	carbohydrate (chondroitin 4) sulfotransferase 13	CHST13	0.794531	0	1.14491	0	4.9638	0	0	0	0
ENSDARG00000004023	islet1	isl1	11995.8	25720.1	30128.2	15094.9	12111.7	11086.3	25609.7	39437.9	36226.1
ENSDARG00000004026	cholinergic receptor, muscarinic 5a	chrm5a	428.252	961.587	831.201	71.2942	5.7911	19.6252	0	0	0
ENSDARG00000004034	Rho GDP dissociation inhibitor (GDI) gamma	arhgdig	0	0	54.9554	17.8236	0.8273	3.92504	4.37922	1.44928	0
ENSDARG00000004037	component of oligomeric golgi complex 2	cog2	1523.91	494.707	1259.4	725.905	899.276	1117.33	709.434	950.729	1001.36
ENSDARG00000004046	PHD finger protein 6	phf6	335.292	2014.38	650.306	679.726	1099.48	1044.71	407.267	1305.8	1037.5
ENSDARG00000004049	myristoylated alanine rich protein kinase C substrate a	marcksa	239.154	0	151.7	105.321	66.184	49.7171	212.392	98.5512	225.639
ENSDARG00000004051	Uncharacterized protein	CR354540.1	0	0	0	0	0	0	0	0	0
ENSDARG00000004055	UHRF1 (ICBP90) binding protein 1-like	uhrf1bp1l	1894.16	1753.12	2047.66	5171.26	4076.11	3506.37	1186.77	926.092	1551.45
ENSDARG00000004059	galactokinase 2	galk2	247.099	474.609	92.7373	76.1552	95.9668	99.4343	306.545	257.972	308.226
ENSDARG00000004060	basic helix-loop-helix family, member e40	bhlhe40	12865.1	10923.7	19675.2	15701.7	24702.4	16424.3	6571.02	10033.4	13928.4
ENSDARG00000004074	BTB and CNC homology 1, basic leucine zipper transcription factor 2b	bach2b	65.1516	151.504	2.28981	39.6979	19.0279	1.30835	148.893	46.377	9.58597
ENSDARG00000004078	acyl-CoA synthetase long-chain family member 4a	acsl4a	4381.84	1425.37	3785.06	2781.28	2452.95	2765.84	1996.92	1508.7	5687.43
ENSDARG00000004082	connexin 39.9	cx39.9	11.918	20.0975	0.572453	0	10.7549	0.654173	35.0338	26.0871	6.63644
ENSDARG00000004094	acyl-CoA synthetase bubblegum family member 2	acsbg2	3987.75	5126.4	4274.5	1721.59	1188	945.28	1517.4	1795.66	3798.99
ENSDARG00000004105	endothelium-specific receptor tyrosine kinase 1	tie1	0	0	0	8.10162	0	0	0	0	0
ENSDARG00000004109	Uncharacterized protein	CR846080.1	0	0	0	0	0	0	0	2.89857	0
ENSDARG00000004111	estrogen receptor 1	esr1	13315.5	7538.1	10872	951.13	516.235	544.272	56.9299	84.0584	71.526
ENSDARG00000004114	TELO2 interacting protein 1	tti1	510.089	196.337	348.051	192.818	260.6	521.376	186.117	201.45	123.88
ENSDARG00000004115	mannosyl (alpha-1,3-)-glycoprotein beta-1,4-N-acetylglucosaminyltransferase, isozyme B	mgat4b	330.525	1524.32	1118	1212.81	1313.75	2139.8	1751.69	2685.52	2456.22
ENSDARG00000004130	mevalonate kinase	mvk	765.928	916.754	486.585	689.448	706.515	593.335	433.543	371.016	682.816
ENSDARG00000004131	rotatin	rttn	4.76719	1.54596	4.57962	106.131	47.1561	168.777	91.9636	71.0149	92.1727
ENSDARG00000004132	ubiquitin specific peptidase 19	usp19	1232.32	667.854	1097.39	1262.23	1272.39	1959.25	1559	1172.47	1285.26
ENSDARG00000004141	zgc:92630	zgc:92630	0	0	19.4634	0	0	2.61669	2.18961	1.44928	0
ENSDARG00000004148	amyloid beta (A4) precursor-like protein 1	aplp1	257.428	154.596	929.663	884.697	712.306	1061.07	94.1532	288.407	198.356
ENSDARG00000004150	glutamate receptor, metabotropic 2a	grm2a	0	0	0	0	0	0	2.18961	27.5364	40.556
ENSDARG00000004151	RAB23, member RAS oncogene family	rab23	396.471	261.267	374.956	290.038	273.836	266.248	26.2753	142.03	149.689
ENSDARG00000004154	ORAI calcium release-activated calcium modulator 1b	orai1b	481.486	221.072	262.183	497.439	560.082	336.899	803.587	562.322	409.247
ENSDARG00000004158	transmembrane protein 63C	TMEM63C	2673.6	1924.72	5572.83	9188.04	7342.29	6647.05	5410.53	8063.81	11175.8
ENSDARG00000004160	receptor accessory protein 3b	reep3b	1569.99	1046.61	1913.14	1412.92	2141.88	2042.33	2693.22	2927.55	3053.5
ENSDARG00000004161	IK cytokine	ik	2065.78	2493.63	3506.84	2540.67	3209.93	3491.98	1994.73	4811.62	4192.02
ENSDARG00000004167	zgc:110366	zgc:110366	1.58906	7.7298	56.6728	28.3557	3.3092	31.4003	643.745	247.827	405.56
ENSDARG00000004169	stathmin 1a	stmn1a	342.443	1066.71	38.3543	98.8397	43.8469	199.523	1418.87	18.8407	162.224
ENSDARG00000004171	Rab acceptor 1 (prenylated)	rabac1	3271.09	1573.79	2684.8	2470.18	2929.47	2632.39	3617.24	4308.72	2314.64
ENSDARG00000004173	coatomer protein complex, subunit alpha	copa	12536.1	10509.4	17130.6	10374.1	8771.87	12308.3	7871.65	9433.38	17377.1
ENSDARG00000004174	CCR4-NOT transcription complex, subunit 1	cnot1	2870.64	3676.29	3692.32	4960.62	3808.06	3483.47	2542.14	2350.74	4391.85
ENSDARG00000004176	unc-51-like kinase 4 (C. elegans)	ulk4	1417.44	2771.9	721.29	190.388	81.0754	135.414	354.717	236.233	91.4354
ENSDARG00000004177	family with sequence similarity 169, member Ab	fam169ab	243.127	71.1141	945.692	1115.59	1394	2160.73	352.527	804.352	474.137
ENSDARG00000004184	neurofibromin 1b	nf1b	296.36	340.111	307.407	620.584	525.336	331.012	751.036	360.871	423.257
ENSDARG00000004187	zgc:122979	zgc:122979	720.64	1635.62	768.804	4066.2	2841.78	5296.84	1202.1	1015.95	2507.84
ENSDARG00000004189	chromobox homolog 1a (HP1 beta homolog Drosophila)	cbx1a	3371.2	2886.31	4288.81	2984.64	2609.31	2703.7	2916.56	2544.94	2510.79
ENSDARG00000004196	tumor necrosis factor (ligand) superfamily, member 10 like	tnfsf10l	0	0	70.4117	0	0	0	0	0	211.629
ENSDARG00000004199	sperm adhesion molecule 1	spam1	0	0	0	0	0	0	0	0	0
ENSDARG00000004204	EF-hand domain (C-terminal) containing 2	efhc2	0	0	3.43472	54.2808	89.3484	88.3134	56.9299	0	0.737382
ENSDARG00000004211	coiled-coil domain containing 106a	ccdc106a	1380.9	734.331	1871.35	1227.39	1483.35	1803.55	1252.46	2340.59	2383.22
ENSDARG00000004218	Rho family GTPase 1 like	rnd1l	2694.26	2833.74	2800.44	176.615	171.251	575.672	21.8961	0	1.47476
ENSDARG00000004219	solute carrier family 6 (neurotransmitter transporter), member 3	SLC6A3	0	9.27575	0.572453	3.24065	0	3.27087	0	0	0
ENSDARG00000004221	dynein, axonemal, heavy polypeptide 9	dnah9	0	0	0	0	0	0	0	0	0
ENSDARG00000004227	phosphodiesterase 3A, cGMP-inhibited	pde3a	767.517	1295.51	390.413	343.509	352.43	1066.3	24.0857	21.7392	0
ENSDARG00000004232	deltaB	dlb	0	0	0	0	9.1003	0	0	0	0
ENSDARG00000004243	acid-sensing (proton-gated) ion channel family member 4b	asic4b	1.58906	0	0	0	0	0	0	0	0
ENSDARG00000004246	slit (Drosophila) homolog 2	slit2	302.716	398.857	496.316	1896.59	2153.46	4414.36	1482.37	1233.34	1330.97
ENSDARG00000004251	dihydrofolate reductase	dhfr	341.648	0	70.4117	98.0296	99.2761	69.9965	394.13	272.465	241.861
ENSDARG00000004256	wingless-type MMTV integration site family, member 11	wnt11	0	0	16.6011	0	0	11.7751	0	20.29	0
ENSDARG00000004260	cullin 5b	cul5b	119.18	43.2869	359.5	610.862	446.742	580.251	155.462	376.814	259.558
ENSDARG00000004261	transmembrane emp24 protein transport domain containing 9	tmed9	42771.2	26845.6	40894.3	21016.4	21466.8	16761.9	45797.9	44390.1	44262.1
ENSDARG00000004262	cytochrome P450, family 46, subfamily A, polypeptide 2	cyp46a2	269.346	706.503	488.302	173.375	324.302	512.217	396.319	376.814	229.326
ENSDARG00000004265	zgc:109986	zgc:109986	336.087	858.007	369.804	288.418	479.007	340.824	131.377	389.857	512.48
ENSDARG00000004270	atlastin 3	atl3	1848.08	3129.02	2238.86	1578.19	2091.42	2369.41	2270.63	2720.3	2712.83
ENSDARG00000004274	zgc:112496	zgc:112496	135.865	123.677	44.6513	41.3182	47.9834	60.1839	148.893	152.175	137.153
ENSDARG00000004280	SEH1-like (S. cerevisiae)	seh1l	1303.03	1946.36	1773.46	1771.01	1939.19	1943.55	983.135	1400.01	606.865
ENSDARG00000004282	zgc:77375	zgc:77375	36.5484	20.0975	17.746	29.976	23.9917	44.4838	8.75844	21.7392	4.42429
ENSDARG00000004291	HECT, C2 and WW domain containing E3 ubiquitin protein ligase 1b	hecw1b	2.38359	10.8217	58.3902	269.784	142.296	182.514	17.5169	172.465	58.9906
ENSDARG00000004296	alpha-1-microglobulin/bikunin precursor	ambp	3.17813	6.18384	0	0	0	0	10.948	4.34785	0
ENSDARG00000004297	interferon regulatory factor 2 binding protein-like	irf2bpl	8886.83	16577.3	11884.7	9286.88	11365.5	16466.8	12695.4	8353.67	11319.6
ENSDARG00000004301	ras homolog gene family, member Gb	rhogb	0	0	12.594	23.4947	14.0641	52.3338	0	23.1885	0
ENSDARG00000004302	solute carrier family 45, member 1	slc45a1	960.588	261.267	768.804	1188.51	506.308	983.222	571.488	659.424	794.898
ENSDARG00000004305	vang-like 1 (van gogh, Drosophila)	vangl1	0	0	72.7015	8.10162	15.7187	0	13.1377	89.8555	0
ENSDARG00000004306	kelch-like 18 (Drosophila)	klhl18	431.43	970.862	261.611	365.383	589.038	366.991	350.338	224.639	202.78
ENSDARG00000004307	LY6/PLAUR domain containing 6	lypd6	768.312	2209.18	1152.92	101.27	76.9389	16.3543	593.384	492.756	550.824
ENSDARG00000004308	family with sequence similarity 8, member A1	fam8a1	302.716	1.54596	432.774	392.118	309.41	321.853	628.418	310.147	422.52
ENSDARG00000004311	low density lipoprotein receptor adaptor protein 1a	ldlrap1a	460.828	768.342	515.207	507.161	704.033	576.981	549.592	631.887	782.362
ENSDARG00000004312	VAMP (vesicle-associated membrane protein)-associated protein A	vapa	430.636	499.345	355.493	184.717	167.942	268.211	293.408	236.233	264.72
ENSDARG00000004318	COBW domain containing	cbwd	1296.68	1666.54	1194.71	1442.09	1306.31	1153.96	1138.6	1069.57	1012.43
ENSDARG00000004322	Usher syndrome 1G (autosomal recessive)	USH1G (1 of 2)	92.1656	296.824	171.163	196.869	119.959	174.664	37.2234	101.45	115.032
ENSDARG00000004325	caspase 9, apoptosis-related cysteine protease	casp9	275.702	355.571	326.87	101.27	93.4849	84.3883	451.06	989.86	455.702
ENSDARG00000004328	Uncharacterized protein	CABZ01041200.1	0	0	0	0	0	0	0	0	0
ENSDARG00000004336	exocyst complex component 4	exoc4	1246.62	1185.75	1591.99	1542.55	1622.34	2378.57	656.883	1718.85	2253.44
ENSDARG00000004342	serine/arginine-rich splicing factor 11	srsf11	4908.61	5726.23	6302.13	4223.37	4215.1	4942.93	5476.21	5089.88	5480.96
ENSDARG00000004343	negative elongation factor complex member E	nelfe	625.296	811.629	328.588	354.041	565.046	625.389	722.571	710.149	432.106
ENSDARG00000004355	nuclear receptor subfamily 0, group B, member 2b	nr0b2b	0	0	0	0	0	0	0	0	0
ENSDARG00000004358	guanine nucleotide binding protein (G protein), beta polypeptide 3a	gnb3a	4.76719	0	0	4.05081	0	0	0	0	0
ENSDARG00000004363	lipoma HMGIC fusion partner	lhfp	2648.17	1736.11	4435.36	830.416	767.735	489.321	1107.94	327.538	513.955
ENSDARG00000004372	formin-like 3	fmnl3	116.796	58.7464	74.4188	136.107	157.187	176.627	1184.58	968.121	804.484
ENSDARG00000004377	protein phosphatase 1, regulatory subunit 13Ba	ppp1r13ba	391.704	1963.37	1977.82	1147.19	505.481	555.393	102.912	105.798	4.42429
ENSDARG00000004378	Yes-related kinase	yrk	976.479	762.158	318.284	993.258	1044.05	2254.93	245.236	211.595	216.79
ENSDARG00000004386	si:dkey-153k10.9	si:dkey-153k10.9	23935.3	14066.7	40693.4	15419.8	15482.1	22252.3	4232.52	9597.15	8352.33
ENSDARG00000004392	hematopoietic death receptor	hdr	0	0	0	0	0	0	35.0338	1.44928	8.84858
ENSDARG00000004396	UDP-GlcNAc:betaGal beta-1,3-N-acetylglucosaminyltransferase 5b	b3gnt5b	0	0	0	0	0.8273	0	0	0	0
ENSDARG00000004402	ELOVL family member 6, elongation of long chain fatty acids (yeast)	elovl6	197.044	1058.98	415.601	362.952	248.19	173.356	908.688	1136.24	683.553
ENSDARG00000004405	sorting nexin 10a	snx10a	1989.51	4959.44	3327.09	10.5321	33.092	33.3628	4289.45	4056.54	2574.2
ENSDARG00000004406	sepiapterin reductase a	spra	115.207	1125.46	230.126	338.648	194.416	98.126	610.901	234.784	495.521
ENSDARG00000004415	transcription factor 7-like 2 (T-cell specific, HMG-box)	tcf7l2	0	0	1.14491	7.29145	4.1365	0	199.254	126.088	108.395
ENSDARG00000004427	dpy-30 homolog (C. elegans)	dpy30	1356.26	2894.04	941.112	735.627	785.108	545.58	2218.07	1031.89	1197.51
ENSDARG00000004433	Bruton agammaglobulinemia tyrosine kinase	btk	0	0	0	0	9.92761	5.88756	6.56883	140.58	78.8999
ENSDARG00000004436	family with sequence similarity 92, member A1	fam92a1	493.404	621.476	432.202	1029.72	431.024	401.008	910.878	427.538	702.725
ENSDARG00000004445	glutamate receptor, metabotropic 5	GRM5 (1 of 2)	0	0	9.15924	0.810162	0.8273	0	345.958	702.902	288.316
ENSDARG00000004447	Uncharacterized protein	BX957297.1	15.0961	0	0.572453	10.5321	3.3092	34.017	0	0	0
ENSDARG00000004451	tumor necrosis factor receptor superfamily, member a	tnfrsfa	0	0	81.2883	0	23.1644	12.4293	0	5.79713	0
ENSDARG00000004452	TAR DNA binding protein, like	tardbpl	3735.89	4786.29	3607.02	3580.91	3877.56	3709.82	3372	3107.26	3596.95
ENSDARG00000004455	purinergic receptor P2X, ligand-gated ion channel, 5	p2rx5	31.7813	451.42	200.931	225.225	262.254	224.381	83.2052	49.2756	9.58597
ENSDARG00000004459	unc-119 homolog 2	unc119.2	0	0	0	0	0	0	0	0	0
ENSDARG00000004460	desumoylating isopeptidase 2	desi2	889.875	1331.07	795.709	1172.3	1264.94	906.684	1167.06	1360.88	1213.73
ENSDARG00000004470	protein kinase C substrate 80K-H	prkcsh	8964.7	8776.41	12765.7	5934.43	5496.58	5750.18	7352.71	8179.75	9348.53
ENSDARG00000004472	alpha tubulin acetyltransferase 1	atat1	92.1656	7.7298	73.8464	71.2942	80.2481	103.359	194.875	200.001	126.83
ENSDARG00000004473	T-box 21	tbx21	0	0	0	1.62032	0	0	0	0	0
ENSDARG00000004492	phosphate cytidylyltransferase 1, choline, alpha b	pcyt1ab	792.942	969.316	416.173	396.169	414.478	599.222	164.221	746.381	488.147
ENSDARG00000004497	tetraspanin 33	tspan33	818.367	381.852	585.047	601.14	699.896	701.928	834.241	902.903	377.54
ENSDARG00000004498	XK, Kell blood group complex subunit-related family, member 8, tandem duplicate 1	xkr8.1	0	0	0	0	0	0	0	0	0
ENSDARG00000004502	REST corepressor 3	rcor3	15.0961	0	15.4562	35.6471	24.819	20.2794	21.8961	4.34785	36.8691
ENSDARG00000004517	phosphoribosyl pyrophosphate amidotransferase	ppat	116.002	9.27575	309.124	110.182	258.118	185.131	405.078	326.089	188.032
ENSDARG00000004525	chromosome 1 open reading frame 35	C2H1orf35	710.311	1242.95	539.823	449.64	511.272	484.088	939.343	330.436	232.275
ENSDARG00000004527	protein (peptidylprolyl cis/trans isomerase) NIMA-interacting, 4 (parvulin)	pin4	684.886	1511.95	396.71	493.388	687.487	327.741	720.382	514.495	574.421
ENSDARG00000004529	topoisomerase (DNA) I	TOP1 (1 of 3)	0	0	7.44188	4.05081	8.273	0	52.5506	49.2756	23.5962
ENSDARG00000004532	cordon-bleu homolog (mouse)	cobl	120.769	460.696	313.132	887.937	799.172	920.421	464.197	727.54	1028.65
ENSDARG00000004537	lysine (K)-specific methyltransferase 2A	kmt2a	2519.46	1522.77	1897.11	4748.36	3775.8	2716.78	3509.94	2562.33	2071.31
ENSDARG00000004539	prostaglandin-endoperoxide synthase 2a	ptgs2a	0	230.348	0	391.308	253.154	0	9907.98	9878.31	23759.9
ENSDARG00000004541	dynein, axonemal, intermediate chain 2a	dnai2a	0	0	0	0	0	0	0	2.89857	0.737382
ENSDARG00000004561	protein kinase C, gamma	prkcg	0	0	0	15.3931	0	9.8126	0	0	0
ENSDARG00000004574	general transcription factor IIIC, polypeptide 2, beta	gtf3c2	306.689	330.835	386.978	440.728	268.873	145.226	59.1195	152.175	480.036
ENSDARG00000004576	polo-like kinase 4 (Drosophila)	plk4	170.824	37.103	123.077	81.0162	100.103	240.736	264.943	75.3627	76.6877
ENSDARG00000004577	zgc:194665	zgc:194665	847.765	2151.98	866.693	1097.77	1494.93	944.626	1302.82	1073.92	1019.06
ENSDARG00000004580	nicotinamide nucleotide adenylyltransferase 2	nmnat2	3452.24	7128.42	3462.77	3029.19	3350.57	2795.94	6179.08	4375.38	4697.12
ENSDARG00000004581	sel-1 suppressor of lin-12-like (C. elegans)	sel1l	1570.79	1672.73	2415.75	2809.64	2016.96	2708.93	1572.14	2646.39	2211.41
ENSDARG00000004586	neurotrophic tyrosine kinase, receptor, type 1	ntrk1	0	0	0	0	0	0	0	0	0
ENSDARG00000004587	K(lysine) acetyltransferase 5	KAT5 (1 of 2)	1310.98	20.0975	1825.55	1359.45	1633.92	1755.8	1311.58	2272.48	2097.85
ENSDARG00000004588	SRY-box containing gene 4a	sox4a	1243.44	4189.55	5493.83	4569.31	3210.75	7144.88	2176.47	3372.48	2706.93
ENSDARG00000004592	G protein-coupled receptor 22	gpr22	9528.02	14357.3	18811.9	7081.62	8217.58	7814.1	1156.11	921.744	1591.27
ENSDARG00000004594	zinc finger protein 800a	znf800a	259.812	381.852	566.156	1185.27	1111.06	1257.32	549.592	198.552	200.568
ENSDARG00000004597	leucine rich repeat containing 4Ba	lrrc4ba	2259.65	1173.38	3992.86	6175.86	6494.31	6410.24	893.361	1315.95	1435.68
ENSDARG00000004598	odorant receptor, family C, subfamily 102, member 2	or102-2	0	0	0	0	0	0	0	0	0
ENSDARG00000004616	myotubularin related protein 2	mtmr2	745.27	772.98	1230.77	898.469	876.111	1361.99	615.28	879.715	1127.46
ENSDARG00000004618	syntaxin 2a	stx2a	212.14	122.131	211.807	194.439	176.215	159.618	3109.25	3853.64	3259.97
ENSDARG00000004621	glycoprotein M6Ab	gpm6ab	0	0	0	5.67113	23.9917	31.4003	122.618	0	0.737382
ENSDARG00000004627	pannexin 3	panx3	0	0	0	0	0	0	0	0	0
ENSDARG00000004632	egl nine homolog 1 (C. elegans)	egln1	716.667	916.754	1050.45	759.121	1145.81	1213.49	812.345	678.264	1059.62
ENSDARG00000004633	epsin 3	EPN3 (1 of 2)	0.794531	0	2.28981	2.43048	7.4457	21.5877	2.18961	2.89857	9.58597
ENSDARG00000004634	oxysterol binding protein	osbp	799.298	162.326	441.933	391.308	386.349	864.163	363.475	315.944	370.166
ENSDARG00000004635	eph receptor A7	epha7	331.32	222.618	254.169	2479.09	2323.06	1324.7	2336.31	4056.54	2842.61
ENSDARG00000004636	coiled-coil domain containing 9	ccdc9	609.405	1895.35	1199.29	887.127	948.914	1163.12	483.904	878.265	979.981
ENSDARG00000004643	cadherin-related family member 1a	cdhr1a	0	0	0	0	0	0	0	0	4.42429
ENSDARG00000004647	spindle and centriole associated protein 1	spice1	95.3438	3.09192	333.74	126.385	85.2119	155.039	2.18961	17.3914	42.7682
ENSDARG00000004648	potassium channel tetramerisation domain containing 16a	kctd16a	1.58906	13.9136	1.71736	32.4065	119.959	75.2299	21.8961	11.5943	3.68691
ENSDARG00000004658	zgc:101810	zgc:101810	0.794531	1.54596	0	0	1.6546	0	0	1.44928	0
ENSDARG00000004665	heat shock protein 5	hspa5	63511.7	58574.8	55313.8	30972.5	29151.6	26600.6	28291.9	47401.7	53182.9
ENSDARG00000004672	protein tyrosine kinase 2a	ptk2.1	457.65	499.345	321.146	620.584	607.239	1059.11	374.423	588.409	728.533
ENSDARG00000004680	DnaJ (Hsp40) homolog, subfamily B, member 6a	dnajb6a	344.032	882.743	295.386	308.672	305.274	307.461	407.267	488.408	620.138
ENSDARG00000004686	family with sequence similarity 13, member C	FAM13C (2 of 10)	0	0	0	0	0	0	0	0	0
ENSDARG00000004687	acetyl-Coenzyme A acyltransferase 1	acaa1	2122.99	2464.26	3528.03	2557.68	2040.12	2122.79	1335.66	1091.31	1305.17
ENSDARG00000004692	nucleic acid binding protein 1a	nabp1a	1376.92	1706.74	1655.53	2867.97	2517.48	2124.75	1147.36	760.873	1045.61
ENSDARG00000004695	sine oculis homeobox homolog 4a	six4a	0	0	0	0	0	0	0	0	0
ENSDARG00000004696	eukaryotic elongation factor, selenocysteine-tRNA-specific	eefsec	406.005	239.624	328.015	224.415	329.266	400.354	273.701	211.595	131.991
ENSDARG00000004697	retinoid X receptor, gamma b	rxrgb	54.8227	0	19.4634	33.2166	52.1199	18.971	2.18961	155.073	0
ENSDARG00000004702	interferon regulatory factor 2 binding protein 2a	irf2bp2a	940.725	960.041	183.185	284.367	472.389	656.79	547.402	388.408	406.297
ENSDARG00000004706	SYF2 homolog, RNA splicing factor (S. cerevisiae)	syf2	4267.43	3682.47	2646.45	2364.05	2618.41	1797.67	4532.49	3702.92	3085.21
ENSDARG00000004712	T-box, brain, 1b	tbr1b	0	0	0	0	0	0	0	0	0
ENSDARG00000004713	MAD2 mitotic arrest deficient-like 1 (yeast)	mad2l1	113.618	717.325	20.6083	12.1524	30.6101	32.7087	133.566	0	88.4858
ENSDARG00000004714	transcription factor 12	tcf12	1004.29	388.036	1332.1	2233.62	1492.45	1488.24	967.807	1356.53	1157.69
ENSDARG00000004721	membrane protein, palmitoylated 5b (MAGUK p55 subfamily member 5b)	mpp5b	27.0141	27.8273	70.9841	6.48129	13.2368	22.2419	13.1377	69.5656	3.68691
ENSDARG00000004722	discoidin domain receptor family, member 2, like	ddr2l	568.884	46.3788	724.725	844.999	866.184	887.713	475.145	482.611	999.89
ENSDARG00000004724	transcription elongation factor A (SII), 3	tcea3	174.002	190.153	326.87	657.851	800	669.873	398.509	359.422	197.618
ENSDARG00000004726	trafficking protein particle complex 11	trappc11	1016.21	1007.97	2132.96	1600.88	1748.91	2281.1	1145.17	1739.14	2081.63
ENSDARG00000004727	cms1 ribosomal small subunit homolog (yeast)	cmss1	381.375	1841.24	297.103	318.394	433.505	258.398	564.919	247.827	435.055
ENSDARG00000004729	transcription factor binding to IGHM enhancer 3a	tfe3a	1802.79	1156.38	983.473	1539.31	1232.68	564.551	1576.52	1020.3	491.096
ENSDARG00000004735	heterogeneous nuclear ribonucleoprotein Ub	hnrnpub	5823.12	4514.2	4265.34	4428.34	5756.36	5852.89	4477.75	2805.81	2930.36
ENSDARG00000004736	PARK2 co-regulated	pacrg	0	0	0	4.86097	2.4819	0	26.2753	13.0435	29.4953
ENSDARG00000004745	limb region 1 like	lmbr1l	60.3844	0	0	48.6097	35.5739	8.50425	4.37922	27.5364	80.3746
ENSDARG00000004748	zgc:100868	zgc:100868	0	1.54596	0	0	0	0	6.56883	5.79713	0.737382
ENSDARG00000004753	myosin light chain kinase b	mylkb	0	0	1.14491	11.3423	21.5098	3.92504	0	7.24641	0
ENSDARG00000004754	heat shock protein 4a	hspa4a	4279.35	2382.32	2846.81	4573.36	4097.62	3733.37	3284.41	2510.16	2643.51
ENSDARG00000004757	Y box binding protein 1	ybx1	22710.9	32990.8	8596.52	3866.9	4348.29	9216.64	18955.5	5881.19	5757.48
ENSDARG00000004763	HERV-H LTR-associating 2	HHLA2 (1 of 4)	2401.87	2368.41	3503.98	976.245	1034.95	1533.38	1075.1	1539.14	1648.79
ENSDARG00000004771	ankyrin repeat domain 10b	ankrd10b	483.87	772.98	1063.04	1803.42	1457.7	1307.04	724.761	536.235	1090.59
ENSDARG00000004774	WD repeat domain 36	wdr36	628.474	870.375	716.138	563.872	478.18	499.134	486.093	347.828	473.399
ENSDARG00000004780	coiled-coil domain containing 142	CCDC142	293.182	52.5626	444.223	321.634	426.887	443.529	120.429	217.392	633.411
ENSDARG00000004782	fibroblast growth factor receptor 3	fgfr3	606.227	572.005	901.04	2008.39	1028.33	713.703	48.1714	71.0149	77.4251
ENSDARG00000004785	COP9 constitutive photomorphogenic homolog subunit 2 (Arabidopsis)	cops2	1625.61	2046.85	2262.33	1501.23	1468.46	1476.47	2872.77	2205.81	2584.52
ENSDARG00000004789	low density lipoprotein receptor-related protein 1Ba	lrp1ba	0	0	3.43472	4.86097	9.92761	18.971	26.2753	10.145	5.89906
ENSDARG00000004794	coiled-coil domain containing 146	ccdc146	0	0	4.57962	77.7755	42.1923	31.4003	17.5169	0	13.2729
ENSDARG00000004796	mahogunin, ring finger 1b	mgrn1b	487.048	173.147	449.375	273.835	217.58	432.408	330.631	363.77	531.652
ENSDARG00000004798	UDP-Gal:betaGlcNAc beta 1,4- galactosyltransferase, polypeptide 4	b4galt4	134.276	159.234	175.743	157.171	124.095	260.361	133.566	294.204	266.932
ENSDARG00000004803	Uncharacterized protein	CR759920.1	0	0	0	0	0	0	0	0	0
ENSDARG00000004806	glutamate-rich WD repeat containing 1	grwd1	869.217	745.152	806.586	819.073	790.072	559.972	676.589	495.655	578.845
ENSDARG00000004823	ankyrin repeat, SAM and basic leucine zipper domain containing 1	asz1	0	0	0	0	0	0	164.221	65.2177	2.94953
ENSDARG00000004830	flotillin 2a	flot2a	2780.06	2156.61	4943.7	4404.04	4715.61	7515.79	1788.91	6358	5054.75
ENSDARG00000004836	DnaJ (Hsp40) homolog, subfamily C, member 5ab	dnajc5ab	7939.75	4605.41	8902.21	6692.75	6254.39	7814.1	2607.83	3281.18	4513.51
ENSDARG00000004840	Ras association (RalGDS/AF-6) domain family 1	rassf1	486.253	2020.57	495.171	998.929	1016.75	1108.82	1957.51	1975.37	2571.25
ENSDARG00000004843	forkhead box P1a	foxp1a	7816.6	892.018	10507.9	8006.83	7646.74	9270.29	1935.61	3005.81	4492.87
ENSDARG00000004845	Uncharacterized protein	CU896698.1	398.06	18.5515	304.545	414.803	369.803	336.245	188.306	401.451	274.306
ENSDARG00000004851	histone H4 transcription factor	hinfp	346.416	550.361	421.325	218.744	413.65	452.034	391.94	497.104	474.874
ENSDARG00000004861	estrogen-related receptor gamma a	esrrga	25.425	18.5515	156.852	611.672	671.768	478.2	328.441	652.177	525.753
ENSDARG00000004864	forkhead box R1	FOXR1	0	0	0	0	0	0	0	0	0
ENSDARG00000004866	family with sequence similarity 63, member A	fam63a	1424.59	593.648	2065.98	665.953	1432.88	1584.41	586.815	2094.21	2529.22
ENSDARG00000004869	proenkephalin a	penka	51.6445	0	36.0645	12.1524	18.2006	0	45.9818	24.6378	174.76
ENSDARG00000004870	presenilin 1	psen1	2304.94	1365.08	1907.41	1130.99	1087.9	1725.71	1107.94	1527.54	1653.95
ENSDARG00000004871	macrophage stimulating 1 receptor (c-met-related tyrosine kinase), b	mst1rb	206.578	200.975	526.084	366.193	325.129	338.207	470.766	356.524	453.49
ENSDARG00000004874	spermatogenesis associated 6-like	spata6l	43.6992	0	9.15924	45.3691	13.2368	30.092	26.2753	7.24641	16.2224
ENSDARG00000004875	transmembrane channel-like 6	TMC6 (1 of 2)	46.8773	3.09192	50.9483	19.4439	19.0279	45.1379	56.9299	76.812	0
ENSDARG00000004877	rho-associated, coiled-coil containing protein kinase 2b	rock2b	0.794531	3.09192	2.86226	28.3557	38.8831	28.1294	15.3273	39.1306	78.1625
ENSDARG00000004880	acyl-CoA synthetase medium-chain family member 3	acsm3	0	1.54596	0	0.810162	0	0	6.56883	7.24641	0
ENSDARG00000004889	aspartylglucosaminidase	aga	373.43	537.994	307.979	290.038	379.731	432.408	959.049	1062.32	880.434
ENSDARG00000004891	peroxisomal biogenesis factor 19	pex19	1119.49	1108.45	921.076	1772.63	1754.7	2583.98	1786.72	1336.24	1413.56
ENSDARG00000004896	lon peptidase 2, peroxisomal	lonp2	1047.99	468.426	1075.07	903.33	1009.31	976.68	860.517	1089.86	862.737
ENSDARG00000004898	zona pellucida glycoprotein 2, like 2	zp2l2	0	0	0	29.976	7.4457	0	8.75844	0	3.68691
ENSDARG00000004904	glycogen synthase 2	gys2	0	0	0	0	0	0	0	0	0
ENSDARG00000004906	stress-induced-phosphoprotein 1 (Hsp70/Hsp90-organizing protein)	stip1	4919.74	2829.11	6944.42	5153.44	4997.72	4234.46	4188.72	5976.84	7565.54
ENSDARG00000004909	catalase	cat	4151.43	6469.84	7725.82	5786.17	4483.14	5736.44	3950.06	6215.97	5547.32
ENSDARG00000004917	PDX1 C-terminal inhibiting factor 1	pcif1	606.227	355.571	628.553	559.822	405.377	741.832	534.265	197.102	483.723
ENSDARG00000004925	IMP2 inner mitochondrial membrane peptidase-like (S. cerevisiae)	immp2l	393.293	1321.79	232.416	258.442	372.285	298.957	523.317	272.465	357.63
ENSDARG00000004926	stem-loop binding protein	slbp	212.14	346.295	52.0932	50.23	124.095	87.005	105.101	115.943	124.618
ENSDARG00000004930	LIM domain only 7a	lmo7a	7478.92	738.968	3350.56	243.859	91.003	268.865	2.18961	10.145	92.9101
ENSDARG00000004931	solute carrier family 8 (sodium-calcium exchanger), member 3	slc8a3	91.3711	143.774	164.294	112.612	166.287	64.7631	183.927	378.263	189.507
ENSDARG00000004932	Kallmann syndrome 1b sequence	kal1b	218.496	95.8495	254.169	806.921	852.119	1406.47	304.356	475.365	662.169
ENSDARG00000004937	S-phase kinase-associated protein 2 (p45)	skp2	11.918	193.245	45.2238	187.957	434.333	379.42	142.325	217.392	49.4046
ENSDARG00000004939	metadherin b	mtdhb	703.16	1324.89	1257.11	1113.97	1045.71	735.945	1057.58	1114.5	1077.32
ENSDARG00000004948	BRCA2 and CDKN1A interacting protein	bccip	3452.24	6383.26	3225.77	1775.06	1719.96	1496.09	3641.32	1937.69	1986.51
ENSDARG00000004952	radical S-adenosyl methionine domain containing 2	rsad2	163.673	0	45.7962	5.67113	0.8273	30.7461	0	65.2177	0
ENSDARG00000004953	myxovirus (influenza) resistance B	mxb	3.17813	0	0	2.43048	0	0	0	1.44928	0
ENSDARG00000004954	granulin a	grna	18611.1	12302.7	27429.1	9729.23	9296.37	11497.7	2916.56	4382.63	5437.45
ENSDARG00000004956	zinc finger, matrin type 2	zmat2	2103.12	1671.18	1624.05	1388.62	1908.58	1278.25	3882.18	2313.06	1423.15
ENSDARG00000004958	UV-stimulated scaffold protein A	uvssa	164.468	369.484	200.358	196.869	81.0754	201.485	394.13	213.045	235.962
ENSDARG00000004964	cytochrome P450, family 4, subfamily T, polypeptide 8	cyp4t8	0	0	0	0	24.819	19.6252	0	0	53.8289
ENSDARG00000004965	bone morphogenetic protein 5	bmp5	0	179.331	0	3.24065	38.0558	353.908	0	0	0
ENSDARG00000004975	olfactory receptor C family, g9	olfcg9	0	0	0	27.5455	0	0	0	0	0
ENSDARG00000004979	ELOVL family member 5, elongation of long chain fatty acids (yeast)	elovl5	780.23	330.835	553.562	8733.54	9524.71	5737.1	159.842	195.653	207.942
ENSDARG00000004988	protein phosphatase 3, catalytic subunit, alpha isozyme	ppp3ca	1708.24	5843.73	1387.05	1647.06	1231.02	769.307	4648.54	1875.37	2981.24
ENSDARG00000005001	gremlin 2, cysteine knot superfamily	grem2	148.577	92.7575	293.096	279.506	332.575	719.59	0	0	30.97
ENSDARG00000005002	BRF1 homolog, subunit of RNA polymerase III transcription initiation factor IIIBb	brf1b	53.2336	122.131	259.321	208.212	224.198	442.875	164.221	197.102	137.153
ENSDARG00000005004	solute carrier family 5 (sodium/glucose cotransporter), member 12	slc5a12	0	32.4651	68.6943	47.7995	21.5098	134.105	70.0675	75.3627	0
ENSDARG00000005010	si:dkeyp-2e4.8	si:dkeyp-2e4.8	21.4523	0	46.9411	39.6979	35.5739	17.6627	2.18961	55.0727	30.2327
ENSDARG00000005015	testis specific protein, Y-linked 2	TSPY2	37.343	157.688	294.241	181.476	129.059	304.845	122.618	336.234	249.235
ENSDARG00000005023	FK506 binding protein 9	fkbp9	0	0	60.1075	21.0642	18.2006	1.96252	87.5844	179.711	60.4653
ENSDARG00000005026	teashirt family zinc finger 1	tshz1	1986.33	629.205	2605.8	1851.22	2837.64	2346.52	1169.25	2205.81	1912.03
ENSDARG00000005033	thyroid hormone receptor interactor 4	trip4	937.547	539.54	915.352	569.544	501.344	505.022	751.036	352.176	824.393
ENSDARG00000005034	isoprenoid synthase domain containing	ispd	1412.68	1122.37	1749.41	934.927	1235.16	1479.74	1675.05	968.121	1054.46
ENSDARG00000005039	glutathione S-transferase pi 1	gstp1	8697.73	12828.4	3731.82	6750.27	7413.44	3758.22	4217.19	2031.89	1944.48
ENSDARG00000005049	RAB20, member RAS oncogene family	rab20	389.32	405.041	262.756	124.765	240.744	119.714	335.01	266.668	200.568
ENSDARG00000005050	wingless-type MMTV integration site family, member 2Ba	wnt2ba	0	0	0	0	0	0	0	0	0
ENSDARG00000005057	DIM1 dimethyladenosine transferase 1-like (S. cerevisiae)	dimt1l	497.377	1491.85	239.858	243.048	296.174	167.468	356.906	176.812	50.8794
ENSDARG00000005058	non-SMC condensin I complex, subunit D2	ncapd2	58.0008	415.863	227.836	25.9252	66.184	180.552	648.124	27.5364	119.456
ENSDARG00000005078	eukaryotic translation initiation factor 4E family member 3	eif4e3	3555.53	1389.82	3275.57	1924.13	2356.98	2866.59	1968.46	3304.36	2496.04
ENSDARG00000005085	gamma-glutamyl cyclotransferase b	ggctb	0	570.459	0.572453	250.34	320.165	180.552	291.218	214.494	134.204
ENSDARG00000005092	centrosomal protein 89	cep89	29.3977	0	39.4992	13.7727	28.9555	17.6627	6.56883	85.5077	61.9401
ENSDARG00000005095	glucuronyl C5-epimerase a	glcea	318.607	1.54596	401.289	443.158	276.318	286.528	269.322	802.903	665.119
ENSDARG00000005098	protein regulator of cytokinesis 1	PRC1 (1 of 3)	0.794531	0	15.4562	17.0134	1.6546	3.27087	67.8779	21.7392	0
ENSDARG00000005104	LIM domain kinase 2	limk2	593.515	876.559	656.603	559.822	807.445	1062.38	2336.31	2404.36	1639.94
ENSDARG00000005108	occludin a	oclna	2812.64	5052.19	1948.63	455.311	306.928	368.299	757.605	846.381	947.536
ENSDARG00000005112	cadherin 17, LI cadherin (liver-intestine)	cdh17	0	0	83.0056	0	0	75.8841	330.631	1062.32	777.938
ENSDARG00000005115	calumenin b	calub	429.841	1615.53	618.249	611.672	524.508	305.499	1072.91	566.67	871.585
ENSDARG00000005121	mitofusin 1b	mfn1b	510.089	163.872	830.056	573.594	388.831	506.33	243.047	595.655	381.964
ENSDARG00000005122	ATPase, Ca++ transporting, cardiac muscle, slow twitch 2b	atp2a2b	1194.18	1077.53	1868.49	3179.88	2892.24	3842.61	1653.16	1560.88	1153.27
ENSDARG00000005126	like-glycosyltransferase	large	37.343	233.44	143.686	364.573	279.628	296.995	91.9636	340.581	166.648
ENSDARG00000005128	ribonuclease H2, subunit B	rnaseh2b	576.83	131.407	155.135	234.137	225.026	230.269	814.535	357.973	263.983
ENSDARG00000005134	proteasome (prosome, macropain) 216S subunit, non-ATPase, 11b	psmd11b	3142.37	3756.68	3821.69	3363.79	4002.48	3417.4	2018.82	2040.59	2928.14
ENSDARG00000005139	hedgehog acyltransferase-like, b	hhatlb	0	0	0	8.91178	0	0	2.18961	1.44928	0
ENSDARG00000005141	CaM kinase-like vesicle-associated b	camkvb	0	9.27575	5.15207	3748.62	3541.67	2279.79	4858.74	2355.08	5723.56
ENSDARG00000005150	T-box 20	tbx20	0	1.54596	0	0	0	0	13.1377	8.6957	2.94953
ENSDARG00000005154	aspartoacylase	aspa	58.0008	0	34.3472	99.6499	110.858	160.927	94.1532	100.001	28.7579
ENSDARG00000005159	cytohesin 3	CYTH3 (1 of 3)	183.537	3.09192	69.8392	77.7755	19.0279	46.4463	4.37922	71.0149	30.2327
ENSDARG00000005161	glucose phosphate isomerase b	gpib	45.2883	43.2869	1.71736	6.48129	2.4819	0	0	0	0
ENSDARG00000005162	tropomyosin 3	tpm3	2625.13	8388.37	3368.31	2310.58	2318.92	2688.65	2489.59	2321.75	2162.74
ENSDARG00000005163	EFR3 homolog A (S. cerevisiae)	efr3a	80.2477	313.83	139.106	182.286	138.986	181.86	10.948	130.435	132.729
ENSDARG00000005172	dynein, light chain, LC8-type 2b	dynll2b	2715.71	8097.73	1826.7	1903.88	1590.07	794.166	2647.24	1485.51	1816.17
ENSDARG00000005173	paired box gene 7a	pax7a	0	0	0	0	0	0.654173	2.18961	0	0
ENSDARG00000005176	zgc:101040	zgc:101040	0	0	1.71736	0.810162	0	0	0	0	0
ENSDARG00000005179	chromosome 14 open reading frame 159	C17H14orf159	335.292	576.643	725.87	456.121	562.564	495.863	1401.35	1289.86	989.567
ENSDARG00000005185	carboxypeptidase N, polypeptide 1	cpn1	142.221	15.4596	7.44188	14.5829	4.1365	6.54173	21.8961	33.3335	9.58597
ENSDARG00000005186	sp4 transcription factor	sp4	224.058	403.495	282.219	620.584	574.146	347.366	1094.8	342.031	299.377
ENSDARG00000005191	S-adenosylhomocysteine hydrolase	ahcy	2127.75	3121.29	4188.06	1434.8	1451.08	1603.38	1263.4	991.309	2208.46
ENSDARG00000005210	coronin, actin binding protein, 2A	coro2a	1365.8	837.91	949.699	326.495	348.293	285.219	867.085	888.41	480.773
ENSDARG00000005216	zgc:158328	zgc:158328	10.3289	13.9136	6.29698	0	6.6184	27.4753	153.273	311.596	516.905
ENSDARG00000005218	Werner helicase interacting protein 1	wrnip1	106.467	279.819	119.07	170.134	196.898	159.618	328.441	250.726	167.386
ENSDARG00000005220	programmed cell death 6	pdcd6	1255.36	3181.58	566.156	2287.09	1470.94	687.536	2134.87	984.063	618.663
ENSDARG00000005221	desmin b	desmb	30.9867	41.7409	5.15207	12.1524	4.9638	7.1959	0	8.6957	0
ENSDARG00000005230	signal sequence receptor, beta	ssr2	11659.7	13018.5	6710.29	4004.63	3238.05	2316.43	9542.32	5062.34	4593.15
ENSDARG00000005232	coiled-coil domain containing 85C, a	ccdc85ca	81.8367	17.0055	178.033	226.845	109.204	49.063	13.1377	0	0
ENSDARG00000005236	Snf2-related CREBBP activator protein	srcap	1170.34	1782.49	1842.72	1677.84	2016.96	1388.81	1904.96	975.367	1256.5
ENSDARG00000005246	ankyrin repeat and SOCS box-containing 3	asb3	212.934	927.575	587.336	327.305	479.834	273.444	354.717	378.263	359.842
ENSDARG00000005251	ribulose-5-phosphate-3-epimerase	rpe	2556.8	3404.2	2474.14	2349.47	2285	1418.25	4398.93	2955.09	2619.92
ENSDARG00000005254	KDEL (Lys-Asp-Glu-Leu) endoplasmic reticulum protein retention receptor 2a	kdelr2a	14203.8	16750.5	13307.2	9166.98	8948.91	6372.95	7300.16	7342.07	6697.64
ENSDARG00000005257	globoside alpha-1,3-N-acetylgalactosaminyltransferase 1	GBGT1 (1 of 10)	0	0	0	0	0.8273	0	0	0	0
ENSDARG00000005271	zinc finger CCCH-type containing 12A	zc3h12a	144.605	380.306	74.4188	62.3824	178.697	145.881	89.774	46.377	154.85
ENSDARG00000005273	endoplasmic reticulum-golgi intermediate compartment (ERGIC) 1	ergic1	3459.39	3640.73	2781.55	580.076	319.338	497.826	654.693	589.858	450.54
ENSDARG00000005274	RAD52 homolog (S. cerevisiae)	rad52	63.5625	27.8273	13.1664	22.6845	13.2368	0	2.18961	18.8407	0
ENSDARG00000005284	F-box and leucine-rich repeat protein 15	fbxl15	486.253	663.216	434.491	228.466	380.558	374.841	1195.53	472.466	693.876
ENSDARG00000005314	calcium homeostasis modulator 1	CALHM1 (1 of 2)	0	0	0	0	0	0	0	0	0
ENSDARG00000005315	cugbp, Elav-like family member 1	celf1	1129.03	823.996	2030.49	2241.72	2592.76	3198.91	3424.55	3034.8	3029.9
ENSDARG00000005318	signal transducing adaptor molecule (SH3 domain and ITAM motif) 2	stam2	2424.11	1363.54	4647.74	2981.39	3649.22	5037.13	2524.62	5473.94	5037.79
ENSDARG00000005320	nipsnap1	nipsnap1	0	0	0	0	0	0	0	0	0
ENSDARG00000005327	finTRIM family, member 66	ftr66	0	0	0	0	0	0	0	1.44928	0
ENSDARG00000005332	lipase, member I	lipi	1.58906	0	0	0	0	0	2.18961	2.89857	0
ENSDARG00000005333	talin 1	tln1	1436.51	392.674	1103.69	1371.6	1335.26	1339.09	1894.01	1366.67	1780.04
ENSDARG00000005335	solute carrier family 22 (organic cation/ergothioneine transporter), member 4	slc22a4	0	0	0	3.24065	1.6546	0	0	0	0
ENSDARG00000005343	coiled-coil domain containing 85A, like	ccdc85al	2730.8	3076.46	858.679	1701.34	2069.08	2937.24	291.218	92.7541	106.183
ENSDARG00000005350	DIP2 disco-interacting protein 2 homolog Ba (Drosophila)	dip2ba	1354.68	1635.62	1017.82	1162.58	749.534	1131.72	558.35	833.338	714.523
ENSDARG00000005355	La ribonucleoprotein domain family, member 6	larp6	197.838	434.414	83.0056	187.957	166.287	234.194	451.06	191.305	136.416
ENSDARG00000005356	TYRO3 protein tyrosine kinase	tyro3	49.2609	66.4762	51.5207	38.8878	47.9834	62.1464	100.722	108.696	96.597
ENSDARG00000005359	succinate-CoA ligase, ADP-forming, beta subunit	sucla2	5173.19	2770.36	7398.38	3808.57	4509.61	5166	6796.55	8784.1	9213.59
ENSDARG00000005364	glutamate receptor, ionotropic, N-methyl-D-aspartate 3B	grin3b	0	0	0	0	0	0	0	0	0
ENSDARG00000005368	melanoma cell adhesion molecule b	mcamb	0	0	0.572453	27.5455	0	2.61669	0	4.34785	2.21215
ENSDARG00000005371	G protein-coupled receptor, family C, group 6, member A	gprc6a	0	0	0	0	0	0	0	0	0
ENSDARG00000005372	calcium/calmodulin-dependent protein kinase IV	camk4	115.207	270.543	676.639	1160.96	794.208	798.745	1156.11	1543.49	2208.46
ENSDARG00000005374	tubulin, gamma complex associated protein 4	tubgcp4	758.777	1012.6	706.406	445.589	576.628	544.926	853.948	605.8	712.311
ENSDARG00000005377	claudin 10b	cldn10b	11.1234	12.3677	17.746	33.2166	31.4374	43.1754	21.8961	18.8407	47.9298
ENSDARG00000005382	PR domain containing 9	prdm9	257.428	258.175	834.636	506.351	601.447	511.563	396.319	449.278	294.953
ENSDARG00000005392	solute carrier family 5 (sodium iodide symporter), member 5	slc5a5	0	0	0	0	0	0	0	0	0
ENSDARG00000005394	DNA (cytosine-5-)-methyltransferase 3 alpha a	dnmt3aa	583.186	395.766	206.083	166.083	194.416	212.606	243.047	59.4206	97.3344
ENSDARG00000005397	tripartite motif-containing 3b	trim3b	26.2195	191.699	126.512	186.337	78.5935	295.032	645.935	720.294	429.156
ENSDARG00000005414	GRB2-related adaptor protein a	grapa	0	0	0	13.7727	0	0	0	8.6957	0
ENSDARG00000005416	mitogen-activated protein kinase kinase kinase 5	map3k5	328.936	17.0055	148.838	268.164	231.644	163.543	181.738	98.5512	129.042
ENSDARG00000005419	interleukin 1, beta	il1b	0	0	0	17.0134	44.6742	5.88756	0	42.0292	45.7177
ENSDARG00000005423	phosphoglycerate mutase 1a	pgam1a	6342.74	11237.6	3924.73	3179.88	3396.07	2387.08	2421.71	747.83	1513.85
ENSDARG00000005425	WD repeat and FYVE domain containing 1	wdfy1	1163.19	1457.84	939.395	1332.72	1021.72	945.28	1079.48	1298.56	985.88
ENSDARG00000005446		ckap5	1508.02	618.384	2128.38	2756.17	2896.38	3720.94	1821.76	1536.24	3571.88
ENSDARG00000005448	mitochondrial methionyl-tRNA formyltransferase	mtfmt	409.978	406.587	346.334	387.257	262.254	385.308	153.273	365.219	195.406
ENSDARG00000005451	GDP dissociation inhibitor 2	gdi2	11813.9	10537.3	13127.5	10872.4	10198.1	8902.64	10564.9	10021.8	11221.5
ENSDARG00000005453	forkhead box P2	foxp2	234.387	330.835	488.874	677.295	972.905	924.346	135.756	388.408	160.012
ENSDARG00000005454	transforming, acidic coiled-coil containing protein 3	tacc3	91.3711	0	0	0	30.6101	18.3168	81.0156	24.6378	61.2027
ENSDARG00000005456	katanin p80 (WD repeat containing) subunit B 1	katnb1	1132.21	2241.64	2116.36	1097.77	1748.09	2239.89	538.644	1376.82	963.758
ENSDARG00000005458	casein kinase 1, gamma 2a	csnk1g2a	1958.52	2308.12	2861.12	3624.66	3789.86	3149.19	3297.55	4898.58	3330.02
ENSDARG00000005462	kinesin family member 4A	KIF4A	189.893	9.27575	28.6226	264.113	162.978	163.543	137.945	21.7392	249.972
ENSDARG00000005463	solute carrier family 30 (zinc transporter), member 1a	slc30a1a	541.87	742.06	460.252	655.421	1154.08	1611.23	742.278	765.221	511.743
ENSDARG00000005464	deoxyribonuclease I-like 3	dnase1l3	227.236	251.991	198.069	206.591	411.996	211.298	172.979	684.061	550.824
ENSDARG00000005468	interferon regulatory factor 2 binding protein 1	irf2bp1	1901.31	2060.76	1371.02	1467.2	1798.55	3011.16	1686	1408.7	1314.01
ENSDARG00000005470	kinesin family member 5A, a	kif5aa	1924.35	1884.52	2229.7	1507.71	1499.07	2130.64	974.376	1659.43	1448.22
ENSDARG00000005476	neuron navigator 3	nav3	2186.55	1867.52	1408.81	3951.97	4039.71	2880.98	2428.28	1084.06	1409.87
ENSDARG00000005479	teneurin transmembrane protein 3	tenm3	2539.32	1116.18	1699.04	1540.12	1074.66	2007	5182.81	3378.28	3068.98
ENSDARG00000005481	nuclear factor of kappa light polypeptide gene enhancer in B-cells inhibitor, alpha a	nfkbiaa	51.6445	66.4762	425.905	219.554	181.179	141.301	380.992	139.131	182.871
ENSDARG00000005482	Rap guanine nucleotide exchange factor (GEF) 2	rapgef2	729.38	2437.98	680.646	1179.6	1208.69	1351.52	700.675	417.393	510.268
ENSDARG00000005485	upper zone of growth plate and cartilage matrix associated b	ucmab	0	0	0	0	0	0	0	0	0
ENSDARG00000005500	DiGeorge syndrome critical region gene 6	dgcr6	882.724	1218.22	708.696	351.61	574.146	531.188	926.205	1382.62	1212.26
ENSDARG00000005510	growth differentiation factor 6b	gdf6b	0	0	0	0	0	0	0	0	0
ENSDARG00000005513	nascent polypeptide-associated complex alpha polypeptide	naca	35498.9	53236.6	21243.1	19482	20429.4	15510.4	38272.2	27734.9	19343.7
ENSDARG00000005518	solute carrier family 5 (sodium/glucose cotransporter), member 9	slc5a9	22.2469	40.1949	17.746	30.7861	96.7941	0.654173	4.37922	0	0
ENSDARG00000005522	galanin receptor 1	galr1	0	0	0	0	0	0	0	0	0
ENSDARG00000005525	aspartoacylase (aminocyclase) 3, tandem duplicate 2	acy3.2	58.7953	75.752	84.1505	27.5455	38.0558	33.3628	448.87	207.247	203.517
ENSDARG00000005526	immunoglobulin-like and fibronectin type III domain containing 1, tandem duplicate 1	igfn1.1	0	0	0	0	0	0	0	0	0
ENSDARG00000005536	ubiquitin protein ligase E3 component n-recognin 7	ubr7	926.423	1481.03	1581.11	1267.9	915.822	1038.17	827.672	1011.6	1167.28
ENSDARG00000005540	exportin 7	xpo7	620.529	131.407	297.103	358.091	291.21	251.857	788.259	230.436	264.72
ENSDARG00000005541	wnt inhibitory factor 1	wif1	8541.21	20221.1	21741.2	2493.68	2255.22	1366.57	271.512	336.234	403.348
ENSDARG00000005544	BTB (POZ) domain containing 3a	btbd3a	113.618	4.63788	96.7445	144.209	110.858	104.668	321.873	328.987	130.517
ENSDARG00000005547	RAD50 interactor 1	rint1	1226.76	1001.78	1104.26	691.068	625.439	590.064	786.07	1023.19	1209.31
ENSDARG00000005549	zinc finger protein 710	ZNF710 (1 of 2)	375.019	236.532	1135.17	684.587	809.1	1273.67	483.904	698.554	960.809
ENSDARG00000005551	heterogeneous nuclear ribonucleoprotein H1, like	hnrnph1l	1728.9	1247.59	2522.23	1487.46	1057.29	1663.56	1563.38	1057.98	1807.32
ENSDARG00000005559	POU domain, class 4, transcription factor 1	pou4f1	1.58906	7.7298	0	0	0	0	24.0857	4.34785	4.42429
ENSDARG00000005560	tyrosine 3-monooxygenase/tryptophan 5-monooxygenase activation protein, eta polypeptide	ywhah	4901.46	5240.8	7229.5	5458.06	4624.61	4309.69	4519.35	2813.06	6354.02
ENSDARG00000005561	G elongation factor, mitochondrial 2	gfm2	346.416	364.846	877.57	588.988	718.097	999.576	483.904	543.481	833.979
ENSDARG00000005565	ectonucleoside triphosphate diphosphohydrolase 8	entpd8	0	0	0	0	0.8273	0	0	43.4785	0.737382
ENSDARG00000005567	mitogen-activated protein kinase kinase 6	map2k6	3040.67	2748.72	4781.7	4275.22	4076.94	3515.53	52132.4	50898.8	47232.3
ENSDARG00000005574	visual system homeobox 2	vsx2	0	0	0	0	0	0	0	0	0
ENSDARG00000005576	M-phase phosphoprotein 8	mphosph8	2160.33	2394.69	2012.17	1690.81	2087.28	1989.99	2782.99	2214.5	2162.74
ENSDARG00000005578	UDP-glucose pyrophosphorylase 2a	ugp2a	51.6445	0	179.75	164.463	44.6742	111.209	28.4649	57.9713	74.4756
ENSDARG00000005586	zinc finger and BTB domain containing 20	zbtb20	1580.32	949.219	555.279	1092.91	1349.33	1131.72	4052.97	1636.24	722.634
ENSDARG00000005590	metal response element binding transcription factor 2	mtf2	23.0414	0	42.3615	118.284	174.56	131.489	32.8441	130.435	19.1719
ENSDARG00000005593	retinoid x receptor, gamma a	rxrga	0	103.579	38.3543	2.43048	19.8552	35.9795	2.18961	0	0
ENSDARG00000005595	androglobin	adgb	0	0	23.4706	44.5589	49.638	15.046	667.831	395.654	350.994
ENSDARG00000005600	bone morphogenetic protein receptor, type 1ba	bmpr1ba	76.275	0	41.789	38.0776	26.4736	2.61669	65.6883	56.522	0
ENSDARG00000005606	PAX interacting (with transcription-activation domain) protein 1	paxip1	732.558	604.47	942.257	664.333	871.975	942.009	345.958	808.7	1085.43
ENSDARG00000005612	anterior pharynx defective 1B	aph1b	3138.4	1835.05	2507.91	1681.9	2206.41	1881.4	2905.61	1918.85	1897.28
ENSDARG00000005616	complement component bfb	bfb	0	0	0	0.810162	0	0	1495.5	1827.55	974.819
ENSDARG00000005619	NIMA (never in mitosis gene a)-related kinase 2	nek2	14.3016	0	6.86943	0.810162	9.1003	3.27087	100.722	4.34785	0.737382
ENSDARG00000005620	EH-domain containing 1a	ehd1a	1283.17	1379	1538.75	1532.02	1187.18	1353.48	1526.16	1394.21	952.697
ENSDARG00000005625	transmembrane protein 57a	tmem57a	1252.18	1338.8	1409.38	1625.99	1476.73	1231.15	1370.7	2037.69	1594.22
ENSDARG00000005626	ras homolog family member U	RHOU (1 of 3)	119.974	528.718	219.822	113.423	139.814	74.5757	562.73	262.32	200.568
ENSDARG00000005627	Uncharacterized protein	CABZ01068209.1	0	49.4707	0.572453	11.3423	0	26.1669	0	24.6378	42.0308
ENSDARG00000005628	even-skipped homeobox 1	evx1	0	0	0	0	0	0	0	4.34785	5.16167
ENSDARG00000005629	SET and MYND domain containing 2b	smyd2b	129.509	26.2813	176.888	175.805	114.995	73.9216	26.2753	28.9857	8.84858
ENSDARG00000005640	adenosine deaminase, tRNA-specific 3	adat3	158.906	282.911	115.635	79.3958	56.2564	136.722	210.203	181.16	176.972
ENSDARG00000005642	F-box and WD-40 domain protein 5	fbxw5	599.871	431.323	676.639	745.349	738.779	546.889	529.886	455.075	309.7
ENSDARG00000005643	glycine C-acetyltransferase	gcat	507.705	1157.92	369.232	537.137	645.294	293.07	446.68	447.828	700.513
ENSDARG00000005645	roundabout homolog 3	robo3	3443.5	1406.82	5041.59	2972.48	2357.81	3495.9	928.394	1350.73	1594.96
ENSDARG00000005648	olfactomedin-like 2A	olfml2a	0	0	0	0	0	0	0	0	0
ENSDARG00000005651	-Ha-ras Harvey rat sarcoma viral oncogene homolog b	hrasb	298.744	513.258	476.281	261.682	684.177	624.735	251.805	521.742	219.74
ENSDARG00000005652	mannosidase, alpha, class 1A, member 1	man1a1	1444.46	624.567	2416.32	3493.42	2933.61	3559.36	652.504	440.582	582.532
ENSDARG00000005670	tau tubulin kinase 2	ttbk2	42.9047	54.1086	117.353	312.722	211.789	223.727	78.8259	86.957	146.739
ENSDARG00000005673	coagulation factor IIIb	f3b	58.7953	0	1.14491	261.682	212.616	56.2589	880.223	749.279	1705.56
ENSDARG00000005675	Sec61 alpha like 2	sec61al2	2500.39	3496.96	2461.55	2083.74	2418.2	2269.98	8526.34	6653.66	7527.19
ENSDARG00000005679	thyroid hormone receptor interactor 10	TRIP10 (1 of 2)	885.108	303.008	1437.43	1488.27	1275.7	1205.64	1013.79	2392.77	2358.88
ENSDARG00000005690	si:ch211-196h16.11	si:ch211-196h16.11	290.004	197.883	158.569	183.907	327.611	535.768	85.3948	33.3335	107.658
ENSDARG00000005699	DEAD/H (Asp-Glu-Ala-Asp/His) box polypeptide 19 (DBP5 homolog, yeast)	ddx19	3581.75	2719.34	6554.58	4196.64	3642.6	4341.09	1874.31	2469.58	3341.08
ENSDARG00000005704	EPS8-like 3	eps8l3	0.794531	0	10.3041	9.72194	0	0	30.6545	0	36.8691
ENSDARG00000005713	ethylmalonic encephalopathy 1	ethe1	444.938	401.949	514.635	462.602	509.617	446.146	503.61	571.017	489.622
ENSDARG00000005716	olfactomedin-like 2Ba	olfml2ba	155.728	0	178.033	48.6097	36.4012	28.7836	30.6545	10.145	0
ENSDARG00000005738	ribosome production factor 1 homolog (S. cerevisiae)	rpf1	1453.2	2419.43	1051.6	1051.59	1015.1	885.75	1712.27	1020.3	1041.92
ENSDARG00000005739	glycoprotein M6Ba	gpm6ba	422.691	525.626	254.169	405.081	461.634	195.598	271.512	52.1742	126.092
ENSDARG00000005749	cullin-associated and neddylation-dissociated 2 (putative)	cand2	0	0	2.86226	0	0	1.30835	0	0	0
ENSDARG00000005754	protein tyrosine phosphatase, receptor type, f, b	ptprfb	7706.95	4634.79	5097.69	8108.91	8136.5	5495.05	761.984	894.207	757.291
ENSDARG00000005756	dynein, cytoplasmic 1, intermediate chain 2a	dync1i2a	983.63	1397.55	1062.47	780.186	766.907	926.309	713.813	791.308	742.544
ENSDARG00000005762	collagen, type XIV, alpha 1a	col14a1a	0	1.54596	8.58679	32.4065	63.7021	32.7087	1569.95	1307.25	869.373
ENSDARG00000005772	TSR2, 20S rRNA accumulation, homolog (S. cerevisiae)	tsr2	1032.1	1464.02	717.283	802.06	790.899	570.439	1145.17	873.917	790.473
ENSDARG00000005774	pl10	pl10	1685.2	2402.42	1500.4	772.894	963.805	1770.85	2143.63	643.482	965.97
ENSDARG00000005775	sodium channel, voltage-gated, type VIII, alpha a	scn8aa	776.257	306.1	700.109	885.507	698.242	1053.22	1057.58	701.453	1111.97
ENSDARG00000005776	guanylate kinase 1b	guk1b	0	0	0	0	0	0	0	0	0
ENSDARG00000005780	neuropeptide Y receptor Y8b	npy8br	0.794531	3.09192	1.14491	307.861	169.597	108.593	2515.86	6094.23	2605.91
ENSDARG00000005783	neurocan b	ncanb	0	0	0	0.810162	14.0641	0	0	8.6957	0
ENSDARG00000005785	ELOVL family member 7, elongation of long chain fatty acids (yeast) b	elovl7b	0	0	0	0	0	0	0	0	0
ENSDARG00000005786	protein phosphatase 1F (PP2C domain containing)	ppm1f	151.755	86.5737	71.5566	190.388	124.095	92.8926	6.56883	285.509	86.2737
ENSDARG00000005789	ectonucleotide pyrophosphatase/phosphodiesterase 1	enpp1	0	0	0	14.5829	23.1644	49.7171	0	0	0
ENSDARG00000005791	ribosomal protein L28	rpl28	16631.9	22309.7	7213.47	4749.17	5050.67	3616.92	16472.4	9649.32	9198.1
ENSDARG00000005799	small integral membrane protein 14	smim14	279.675	613.746	230.126	597.899	515.408	429.792	1162.68	1172.47	403.348
ENSDARG00000005800	adenosine monophosphate deaminase 3a	ampd3a	96.9328	154.596	69.2668	385.637	366.494	259.053	729.14	728.989	423.257
ENSDARG00000005814	kelch-like family member 10a	klhl10a	0	0	0	0	0	0	0	0	0
ENSDARG00000005821	neutrophil cytosolic factor 2	ncf2	17.4797	3.09192	26.3328	22.6845	20.6825	9.15842	15.3273	18.8407	9.58597
ENSDARG00000005823	solute carrier family 39 (zinc transporter), member 10	slc39a10	2366.11	898.202	3582.98	910.622	340.02	438.296	545.213	607.249	379.752
ENSDARG00000005827	eukaryotic translation initiation factor 2, subunit 1 alpha a	eif2s1a	1950.57	2488.99	2174.75	1007.03	1334.44	1140.22	1213.04	630.438	522.066
ENSDARG00000005828	Fas apoptotic inhibitory molecule a	faima	145.399	466.88	192.344	337.837	371.458	158.31	599.953	315.944	98.0718
ENSDARG00000005832	anaphase promoting complex subunit 2	anapc2	335.292	1354.26	251.307	251.96	252.327	294.378	394.13	430.437	447.591
ENSDARG00000005834	GATA zinc finger domain containing 2B	gatad2b	53.2336	15.4596	60.1075	158.792	70.3205	268.211	177.358	63.7684	28.0205
ENSDARG00000005840	glutamic-oxaloacetic transaminase 2b, mitochondrial (aspartate aminotransferase 2)	got2b	4958.67	7236.63	5073.65	2385.12	2687.9	2500.25	2522.43	2342.04	3662.58
ENSDARG00000005841	troponin I, skeletal, fast 2a, tandem duplicate 2	tnni2a.2	1641.5	1297.06	852.382	1416.97	1245.09	1017.89	3056.7	1786.97	1163.59
ENSDARG00000005842	CD9 antigen (p24) a	cd9a	1380.9	1621.71	1594.85	649.75	756.98	288.49	2888.1	1989.87	1358.99
ENSDARG00000005846	Sp5 transcription factor	SP5 (1 of 3)	0	0	0	7.29145	0	0	0	7.24641	0
ENSDARG00000005853	solute carrier family 25 (mitochondrial carrier; adenine nucleotide translocator), member 6	slc25a6	1751.15	1511.95	2764.95	2859.87	2452.95	3534.5	610.901	1466.67	1987.98
ENSDARG00000005861	Ral GTPase activating protein, alpha subunit 2 (catalytic)	ralgapa2	1707.45	882.743	1211.31	1779.93	1699.28	1570.02	1550.24	1186.96	1385.54
ENSDARG00000005865	odorant receptor, family H, subfamily 131, member 1	or131-1	0	0	0	0	0	1.30835	0	0	0
ENSDARG00000005867	gon-4-like (C.elegans)	gon4l	1208.48	466.88	1447.73	891.178	646.949	1850	624.039	331.886	584.007
ENSDARG00000005870	methylmalonic aciduria (cobalamin deficiency) cblD type, with homocystinuria	mmadhc	1515.17	666.308	753.92	793.958	1035.78	738.561	1110.13	979.715	676.917
ENSDARG00000005872	Rho GTPase activating protein 28	arhgap28	0	0	0	8.91178	0	0.654173	10.948	2.89857	8.84858
ENSDARG00000005879	zgc:112334	zgc:112334	13.507	0	17.1736	3.24065	13.2368	0	4.37922	2.89857	4.42429
ENSDARG00000005883	regulatory factor X, 1a (influences HLA class II expression)	rfx1a	340.059	284.456	232.416	755.881	625.439	433.717	273.701	376.814	409.247
ENSDARG00000005891	cytochrome b5 reductase 3	cyb5r3	2598.12	3232.6	2895.46	1659.21	1336.92	1728.33	1565.57	1839.14	2282.93
ENSDARG00000005894	solute carrier family 7 (cationic amino acid transporter, y+ system), member 9	slc7a9	159.701	231.894	260.466	1024.04	824.819	2337.36	0	0	0
ENSDARG00000005897	2-deoxyribose-5-phosphate aldolase homolog (C. elegans)	dera	269.346	109.763	492.309	529.036	416.959	228.306	1432	1457.98	1226.27
ENSDARG00000005901	absent in melanoma 1-like	AIM1L	104.878	0	215.242	84.2568	252.327	294.378	59.1195	124.638	47.1924
ENSDARG00000005908	CDC-like kinase 4b	clk4b	729.38	2083.95	1093.96	1049.97	1590.9	1154.62	764.174	1015.95	1195.3
ENSDARG00000005913	transglutaminase 1	TGM1 (1 of 6)	0	1.54596	17.1736	83.4466	14.8914	39.9046	0	59.4206	0
ENSDARG00000005915	transcription factor 3a	tcf3a	514.062	13.9136	336.602	314.343	299.483	484.742	238.667	414.495	202.043
ENSDARG00000005916	serine/arginine-rich protein specific kinase 3	srpk3	282.853	514.804	792.274	822.314	504.653	582.214	291.218	357.973	855.363
ENSDARG00000005924	serpin peptidase inhibitor, clade A (alpha-1 antiproteinase, antitrypsin), member 10a	serpina10a	6684.39	9198.46	8351.51	7075.95	7891.62	10833.1	5892.24	6653.66	5051.07
ENSDARG00000005926	adenylate kinase 2	ak2	5497.36	8529.06	4030.07	3217.96	2881.49	2506.14	6190.03	4327.56	3784.24
ENSDARG00000005927	TBC1 domain family, member 17	tbc1d17	2130.14	2158.16	2280.65	1465.58	1631.44	1728.98	956.859	2389.87	1561.04
ENSDARG00000005941	v-yes-1 Yamaguchi sarcoma viral oncogene homolog 1	yes1	3639.75	3031.63	3923.02	4985.73	4915.82	4944.89	1802.05	2573.93	3838.81
ENSDARG00000005942	vomeronasal 2 receptor, l1	v2rl1	0	0	0	0	35.5739	0	0	0	0
ENSDARG00000005943	HtrA serine peptidase 4	htra4	28.6031	0	2.28981	0.810162	4.9638	8.50425	0	0	0
ENSDARG00000005944	guanine nucleotide binding protein (G protein), beta polypeptide 1b	gnb1b	7757.8	13861.1	8514.09	5014.09	5601.65	6348.09	7241.04	4795.68	5916.02
ENSDARG00000005945	squamous cell carcinoma antigen recognised by T cells	sart1	2146.03	1632.53	3203.44	1890.11	2483.56	3208.06	996.272	2592.77	3256.28
ENSDARG00000005947	solute carrier family 16 (monocarboxylic acid transporters), member 9b	slc16a9b	3221.03	916.754	5717.08	10517.5	10975	10786	1968.46	4011.61	1975.45
ENSDARG00000005948	ankyrin repeat and MYND domain containing 2a	ankmy2a	270.935	1369.72	1249.09	740.488	914.167	1036.21	599.953	1055.08	1089.85
ENSDARG00000005959	enoyl Coenzyme A hydratase domain containing 1	echdc1	0	32.4651	14.8838	27.5455	3.3092	0	0	8.6957	2.21215
ENSDARG00000005966	solute carrier family 4, sodium bicarbonate cotransporter, member 5	slc4a5	33.3703	0	12.0215	286.797	239.09	580.906	345.958	242.03	79.6373
ENSDARG00000005972	resistance to inhibitors of cholinesterase 8 homolog B	ric8b	1330.84	3036.26	2005.87	2022.16	1895.35	1854.58	3104.87	4115.96	3570.4
ENSDARG00000005974	ATPase family, AAA domain containing 5b	atad5b	0	0	5.15207	3.24065	1.6546	1.30835	0	1.44928	6.63644
ENSDARG00000005980	splicing factor, suppressor of white-apricot homolog (Drosophila)	sfswap	1071.82	508.621	1380.18	1457.48	1973.11	1977.57	871.465	1508.7	1264.61
ENSDARG00000005989	ral guanine nucleotide dissociation stimulator-like 1	rgl1	153.345	352.479	734.457	1617.08	2930.3	3490.67	2029.77	3801.47	2170.85
ENSDARG00000005993	protein regulator of cytokinesis 1b	prc1b	0	0	50.3758	12.1524	1.6546	83.08	133.566	27.5364	30.97
ENSDARG00000006003	v-myc avian myelocytomatosis viral oncogene lung carcinoma derived homolog a	mycla	0	0	0	1.62032	0.8273	15.7002	0	17.3914	42.7682
ENSDARG00000006005	NudC domain containing 3	nudcd3	1337.2	486.977	1469.49	990.018	1110.24	1503.29	2371.35	1620.3	1943.74
ENSDARG00000006008	dopachrome tautomerase	dct	0	0	2.86226	13.7727	9.92761	7.85008	8.75844	46.377	1.47476
ENSDARG00000006010	B lymphoma Mo-MLV insertion region 1a	bmi1a	281.264	735.877	741.899	766.413	761.944	509.601	453.249	579.713	417.358
ENSDARG00000006011	kelch-like family, member 42	klhl42	420.307	0	152.845	233.327	91.8303	224.381	190.496	386.958	154.113
ENSDARG00000006017	K(lysine) acetyltransferase 2A	kat2a	142.221	1.54596	109.911	143.399	79.4208	166.16	212.392	88.4062	183.608
ENSDARG00000006019	transketolase b	tktb	2321.62	4421.44	4593.36	4598.48	4151.39	6249.97	1786.72	2411.61	3057.19
ENSDARG00000006021	ATP/GTP binding protein 1	agtpbp1	232.798	68.0222	332.595	137.727	198.552	153.076	105.101	155.073	247.023
ENSDARG00000006025	tumor protein p53 inducible protein 11b	tp53i11b	81.0422	0	9.15924	0	0	0	0	0	0
ENSDARG00000006029	leukotriene A4 hydrolase	lta4h	677.735	1218.22	860.396	911.432	1082.11	735.29	315.304	676.815	750.655
ENSDARG00000006031	4-aminobutyrate aminotransferase	abat	7547.25	3728.85	3805.66	9419.75	10099.7	3849.81	4031.07	3689.87	2958.38
ENSDARG00000006038	AE binding protein 2	aebp2	657.872	1031.15	337.747	377.535	502.171	445.492	1280.92	517.394	652.583
ENSDARG00000006040	cytochrome P450, family 20, subfamily A, polypeptide 1	cyp20a1	1693.15	2986.79	1755.14	1101.82	1290.59	956.401	1335.66	1011.6	1336.87
ENSDARG00000006044	uronyl-2-sulfotransferase	ust	0	0	0	734.006	446.742	215.877	216.771	7.24641	69.3139
ENSDARG00000006052	mucosa associated lymphoid tissue lymphoma translocation gene 1a	malt1a	0	74.206	86.4403	105.321	94.3122	13.0835	374.423	142.03	262.508
ENSDARG00000006060	absent in melanoma 1b	aim1b	0	0	0	57.5215	29.7828	31.4003	28.4649	108.696	5.16167
ENSDARG00000006062	A kinase (PRKA) anchor protein 1b	akap1b	2037.97	1219.76	2254.32	2689.74	2283.35	2573.52	1020.36	1462.33	1712.94
ENSDARG00000006065	zinc finger protein 385B	znf385b	60.3844	17.0055	221.539	358.902	325.956	385.962	251.805	117.392	4.42429
ENSDARG00000006074	uridine-cytidine kinase 2a	uck2a	2010.96	1023.42	2253.17	1583.06	1465.15	1264.52	291.218	985.512	1628.88
ENSDARG00000006079	G protein-coupled receptor 37 like 1a	gpr37l1a	0	0	2.86226	1.62032	9.92761	8.50425	0	0	46.4551
ENSDARG00000006092	RAD21 homolog (S. pombe) a	rad21a	348.799	292.186	902.758	340.268	368.149	427.175	157.652	242.03	259.558
ENSDARG00000006093	cyclin-dependent kinase 15	cdk15	454.472	0	277.639	252.77	200.207	73.9216	133.566	126.088	77.4251
ENSDARG00000006094	insulin-like growth factor 2 receptor	igf2r	844.587	892.018	781.398	686.207	574.146	578.289	589.005	327.538	525.016
ENSDARG00000006109	si:dkeyp-104h9.7	si:dkeyp-104h9.7	0	0	0	0	0	0	0	0	48.6672
ENSDARG00000006110	chordin	chd	0.794531	3.09192	0	28.3557	21.5098	66.0715	0	30.4349	12.5355
ENSDARG00000006112	myoferlin	myof	0	0	0	0	0	0	0	2.89857	117.244
ENSDARG00000006120	T-box 2b	tbx2b	0	125.223	36.0645	256.011	259.772	35.9795	8016.16	13569.6	13878.3
ENSDARG00000006124	lysine (K)-specific demethylase 5C	kdm5c	3870.96	1307.88	3726.67	5481.55	4443.43	5755.41	2001.3	3481.18	3877.15
ENSDARG00000006125	casein kinase 1, delta b	csnk1db	6478.61	6101.9	7563.24	9687.91	8778.48	12541.8	7118.42	11134.8	11051.9
ENSDARG00000006128	centrosomal protein 170a	cep170a	812.805	466.88	855.244	731.576	608.893	745.103	1239.32	1239.14	1470.34
ENSDARG00000006137	steroidogenic acute regulatory protein	star	0.794531	0	0	5.67113	2.4819	14.3918	0	0	0
ENSDARG00000006145	de-etiolated homolog 1 (Arabidopsis)	det1	955.027	1069.8	1542.19	2099.13	1519.75	1335.82	834.241	1814.5	2444.42
ENSDARG00000006151	phosphodiesterase 11a, like	pde11al	0	0	3.43472	17.8236	13.2368	17.6627	0	7.24641	0
ENSDARG00000006169	leucine-rich repeat kinase 2	lrrk2	235.181	273.635	665.762	588.177	437.642	1248.82	372.234	247.827	189.507
ENSDARG00000006174	leucine rich repeat containing 23	lrrc23	6.35625	227.256	27.4777	184.717	268.873	158.964	168.6	153.624	109.133
ENSDARG00000006181	hypoxia-inducible factor 1, alpha subunit (basic helix-loop-helix transcription factor) a	hif1aa	20.6578	40.1949	80.1434	319.204	326.784	389.887	4.37922	65.2177	121.668
ENSDARG00000006192	GATA zinc finger domain containing 2Ab	gatad2ab	1979.18	1969.55	1004.65	1658.4	2122.85	1493.48	1118.89	1621.75	736.645
ENSDARG00000006196	salvador homolog 1 (Drosophila)	sav1	1139.36	2028.3	1215.89	1020.8	1576.01	1342.36	1596.23	1913.05	1229.95
ENSDARG00000006200	eukaryotic translation initiation factor 4 gamma, 1	EIF4G1 (1 of 3)	10667.4	9685.43	9676.74	11397.4	9061.42	8920.96	12323.1	5834.81	8552.16
ENSDARG00000006202	v-erb-b2 erythroblastic leukemia viral oncogene homolog 3a	erbb3a	0	0	26.9053	18.6337	33.092	15.046	2.18961	0	0
ENSDARG00000006206	POU domain, class 4, transcription factor 3	pou4f3	0	0	0	0	0	0	0	0	0
ENSDARG00000006207	glutathione peroxidase 1b	gpx1b	112.823	230.348	203.793	63.1926	55.4291	14.3918	359.096	115.943	219.74
ENSDARG00000006212	myelin transcription factor 1-like	MYT1L (1 of 2)	3.17813	1.54596	80.1434	106.941	75.2843	120.368	21.8961	0	2.21215
ENSDARG00000006215	aldo-keto reductase family 1, member B1 (aldose reductase)	akr1b1	352.772	248.899	472.846	261.682	156.36	183.823	398.509	328.987	416.621
ENSDARG00000006219	guanine nucleotide binding protein-like 3 (nucleolar)	gnl3	1593.04	1481.03	1400.79	1186.08	1211.17	1059.76	803.587	453.625	976.294
ENSDARG00000006220	UDP glucuronosyltransferase 1 family, polypeptide A7	ugt1a7	0	0	0	0	0	0	0	0	0
ENSDARG00000006225	DEAD (Asp-Glu-Ala-Asp) box polypeptide 39Aa	ddx39aa	2808.67	3765.96	3134.75	1873.09	2273.42	2465.58	2373.54	2152.18	2532.17
ENSDARG00000006235	breast cancer metastasis-suppressor 1-like a	brms1la	764.339	72.6601	503.186	226.845	330.92	544.926	534.265	714.496	612.764
ENSDARG00000006240	solute carrier family 27 (fatty acid transporter), member 1a	slc27a1a	613.378	361.754	669.769	535.517	510.444	790.241	709.434	530.437	578.845
ENSDARG00000006242	protein tyrosine phosphatase type IVA, member 1	ptp4a1	7183.36	7972.51	10745.5	6816.7	7311.68	7258.7	5463.08	8187	10248.1
ENSDARG00000006251	elongation factor, RNA polymerase II, 2	ell2	15765.9	8549.15	12674.1	17201.4	23627.7	28242	8366.5	13776.9	8112.68
ENSDARG00000006253	mesoderm induction early response 1, family member 3	mier3	303.511	10.8217	220.394	281.936	268.873	329.049	260.564	601.452	397.449
ENSDARG00000006257	very low density lipoprotein receptor	vldlr	7757.8	4707.45	21867.7	7539.36	5504.86	7841.57	3733.28	4956.55	4557.76
ENSDARG00000006260	tubulin, alpha 8 like 4	tuba8l4	5371.83	8754.77	6140.7	4398.37	4891.83	4060.45	11539.2	3120.31	6376.88
ENSDARG00000006266	signal transduction and activation of transcription 1a	stat1a	8381.51	5199.06	8757.38	7155.35	7032.05	7066.38	9927.69	9604.4	10155.2
ENSDARG00000006272	membrane protein, palmitoylated 5a (MAGUK p55 subfamily member 5a)	mpp5a	299.538	292.186	509.483	1210.38	686.659	1316.2	864.896	1059.43	625.3
ENSDARG00000006275	interferon regulatory factor 2 binding protein 2b	irf2bp2b	6687.57	6919.71	3682.59	2791.82	4258.94	5270.67	3155.23	4349.3	5809.83
ENSDARG00000006279	ras-related GTP binding D	rragd	3.17813	6.18384	1.14491	27.5455	83.5573	22.2419	56.9299	81.1598	102.496
ENSDARG00000006281	myosin, heavy polypeptide 11, smooth muscle b	myh11b	0	0	0.572453	0	9.1003	6.54173	0	0	0
ENSDARG00000006283	Wiskott-Aldrich syndrome-like b	waslb	70.7133	1.54596	216.96	386.447	480.662	398.391	724.761	1410.15	887.07
ENSDARG00000006288	PR domain containing 5	prdm5	37.343	37.103	11.4491	10.5321	8.273	11.7751	126.997	66.667	55.3036
ENSDARG00000006290	NADH dehydrogenase (ubiquinone) Fe-S protein 5	ndufs5	2674.39	8114.74	1841.58	1623.56	1758.01	890.329	3028.23	1271.02	1446.74
ENSDARG00000006292	MYCBP-associated, testis expressed 1	MAATS1	0	0	0	12.1524	0	0	0	0	0
ENSDARG00000006299	Rho guanine nucleotide exchange factor (GEF) 7a	arhgef7a	550.61	460.696	762.507	753.45	495.553	719.59	718.192	772.468	648.896
ENSDARG00000006300	proteasome (prosome, macropain) 26S subunit, non-ATPase, 9	psmd9	2110.28	4237.47	1553.06	1426.69	1412.2	1099.01	2237.78	1347.83	1667.22
ENSDARG00000006301	Ras association (RalGDS/AF-6) and pleckstrin homology domains 1	raph1	1684.41	286.002	719.573	404.271	386.349	365.683	733.519	427.538	441.692
ENSDARG00000006307	shisa homolog 4 (Xenopus laevis)	shisa4	753.216	514.804	679.501	833.656	948.086	875.283	486.093	672.467	890.757
ENSDARG00000006308	protein tyrosine phosphatase, non-receptor type 18	ptpn18	3.17813	0	8.58679	179.856	77.7662	18.971	380.992	65.2177	193.194
ENSDARG00000006314	integrin, alpha V	itgav	208.962	131.407	230.126	454.501	462.461	397.737	1261.22	694.206	1155.48
ENSDARG00000006316	ribosomal protein L23a	rpl23a	22566.3	25588.7	11803.4	6315.21	6291.62	4449.68	19329.9	10681.2	9102.24
ENSDARG00000006331	MIF4G domain containing b	mif4gdb	242.332	329.289	114.491	59.1418	120.786	66.7256	56.9299	121.74	45.7177
ENSDARG00000006332	sorting nexin 14	snx14	1422.21	1807.23	1567.95	1485.03	1451.91	2489.78	1471.42	1820.3	1606.02
ENSDARG00000006341	taste receptor, type 1, member 3	tas1r3	0	1.54596	0	0	0	0	0	0	0
ENSDARG00000006345	mediator complex subunit 17	MED17	103.289	418.955	215.815	211.452	217.58	296.34	293.408	234.784	179.184
ENSDARG00000006350	NK1 transcription factor related 2-like,a	nkx1.2la	1.58906	3.09192	1.71736	34.837	0	0.654173	15.3273	11.5943	2.94953
ENSDARG00000006353	integrin, alpha 5 (fibronectin receptor, alpha polypeptide)	itga5	0	0	0	39.6979	0.8273	0.654173	28.4649	0	0
ENSDARG00000006356	solute carrier family 18 (vesicular acetylcholine), member 3a	slc18a3a	0	0	0	0	0	0	0	0	0
ENSDARG00000006368	cytokine receptor-like factor 1b	crlf1b	5.56172	0	0	7.29145	9.92761	2.61669	10.948	11.5943	0
ENSDARG00000006370	ATPase, H+ transporting, lysosomal, V1 subunit H	atp6v1h	8289.34	9127.34	7743.57	5479.93	6006.2	5400.85	9110.97	7624.68	9759.99
ENSDARG00000006372	UDP glucuronosyltransferase 5 family, polypeptide C2	ugt5c2	646.748	1009.51	465.404	230.896	260.6	72.6132	593.384	842.033	466.763
ENSDARG00000006375	NSFL1 (p97) cofactor (p47)	nsfl1c	0	1.54596	0	0	0.8273	0	4.37922	0	0
ENSDARG00000006383	syntaxin binding protein 5-like	stxbp5l	472.746	77.298	367.515	665.953	598.966	2319.7	507.989	604.351	753.604
ENSDARG00000006385	TRIO and F-actin binding protein	triobp	7.15078	17.0055	7.44188	2.43048	14.8914	22.8961	2.18961	23.1885	20.6467
ENSDARG00000006389	MAD homolog 2 (Drosophila)	smad2	708.722	564.275	486.585	686.207	494.726	359.141	711.623	591.307	724.109
ENSDARG00000006392	exosome component 9	exosc9	529.158	1218.22	350.341	418.043	445.915	395.775	591.195	275.364	334.034
ENSDARG00000006394	meiotic recombination 11 homolog A (S. cerevisiae)	mre11a	293.977	89.6656	554.134	564.683	606.411	437.642	468.576	462.321	532.39
ENSDARG00000006395	RNA binding motif protein 25	rbm25	1001.9	797.715	1280	1292.21	928.231	1984.11	825.483	823.193	1072.15
ENSDARG00000006396	neuronal cell adhesion molecule a	nrcama	787.38	259.721	1072.78	641.648	769.389	880.517	18994.9	71975.7	70657.4
ENSDARG00000006397	lysosomal-associated protein transmembrane 4 alpha	laptm4a	15185.1	13191.7	15221.5	14812.2	16077.8	14344.1	22539.8	28046.5	20712.3
ENSDARG00000006399	tyrosine 3-monooxygenase/tryptophan 5-monooxygenase activation protein, epsilon polypeptide 1	ywhae1	30139	52338.4	33742.6	16731.5	15851.1	19527.1	32250.8	18158.1	37225.3
ENSDARG00000006408	high-mobility group box 3b	hmgb3b	1777.37	2339.04	625.118	1203.9	1407.24	974.064	466.387	601.452	435.055
ENSDARG00000006409	mitogen-activated protein kinase 12b	mapk12b	0	0	1.71736	2.43048	16.546	0.654173	37.2234	20.29	103.233
ENSDARG00000006413	ribosomal protein L38	rpl38	14516.9	21323.4	6999.95	4610.63	3993.38	3130.87	14668.2	8459.46	6917.38
ENSDARG00000006420	attractin-like 1b	atrnl1b	2660.09	2872.39	2667.63	2406.18	2261.84	3177.32	2955.97	2244.94	3276.19
ENSDARG00000006422	extended synaptotagmin-like protein 3	esyt3	108.851	0	128.229	0.810162	0	0	105.101	318.842	317.812
ENSDARG00000006427	fatty acid binding protein 2, intestinal	fabp2	0	0	0	0	0	0	0	0	0
ENSDARG00000006434	polymerase (RNA) I polypeptide E	polr1e	502.144	977.046	257.031	94.7889	226.68	260.361	466.387	344.929	579.582
ENSDARG00000006447	solute carrier family 19, member 3a	slc19a3a	231.209	222.618	588.481	197.679	218.407	132.797	0	5.79713	0
ENSDARG00000006456	platelet-derived growth factor receptor-like	pdgfrl	758.777	1026.52	480.288	387.257	313.547	261.015	867.085	1295.66	1669.43
ENSDARG00000006462	cat eye syndrome chromosome region, candidate 5	CECR5	249.483	151.504	198.641	153.931	187.797	157.656	201.444	168.117	115.032
ENSDARG00000006467	protocadherin 8	pcdh8	0	0	0	0	0	0	0	0	0
ENSDARG00000006468	GRB2-related adaptor protein 2a	grap2a	0	0	16.6011	658.661	911.685	451.379	324.062	197.102	264.72
ENSDARG00000006474	family with sequence similarity 154, member B	fam154b	31.7813	0	26.9053	131.246	110.031	31.4003	0	178.262	0.737382
ENSDARG00000006477	DNA-damage inducible protein 2	ddi2	2536.94	4894.51	2227.41	3318.42	3583.87	3209.37	1537.11	1902.91	2434.1
ENSDARG00000006487	acidic (leucine-rich) nuclear phosphoprotein 32 family, member A	anp32a	3553.94	6601.25	4564.16	3375.13	3065.15	3087.7	6023.62	4826.11	3483.39
ENSDARG00000006491	1-acylglycerol-3-phosphate O-acyltransferase 9, like	agpat9l	0	0	0	0	0	0	0	0	0
ENSDARG00000006494	ankyrin repeat and SOCS box-containing 7	asb7	1264.89	1184.2	555.279	889.557	1210.34	874.629	996.272	924.642	2038.12
ENSDARG00000006497	reticulon 1a	rtn1a	16196.5	10467.7	14968.5	9159.69	7732.78	7788.58	15916.3	16455.2	20507.3
ENSDARG00000006501	cytochrome P450, family 2, subfamily X, polypeptide 10.2	cyp2x10.2	0	0	0	0	0	0	0	0	0
ENSDARG00000006503	Uncharacterized protein	CABZ01067175.1	0	0	0	1.62032	0	0	0	0	0
ENSDARG00000006508	phosphatidylinositol-4-phosphate 5-kinase, type I, beta b	pip5k1bb	320.991	477.701	399.572	591.418	1111.89	1216.11	490.473	1042.03	561.148
ENSDARG00000006514	hairy-related 6	her6	0	0	0	7.29145	0	0	0	0	0
ENSDARG00000006518	actin filament associated protein 1-like 1a	afap1l1a	247.099	21.6434	451.093	36.4573	26.4736	64.7631	4.37922	26.0871	6.63644
ENSDARG00000006522	otopetrin 2	otop2	7.94531	13.9136	32.6298	17.8236	47.1561	17.0085	24.0857	0	0
ENSDARG00000006524	suppressor of Ty 6 homolog	supt6h	1935.48	1409.91	1990.42	1762.1	1876.32	2705.66	2305.66	2208.71	1962.17
ENSDARG00000006526	fibronectin 1b	fn1b	16.6852	0	4.00717	28.3557	9.92761	46.4463	8.75844	47.8263	15.485
ENSDARG00000006527	bromodomain containing 3a	brd3a	1437.31	1836.6	1512.99	1807.47	1529.68	1478.43	1118.89	1772.47	1152.53
ENSDARG00000006544	Uncharacterized protein	CABZ01084570.1	0	0	2.86226	7.29145	0	0	0	7.24641	0
ENSDARG00000006545	RGP1 retrograde golgi transport homolog (S. cerevisiae)	rgp1	452.883	1147.1	502.041	556.581	550.982	636.51	595.574	788.41	676.179
ENSDARG00000006546	adenylate kinase 4	ak4	1979.18	3070.27	1128.88	2078.87	2558.84	2651.36	2303.47	4276.83	2924.46
ENSDARG00000006553	related RAS viral (r-ras) oncogene homolog	rras	392.498	876.559	690.378	578.455	718.924	728.749	575.867	957.976	480.773
ENSDARG00000006560	interferon regulatory factor 4a	irf4a	8.73984	23.1894	2.28981	0	4.1365	0.654173	0	1.44928	10.3233
ENSDARG00000006566	nemo like kinase, type 1	nlk1	2450.33	1610.89	2245.16	3268.19	3559.05	3372.92	3996.04	2453.64	3542.38
ENSDARG00000006567	dihydrouridine synthase 4-like (S. cerevisiae)	dus4l	303.511	711.141	275.35	195.249	234.126	174.664	816.724	365.219	388.6
ENSDARG00000006568	potassium large conductance calcium-activated channel, subfamily M, beta member 2	kcnmb2	0	0	0	0	0	0	0	0	0
ENSDARG00000006577	NAD kinase a	nadka	77.8641	126.769	123.65	125.575	77.7662	73.9216	116.049	27.5364	28.7579
ENSDARG00000006580	claudin d	cldnd	0	0	0	0	0	0	0	0	0
ENSDARG00000006584	PHD finger protein 8	phf8	931.191	377.214	2064.26	2082.93	1794.41	2406.05	409.457	1253.63	1771.93
ENSDARG00000006585	Uncharacterized protein	CABZ01113899.1	0	0	37.2094	8.10162	45.5015	2.61669	67.8779	23.1885	47.1924
ENSDARG00000006588	zgc:111983	zgc:111983	0	0	0	0	0	0	0	0	0
ENSDARG00000006598	serum/glucocorticoid regulated kinase 2b	sgk2b	0	0	0	0	19.8552	9.8126	849.569	220.291	140.103
ENSDARG00000006600	LSM14 homolog Aa (SCD6, S. cerevisiae)	lsm14aa	1214.84	777.617	1071.63	1019.99	1196.28	862.854	1436.38	869.57	460.126
ENSDARG00000006601	kazrin, periplakin interacting protein	KAZN (1 of 3)	19.8633	1.54596	83.5781	296.519	97.6214	104.014	41.6026	127.537	168.123
ENSDARG00000006602	cholinergic receptor, nicotinic, alpha polypeptide 2a (neuronal)	chrna2a	0	0	11.4491	0	0	0	26.2753	300.002	425.469
ENSDARG00000006603	cysteine and glycine-rich protein 1a	csrp1a	172.413	55.6545	95.5996	99.6499	127.404	130.18	197.065	128.986	112.082
ENSDARG00000006604	poliovirus receptor-related 3b	pvrl3b	1.58906	0	6.29698	194.439	112.513	147.189	1250.27	1265.22	1383.33
ENSDARG00000006607	G protein-coupled receptor 27	gpr27	251.072	590.556	291.951	435.057	575.801	335.591	455.439	801.453	518.38
ENSDARG00000006609	mitogen-activated protein kinase kinase 2a	map2k2a	1619.25	1164.11	2618.97	2139.64	1796.9	2236.62	1132.03	1107.25	1981.35
ENSDARG00000006615	HNF1 homeobox Ba	hnf1ba	1322.1	508.621	3102.12	1690	2059.15	2736.41	2123.92	1929	2254.91
ENSDARG00000006617	N-ethylmaleimide-sensitive factor attachment protein, gamma, like	napgl	892.259	960.041	891.881	439.918	649.431	1528.8	814.535	917.396	954.172
ENSDARG00000006621	paraspeckle component 1	pspc1	1061.49	2100.96	1233.06	2410.23	3103.2	2880.98	1797.67	1569.57	1098.7
ENSDARG00000006624	protein phosphatase 2, regulatory subunit B, alpha b	ppp2r2ab	955.027	1482.57	798.571	1434.8	1079.63	872.013	676.589	723.192	704.2
ENSDARG00000006636	SLIT and NTRK-like family, member 2	slitrk2	0	0	0	0	0	0	45.9818	0	0
ENSDARG00000006639	limb and neural patterns b	lnpb	959.794	180.877	843.795	448.83	528.645	510.909	571.488	1046.38	421.782
ENSDARG00000006640	eomesodermin homolog a	eomesa	0	0	0	0	0	0	0	0	0
ENSDARG00000006642	developmentally regulated GTP binding protein 2	drg2	3784.35	5432.5	3477.08	3407.54	2756.57	2035.13	1931.24	1611.6	2009.37
ENSDARG00000006666	BUD13 homolog (S. cerevisiae)	BUD13	44.4938	239.624	174.598	175.805	93.4849	119.059	418.215	156.523	272.094
ENSDARG00000006672	zinc finger protein 395	znf395	1724.93	1244.5	1377.32	936.547	790.899	637.819	183.927	155.073	117.981
ENSDARG00000006677	receptor (TNFRSF)-interacting serine-threonine kinase 1, like	ripk1l	179.564	191.699	163.149	232.516	177.042	168.777	67.8779	62.3192	121.668
ENSDARG00000006678	parathyroid hormone 2 receptor	pth2r	0	1.54596	1.14491	174.185	58.7383	279.986	83.2052	239.132	0.737382
ENSDARG00000006683	Rac/Cdc42 guanine nucleotide exchange factor (GEF) 6	arhgef6	134.276	23.1894	182.612	256.011	301.137	370.262	223.34	194.204	435.055
ENSDARG00000006686	zinc finger, MYND domain containing 19	zmynd19	943.903	1114.64	848.375	1143.95	1057.29	1223.3	904.309	697.105	555.249
ENSDARG00000006687	H2A histone family, member Y2	h2afy2	2304.14	2833.74	2826.77	2243.34	2120.37	1849.35	1243.7	1352.18	2502.67
ENSDARG00000006691	ribosomal protein L12	rpl12	24024.2	29826.2	11201.2	8733.54	8426.05	5926.15	22901.1	12929.1	9561.63
ENSDARG00000006693	transmembrane protease, serine 4a	tmprss4a	0	0	0	0	0	1.30835	0	30.4349	14.7476
ENSDARG00000006705	protein kinase N2	pkn2	217.702	272.089	302.827	187.957	204.343	244.661	332.821	685.511	475.611
ENSDARG00000006712	WAS/WASL interacting protein family, member 2b	wipf2b	235.181	565.821	222.684	107.751	188.624	174.664	431.353	97.1019	207.942
ENSDARG00000006719	sperm antigen with calponin homology and coiled-coil domains 1-like a	specc1la	580.802	388.036	1115.71	1320.56	1154.08	2033.82	229.909	1092.76	798.585
ENSDARG00000006729	eukaryotic translation initiation factor 3, subunit 6 interacting protein	eif3s6ip	7029.22	4735.27	7161.95	3523.39	3892.45	3613	2934.08	3613.06	4292.3
ENSDARG00000006747	transmembrane protein 178B	tmem178b	735.736	638.481	407.014	455.311	307.756	162.235	838.62	507.249	316.337
ENSDARG00000006754	myeloid/lymphoid or mixed lineage-leukemia translocation to 3 homolog (Drosophila)	mllt3	519.623	6.18384	238.14	495.009	364.012	213.26	1066.34	1475.37	1666.48
ENSDARG00000006757	kelch-like 41b (Drosophila)	klhl41b	0	0	0	0	0	1.30835	0	0	0
ENSDARG00000006758	zgc:77415	zgc:77415	371.046	720.417	195.206	413.993	277.973	496.517	418.215	339.132	401.873
ENSDARG00000006760	solute carrier family 24 (sodium/potassium/calcium exchanger), member 3	slc24a3	378.197	565.821	376.101	1438.85	1087.07	1121.25	8.75844	182.61	172.547
ENSDARG00000006766	staphylococcal nuclease domain containing 1	snd1	10181.1	8187.4	26497.7	7608.23	6245.29	6138.76	9183.22	12447.9	18001
ENSDARG00000006773	elongation of very long chain fatty acids (FEN1/Elo2, SUR4/Elo3, yeast)-like 4a	elovl4a	197.044	57.2005	69.8392	168.514	167.942	73.2674	256.184	384.06	212.366
ENSDARG00000006775	Cas scaffolding protein family member 4	CASS4	0	0	0	8.91178	0	0	17.5169	27.5364	3.68691
ENSDARG00000006782	retinoblastoma 1	rb1	0	0	109.338	320.014	225.026	177.935	291.218	181.16	468.975
ENSDARG00000006786	zeta2-cop	copz2	5924.03	5613.38	3303.05	1927.37	1716.65	1254.05	3980.71	2023.2	2691.44
ENSDARG00000006791	aryl hydrocarbon receptor nuclear translocator-like 1a	arntl1a	130.303	899.748	1519.86	431.816	103.413	121.022	1256.84	1521.75	2692.92
ENSDARG00000006797	5'-nucleotidase domain containing 1	nt5dc1	205.784	170.055	197.496	294.089	266.391	383.345	74.4467	78.2613	178.446
ENSDARG00000006811	sulfotransferase family 1, cytosolic sulfotransferase 6	sult1st6	0	0	35.4921	6.48129	8.273	7.85008	0	0	0
ENSDARG00000006812	WD repeat domain 26b	wdr26b	2041.95	1123.91	1238.21	798.009	916.649	1979.53	1589.66	997.107	1330.97
ENSDARG00000006816	general transcription factor IIF, polypeptide 2b	gtf2f2b	0	156.142	0	0	10.7549	0	0	0	0
ENSDARG00000006818	uroporphyrinogen decarboxylase	urod	1305.41	1003.33	1359.57	932.496	1188.83	752.299	880.223	1052.18	1117.13
ENSDARG00000006832	UDP-N-acetyl-alpha-D-galactosamine:polypeptide N-acetylgalactosaminyltransferase 9 (GalNAc-T9)	GALNT9	312.251	148.412	323.436	215.503	95.1395	98.7801	0	0	0
ENSDARG00000006837	v-myc myelocytomatosis viral related oncogene, neuroblastoma derived (avian)	mycn	522.802	68.0222	68.6943	14.5829	33.092	76.5382	48.1714	11.5943	0
ENSDARG00000006838	eukaryotic translation elongation factor 1 alpha 2	eef1a2	0	0	0	0	0	0	0	0	0
ENSDARG00000006840	glycine N-methyltransferase	gnmt	0	0	45.7962	10.5321	32.2647	32.0545	170.79	291.306	343.62
ENSDARG00000006848	poly (ADP-ribose) polymerase family, member 9	PARP9	11.918	13.9136	11.4491	33.2166	27.3009	17.0085	30.6545	49.2756	43.5055
ENSDARG00000006849	acid-sensing (proton-gated) ion channel 2	asic2	4.76719	4.63788	9.73169	33.2166	112.513	91.5842	799.208	895.657	783.837
ENSDARG00000006859	Na+/K+ transporting ATPase interacting 1	nkain1	584.775	1117.73	494.599	741.298	580.765	652.865	221.151	439.133	468.238
ENSDARG00000006862	kinesin-associated protein 3b	kifap3b	2994.59	1549.05	3032.85	2028.64	1787.8	2225.5	626.228	1285.51	1414.3
ENSDARG00000006863	coiled-coil domain containing 108	CCDC108	0	0	0	11.3423	18.2006	44.4838	0	13.0435	2.94953
ENSDARG00000006865	glycine receptor, alpha 4a	glra4a	0	0	0	3.24065	4.1365	26.8211	654.693	871.019	619.401
ENSDARG00000006868	thyrotropin-releasing hormone	trh	9.53438	0	0	0	0	0	0	0	0
ENSDARG00000006869	syntaxin 17	stx17	121.563	112.855	230.698	102.08	154.705	293.07	159.842	114.493	148.951
ENSDARG00000006874	Uncharacterized protein	BX664605.1	0	0	0	0	0	0	0	0	0
ENSDARG00000006877	ectonucleotide pyrophosphatase/phosphodiesterase 4	enpp4	215.318	187.061	409.876	381.586	241.572	327.087	735.709	1079.72	950.485
ENSDARG00000006878	PHD finger protein 21Aa	phf21aa	1.58906	278.273	143.686	179.046	267.218	472.313	256.184	415.944	621.613
ENSDARG00000006889	metallophosphoesterase domain containing 2a	mpped2a	784.997	955.403	1065.91	1001.36	1182.21	1392.73	2360.4	2492.77	2740.11
ENSDARG00000006891	potassium voltage-gated channel, delayed-rectifier, subfamily S, member 3	KCNS3 (1 of 2)	0	0	0	0	0	5.88756	0	0	0
ENSDARG00000006892	myosin IIIB	myo3b	357.539	371.03	856.389	1791.27	1689.35	2055.41	503.61	707.25	871.585
ENSDARG00000006894	opioid receptor, kappa 1	oprk1	3162.23	4804.84	2639.01	3395.39	4740.43	4486.97	1609.36	1891.31	1826.5
ENSDARG00000006896	LIM homeobox 6	lhx6	46.8773	0	0	0	0	0	0	7.24641	0
ENSDARG00000006899	fatty acyl CoA reductase 1	far1	349.594	44.8328	1262.83	1195.8	1178.08	1454.88	426.974	1389.86	1345.72
ENSDARG00000006900	IMP (inosine monophosphate) dehydrogenase 2	impdh2	437.787	686.406	528.374	413.182	782.626	634.548	89.774	279.712	140.103
ENSDARG00000006901	AE binding protein 1	AEBP1 (1 of 2)	0	0	20.6083	2.43048	0	0	0	0	0
ENSDARG00000006911	wingless-type MMTV integration site family, member 8b	wnt8b	0.794531	0	0.572453	0	0	0	8.75844	2.89857	0
ENSDARG00000006915	ADP-ribosylation factor-like 8Ba	arl8ba	1102.81	1026.52	1140.33	711.322	1074.66	1011.35	1353.18	1328.99	1365.63
ENSDARG00000006916	vimentin-type intermediate filament associated coiled-coil protein	VMAC	14.3016	18.5515	2.28981	0.810162	4.9638	7.1959	10.948	11.5943	18.4345
ENSDARG00000006921	low density lipoprotein receptor-related protein 5	lrp5	415.54	343.203	234.133	640.028	764.426	338.862	1031.31	1088.41	1005.05
ENSDARG00000006923	calcium channel, voltage-dependent, P/Q type, alpha 1A subunit, b	cacna1ab	233.592	128.315	152.272	192.818	228.335	183.823	72.2571	89.8555	56.7784
ENSDARG00000006924	Uncharacterized protein	FBXO38	986.013	831.726	626.836	905.761	855.429	1516.37	578.057	894.207	1021.27
ENSDARG00000006925	si:dkey-58b18.3	si:dkey-58b18.3	0	0	1.71736	0	2.4819	1.96252	0	0	2.21215
ENSDARG00000006926	biotinidase	btd	842.998	655.487	577.605	412.372	308.583	684.265	858.327	1146.38	859.05
ENSDARG00000006939	T-box gene 6-like	tbx6l	16.6852	18.5515	12.0215	4.86097	8.273	5.88756	37.2234	26.0871	19.1719
ENSDARG00000006944	glycerophosphodiester phosphodiesterase domain containing 3b	gdpd3b	11.918	6.18384	5.15207	15.3931	8.273	15.046	0	2.89857	1.47476
ENSDARG00000006963	chromosome segregation 1-like (S. cerevisiae)	cse1l	5289.19	3657.74	6198.52	7666.56	5591.72	5998.77	2391.05	3921.76	5257.53
ENSDARG00000006978	sterile alpha motif and leucine zipper containing kinase AZK	zak	11.1234	57.2005	133.381	134.487	158.842	123.639	0	20.29	52.3541
ENSDARG00000006981	coiled-coil domain containing 113	ccdc113	258.223	378.76	193.489	550.1	569.183	215.223	210.203	160.87	231.538
ENSDARG00000006982	muscle segment homeobox D	msxd	3.17813	3.09192	2.28981	0.810162	1.6546	1.96252	0	2.89857	1.47476
ENSDARG00000006983	cugbp, Elav-like family member 3b	celf3b	742.092	1544.41	423.042	928.445	730.506	252.511	321.873	157.972	362.055
ENSDARG00000006990	Uncharacterized protein	CABZ01112331.1	449.705	680.222	818.607	670.004	283.764	344.095	372.234	1000.01	1158.43
ENSDARG00000007009	homeo box A11b	hoxa11b	0	0	0	0	0	0	0	0	0.737382
ENSDARG00000007015	olfactomedin 2b	olfm2b	0	0	0	0	0	0	0	2.89857	0
ENSDARG00000007018	membrane-spanning 4-domains, subfamily A, member 17A.6	ms4a17a.6	3.17813	7.7298	2.86226	0	0	3.92504	0	1.44928	0
ENSDARG00000007024	urate oxidase	uox	0	0	0	0	0	1.30835	0	0	0
ENSDARG00000007025	tetratricopeptide repeat domain 9C	ttc9c	197.838	17.0055	171.736	97.2194	90.1757	123.639	142.325	136.233	93.6475
ENSDARG00000007034	heterogeneous nuclear ribonucleoprotein K, like	hnrpkl	7854.74	15257.1	6495.62	3919.56	4926.57	5234.04	7192.87	6934.82	8315.46
ENSDARG00000007040	transmembrane and immunoglobulin domain containing 1	tmigd1	0	0	0	0	0	0	54.7402	46.377	28.0205
ENSDARG00000007045	CCR4-NOT transcription complex, subunit 4	CNOT4 (1 of 2)	1154.45	412.771	1528.45	1847.98	1286.45	1439.83	871.465	1518.85	2276.3
ENSDARG00000007053	olfactomedin 4	OLFM4 (1 of 8)	0	0	0	0	0	0	0	0	0
ENSDARG00000007065	mitochondrial ribosomal protein S18B	mrps18b	952.643	1711.38	555.279	510.402	725.542	410.821	667.831	595.655	461.601
ENSDARG00000007067	Uncharacterized protein	BX004840.1	0	0	0	0	0	0	0	0	0
ENSDARG00000007077	si:dkey-145p14.5	si:dkey-145p14.5	0	0	20.0358	13.7727	0	34.017	0	42.0292	76.6877
ENSDARG00000007080	Rhesus blood group, C glycoprotein, like 1	rhcgl1	0	0	0	8.91178	0	0	2.18961	0	57.5158
ENSDARG00000007081	protein inhibitor of activated STAT, 4a	pias4a	699.982	2252.46	834.063	1494.75	1716.65	1972.33	1545.86	1159.43	1036.02
ENSDARG00000007086	aquaporin 10a	aqp10a	0	0	0	0.810162	0	0.654173	0	0	0
ENSDARG00000007092	XPA binding protein 2	xab2	426.663	783.801	949.699	793.958	1073.01	974.064	271.512	900.005	888.545
ENSDARG00000007096	MAD2 mitotic arrest deficient-like 2 (yeast)	MAD2L2 (1 of 2)	0	1.54596	0	0	0	0.654173	0	0	0
ENSDARG00000007097	hairy-related 13	her13	19.8633	27.8273	10.3041	5.67113	9.1003	3.27087	63.4987	14.4928	19.1719
ENSDARG00000007098	integral membrane protein 2Ba	itm2ba	24840.2	30704.3	26435.3	27298.4	25154.1	27636.2	35986.2	29700.2	28235.8
ENSDARG00000007099	connexin 43.4	cx43.4	0	6.18384	34.9196	83.4466	115.822	95.5093	37.2234	0	0
ENSDARG00000007108	zgc:91985	zgc:91985	0	0	0	30.7861	13.2368	0	280.27	542.032	403.348
ENSDARG00000007125	ankyrin repeat and SOCS box containing 6	asb6	122.358	551.907	70.4117	417.233	218.407	252.511	258.374	201.45	308.963
ENSDARG00000007127	acetyl-CoA acetyltransferase 2	acat2	456.855	749.79	830.056	797.199	574.146	593.989	1552.43	1015.95	1942.26
ENSDARG00000007129	solute carrier family 6, member 16	SLC6A16 (1 of 2)	36.5484	242.716	176.888	263.303	427.714	354.562	275.891	182.61	129.779
ENSDARG00000007130	mRNA turnover 4 homolog (S. cerevisiae)	mrto4	1467.5	2572.48	1797.5	984.346	801.654	644.36	1839.27	823.193	977.031
ENSDARG00000007135	CCR4-NOT transcription complex, subunit 3a	cnot3a	1473.06	572.005	1585.69	1346.49	1670.32	2305.31	1771.39	1485.51	1234.38
ENSDARG00000007136	SH3-binding domain protein 5-like, b	sh3bp5lb	469.568	1845.88	3976.83	550.1	749.534	964.251	2266.25	3657.99	7273.54
ENSDARG00000007141	proteasome (prosome, macropain) 26S subunit, ATPase, 3	psmc3	1197.36	3221.78	1846.16	1600.07	1730.71	1249.47	1423.25	978.266	1336.87
ENSDARG00000007149	neural adhesion molecule L1.2	nadl1.2	96.1383	41.7409	129.374	124.765	88.5211	49.063	321.873	172.465	592.855
ENSDARG00000007151	potassium channel, subfamily K, member 2b	kcnk2b	0	0	2.28981	128.006	86.8665	164.852	0	0	0
ENSDARG00000007169	integrin beta 1 binding protein 1	itgb1bp1	381.375	734.331	590.771	454.501	441.778	412.129	1125.46	1018.85	1334.66
ENSDARG00000007171	androgen-induced 1 (H. sapiens)	aig1	320.991	480.793	293.096	434.247	215.925	226.344	790.449	418.843	543.45
ENSDARG00000007172	plexin A3	plxna3	1017	456.058	484.867	581.696	560.082	444.838	860.517	324.639	338.458
ENSDARG00000007173	cytochrome P450, family 2, subfamily Y, polypeptide 3	cyp2y3	0	1.54596	2.86226	3.24065	2.4819	3.27087	0	0	0
ENSDARG00000007175	RecQ protein-like (DNA helicase Q1-like)	recql	220.085	333.927	374.384	511.212	592.347	545.58	308.735	504.35	480.773
ENSDARG00000007177	Uncharacterized protein	CABZ01088933.1	117.591	183.969	78.426	41.3182	83.5573	40.5587	186.117	142.03	164.436
ENSDARG00000007179	SAM and SH3 domain containing 1a	sash1a	1075.8	354.025	1194.14	1066.98	1321.2	959.672	271.512	356.524	191.719
ENSDARG00000007180	solute carrier family 30 (zinc transporter), member 4	slc30a4	262.99	593.648	132.237	150.69	182.833	262.978	553.971	262.32	237.437
ENSDARG00000007181	NAD kinase 2, mitochondrial	nadk2	299.538	202.521	266.763	400.22	364.839	414.746	306.545	513.046	381.964
ENSDARG00000007184	zinc finger and BTB domain containing 16a	zbtb16a	730.174	522.534	883.867	565.493	475.698	699.965	1112.32	1578.27	523.541
ENSDARG00000007186	protein phosphatase 1, regulatory (inhibitor) subunit 8a	ppp1r8a	163.673	0	57.2453	37.2674	61.2202	37.942	13.1377	78.2613	3.68691
ENSDARG00000007195	glutamate receptor, metabotropic 2	GRM2 (2 of 2)	0	0	0	0	0	0	0	2.89857	0
ENSDARG00000007196	RAE1 RNA export 1 homolog (S. pombe)	rae1	1284.76	1102.27	1359	1213.62	1393.17	1440.49	1469.23	1150.73	1191.61
ENSDARG00000007198	metastasis associated 1	MTA1	963.766	2280.29	834.636	1907.12	1377.46	1187.32	764.174	1198.56	1836.08
ENSDARG00000007199	Uncharacterized protein	CR846090.1	0	0	0	1.62032	0.8273	3.92504	0	0	0
ENSDARG00000007204	si:ch211-195b21.5	si:ch211-195b21.5	1317.33	2564.75	1400.79	1412.92	1626.47	1850	2474.26	1400.01	2173.06
ENSDARG00000007207	canopy 2	cnpy2	179.564	335.473	96.7445	101.27	104.24	64.7631	238.667	252.175	174.76
ENSDARG00000007216	ATP-binding cassette, sub-family E (OABP), member 1	abce1	6492.11	7817.91	8399.6	5813.72	5618.2	4309.69	6067.41	3711.61	6583.35
ENSDARG00000007217	WD repeat domain 55	wdr55	393.293	332.381	344.044	286.797	295.346	186.439	339.389	321.741	404.823
ENSDARG00000007219	actinin, alpha 1	actn1	4783.87	2172.07	1884.51	1288.16	1981.38	1796.36	6476.87	10929	15647.2
ENSDARG00000007220	neural cell adhesion molecule 1b	ncam1b	1983.15	2850.75	3256.11	1540.93	1715.82	1307.69	494.852	804.352	986.617
ENSDARG00000007221	PDZ binding kinase	pbk	279.675	68.0222	77.2811	7.29145	23.9917	51.0255	21.8961	0	20.6467
ENSDARG00000007222	RE1-silencing transcription factor	rest	0	0	0	0	0	5.23338	0	0	0
ENSDARG00000007231	receptor-like tyrosine kinase	ryk	1957.73	2283.38	1632.06	1729.7	1354.29	1576.56	1178.01	1704.36	1462.97
ENSDARG00000007241	myelocytomatosis oncogene b	mycb	1905.29	4936.25	2253.75	5675.18	8691.62	7806.9	2386.67	4062.34	3870.52
ENSDARG00000007244	acid phosphatase 2, lysosomal	ACP2	429.047	909.024	427.05	328.926	469.907	745.103	321.873	753.627	694.614
ENSDARG00000007245	RUN domain containing 3A	RUNDC3A (2 of 2)	0	307.646	26.9053	10.5321	26.4736	46.4463	6.56883	98.5512	69.3139
ENSDARG00000007247	resistance to inhibitors of cholinesterase 8 homolog A	ric8a	229.62	78.8439	146.548	396.979	283.764	353.253	15.3273	230.436	190.245
ENSDARG00000007250	unconventional SNARE in the ER 1 homolog (S. cerevisiae)	use1	489.431	493.161	384.116	411.562	589.865	259.707	602.143	466.669	182.871
ENSDARG00000007257	RAB5A, member RAS oncogene family, b	rab5ab	1436.51	1819.59	554.134	1075.08	1446.95	546.889	1731.98	1657.98	1378.9
ENSDARG00000007264	glioblastoma amplified sequence	gbas	3612.73	6016.87	3485.09	2522.84	2433.92	2563.7	3227.48	3407.26	4282.71
ENSDARG00000007265	si:ch211-117l17.5	si:ch211-117l17.5	0	0	0	0	0	0	0	0	0
ENSDARG00000007271	myoneurin	mynn	455.266	91.2116	641.147	226.845	318.511	408.858	172.979	510.148	415.883
ENSDARG00000007275	si:ch211-251b21.1	si:ch211-251b21.1	0	0	1.14491	0	0	0	0	0	0
ENSDARG00000007276	elastase 3 like	ela3l	98.5219	185.515	1930.88	879.836	19312.5	37516.2	35040.3	4730.46	18970.6
ENSDARG00000007277	myogenic factor 5	myf5	0	0	0	0	0	0	2.18961	13.0435	0
ENSDARG00000007278	epithelial cell transforming sequence 2 oncogene	ect2	0	0	64.1147	4.05081	0	0	45.9818	13.0435	26.5458
ENSDARG00000007279	Yip1 domain family, member 5	yipf5	4373.1	6318.33	3592.71	2682.45	2572.9	2690.61	3604.1	2163.78	3724.52
ENSDARG00000007285	mitochondrial ribosomal protein 63	mrp63	1092.48	3150.66	619.394	810.162	768.562	366.991	1729.79	714.496	861.999
ENSDARG00000007289	meteorin, glial cell differentiation regulator-like	METRNL (1 of 2)	0	0	0	0	0	0	0	0	0
ENSDARG00000007294	aconitase 2, mitochondrial	aco2	13711.2	8437.84	16746.5	9376.81	8437.64	9338.32	7028.65	7249.31	7785.28
ENSDARG00000007302	SH3-domain GRB2-like 3b	sh3gl3b	0	0	0	17.8236	0	1.96252	0	0	68.5765
ENSDARG00000007315	thymopoietin a	tmpoa	293.182	30.9192	184.902	268.974	162.978	229.615	448.87	508.698	180.659
ENSDARG00000007320	ribosomal protein L7	rpl7	50196.9	67726.9	31104.8	21085.3	18079.8	12679.2	42640.5	30150.9	25278.9
ENSDARG00000007323	chromatin modifying protein 4B	chmp4b	4698.86	7355.67	3182.26	3953.59	4196.9	2502.21	4777.73	5543.51	5685.95
ENSDARG00000007329	T-box gene 16	tbx16	43.6992	0	0	0	39.7104	2.61669	8.75844	0	0
ENSDARG00000007344	titin-cap (telethonin)	tcap	1.58906	0	0	0	0	0	0	0	0
ENSDARG00000007347	degenerative spermatocyte homolog 1, lipid desaturase (Drosophila)	degs1	4195.13	6619.8	5082.81	3879.86	4505.48	4639.39	3731.09	2866.68	2490.14
ENSDARG00000007349	doublesex and mab-3 related transcription factor 1	dmrt1	0	0	10.3041	0	0	27.4753	0	0	0
ENSDARG00000007354	protein disulfide isomerase family A, member 3	pdia3	35573.5	46564.3	35359.8	23867.4	21221.1	19020.1	33636.8	32630.6	35603.8
ENSDARG00000007356	fibroblast growth factor 20a	fgf20a	139.838	71.1141	61.2524	10.5321	8.273	5.88756	0	0	16.9598
ENSDARG00000007358	chemokine (C-X-C motif) receptor 3, tandem duplicate 1	cxcr3.1	0	0	0	0	0	0	0	0	0
ENSDARG00000007359	ubiquitin-like 4A	UBL4A	938.341	1464.02	720.145	816.643	890.175	611.652	1180.2	791.308	1040.45
ENSDARG00000007362	SFT2 domain containing 1	sft2d1	801.682	698.773	846.657	1016.75	648.604	605.11	562.73	839.135	829.555
ENSDARG00000007366	amidohydrolase domain containing 1	AMDHD1	46.0828	92.7575	22.3256	19.4439	26.4736	26.8211	15.3273	26.0871	15.485
ENSDARG00000007369	transcription factor 7-like 1b (T-cell specific, HMG-box)	tcf7l1b	5.56172	1.54596	2.28981	63.1926	33.092	6.54173	208.013	352.176	209.416
ENSDARG00000007370	dysferlin, limb girdle muscular dystrophy 2B (autosomal recessive)	dysf	349.594	261.267	367.515	390.498	147.259	264.286	146.704	191.305	131.991
ENSDARG00000007371	solute carrier family 26, member 3	slc26a3	0	0	28.6226	0	0	0	48.1714	182.61	15.485
ENSDARG00000007377	ornithine decarboxylase 1	odc1	4972.97	6052.43	1746.55	5178.55	10541.5	8809.75	3707.01	668.119	990.304
ENSDARG00000007382	ubiquitin domain containing 1a	ubtd1a	181.153	496.253	156.28	109.372	44.6742	61.4923	4.37922	73.9134	88.4858
ENSDARG00000007383	potassium channel, subfamily K, member 6	kcnk6	1.58906	6.18384	0	8.91178	9.1003	0.654173	372.234	381.161	375.327
ENSDARG00000007385	chaperonin containing TCP1, subunit 7 (eta)	cct7	10884.3	11672	11503.4	6167.76	5781.18	4464.08	4714.23	4675.39	6500.76
ENSDARG00000007387	interferon regulatory factor 2a	irf2a	734.941	2167.43	781.97	1026.47	1267.42	710.432	945.911	1008.7	949.748
ENSDARG00000007396	Rho family GTPase 3b	rnd3b	0	0	0	0	0	0	30.6545	0	0
ENSDARG00000007398	leucine-rich repeat kinase 1	LRRK1 (1 of 2)	94.5492	29.3732	49.2309	68.0536	62.8748	115.134	175.169	55.0727	16.9598
ENSDARG00000007405	serine/threonine kinase receptor associated protein	strap	1697.12	4166.36	1401.36	1234.69	1298.86	1207.6	2520.24	1156.53	2046.23
ENSDARG00000007406	paired-like homeobox 2a	phox2a	0	0	0	8.91178	0	0	0	0	4.42429
ENSDARG00000007407	BarH-like homeobox 1	barx1	0	0	0	0	0	7.1959	0	0	0
ENSDARG00000007409	peptidylprolyl isomerase Fa	ppifa	371.046	327.743	345.189	139.348	67.0113	105.322	407.267	437.683	159.275
ENSDARG00000007412	solute carrier family 2 (facilitated glucose transporter), member 1b	slc2a1b	0	35.5571	1.14491	17.0134	17.3733	0	129.187	100.001	328.872
ENSDARG00000007413	AT rich interactive domain 2 (ARID, RFX-like)	arid2	797.709	1062.07	520.932	1057.26	680.041	788.933	1265.59	907.251	550.824
ENSDARG00000007418	chromatin modifying protein 4C	chmp4c	0	191.699	29.1951	0	12.4095	0	0	0	0
ENSDARG00000007421	formiminotransferase cyclodeaminase	ftcd	0	0	11.4491	15.3931	0	0	0	0	0
ENSDARG00000007425	apolipoprotein L, 1	apol1	0	0	0	0	0	0	0	0	0
ENSDARG00000007429	NADPH dependent diflavin oxidoreductase 1	ndor1	11.1234	607.562	332.595	146.639	198.552	221.765	278.08	301.451	82.5868
ENSDARG00000007430	PR domain containing 12b	prdm12b	0	0	0	0	0	0	0	28.9857	0.737382
ENSDARG00000007436	arginine vasopressin receptor 2a, duplicate a	avpr2aa	25.425	0	159.714	18.6337	12.4095	5.23338	0	0	0
ENSDARG00000007438	ubiquitin-conjugating enzyme E2I2	ube2i2	1771.01	3074.91	1806.09	1208.76	1399.79	1624.97	3328.21	3026.1	2648.68
ENSDARG00000007443	F-box and leucine-rich repeat protein 18	fbxl18	15.0961	398.857	70.9841	135.297	94.3122	182.514	100.722	81.1598	8.84858
ENSDARG00000007444	intraflagellar transport 81 homolog	ift81	136.659	6.18384	214.67	446.399	594.829	340.824	74.4467	444.93	149.689
ENSDARG00000007449	solute carrier family 25, member 39	slc25a39	663.434	817.812	1349.84	803.68	1005.17	1008.73	805.776	1594.21	1569.15
ENSDARG00000007461	SLIT-ROBO Rho GTPase activating protein 1	srgap1	233.592	166.964	267.335	348.37	273.836	145.226	205.823	100.001	85.5363
ENSDARG00000007465	tudor domain containing 1	tdrd1	0	0	5.72453	0	0	0	0	43.4785	0
ENSDARG00000007467	si:dkey-26g8.11	si:dkey-26g8.11	0	0	9.73169	0	0	0	0	0	0
ENSDARG00000007477	F-box protein 8	fbxo8	1673.28	728.147	1476.36	575.215	694.105	1115.36	1808.62	1915.95	3076.36
ENSDARG00000007480	retinal pigment epithelium-specific protein 65a	rpe65a	0	0	0	0	0	0	0	0	0
ENSDARG00000007485	enhancer of polycomb homolog 2 (Drosophila)	epc2	366.279	381.852	753.348	597.089	785.108	843.883	258.374	678.264	831.029
ENSDARG00000007490	adrenergic receptor, beta 1	adrb1	17.4797	4.63788	17.1736	98.0296	65.3567	60.8381	35.0338	340.581	132.729
ENSDARG00000007494	ST3 beta-galactoside alpha-2,3-sialyltransferase 2, like	st3gal2l	2022.88	2776.54	5690.18	2459.65	1920.99	4208.95	477.335	544.93	263.245
ENSDARG00000007496	UFM1-specific ligase 1	ufl1	2117.43	1886.07	1815.82	1712.68	1580.97	1957.94	1386.02	1446.38	2103.75
ENSDARG00000007517	homer homolog 1b (Drosophila)	homer1b	2.38359	0	0	11.3423	9.1003	0	4.37922	11.5943	11.7981
ENSDARG00000007523	lysine (K)-specific methyltransferase 2E	kmt2e	750.832	139.136	416.173	293.279	173.733	862.854	435.732	676.815	614.977
ENSDARG00000007526	NADH dehydrogenase (ubiquinone) Fe-S protein 2	ndufs2	3453.83	7865.84	6871.72	3652.21	4264.73	4744.72	3671.98	3927.56	6126.17
ENSDARG00000007531	zinc finger, CCHC domain containing 9	zcchc9	555.377	1072.9	619.966	454.501	348.293	213.915	700.675	240.581	418.833
ENSDARG00000007534	intelectin 1	itln1	0	0	0	0	0	0	0	0	0
ENSDARG00000007549	pyridoxal-dependent decarboxylase domain containing 1	pdxdc1	2896.07	1315.61	3751.28	2416.71	2067.42	2131.3	2040.72	3262.34	3832.91
ENSDARG00000007553	opsin 4.1	opn4.1	3.17813	1.54596	0	0	0.8273	1.96252	15.3273	11.5943	2.94953
ENSDARG00000007560	sema domain, immunoglobulin domain (Ig), short basic domain, secreted, (semaphorin) 3bl	sema3bl	10.3289	0	0	98.0296	153.878	122.33	0	13.0435	137.89
ENSDARG00000007561	cadherin-like 23	cdh23	0	0	0	0.810162	0	0	0	0	0
ENSDARG00000007566	amyloid beta precursor protein (cytoplasmic tail) binding protein 2	appbp2	1663.75	899.748	2564.59	2174.47	2315.61	2691.92	1407.92	1982.62	2220.26
ENSDARG00000007576	crystallin, beta B1, like 1	crybb1l1	3.17813	26.2813	5.15207	4.86097	2.4819	2.61669	59.1195	8.6957	13.2729
ENSDARG00000007578	lipid phosphate phosphatase-related protein type 2a	lppr2a	24.6305	13.9136	44.6513	149.88	117.477	89.6217	109.48	63.7684	58.2532
ENSDARG00000007582	si:ch1073-155h21.1	si:ch1073-155h21.1	0	0	0	0	0	0	0	0	0
ENSDARG00000007597	biogenesis of lysosomal organelles complex-1, subunit 4, cappuccino	bloc1s4	230.414	1.54596	183.757	119.094	117.477	119.059	295.597	324.639	292.741
ENSDARG00000007601	zinc finger, MYND-type containing 8	zmynd8	2032.41	1422.28	2425.48	4719.19	4582.42	5351.79	1979.41	2747.84	1737.27
ENSDARG00000007602	si:dkey-79f11.4	si:dkey-79f11.4	4.76719	37.103	2.86226	0	0	5.23338	0	1.44928	0
ENSDARG00000007603	syntaxin binding protein 2	stxbp2	2323.21	2405.51	3350.56	2947.37	2879.83	2892.1	1810.81	2762.33	3036.54
ENSDARG00000007609	homeo box A13a	hoxa13a	0	0	0	0	0	0	0	0	33.9196
ENSDARG00000007614	WW domain containing oxidoreductase	wwox	65.9461	318.468	290.806	270.594	303.619	318.582	168.6	300.002	534.602
ENSDARG00000007624	GINS complex subunit 1 (Psf1 homolog)	gins1	162.879	7.7298	18.8909	48.6097	73.6297	56.9131	170.79	101.45	144.527
ENSDARG00000007628	dual specificity phosphatase 1	dusp1	18859.8	7210.35	12483.5	13950.2	16664.3	11769.9	6706.77	15684.1	21769
ENSDARG00000007630	makorin, ring finger protein, 2	mkrn2	170.824	191.699	253.596	154.741	127.404	283.257	116.049	147.827	142.315
ENSDARG00000007639	CCR4-NOT transcription complex, subunit 4	CNOT4 (2 of 2)	1265.69	431.323	2655.61	3989.24	3870.11	3261.71	788.259	2194.21	2629.5
ENSDARG00000007641	muscle segment homeobox E	msxe	0	0	0	0	6.6184	0	0	0	0
ENSDARG00000007654	N-ethylmaleimide-sensitive factor a	nsfa	5236.76	5390.76	7019.99	7105.12	6396.69	6744.52	11675	13872.5	18659.5
ENSDARG00000007655	crystallin, beta B1, like 3	crybb1l3	0	0	0	0	0	0	0	0	16.9598
ENSDARG00000007657	cyclin H	ccnh	365.484	1116.18	368.659	483.666	493.071	380.729	490.473	405.799	376.802
ENSDARG00000007663	amphiphysin	amph	4753.68	2066.95	5758.87	5172.07	4874.45	4763.03	2857.44	4246.4	4682.38
ENSDARG00000007665	HSPA (heat shock 70kDa) binding protein, cytoplasmic cochaperone 1	hspbp1	1223.58	435.96	310.269	898.469	936.504	660.715	448.87	566.67	301.589
ENSDARG00000007671	growth hormone receptor b	ghrb	131.098	86.5737	96.172	200.92	199.379	132.143	109.48	224.639	237.437
ENSDARG00000007678	tweety homolog 3b (Drosophila)	ttyh3b	2932.61	1513.49	3230.92	3121.55	3525.95	6483.51	2513.67	3321.76	3717.14
ENSDARG00000007682	pancreatic progenitor cell differentiation and proliferation factor a	ppdpfa	8564.25	9037.68	4940.27	763.172	722.233	1199.75	3225.29	1278.27	1300.74
ENSDARG00000007691	cullin 1b	cul1b	1783.72	1236.77	1580.54	2036.75	2474.46	2842.38	1427.63	1918.85	2344.87
ENSDARG00000007693	nuclear factor of kappa light polypeptide gene enhancer in B-cells inhibitor, alpha b	nfkbiab	8142.36	16606.7	10417.5	12725.2	13762.1	13146.3	18765	20168.2	24647.7
ENSDARG00000007697	fatty acid binding protein 7, brain, a	fabp7a	25.425	24.7353	34.9196	19.4439	17.3733	12.4293	56.9299	21.7392	16.2224
ENSDARG00000007708	NSA2 ribosome biogenesis homolog (S. cerevisiae)	nsa2	10187.5	6514.67	6594.08	5249.04	8057.91	9668.68	12377.9	13074	4088.05
ENSDARG00000007709	ADAM metallopeptidase with thrombospondin type 1 motif, 8a	adamts8a	0	0	0	73.7247	41.365	408.858	0	0	0
ENSDARG00000007711	RAB3A interacting protein (rabin3)-like 1	RAB3IL1	0	0	0	0	0	0	0	2.89857	0
ENSDARG00000007714	ubiquitin-conjugating enzyme E2Q (putative) 1	ube2q1	943.903	346.295	1077.36	669.194	1148.29	1291.34	1548.05	1698.56	1148.1
ENSDARG00000007715	lengsin, lens protein with glutamine synthetase domain	lgsn	0	0	0	0	0	0	0	0	0
ENSDARG00000007720	SUB1 homolog b (S. cerevisiae)	sub1b	4946.75	10297.6	3721.51	2554.44	2640.74	1792.43	5817.79	2466.68	3042.44
ENSDARG00000007722	nudix (nucleoside diphosphate linked moiety X)-type motif 8	nudt8	370.252	219.526	365.225	290.038	295.346	279.986	269.322	431.886	392.287
ENSDARG00000007723	ephrin B1	efnb1	35.7539	83.4818	16.0287	217.123	132.368	92.2384	197.065	307.248	496.258
ENSDARG00000007727	ral guanine nucleotide dissociation stimulator-like 2	rgl2	1403.14	66.4762	906.765	4052.43	3012.2	2816.87	98.5324	315.944	376.802
ENSDARG00000007734	oligonucleotide/oligosaccharide-binding fold containing 1	obfc1	151.755	120.585	207.8	65.6231	70.3205	108.593	61.3091	65.2177	81.8494
ENSDARG00000007737	zyg-11 homolog (C. elegans)	zyg11	808.833	1791.77	1688.74	1677.84	1822.54	1668.14	1887.44	1617.4	2401.65
ENSDARG00000007739	ATPase, Na+/K+ transporting, alpha 1a polypeptide, tandem duplicate 2	atp1a1a.2	0	0	0	0	0	0	0	0	0
ENSDARG00000007743	interleukin 15, like	il15l	50.0555	0	37.7819	488.527	484.798	357.178	70.0675	252.175	246.286
ENSDARG00000007744	TSR1, 20S rRNA accumulation, homolog (yeast)	tsr1	1362.62	919.846	1795.78	751.83	816.546	1003.5	604.332	743.482	1024.96
ENSDARG00000007745	ubiquinol-cytochrome c reductase, Rieske iron-sulfur polypeptide 1	uqcrfs1	2998.56	5095.48	2212.53	1747.52	1760.5	1148.07	884.602	408.698	609.815
ENSDARG00000007751	lamin L3	lmnl3	166.057	542.632	127.084	66.4333	72.8024	52.3338	100.722	46.377	39.8186
ENSDARG00000007753	copine II	cpne2	925.629	599.832	2134.1	1783.17	2850.05	3553.47	518.937	186.957	148.951
ENSDARG00000007755	WD repeat domain 61	wdr61	936.752	1443.93	961.72	584.127	754.498	655.481	1066.34	847.83	875.272
ENSDARG00000007760	spastic paraplegia 21 (H. sapiens)	spg21	884.313	1205.85	696.675	448.83	675.077	575.018	924.015	588.409	438.005
ENSDARG00000007764	kelch domain containing 10	klhdc10	814.395	1062.07	1881.65	1631.67	1396.48	1573.29	459.818	1488.41	1667.96
ENSDARG00000007769	sulfotransferase family 5A, member 1	sult5a1	0	0	0	19.4439	0	0	0	0	0
ENSDARG00000007774	vasohibin 2	vash2	301.922	1666.54	199.786	210.642	148.914	307.461	497.041	424.64	322.973
ENSDARG00000007783	B lymphoid tyrosine kinase	blk	0	1.54596	0	0	1.6546	0	0	1.44928	0
ENSDARG00000007786	thioredoxin-related transmembrane protein 2b	tmx2b	1666.93	2337.49	2948.7	2628.97	3272.8	3007.23	1068.53	2278.27	2260.08
ENSDARG00000007787	zgc:112965	zgc:112965	0	0	0	0	0	0.654173	0	0	0
ENSDARG00000007788	ATPase, Ca++ transporting, plasma membrane 1b	atp2b1b	916.889	1105.36	842.078	926.015	1688.52	2343.25	1861.17	2294.21	1541.87
ENSDARG00000007791	protein phosphatase 2 (formerly 2A), regulatory subunit A (PR 65), alpha isoform	ppp2r1a	11490.5	9874.04	14414.4	11994.4	12168.8	11973.3	9117.53	11633.4	14052.3
ENSDARG00000007792	dyslexia susceptibility 1 candidate 1	dyx1c1	56.4117	250.445	121.36	147.449	212.616	93.5467	0	118.841	14.0103
ENSDARG00000007795	cystatin C (amyloid angiopathy and cerebral hemorrhage)	cst3	113153	119470	97412.5	97135.1	49722.4	8674.99	47131.3	33720.5	48075.1
ENSDARG00000007804	growth arrest-specific 6	gas6	239.154	0	26.3328	198.49	69.4932	136.722	216.771	184.059	202.78
ENSDARG00000007807	cytohesin 3a	cyth3a	517.24	451.42	552.417	359.712	556.773	506.984	229.909	457.973	381.226
ENSDARG00000007808	zinc finger, DHHC domain containing 16a	zdhhc16a	1103.6	896.656	1043.01	1408.06	1381.59	1381.61	974.376	1269.57	1434.95
ENSDARG00000007812	Sp3b transcription factor	sp3b	537.898	718.871	626.836	777.755	598.138	628.006	245.236	721.743	985.142
ENSDARG00000007813	arginyl aminopeptidase (aminopeptidase B)-like 1	RNPEPL1	72.3023	1.54596	207.8	239.808	204.343	309.424	201.444	228.987	127.567
ENSDARG00000007818	paralemmin 1b	palm1b	3519.77	1695.92	3303.62	1587.92	1283.97	714.357	1015.98	1434.79	927.626
ENSDARG00000007823	activating transcription factor 3	atf3	345.621	10.8217	172.881	320.824	1102.79	300.265	7199.44	5659.45	16782.8
ENSDARG00000007824	Uncharacterized protein	CR847998.1	1498.49	731.239	1503.83	2601.43	2494.31	2729.86	2071.37	1782.62	1668.7
ENSDARG00000007825	mitogen-activated protein kinase kinase 1	map2k1	756.394	80.3899	475.708	1045.11	1313.75	1225.92	1092.62	1000.01	915.091
ENSDARG00000007836	cathepsin La	ctsla	9056.86	2986.79	3118.15	3616.56	5271.56	2882.29	4140.55	3631.9	5865.14
ENSDARG00000007842	melanin-concentrating hormone receptor 2	MCHR2 (1 of 3)	0	0	0	0	0	0	0	0	0
ENSDARG00000007856	reticulon 4 receptor-like 1a	rtn4rl1a	265.373	35.5571	172.308	136.917	53.7745	96.1634	159.842	79.7105	30.2327
ENSDARG00000007863	transformer-2 alpha	tra2a	1652.63	5669.03	1982.4	2126.67	2246.95	2165.31	3437.69	3059.44	2447.37
ENSDARG00000007864	Uncharacterized protein	CR774199.1	0	0	0	0	0	0	0	0	0
ENSDARG00000007867	DAZ associated protein 2	dazap2	4520.88	2260.19	3304.77	2545.53	2161.74	2264.75	2991.01	4117.41	2937.73
ENSDARG00000007869	EH-domain containing 3	ehd3	98.5219	136.044	136.816	660.282	573.319	395.12	352.527	601.452	112.082
ENSDARG00000007885	Fanconi anemia, complementation group L	fancl	2.38359	29.3732	18.8909	78.5857	43.8469	52.988	321.873	215.943	126.83
ENSDARG00000007886	solute carrier family 35, member B2	slc35b2	1293.5	955.403	988.626	618.963	699.069	601.839	1265.59	1088.41	1086.16
ENSDARG00000007889	colony stimulating factor 1 receptor, a	csf1ra	0	0	0	14.5829	0	5.88756	0	7.24641	0
ENSDARG00000007891	mesenchyme homeobox 1	meox1	0	0	0	0	5.7911	0	0	0	0
ENSDARG00000007892	programmed cell death 2	pdcd2	176.386	415.863	192.917	455.311	383.04	276.061	299.977	195.653	174.76
ENSDARG00000007901	crooked neck pre-mRNA splicing factor-like 1 (Drosophila)	crnkl1	739.709	83.4818	1361.29	1035.39	1120.16	1288.72	685.348	850.729	1513.85
ENSDARG00000007906	low density lipoprotein receptor-related protein 2b	lrp2b	23.8359	117.493	41.789	9.72194	0.8273	5.88756	24.0857	46.377	92.1727
ENSDARG00000007912	si:ch211-196i2.2	si:ch211-196i2.2	0.794531	0	91.02	111.802	42.1923	116.443	453.249	98.5512	77.4251
ENSDARG00000007915	Janus kinase 2a	jak2a	608.611	301.462	386.405	725.095	424.405	614.268	260.564	188.407	183.608
ENSDARG00000007916	X-prolyl aminopeptidase (aminopeptidase P) 3, putative	xpnpep3	387.731	241.17	156.28	183.907	390.486	281.294	302.166	466.669	443.167
ENSDARG00000007918	tetratricopeptide repeat domain 27	ttc27	2119.01	2529.19	3630.49	2092.65	1832.47	2772.39	593.384	657.974	893.707
ENSDARG00000007921	RELT tumor necrosis factor receptor	relt	303.511	233.44	197.496	55.9012	205.998	336.899	120.429	73.9134	16.9598
ENSDARG00000007923	protein tyrosine phosphatase, non-receptor type 1	ptpn1	1905.29	986.322	1752.28	2129.1	2380.14	2147	1366.32	1300.01	1470.34
ENSDARG00000007941	H6 family homeobox 4	hmx4	0	0	13.7389	58.3316	38.8831	29.4378	2715.12	2401.46	2459.17
ENSDARG00000007943	GA repeat binding protein, beta 2a	gabpb2a	297.949	1253.77	744.188	571.974	689.141	688.19	234.288	391.306	787.524
ENSDARG00000007944	LIM homeobox 1b	lhx1b	0	0	5.72453	5.67113	4.9638	1.96252	0	7.24641	14.7476
ENSDARG00000007950	integrin, alpha 11b	itga11b	13.507	1.54596	16.0287	79.3958	54.6018	17.6627	1020.36	3511.61	1623.72
ENSDARG00000007955	isoleucyl-tRNA synthetase	iars	2803.11	1179.57	4525.81	1536.88	1012.62	1267.79	1979.41	1237.69	2454.01
ENSDARG00000007959	3-hydroxyisobutyrate dehydrogenase b	hibadhb	1525.5	2578.66	2319.01	1894.97	1892.04	1750.57	2235.59	2207.26	2174.54
ENSDARG00000007960	heterogeneous nuclear ribonucleoprotein A/Ba	hnrnpaba	11968.8	6615.16	10146.7	6501.55	6098.03	11461.1	7383.36	5739.16	7443.87
ENSDARG00000007971	CDC28 protein kinase regulatory subunit 1B	cks1b	66.7406	162.326	67.5494	46.9894	8.273	33.3628	328.441	43.4785	116.506
ENSDARG00000007975	ferritin, heavy polypeptide 1b	fth1b	293.182	343.203	253.596	296.519	314.374	361.104	680.969	749.279	532.39
ENSDARG00000007976	si:ch211-220f16.2	si:ch211-220f16.2	1614.49	548.815	1911.99	1922.51	1766.29	2485.2	621.849	1502.91	1332.45
ENSDARG00000007982	one cut domain, family member 1	onecut1	8.73984	9.27575	4.00717	39.6979	23.9917	13.0835	52.5506	40.5799	140.84
ENSDARG00000007988	mannan-binding lectin serine peptidase 2	masp2	0	0	0	0	0	0	0	1.44928	0
ENSDARG00000007989	neural precursor cell expressed, developmentally down-regulated 8	nedd8	3548.38	7675.69	2355.64	1763.72	1843.23	1378.34	4339.81	2289.87	2857.36
ENSDARG00000007990	wilms tumor 1b	wt1b	0	0	4.57962	14.5829	2.4819	0.654173	0	1.44928	0
ENSDARG00000007993	casein kinase 1, alpha 1	csnk1a1	1519.94	1080.63	1820.4	679.726	1242.61	1303.77	1813	1114.5	1412.09
ENSDARG00000007996	POU class 2 homeobox 1b	pou2f1b	1151.28	1046.61	527.229	1323.8	1200.41	839.304	1904.96	1546.38	923.94
ENSDARG00000008010	zgc:194189	zgc:194189	0	0	0	9.72194	6.6184	5.23338	0	0	0
ENSDARG00000008014	nudix (nucleoside diphosphate linked moiety X)-type motif 17	nudt17	441.759	3.09192	353.203	314.343	438.469	425.212	1167.06	1060.87	598.754
ENSDARG00000008019	myxovirus (influenza virus) resistance G	mxg	0	0	0	48.6097	115.822	49.7171	48.1714	30.4349	0
ENSDARG00000008020	mediator of RNA polymerase II transcription, subunit 31 homolog (yeast)	med31	661.05	1015.7	494.599	373.485	538.573	398.391	700.675	402.901	447.591
ENSDARG00000008022	kinesin family member 18A	kif18a	0	205.613	0	122.334	66.184	0.654173	157.652	21.7392	44.2429
ENSDARG00000008026	family with sequence similarity 129, member Bb	fam129bb	0.794531	108.217	5.15207	0	2.4819	0.654173	186.117	89.8555	63.4148
ENSDARG00000008029	meprin A, alpha, tandem duplicate 2	mep1a.2	0.794531	0	0	0	0.8273	0	0	0	2.21215
ENSDARG00000008030	myosin, light chain 9b, regulatory	myl9b	1697.91	873.467	1204.44	1299.5	1653.77	1558.89	3549.36	4281.18	4877.78
ENSDARG00000008032	squamous cell carcinoma antigen recognised by T cells 3	sart3	1918.79	963.132	2497.61	4105.09	2925.33	4234.46	1837.08	2208.71	3053.5
ENSDARG00000008034	nuclear oncoprotein skib	skib	730.174	369.484	766.514	1139.9	628.748	656.79	1377.26	2821.75	2400.92
ENSDARG00000008035	zgc:113516	zgc:113516	0	0	25.7604	0	10.7549	0	179.548	84.0584	126.83
ENSDARG00000008049	si:dkey-42i9.4	si:dkey-42i9.4	3124.89	2459.62	1194.71	1207.14	771.871	402.971	1727.6	1457.98	1505.73
ENSDARG00000008052	nuclear distribution gene C homolog	nudc	689.653	2195.26	877.57	623.824	830.61	406.896	2380.11	1001.45	1280.1
ENSDARG00000008057	Nedd4 family interacting protein 1, like	ndfip1l	1887.01	1997.38	1274.28	2424	2017.79	1512.45	1880.87	2210.16	1577.26
ENSDARG00000008060	scavenger receptor class A, member 3	scara3	0	0	0	0	14.0641	10.4668	0	37.6814	0
ENSDARG00000008064	mediator complex subunit 8	med8	127.92	120.585	110.483	95.5991	114.995	77.1924	466.387	204.349	160.012
ENSDARG00000008068	translation machinery associated 16 homolog (S. cerevisiae)	tma16	232.003	537.994	123.65	92.3584	100.931	54.2964	289.028	131.885	162.224
ENSDARG00000008075	immune-related, lectin-like receptor 4	illr4	1.58906	0	9.73169	22.6845	14.0641	39.2504	0	0	0
ENSDARG00000008095	olfactory receptor C family, d1	olfcd1	0	0	0	0	0	0	0	0	0
ENSDARG00000008097	serine/arginine-rich splicing factor 9	srsf9	966.945	303.008	209.518	118.284	120.786	483.434	705.054	123.189	299.377
ENSDARG00000008098	si:dkey-26g8.12	si:dkey-26g8.12	0	0	0	0	1.6546	0	0	0	0
ENSDARG00000008100	solute carrier family 7 (neutral amino acid transporter light chain, asc system), member 10a	slc7a10a	2195.29	1179.57	2363.66	1058.07	1436.19	853.696	5907.57	5562.35	6424.81
ENSDARG00000008105	methyltransferase like 2A	mettl2a	447.321	695.682	364.08	356.471	389.658	219.148	906.498	313.045	302.327
ENSDARG00000008107	v-src sarcoma (Schmidt-Ruppin A-2) viral oncogene homolog (avian)	src	109.645	35.5571	325.153	229.276	242.399	308.115	157.652	140.58	165.174
ENSDARG00000008109	elongation factor-1, delta, a	eef1da	7687.09	7001.65	3623.62	1327.85	1761.32	2337.36	7089.96	4043.5	2341.19
ENSDARG00000008119	E2F transcription factor 6	E2F6	939.136	1592.34	1073.35	523.364	492.244	601.185	628.418	1169.57	1017.59
ENSDARG00000008127	protocadherin 15b	pcdh15b	3327.5	1063.62	3078.65	2104.8	1641.36	2316.43	24.0857	68.1163	75.213
ENSDARG00000008131	SRY-box containing gene 1b	sox1b	0	0	0	0	0	0	0	0	0
ENSDARG00000008133	forkhead box L1	foxl1	0	0	0	0	13.2368	3.92504	0	8.6957	11.0607
ENSDARG00000008140	potassium voltage-gated channel, shaker-related subfamily, beta member 1	kcnab1	42.9047	0	22.8981	38.0776	52.1199	17.0085	466.387	434.785	586.219
ENSDARG00000008141	retinoblastoma-like 1 (p107)	rbl1	1339.58	108.217	577.605	1024.85	986.142	678.377	420.405	949.28	572.208
ENSDARG00000008142	syntaxin binding protein 3	stxbp3	2373.26	1903.08	3075.22	2347.04	2988.21	3171.43	2007.87	2246.39	2040.34
ENSDARG00000008153	serine incorporator 5	serinc5	1218.02	1140.92	659.465	464.223	160.496	254.473	418.215	478.263	505.844
ENSDARG00000008155	spermine synthase	sms	626.091	1164.11	2427.77	1620.32	1761.32	2212.41	2145.82	1256.53	1819.12
ENSDARG00000008164	Uncharacterized protein	CT573322.1	0	0	13.1664	0	0	0	0	0	0
ENSDARG00000008165	caspase a	caspa	0	0	0	0	0	0	0	0	0
ENSDARG00000008170	drebrin-like a	dbnla	37.343	32.4651	35.4921	50.23	47.9834	67.3798	10.948	10.145	28.0205
ENSDARG00000008174	homeo box B1a	hoxb1a	0	0	0	0	0	0	0	0	0
ENSDARG00000008182	si:ch73-111e15.1	si:ch73-111e15.1	5.56172	4.63788	0.572453	5.67113	3.3092	3.92504	4.37922	20.29	2.21215
ENSDARG00000008184	melanoma inhibitory activity family, member 3	mia3	6322.88	779.163	4886.45	5466.16	4566.7	5385.81	4096.76	5559.45	5939.61
ENSDARG00000008186	spleen tyrosine kinase	syk	216.907	202.521	167.156	243.859	165.46	264.94	256.184	84.0584	129.779
ENSDARG00000008188	splicing factor 1	sf1	7408.21	2365.32	7748.72	10610.7	12127.4	11473.5	4140.55	7607.29	9703.21
ENSDARG00000008191	transmembrane protein with EGF-like and two follistatin-like domains 1a	tmeff1a	50.85	208.704	45.2238	224.415	179.524	58.2214	133.566	47.8263	101.759
ENSDARG00000008192	pantothenate kinase 1a	pank1a	215.318	372.576	695.53	813.402	480.662	1178.82	455.439	444.93	529.44
ENSDARG00000008200	UDP-glucose pyrophosphorylase 2b	ugp2b	3623.06	3297.53	3192	6335.46	7343.12	4929.19	13358.8	21910.3	24134.5
ENSDARG00000008203	paired box 1a	pax1a	0	0	0	0	0	0	0	18.8407	0
ENSDARG00000008209	myelin transcription factor 1-like, a	myt1la	21.4523	898.202	54.383	16.2032	54.6018	41.8671	871.465	520.292	476.349
ENSDARG00000008212	potassium channel, subfamily K, member 13a	kcnk13a	0	0	19.4634	4.05081	9.92761	0	2.18961	39.1306	108.395
ENSDARG00000008218	zinc finger protein 410	znf410	873.19	878.105	888.446	590.608	845.501	925.655	856.137	965.222	1133.36
ENSDARG00000008219	crystallin, gamma M4	crygm4	0	0	0	0	0	0	0	1.44928	0
ENSDARG00000008224	vacuolar protein sorting 35 (yeast)	vps35	10551.4	3333.09	12169.8	9828.07	8876.93	9866.24	5616.35	7221.78	9149.44
ENSDARG00000008235	component of oligomeric golgi complex 5	cog5	1240.26	1658.81	1416.82	1133.42	709.824	900.142	764.174	1333.34	2032.22
ENSDARG00000008237	seryl-tRNA synthetase	sars	6146.49	7392.78	6753.22	3533.11	3729.47	3257.13	4646.35	2604.36	3616.86
ENSDARG00000008238	mannosidase, beta A, lysosomal	manba	56.4117	9.27575	127.084	46.1792	57.0837	48.4088	13.1377	52.1742	53.8289
ENSDARG00000008239	molybdenum cofactor synthesis 3	mocs3	738.914	207.159	763.079	457.741	520.372	421.287	608.711	630.438	259.558
ENSDARG00000008243	chaperonin containing TCP1, subunit 8 (theta)	cct8	7137.27	7879.75	10165	4618.73	4270.52	3855.04	7076.82	6546.41	5863.66
ENSDARG00000008247	vascular endothelial zinc finger 1a	vezf1a	27.8086	244.262	310.842	264.923	259.772	170.739	192.686	418.843	372.378
ENSDARG00000008249	patched domain containing 4	ptchd4	125.536	12.3677	61.2524	250.34	79.4208	110.555	2.18961	0	0
ENSDARG00000008255	CCR4-NOT transcription complex, subunit 6	cnot6	2480.53	1518.13	4120.51	4202.31	4150.57	4933.12	2351.64	4078.28	4052.65
ENSDARG00000008263	major facilitator superfamily domain containing 4b	mfsd4b	0	0	0	0	0.8273	0	0	0	0
ENSDARG00000008275	kelch-like 24b	klhl24b	950.259	0	292.523	119.904	498.862	760.803	212.392	1834.79	937.212
ENSDARG00000008278	REST corepressor 2	rcor2	0	0	0	75.345	58.7383	88.3134	179.548	271.016	265.458
ENSDARG00000008279	mitogen-activated protein kinase kinase 7	map2k7	120.769	1.54596	70.4117	75.345	58.7383	88.3134	13.1377	60.8699	30.2327
ENSDARG00000008287	family with sequence similarity 114, member A1	fam114a1	2410.61	1235.22	2415.18	717.803	851.292	1307.04	2040.72	2129	2646.46
ENSDARG00000008292	eukaryotic translation initiation factor 2, subunit 3 gamma	eif2s3	6729.68	8556.88	7813.98	3829.63	4940.64	5695.23	5918.51	7063.8	4457.47
ENSDARG00000008305	heart and neural crest derivatives expressed transcript 2	hand2	0	0	0	0	8.273	0	0	0	0
ENSDARG00000008306	retinol dehydrogenase 5 (11-cis/9-cis)	rdh5	0	0	21.7532	0	2.4819	0	0	2.89857	0
ENSDARG00000008310	inositol hexaphosphate kinase 2	ip6k2	1152.07	1038.88	1209.59	1304.36	1743.95	2540.81	4931	6140.61	7582.5
ENSDARG00000008312	DnaJ (Hsp40) homolog, subfamily B, member 12b	dnajb12b	19.0688	3.09192	34.3472	12.1524	15.7187	19.6252	35.0338	43.4785	72.2634
ENSDARG00000008322	autophagy/beclin-1 regulator 1	AMBRA1 (1 of 2)	522.802	51.0166	542.113	409.942	363.185	718.936	429.163	431.886	509.531
ENSDARG00000008329	acid-sensing (proton-gated) ion channel 1a	asic1a	483.075	318.468	401.289	518.503	479.007	509.601	560.54	469.568	597.279
ENSDARG00000008333	zinc finger-like gene 2a	znfl2a	31.7813	0	0	8.91178	6.6184	17.6627	10.948	0	0
ENSDARG00000008336	SH3-domain binding protein 5a (BTK-associated)	sh3bp5a	65.1516	37.103	352.631	168.514	113.34	794.166	210.203	49.2756	8.84858
ENSDARG00000008350	SWI/SNF related, matrix associated, actin dependent regulator of chromatin, subfamily a, member 4	SMARCA4 (1 of 3)	44.4938	12.3677	31.4849	17.8236	34.7466	21.5877	45.9818	31.8842	74.4756
ENSDARG00000008359	calponin 3, acidic a	cnn3a	5050.84	10294.5	7263.85	8652.53	10076.5	8567.05	6325.78	8223.23	5119.64
ENSDARG00000008363	myeloid cell leukemia sequence 1b	mcl1b	1396.79	953.857	277.067	1249.27	1421.3	1285.45	9299.27	2655.09	5719.87
ENSDARG00000008366	membrane protein, palmitoylated 7 (MAGUK p55 subfamily member 7)	mpp7	256.634	268.997	314.276	106.131	175.388	198.869	107.291	195.653	270.619
ENSDARG00000008370	casein kinase 1, delta a	csnk1da	2620.36	1728.38	2104.91	3422.93	3535.05	3200.87	1653.16	2402.91	2049.92
ENSDARG00000008372	sprouty-related, EVH1 domain containing 2b	spred2b	148.577	401.949	104.186	313.533	139.814	153.076	330.631	160.87	137.153
ENSDARG00000008377	epsin 2	epn2	3608.76	1156.38	3264.7	4446.17	4102.58	4833.03	2458.93	4247.85	5670.47
ENSDARG00000008380	bromodomain containing 7	brd7	2126.96	1122.37	1907.98	1358.64	1229.37	1501.98	1629.07	1962.33	2751.17
ENSDARG00000008383	actin related protein 2/3 complex, subunit 1A	arpc1a	5624.49	9949.79	6985.64	3062.41	3377.04	3718.32	7635.17	3629	5854.08
ENSDARG00000008384	histone deacetylase 6	hdac6	422.691	217.98	1225.62	779.375	674.25	1276.95	902.119	450.727	757.291
ENSDARG00000008388	matrix metalloproteinase 14b (membrane-inserted)	mmp14b	92.9602	77.298	237.568	314.343	603.929	645.669	240.857	586.96	601.704
ENSDARG00000008395	snurportin 1	snupn	359.128	466.88	488.302	330.546	328.438	297.649	278.08	546.38	767.615
ENSDARG00000008396	finTRIM family, member 24	ftr24	19.0688	0	112.773	77.7755	110.858	60.8381	0	301.451	334.771
ENSDARG00000008398	calcium channel, voltage-dependent, L type, alpha 1C subunit	cacna1c	790.559	307.646	916.497	1557.94	1644.67	2396.89	1217.42	479.713	673.967
ENSDARG00000008403	phosphatase, orphan 1	phospho1	0	0	0	29.976	30.6101	29.4378	32.8441	68.1163	122.405
ENSDARG00000008407	tetraspanin 7b	tspan7b	23593.6	14337.2	36481.8	25418	29183	35114	13571.2	18868.2	32176.4
ENSDARG00000008413	ATPase, class VI, type 11A	atp11a	717.462	307.646	569.018	1810.71	985.315	698.657	1099.18	420.292	349.519
ENSDARG00000008414	exocyst complex component 3-like 2a	exoc3l2a	0	0	0	0	8.273	0	0	0	0
ENSDARG00000008423	transcription factor EC	tfec	0	0	0	0	0	0	0	0	0
ENSDARG00000008433	unc-45 homolog B (C. elegans)	unc45b	22.2469	9.27575	269.053	276.265	493.898	319.236	39.413	314.494	43.5055
ENSDARG00000008434	bcl2-like 1	bcl2l1	3038.29	2478.17	2564.01	3863.66	4257.29	4687.15	2491.78	3049.29	2604.43
ENSDARG00000008439	ataxin 10	atxn10	607.816	881.197	334.885	388.067	314.374	646.977	444.491	569.568	578.845
ENSDARG00000008447	FK506 binding protein 4	fkbp4	3835.2	3129.02	3503.98	4488.3	4155.53	3450.76	3989.47	4821.76	3595.47
ENSDARG00000008450	procollagen C-endopeptidase enhancer 2a	pcolce2a	0	0	0	0	0	0	0	0	0
ENSDARG00000008454	cytoplasmic polyadenylation element binding protein 1b	cpeb1b	0	0	0	0	24.819	0	0	27.5364	14.0103
ENSDARG00000008457	fatty acid amide hydrolase 2a	faah2a	766.723	966.224	1501.54	632.736	871.147	646.323	457.628	808.7	870.848
ENSDARG00000008461	anaphase promoting complex subunit 5	anapc5	259.017	261.267	315.994	414.803	337.539	136.722	289.028	362.321	224.901
ENSDARG00000008472	APEX nuclease (apurinic/apyrimidinic endonuclease) 2	apex2	77.8641	367.938	77.2811	96.4092	190.279	131.489	32.8441	89.8555	190.982
ENSDARG00000008473	Uncharacterized protein	FP017304.1	0	0	0	0	0	0	0	0	0
ENSDARG00000008480	tRNA methyltransferase 61 homolog A (S. cerevisiae)	trmt61a	280.47	0	369.804	137.727	154.705	181.86	295.597	323.19	317.074
ENSDARG00000008485	low density lipoprotein receptor-related protein 3	LRP3	25.425	20.0975	149.983	201.73	186.143	377.458	94.1532	182.61	334.034
ENSDARG00000008487	dystrophin	dmd	7.15078	609.108	105.904	483.666	357.394	410.821	525.506	355.074	534.602
ENSDARG00000008490	LTV1 homolog (S. cerevisiae)	ltv1	1204.51	1284.69	1278.86	537.947	673.423	817.716	575.867	611.597	370.903
ENSDARG00000008491	wu:fd55e03	wu:fd55e03	3572.21	5421.68	3356.86	2056.19	2111.27	1331.24	3678.54	2042.04	2222.47
ENSDARG00000008494	myosin, light chain 6, alkali, smooth muscle and non-muscle	myl6	526.774	323.105	399.572	209.832	197.725	102.705	4766.78	3220.31	2628.03
ENSDARG00000008502	partner of NOB1 homolog (S. cerevisiae)	pno1	3194.02	3778.32	1721.94	977.865	1409.72	1442.45	3172.74	2540.59	1255.02
ENSDARG00000008503	glucocorticoid induced transcript 1	glcci1	1156.04	932.213	989.198	908.191	1096.17	1386.19	1572.14	1585.52	2091.22
ENSDARG00000008540	SRY-box containing gene 21 b	sox21b	0	0	0	0	0	0	0	0	0
ENSDARG00000008541	chitinase, acidic.4	chia.4	3.97266	0	26.3328	29.976	37.2285	126.255	225.53	69.5656	281.68
ENSDARG00000008542	YOD1 OTU deubiquinating enzyme 1 homolog (S. cerevisiae)	yod1	61.9734	21.6434	92.1649	50.23	62.0475	41.8671	131.377	123.189	140.103
ENSDARG00000008548	Rho GTPase activating protein 12a	arhgap12a	1424.59	820.904	2669.92	2202.83	2323.89	3370.95	1283.11	3095.67	4771.6
ENSDARG00000008551	polymerase (DNA directed), epsilon 3 (p17 subunit)	pole3	1396.79	2955.87	1144.33	1220.1	1248.4	1041.44	1552.43	672.467	1138.52
ENSDARG00000008553	zgc:136872	zgc:136872	321.785	469.972	69.8392	60.7621	42.1923	17.0085	405.078	195.653	294.953
ENSDARG00000008560	BRCA1 associated protein	brap	671.379	176.239	120.215	115.853	258.118	219.802	437.922	230.436	231.538
ENSDARG00000008568	solute carrier family 25 (mitochondrial carrier; phosphate carrier), member 24	SLC25A24	1907.67	3940.65	2057.39	1445.33	1870.53	1183.4	1423.25	1272.47	985.142
ENSDARG00000008573	family with sequence similarity 20, member B (H. sapiens)	fam20b	4194.33	3513.96	2420.9	2332.46	1377.46	1707.39	1451.71	2018.85	2434.84
ENSDARG00000008575	lysosomal trafficking regulator	lyst	620.529	459.15	449.375	770.464	674.25	512.217	917.446	355.074	301.589
ENSDARG00000008592	myotubularin related protein 8	mtmr8	367.868	86.5737	303.972	281.126	221.717	438.95	105.101	428.988	379.752
ENSDARG00000008593	neuroblastoma amplified sequence	nbas	1380.1	1396	1243.94	1392.67	1149.12	1032.94	937.153	675.366	256.609
ENSDARG00000008623	COP9 constitutive photomorphogenic homolog subunit 3	cops3	939.136	589.01	781.97	579.266	505.481	660.061	613.091	711.598	817.019
ENSDARG00000008637	microsomal triglyceride transfer protein	mtp	0	0	0	46.9894	17.3733	18.971	10.948	456.524	493.309
ENSDARG00000008639	kinesin-associated protein 3a	kifap3a	466.39	21.6434	681.219	943.838	903.412	728.095	621.849	1079.72	1513.11
ENSDARG00000008660	coronin, actin binding protein, 1B	coro1b	1064.67	1825.78	1624.05	1123.69	809.1	1337.13	295.597	1704.36	1154.74
ENSDARG00000008662	fidgetin	fign	136.659	405.041	107.621	182.286	125.75	98.126	236.478	136.233	8.1112
ENSDARG00000008674	cholinergic receptor, nicotinic, beta 2a	chrnb2a	0	0	0	0	0	0	0	0	0
ENSDARG00000008678	sorting nexin 3	snx3	1856.82	3067.18	1668.7	1863.37	1636.4	1123.22	2513.67	1588.41	1641.41
ENSDARG00000008680	karyopherin (importin) beta 1	kpnb1	5027	2728.62	6635.3	4598.48	3967.73	4682.57	2150.2	2176.82	4009.15
ENSDARG00000008697	endothelial PAS domain protein 1a	epas1a	7.94531	18.5515	1.14491	0	49.638	26.1669	24.0857	23.1885	2.94953
ENSDARG00000008703	acylpeptide hydrolase	apeh	334.498	174.693	255.886	349.18	363.185	415.4	164.221	428.988	580.32
ENSDARG00000008706	poly(A) binding protein interacting protein 2B	paip2b	2331.95	6828.5	1472.92	1278.44	1284.8	1241.62	3072.02	1624.65	1510.16
ENSDARG00000008720	LIM domain only 3	lmo3	0	0	63.5422	0	0	0	0	2.89857	60.4653
ENSDARG00000008723	protein kinase C, beta a	prkcba	10.3289	29.3732	10.8766	17.0134	17.3733	17.0085	19.7065	7.24641	5.89906
ENSDARG00000008727	RAN binding protein 3a	ranbp3a	223.263	0	281.074	175.805	174.56	153.731	87.5844	173.914	123.143
ENSDARG00000008732	zgc:66479	zgc:66479	2.38359	0	0	0	0	0	0	0	0
ENSDARG00000008735	ATPase, H+ transporting, lysosomal accessory protein 2	atp6ap2	16302.2	13800.8	15294.2	9994.15	10409.1	9083.85	13875.6	13950.8	15212.2
ENSDARG00000008740	ESF1, nucleolar pre-rRNA processing protein, homolog (S. cerevisiae)	esf1	420.307	1397.55	572.453	606.001	620.475	444.183	856.137	465.22	297.902
ENSDARG00000008748	ubiquitin-conjugating enzyme E2Na	ube2na	5000.78	6230.21	5682.74	5434.56	5710.85	4780.04	5255.06	4244.95	4947.83
ENSDARG00000008757	ectonucleoside triphosphate diphosphohydrolase 6 (putative function)	entpd6	843.792	808.537	839.215	548.479	823.164	690.153	628.418	659.424	637.098
ENSDARG00000008765	transmembrane emp24 protein transport domain containing 5	tmed5	81.0422	0	15.4562	20.254	30.6101	15.7002	37.2234	75.3627	34.657
ENSDARG00000008767	si:dkey-42p8.3	si:dkey-42p8.3	91.3711	111.309	131.664	122.334	134.023	255.782	76.6363	314.494	359.105
ENSDARG00000008772	calcium channel, voltage-dependent, gamma subunit 1	cacng1	0	0	0	0	0	0	0	0	0
ENSDARG00000008784	PRP4 pre-mRNA processing factor 4 homolog Ba	prpf4ba	1487.36	1117.73	1330.38	1373.22	1499.9	1575.9	514.558	927.541	1195.3
ENSDARG00000008785	dihydrolipoamide dehydrogenase	dldh	6055.92	6041.61	7830.01	4982.49	5039.09	5718.78	4022.31	4384.08	5297.35
ENSDARG00000008788	calcium/calmodulin-dependent protein kinase IGb	camk1gb	0	1.54596	62.9698	0	0	0.654173	2.18961	8.6957	2.21215
ENSDARG00000008790	ARP3 actin-related protein 3 homolog B (yeast)	actr3b	0	32.4651	28.6226	87.4975	124.095	78.5008	26.2753	62.3192	31.7074
ENSDARG00000008796	hairy-related 5	her5	0	0	27.4777	13.7727	34.7466	11.7751	0	0	0.737382
ENSDARG00000008797	sodium channel, voltage-gated, type IV, alpha, a	scn4aa	0	0	0	0	0	0	0	0	0
ENSDARG00000008803	myristoylated alanine rich protein kinase C substrate b	marcksb	833.463	779.163	842.078	366.193	251.499	255.782	1208.66	733.337	1010.21
ENSDARG00000008805	origin recognition complex, subunit 3	orc3	400.444	1275.42	360.073	420.474	328.438	394.466	405.078	263.769	434.318
ENSDARG00000008807	BCL2-related ovarian killer b	bokb	0	0	0	0	0	20.2794	0	50.7249	0
ENSDARG00000008808	echinoderm microtubule associated protein like 2	eml2	3388.68	2054.58	4172.61	2688.12	2688.73	3560.66	1600.6	1871.02	2652.36
ENSDARG00000008811	CKLF-like MARVEL transmembrane domain containing 3	cmtm3	81.8367	0	49.8034	103.701	153.051	46.4463	1169.25	731.888	965.97
ENSDARG00000008816	glutamate dehydrogenase 1a	glud1a	77.8641	432.869	288.516	508.782	342.502	207.373	348.148	537.684	182.133
ENSDARG00000008818	heat shock transcription factor 1	hsf1	982.835	349.387	1086.51	541.998	1005.17	979.297	1364.13	1166.67	715.998
ENSDARG00000008829	chromogranin A	chga	15184.3	16334.6	26217.2	44204.8	51958.6	53725.3	9367.15	6695.69	5513.4
ENSDARG00000008832	neuraminidase 1	neu1	426.663	321.559	499.179	584.127	599.793	846.5	282.46	760.873	842.09
ENSDARG00000008835	si:dkey-46g23.5	si:dkey-46g23.5	0	0	0	0	0	0	0	0	0
ENSDARG00000008840	hydroxymethylbilane synthase a	hmbsa	363.895	459.15	706.406	269.784	349.948	376.804	676.589	337.683	638.573
ENSDARG00000008849	protein tyrosine phosphatase, receptor type, Q	ptprq	0	0	0	0	0	0	0	0	0
ENSDARG00000008852	elongation protein 4 homolog (S. cerevisiae)	elp4	553.788	539.54	658.893	380.776	815.718	542.964	569.299	882.613	564.097
ENSDARG00000008858	cytochrome P450, family 7, subfamily C, polypeptide 1	cyp7c1	5.56172	4.63788	24.043	0	0	16.3543	37.2234	15.9421	19.1719
ENSDARG00000008859	myosin regulatory light chain interacting protein a	mylipa	3522.95	4356.51	2643.59	3466.68	3524.3	4300.53	1670.67	3543.5	1353.83
ENSDARG00000008861	transcription factor AP-2 epsilon	tfap2e	0	0	0	0	0	1.96252	0	0	0
ENSDARG00000008866	calcium binding protein 4	cabp4	0	0	0	0	0	0	0	0	0
ENSDARG00000008867	RAS related protein 1b	rap1b	15831.8	24948.7	13950.7	11178.6	9627.3	8401.54	18357.7	13834.9	12396.9
ENSDARG00000008880	ubiquitin specific peptidase 28	usp28	0	0	0	0	0	0	0	0	0
ENSDARG00000008884	hypoxanthine phosphoribosyltransferase 1	hprt1	2125.37	2972.88	2169.02	1331.1	1193.79	1482.36	1178.01	892.758	916.566
ENSDARG00000008886	muscle segment homeobox B	msxb	0	0	0	0	0	0	0	23.1885	0
ENSDARG00000008887	epoxide hydrolase 1, like	ephx1l	47.6719	0	42.3615	106.941	21.5098	0	116.049	82.6091	78.8999
ENSDARG00000008890	cystinosis, nephropathic	ctns	61.1789	548.815	88.7301	152.31	100.931	129.526	96.3428	105.798	73.7382
ENSDARG00000008904	SWI/SNF related, matrix associated, actin dependent regulator of chromatin, subfamily a, member 2	smarca2	2461.46	1705.19	3442.73	5871.24	4062.87	5699.16	6279.8	7647.86	5247.95
ENSDARG00000008906	si:ch211-241e1.5	si:ch211-241e1.5	124.741	20.0975	277.067	93.9787	142.296	59.5297	91.9636	289.857	235.962
ENSDARG00000008912	solute carrier family 8 (sodium-calcium exchanger), member 2a	slc8a2a	323.374	15.4596	139.678	558.201	536.091	1015.93	107.291	492.756	168.86
ENSDARG00000008915	si:dkey-103i16.2	si:dkey-103i16.2	0	12.3677	8.01434	63.1926	52.1199	24.8586	59.1195	49.2756	33.1822
ENSDARG00000008920	mitochondrial ribosomal protein L53	MRPL53 (1 of 2)	34.1648	88.1197	87.5852	21.8744	11.5822	32.7087	100.722	75.3627	135.678
ENSDARG00000008921	acid phosphatase 5b, tartrate resistant	acp5b	0	0	0	82.6365	170.424	109.901	0	0	3.68691
ENSDARG00000008931	renin binding protein	renbp	2054.66	1827.32	1453.46	5521.25	6546.43	2960.79	1482.37	453.625	279.468
ENSDARG00000008936	SEC11 homolog A (S. cerevisiae)	sec11a	16949.7	36255.8	12619.1	5713.26	5235.98	3261.71	19724	8068.16	9842.57
ENSDARG00000008937	neogenin 1	neo1	522.007	360.208	967.445	679.726	641.985	733.982	864.896	794.207	739.594
ENSDARG00000008946	coiled-coil domain containing 127b	ccdc127b	197.838	30.9192	150.555	126.385	182.006	73.2674	155.462	194.204	92.1727
ENSDARG00000008947	Rtf1, Paf1/RNA polymerase II complex component, homolog (S. cerevisiae)	rtf1	2900.83	3101.19	2546.84	2581.99	3142.09	2024.01	2693.22	3129	2504.15
ENSDARG00000008948	phospholipase A2, group III	PLA2G3 (1 of 2)	0	0	0.572453	0	0	0	2.18961	10.145	70.0513
ENSDARG00000008953	protein O-fucosyltransferase 1	pofut1	1254.56	3767.5	781.97	578.455	819.027	637.819	1640.02	814.497	1041.18
ENSDARG00000008966	transducin (beta)-like 1 X-linked receptor 1b	tbl1xr1b	2501.18	3450.58	2683.66	2213.36	1547.88	2276.52	2108.59	1985.52	3086.68
ENSDARG00000008969	fibrinogen, B beta polypeptide	fgb	0	0	28.6226	70.4841	195.243	254.473	0	42.0292	0
ENSDARG00000008976	midasin homolog (yeast)	mdn1	1411.09	916.754	1262.26	642.458	598.966	756.878	492.662	642.032	746.231
ENSDARG00000008979	golgin A1	golga1	1495.31	1638.72	1637.79	1212	1530.51	2385.77	1188.96	1973.92	1706.3
ENSDARG00000008982	calsequestrin 2	casq2	0	1.54596	0	0	0	0	2.18961	2.89857	0
ENSDARG00000008983	SH3-domain GRB2-like endophilin B2a	sh3glb2a	749.243	777.617	921.649	1616.27	1320.37	1727.02	1633.45	1644.94	2171.59
ENSDARG00000008986	E2F transcription factor 7	e2f7	4.76719	0	31.4849	0	0	21.5877	76.6363	14.4928	0
ENSDARG00000009001	protein disulfide isomerase-related protein (provisional)	pdip5	20251	16073.3	22736.1	8511.56	7771.66	7825.22	8927.04	8713.09	13850.2
ENSDARG00000009014	collagen, type XI, alpha 1b	col11a1b	1.58906	4.63788	1.14491	0	0	4.57921	181.738	115.943	2.21215
ENSDARG00000009017	SCY1-like 1 (S. cerevisiae)	SCYL1 (1 of 2)	407.595	68.0222	565.011	473.945	323.474	286.528	100.722	134.783	199.831
ENSDARG00000009018	Rhesus blood group, B glycoprotein	rhbg	1.58906	4.63788	0	0	27.3009	0.654173	10.948	7.24641	1.47476
ENSDARG00000009020	cannabinoid receptor 1	cnr1	196.249	200.975	169.446	193.629	193.588	153.076	315.304	210.146	176.972
ENSDARG00000009021	cholinergic receptor, nicotinic, alpha polypeptide 1	chrna1	3.17813	0	1.71736	0	93.4849	9.15842	192.686	24.6378	2.21215
ENSDARG00000009023	ankyrin repeat domain 28b	ankrd28b	996.342	1224.4	1609.16	1318.13	1767.94	1744.03	532.075	1257.98	1792.58
ENSDARG00000009026	Uncharacterized protein	CR388002.1	82.6313	122.131	13.1664	145.019	69.4932	5.23338	5283.53	2800.01	4081.41
ENSDARG00000009031	TRAF2 and NCK interacting kinase b	tnikb	1616.87	304.554	1446.02	1976.79	1791.11	2441.37	363.475	501.452	362.055
ENSDARG00000009040	si:ch73-141c7.1	si:ch73-141c7.1	73.8914	180.877	65.832	509.592	679.214	488.667	391.94	192.755	496.258
ENSDARG00000009045	homeo box A11a	hoxa11a	0	0	0	0	0	0	10.948	2.89857	0
ENSDARG00000009046	nephronophthisis 1	nphp1	70.7133	68.0222	234.133	433.436	378.076	314.003	177.358	171.015	320.024
ENSDARG00000009074	carbonyl reductase 4	cbr4	696.009	833.272	935.387	449.64	547.673	556.701	873.654	778.265	628.249
ENSDARG00000009079	si:ch211-224l10.5	si:ch211-224l10.5	0	0	0	0	0	0	0	0	0
ENSDARG00000009081	SH2 domain containing 3Cb	sh2d3cb	0	0	0	0	0	0	256.184	205.798	182.133
ENSDARG00000009087	CD74 molecule, major histocompatibility complex, class II invariant chain a	cd74a	326.552	392.674	59.5351	532.276	641.985	1558.89	293.408	678.264	213.841
ENSDARG00000009094	GATA-binding protein 2b	gata2b	0	0	0	0	0	0	0	0	0
ENSDARG00000009106	serine incorporator 1	serinc1	19992.8	25448	15749.3	19528.9	22184.1	20758.9	24655	20791.4	20763.9
ENSDARG00000009113	phosphatidylinositol glycan, class C	pigc	119.18	0	233.561	91.5483	80.2481	85.0425	74.4467	231.885	110.607
ENSDARG00000009121	cholinergic receptor, muscarinic 1	CHRM1 (1 of 2)	74.6859	1.54596	26.9053	0	0	31.4003	0	0	0
ENSDARG00000009123	selectin E	sele	0	0	0	0	0	37.942	0	1.44928	0.737382
ENSDARG00000009131	solute carrier family 10 (sodium/bile acid cotransporter family), member 4	slc10a4	0	0	0	0	0	0	0	0	0
ENSDARG00000009133	myosin IE, b	myo1eb	77.8641	400.403	148.265	12.1524	113.34	71.959	0	82.6091	0
ENSDARG00000009134	H2.0-like homeo box 1 (Drosophila)	hlx1	0	0	0	25.9252	0	4.57921	30.6545	14.4928	27.2831
ENSDARG00000009136	tumor protein p53 binding protein, 2	tp53bp2	401.238	533.356	461.969	251.15	450.879	1853.93	153.273	350.726	206.467
ENSDARG00000009142	protein phosphatase 1, regulatory (inhibitor) subunit 13Bb	ppp1r13bb	2043.53	1396	2426.63	2261.97	1910.24	1643.94	512.369	772.468	720.422
ENSDARG00000009153	phospholipase A2, group IB (pancreas)	pla2g1b	3.97266	1.54596	54.9554	19.4439	235.781	376.149	810.156	82.6091	320.024
ENSDARG00000009160	kynurenine 3-monooxygenase	kmo	0	0	2.28981	0	16.546	7.1959	41.6026	28.9857	68.5765
ENSDARG00000009161	finTRIM family, member 55	ftr55	0	0	0	0	0	0	0	0	0
ENSDARG00000009169	MOB kinase activator 1Ba	mob1ba	891.464	1502.67	2002.44	1694.86	2452.12	1914.76	1710.09	1672.47	1330.97
ENSDARG00000009170	Ctr9, Paf1/RNA polymerase II complex component, homolog (S. cerevisiae)	ctr9	1401.55	743.606	1438	2015.68	1940.85	2407.36	814.535	1408.7	1439.37
ENSDARG00000009175	vacuolar protein sorting 52 (yeast)	vps52	765.928	286.002	763.079	702.41	579.938	824.258	258.374	510.148	820.706
ENSDARG00000009178	zinc finger, AN1-type domain 1	zfand1	271.73	878.105	413.311	242.238	375.594	242.044	337.2	276.813	493.309
ENSDARG00000009194	collagen, type XVI, alpha 1	col16a1	28.6031	1.54596	120.215	23.4947	66.184	48.4088	6.56883	4.34785	0.737382
ENSDARG00000009196	annexin A3a	anxa3a	0	0	0	0	0	0	0	0	0
ENSDARG00000009208	protein kinase C, delta a	prkcda	0	0	100.179	70.4841	24.819	11.1209	479.525	615.945	544.188
ENSDARG00000009209	solute carrier family 9 (sodium/hydrogen exchanger), member 6a	slc9a6a	1113.14	881.197	1896.54	1946.01	2086.45	2439.41	380.992	1728.99	1822.81
ENSDARG00000009212	peptidylprolyl isomerase Aa (cyclophilin A)	ppiaa	28452.2	28631.2	16349.2	7523.97	6672.18	5924.84	23203.3	10195.7	12230.2
ENSDARG00000009214	transmembrane protein 180	tmem180	3014.45	1031.15	2564.01	2075.63	2245.29	2663.79	1635.64	2857.99	2874.31
ENSDARG00000009215	claudin 4	CLDN4 (3 of 7)	0	0	0	0	6.6184	4.57921	0	34.7828	81.112
ENSDARG00000009217	target of myb1-like 2 (chicken)	tom1l2	2574.28	324.651	3171.39	3403.49	2984.9	4278.95	3584.39	3344.94	4406.59
ENSDARG00000009218	methionyl-tRNA synthetase 2, mitochondrial	MARS2	372.635	610.654	498.606	533.086	625.439	640.435	488.283	543.481	564.835
ENSDARG00000009242	FEV (ETS oncogene family)	fev	860.477	1685.1	1128.3	23039.4	35102.4	22080.3	17891.3	11604.4	11074.7
ENSDARG00000009250	electron-transfer-flavoprotein, beta polypeptide	etfb	5918.46	10636.2	4635.72	2473.42	2752.43	2341.94	4293.82	3388.42	4135.24
ENSDARG00000009252	N-acyl phosphatidylethanolamine phospholipase D	napepld	795.326	1392.91	966.872	436.677	603.929	483.434	597.763	773.917	654.058
ENSDARG00000009253	chromosome 14 open reading frame 166	C17H14orf166	3256.78	6166.83	2308.7	1655.16	1652.95	1125.83	2088.89	1818.85	2166.43
ENSDARG00000009257	zer-1 homolog (C. elegans)	zer1	666.612	95.8495	492.882	315.153	327.611	943.972	350.338	428.988	795.635
ENSDARG00000009262	fatty acyl CoA reductase 2	FAR2	34.9594	27.8273	44.6513	9.72194	14.8914	34.017	35.0338	20.29	14.0103
ENSDARG00000009264	ataxin 3	ATXN3	73.8914	166.964	89.3026	47.7995	67.0113	169.431	186.117	105.798	71.526
ENSDARG00000009266	UEV and lactate/malate dehyrogenase domains	uevld	224.058	0	477.425	190.388	285.419	296.34	199.254	481.162	435.793
ENSDARG00000009267	zgc:136439	zgc:136439	289.209	187.061	216.387	139.348	165.46	124.293	293.408	169.566	156.325
ENSDARG00000009273	protein phosphatase 1D magnesium-dependent, delta isoform a	ppm1da	389.32	1055.89	822.614	360.522	529.472	586.793	805.776	536.235	536.814
ENSDARG00000009280	SET and MYND domain containing 1a	smyd1a	0	0	0	0	0	0	0	0	0
ENSDARG00000009281	dynamin 1b	dnm1b	98.5219	1.54596	68.6943	497.439	183.661	275.407	422.595	701.453	984.405
ENSDARG00000009285	ribosomal protein L15	rpl15	27597.2	38016.7	16634.3	8799.98	8722.23	5907.18	22165.4	12679.8	11192.7
ENSDARG00000009299	dual specificity phosphatase 8a	dusp8a	267.757	188.607	446.513	796.389	834.746	2318.39	2266.25	1952.18	2653.84
ENSDARG00000009311	parvalbumin 6	pvalb6	32.5758	0	6.29698	0	0	0	0	0	0
ENSDARG00000009313	napsin A aspartic peptidase	NAPSA	270.141	403.495	510.055	188.768	271.355	147.843	295.597	415.944	358.368
ENSDARG00000009315	calmegin	clgn	1304.62	1032.7	1841.58	1958.97	2155.94	1882.71	1070.72	1846.39	1674.59
ENSDARG00000009336	allograft inflammatory factor 1-like	aif1l	1744	3750.5	1741.4	1254.94	1249.22	1002.85	4171.21	2833.35	2963.54
ENSDARG00000009341	nebulin-related anchoring protein	NRAP	20.6578	3.09192	25.1879	17.8236	8.273	12.4293	17.5169	18.8407	20.6467
ENSDARG00000009342	thioredoxin domain containing 5	txndc5	3611.14	3745.86	4383.84	4073.49	3882.52	3312.08	2798.32	3766.69	4807.73
ENSDARG00000009346	cell cycle associated protein 1a	caprin1a	4097.4	4308.59	5875.65	3665.98	3049.43	3361.14	2684.46	3331.9	4158.83
ENSDARG00000009350	APG3 autophagy 3-like	apg3l	1628.79	2861.57	2395.14	1220.91	1277.35	1588.33	1922.48	1802.91	1493.2
ENSDARG00000009351	fibroblast growth factor 6a	fgf6a	0	0	0	18.6337	23.1644	29.4378	183.927	1133.34	805.221
ENSDARG00000009361	Uncharacterized protein	CABZ01077220.1	23.0414	0	31.4849	51.0402	19.8552	40.5587	4.37922	56.522	53.0915
ENSDARG00000009372	DIRAS family, GTP-binding RAS-like 1b	diras1b	0	0	0	93.9787	38.0558	51.6797	0	0	0
ENSDARG00000009386	membrane protein, palmitoylated 4 (MAGUK p55 subfamily member 4)	MPP4 (1 of 3)	12.7125	0	1.71736	0	1.6546	0.654173	0	0	0
ENSDARG00000009387	roundabout homolog 4	robo4	12.7125	15.4596	4.00717	14.5829	7.4457	4.57921	52.5506	27.5364	15.485
ENSDARG00000009390	N-acetylneuraminate pyruvate lyase (dihydrodipicolinate synthase)	npl	628.474	309.192	538.105	218.744	286.246	431.1	558.35	620.293	564.097
ENSDARG00000009401	versican b	vcanb	0	0	1.71736	83.4466	4.9638	121.022	0	20.29	0
ENSDARG00000009402	si:ch211-210b2.2	si:ch211-210b2.2	0	0	37.2094	0	0	3.27087	0	18.8407	0
ENSDARG00000009418	myocyte enhancer factor 2cb	mef2cb	25.425	20.0975	37.2094	96.4092	69.4932	45.1379	54.7402	31.8842	45.7177
ENSDARG00000009430	transmembrane protein 30C	tmem30c	3388.68	2750.26	5089.1	2725.38	2685.42	1953.36	1072.91	1060.87	1052.24
ENSDARG00000009436	UBX domain protein 7	ubxn7	367.868	599.832	653.741	520.124	882.73	827.529	267.132	979.715	638.573
ENSDARG00000009438	myogenin	myog	0	0	0	0	0	0	0	0	0
ENSDARG00000009442	phosphatidylinositol-4-phosphate 5-kinase, type I, gamma b	pip5k1cb	120.769	10.8217	61.2524	73.7247	81.9027	111.209	41.6026	1.44928	3.68691
ENSDARG00000009443	zgc:92137	zgc:92137	1.58906	0	27.4777	13.7727	636.194	219.802	113.86	23.1885	708.624
ENSDARG00000009447	ATP synthase, H+ transporting, mitochondrial F0 complex, subunit c3 (subunit 9) genome duplicate b	atp5g3b	25725.3	36359.4	13804.1	8772.43	9865.56	7156	17586.9	10395.7	9894.93
ENSDARG00000009449	phosducin-like 3	PDCL3	823.929	508.621	653.741	614.103	643.64	610.343	1042.25	628.989	741.806
ENSDARG00000009459	solute carrier family 35, member E4	slc35e4	768.312	462.242	415.028	547.669	406.205	420.633	608.711	827.54	421.782
ENSDARG00000009461	homeo box A9a	hoxa9a	0	0	0	0	0	0	0	2.89857	0
ENSDARG00000009466	regulator of G-protein signalling 9 binding protein	rgs9bp	0	0	0	0	0	0	0	0	0
ENSDARG00000009470	HNF1 homeobox a	hnf1a	676.146	1127	1910.27	1214.43	966.287	1033.59	411.647	1057.98	913.616
ENSDARG00000009471	nidogen 2b (osteonidogen)	nid2b	0	0	4.00717	8.91178	14.0641	2.61669	0	0	0
ENSDARG00000009472	mediator complex subunit 19b	med19b	920.862	1190.39	503.758	637.597	823.164	769.307	1668.48	1026.09	1186.45
ENSDARG00000009473	peroxisome proliferator-activated receptor delta b	ppardb	370.252	1017.24	539.25	629.496	824.819	889.021	654.693	628.989	855.363
ENSDARG00000009477	protein kinase, cAMP-dependent, regulatory, type II, alpha, B	prkar2ab	0	120.585	7.44188	51.8503	66.184	65.4173	0	10.145	79.6373
ENSDARG00000009480	phosducin-like	pdcl	4756.86	3544.88	3980.26	3445.62	3007.24	2652.02	4880.64	4672.49	5002.4
ENSDARG00000009482	solute carrier family 38, member 8	SLC38A8 (1 of 2)	0	0	0	0	0	0	0	0	0
ENSDARG00000009484	ADP-ribosylation factor 1	arf1	2687.9	1374.36	3078.65	2112.09	2206.41	2462.31	3941.3	4027.56	3717.88
ENSDARG00000009488	GIPC PDZ domain containing family, member 2	gipc2	1313.36	1831.96	1535.89	1697.29	1816.75	1816.64	1477.99	1115.95	1567.67
ENSDARG00000009493	mitogen-activated protein kinase kinase kinase 13	MAP3K13	83.4258	6.18384	103.041	168.514	235.781	391.195	221.151	113.044	65.627
ENSDARG00000009494	X-ray repair complementing defective repair in Chinese hamster cells 1	xrcc1	538.692	734.331	728.16	1272.76	1029.16	959.672	521.127	520.292	1122.3
ENSDARG00000009499	spectrin repeat containing, nuclear envelope 1a	syne1a	3147.93	1382.09	1979.54	1108.3	838.883	989.764	626.228	671.018	836.929
ENSDARG00000009505	slowmo homolog 2 (Drosophila)	slmo2	16755.9	14491.8	6052.54	16899.2	22471.1	16731.8	6546.93	7978.3	8509.39
ENSDARG00000009510	iroquois homeobox protein 1, a	irx1a	0	0	0	0	0	15.046	0	0	0
ENSDARG00000009511	tumor necrosis factor a (TNF superfamily, member 2)	tnfa	0	0	0	0	1.6546	0	0	0	0
ENSDARG00000009524	ring finger protein 150b	rnf150b	319.402	244.262	361.79	367.003	441.778	775.849	308.735	671.018	597.279
ENSDARG00000009525	TIA1 cytotoxic granule-associated RNA binding protein-like 1	tial1	1067.06	2009.75	1516.43	1436.42	1593.38	2040.37	2307.85	1469.57	1513.85
ENSDARG00000009534	wntless homolog (Drosophila)	wls	1251.39	932.213	1875.35	4950.09	4406.2	3618.23	5629.49	5200.03	5035.58
ENSDARG00000009544	claudin b	cldnb	4.76719	0	16.0287	29.976	52.9472	11.1209	834.241	685.511	1427.57
ENSDARG00000009549	ubiquitin protein ligase E3 component n-recognin 4	ubr4	4326.22	2510.64	3123.87	3978.7	3769.18	2893.41	2890.28	1688.41	3327.07
ENSDARG00000009550	forkhead box I3b	foxi3b	0	0	0	0	0	0	0	0	0
ENSDARG00000009553	guanine nucleotide binding protein (G protein), gamma 3	gng3	285.237	918.3	161.432	207.401	166.287	77.8466	8303	5540.61	3043.18
ENSDARG00000009557	WD repeat containing, antisense to TP73	wrap73	142.221	3.09192	112.773	144.209	173.733	99.4343	457.628	239.132	78.1625
ENSDARG00000009563	solute carrier family 1 (glial high affinity glutamate transporter), member 2b	slc1a2b	0	0	0	22.6845	37.2285	60.1839	0	20.29	0
ENSDARG00000009564	synaptotagmin VIII	syt8	10.3289	3.09192	6.29698	2.43048	2.4819	9.15842	32.8441	31.8842	14.0103
ENSDARG00000009567	SPEG complex locus	SPEG (1 of 2)	92.1656	3.09192	4.00717	176.615	65.3567	37.2879	8504.44	9702.95	17122.7
ENSDARG00000009568	carbonic anhydrase XI	CA11	0	0	0	69.6739	88.5211	13.7376	190.496	68.1163	82.5868
ENSDARG00000009582	Uncharacterized protein	CABZ01009047.1	4.76719	1.54596	6.86943	7.29145	13.2368	5.88756	0	8.6957	10.3233
ENSDARG00000009585	poly(A) polymerase alpha	papola	4096.6	3342.36	4081.01	3587.4	4685	5822.79	3746.42	5179.74	4002.51
ENSDARG00000009594	nuclear receptor subfamily 1, group D, member 2b	nr1d2b	4322.25	2651.32	3881.23	2711.61	2254.39	3215.91	3188.07	4747.85	5328.32
ENSDARG00000009607	cyclin C	ccnc	1187.03	1986.56	2214.82	1156.1	1722.44	2167.93	847.379	2350.74	1670.17
ENSDARG00000009610	regulator of G-protein signaling 12a	rgs12a	0	4.63788	0	0	38.0558	0	162.031	171.015	388.6
ENSDARG00000009612	chitinase, acidic.3	chia.3	0	0	0	0	0	1.96252	0	0	0
ENSDARG00000009621	calcium channel, voltage-dependent, gamma subunit 2b	cacng2b	0	0	0	0	0	0	0	0	0
ENSDARG00000009624	urotensin 2 receptor	UTS2R	0	0	0	1.62032	0	0	709.434	775.366	631.199
ENSDARG00000009626	nuclear receptor binding protein 2	NRBP2 (1 of 2)	389.32	332.381	521.504	738.057	836.401	849.771	308.735	375.364	451.278
ENSDARG00000009629	unc-119 homolog 1	unc119.1	417.923	388.036	364.08	1003.79	1214.48	852.387	488.283	589.858	321.499
ENSDARG00000009637	recoverin	RCVRN (1 of 4)	1.58906	1.54596	0	0	0	0	6.56883	10.145	3.68691
ENSDARG00000009640	proteasome (prosome, macropain) subunit, beta type, 1	psmb1	9683.75	13824	6960.45	5116.17	5571.04	4482.39	8149.73	4068.14	4896.22
ENSDARG00000009653	lipoma HMGIC fusion partner-like 2a	lhfpl2a	288.415	1011.06	274.777	110.182	101.758	130.18	424.784	204.349	248.498
ENSDARG00000009657	FGFR1 oncogene partner 2	fgfr1op2	1917.2	1751.57	1584.55	929.255	1382.42	1274.98	1620.31	1968.13	1797
ENSDARG00000009673	si:ch211-197g15.6	si:ch211-197g15.6	1.58906	306.1	0.572453	11.3423	2.4819	5.88756	0	0	0
ENSDARG00000009677	discs, large (Drosophila) homolog 1	dlg1	787.38	327.743	1719.08	8742.45	7382.83	7284.87	604.332	660.873	483.723
ENSDARG00000009681	mediator complex subunit 27	med27	883.519	1453.2	687.516	916.293	797.518	671.182	766.363	837.685	377.54
ENSDARG00000009685	pyrophosphatase (inorganic) 2	ppa2	922.451	37.103	598.213	734.006	655.222	445.492	1132.03	523.191	715.26
ENSDARG00000009689	dishevelled associated activator of morphogenesis 1b	daam1b	1127.44	615.292	1586.27	1928.99	2491.83	2322.31	904.309	1433.34	1836.82
ENSDARG00000009693	lethal giant larvae homolog 1 (Drosophila)	llgl1	890.67	44.8328	1156.35	565.493	380.558	438.296	8.75844	101.45	2.94953
ENSDARG00000009702	achaete-scute complex-like 1b (Drosophila)	ascl1b	599.077	55.6545	436.209	358.902	665.15	984.53	317.493	362.321	503.632
ENSDARG00000009724	ribophorin II	rpn2	26776.5	17407.5	30606.2	11804.9	10692.9	13167.8	9649.61	12755.1	13533.9
ENSDARG00000009727	twinfilin, actin-binding protein, homolog 2b (Drosophila)	twf2b	0	0	0	0	0	3.27087	0	0	0
ENSDARG00000009733	Uncharacterized protein	KIF21B	1.58906	0	62.3973	322.444	64.5294	87.005	39.413	56.522	5.89906
ENSDARG00000009735	GRB10 interacting GYF protein 2	gigfy2	912.122	1811.86	597.068	937.357	1152.43	997.614	1331.28	392.756	673.967
ENSDARG00000009737	bonnie and clyde	bon	0	0	1.71736	3.24065	6.6184	3.92504	0	0	0
ENSDARG00000009738	calcium channel, voltage-dependent, beta 4a subunit	cacnb4a	0	0	0	0	0	0	17.5169	26.0871	0
ENSDARG00000009740	protein phosphatase 1, regulatory (inhibitor) subunit 7	ppp1r7	496.582	606.016	1180.97	1504.47	1576.83	1171.62	1259.03	1700.01	1045.61
ENSDARG00000009743	EF-hand domain (C-terminal) containing 1	efhc1	0	0	0	29.1658	30.6101	11.1209	10.948	15.9421	35.3943
ENSDARG00000009745	F-box and WD repeat domain containing 2	fbxw2	1214.04	822.45	2310.42	2075.63	2339.61	1979.53	1248.08	1536.24	2450.32
ENSDARG00000009748	DNA fragmentation factor, beta polypeptide (caspase-activated DNase)	dffb	74.6859	403.495	165.439	66.4333	85.2119	62.8006	232.099	186.957	190.982
ENSDARG00000009753	splicing factor 3B	sf3b14	4214.19	7386.59	2467.84	2870.4	2888.11	1587.68	5130.26	2585.52	2940.68
ENSDARG00000009754	zinc finger CCCH-type containing 11A	zc3h11a	1516.76	1977.28	2689.38	1914.41	1825.02	2467.54	2695.41	2092.76	2142.09
ENSDARG00000009764	splicing regulatory glutamine/lysine-rich protein 1	srek1	41.3156	250.445	414.456	313.533	867.838	1635.43	234.288	321.741	525.753
ENSDARG00000009771	protein phosphatase methylesterase 1	ppme1	5883.5	10359.5	9940.07	5947.4	6699.48	5368.8	6676.12	5455.1	7982.9
ENSDARG00000009779	myeloid cell leukemia sequence 1a	mcl1a	37454.2	54006.5	23273.1	16597	21109.4	13810.2	36923.4	21804.5	27507.3
ENSDARG00000009782	myosin, heavy polypeptide 11, smooth muscle a	myh11a	0	0	0	89.9279	10.7549	1.30835	0	5.79713	0
ENSDARG00000009783	disrupted in renal carcinoma 2	dirc2	1442.87	132.952	904.475	791.528	948.914	1007.43	626.228	1894.21	772.776
ENSDARG00000009789	sarcoglycan, delta (dystrophin-associated glycoprotein)	sgcd	0	1.54596	0	53.4707	14.0641	13.7376	3301.93	4402.92	2616.23
ENSDARG00000009793	cofactor required for Sp1 transcriptional activation, subunit 7	crsp7	845.381	1086.81	1384.76	1473.68	1443.64	1567.4	906.498	884.062	474.874
ENSDARG00000009796	kinesin light chain 1a	klc1a	367.073	242.716	408.159	477.995	506.308	646.323	129.187	304.349	474.874
ENSDARG00000009802	chromatin modifying protein 1A	chmp1a	825.518	1219.76	490.019	491.768	474.043	813.791	1381.64	976.817	1026.44
ENSDARG00000009806	small fragment nuclease	smfn	2865.87	4786.29	2237.72	1166.63	1027.51	677.069	1506.45	1102.9	1828.71
ENSDARG00000009822	hairy-related 4, tandem duplicate 4	her4.4	0	0	0	0	0	0	0	0	0
ENSDARG00000009823	POU class 3 homeobox 1	pou3f1	0	0	0	0	0	0	13.1377	0	0.737382
ENSDARG00000009825	matrix metallopeptidase 23bb	mmp23bb	76.275	0	7.44188	7.29145	4.9638	2.61669	4.37922	8.6957	10.3233
ENSDARG00000009830	high density lipoprotein-binding protein a	hdlbpa	18831.2	8598.62	37513.4	16640.7	15592.1	21803.6	18616.1	22597.2	28124.5
ENSDARG00000009837	acylglycerol kinase	agk	847.765	769.888	964.01	552.53	379.731	582.868	599.953	839.135	842.09
ENSDARG00000009839	family with sequence similarity 117, member B	FAM117B (1 of 2)	152.55	238.078	97.8894	173.375	220.889	159.618	19.7065	7.24641	67.1018
ENSDARG00000009844	dual specificity phosphatase 23	DUSP23 (1 of 2)	246.305	94.3035	129.374	87.4975	59.5656	24.8586	278.08	140.58	289.791
ENSDARG00000009850	kinesin family member 3A	KIF3A (1 of 2)	295.566	71.1141	543.257	271.404	268.873	240.736	122.618	365.219	616.451
ENSDARG00000009851	WD repeat domain 41	wdr41	508.5	848.732	648.589	394.549	507.135	949.859	624.039	669.569	904.03
ENSDARG00000009852	cytochrome P450, family 19, subfamily A, polypeptide 1b	cyp19a1b	34.1648	27.8273	81.8607	31.5963	23.1644	23.5502	267.132	218.842	158.537
ENSDARG00000009862	mRNA decapping enzyme	dcps	429.047	66.4762	119.07	253.581	134.023	126.255	525.506	239.132	115.032
ENSDARG00000009864	DEAD (Asp-Glu-Ala-Asp) box polypeptide 55	ddx55	34.9594	304.554	341.754	200.92	317.683	382.037	43.7922	315.944	252.922
ENSDARG00000009867	adenylosuccinate synthase like 1	adssl1	5.56172	12.3677	101.897	91.5483	53.7745	10.4668	497.041	373.915	445.379
ENSDARG00000009868	ddb1 and cul4 associated factor 11	dcaf11	1212.45	35.5571	1890.81	936.547	987.797	1809.44	260.564	1233.34	806.696
ENSDARG00000009870	mitogen-activated protein kinase 8b	mapk8b	843.792	143.774	795.709	792.338	536.918	673.798	317.493	444.93	664.381
ENSDARG00000009871	small nuclear ribonucleoprotein polypeptide C	snrpc	1043.22	1668.09	722.435	720.234	770.217	450.071	1210.85	600.003	1002.1
ENSDARG00000009874	cytochrome P450, family 2, subfamily k, polypeptide 31	cyp2k31	0	0	0	0	0	0	0	0	0
ENSDARG00000009875	v-raf-1 murine leukemia viral oncogene homolog 1a	raf1a	243.127	443.69	773.383	619.774	716.442	832.108	479.525	705.801	1152.53
ENSDARG00000009881	immediate early response 5	ier5	1744.79	1743.84	1075.64	3068.08	2732.57	2863.97	5640.43	10584.1	11063.7
ENSDARG00000009885	sulfotransferase family 3, cytosolic sulfotransferase 1	sult3st1	771.49	241.17	405.869	356.471	500.517	491.284	275.891	420.292	454.227
ENSDARG00000009886	ring finger protein 114	rnf114	295.566	119.039	46.9411	204.161	261.427	78.5008	343.769	284.059	148.214
ENSDARG00000009890	Uncharacterized protein	CR936442.1	0.794531	0	0	104.511	25.6463	0.654173	8.75844	4.34785	1.47476
ENSDARG00000009899	zinc finger protein 385A	znf385a	79.4531	72.6601	16.0287	356.471	260.6	393.812	571.488	871.019	588.431
ENSDARG00000009901	solute carrier family 38, member 5a	slc38a5a	30.9867	32.4651	11.4491	34.837	29.7828	19.6252	87.5844	31.8842	15.485
ENSDARG00000009903	NAD synthetase 1	nadsyn1	286.826	0	208.945	152.31	191.106	147.843	107.291	304.349	257.346
ENSDARG00000009905	no tail a	ntla	0	0	0	0	0	0	2.18961	0	0
ENSDARG00000009922	diencephalon/mesencephalon homeobox 1a	dmbx1a	0	40.1949	0	0.810162	4.9638	12.4293	0	0	0
ENSDARG00000009930	cell adhesion molecule 2a	cadm2a	13320.3	3121.29	9292.05	3277.1	3517.68	2294.84	3231.86	4786.98	4362.35
ENSDARG00000009933	lamin B2	lmnb2	2240.58	4407.53	1958.36	1775.87	1398.97	1814.68	1596.23	389.857	1308.12
ENSDARG00000009939	mitochondrial calcium uptake 2	micu2	297.155	210.25	422.47	781.806	976.214	748.374	418.215	623.192	445.379
ENSDARG00000009941	ELKS/RAB6-interacting/CAST family member 1a	erc1a	162.879	41.7409	38.9268	36.4573	6.6184	25.5127	0	73.9134	0
ENSDARG00000009942	cell division cycle 6 homolog (S. cerevisiae)	cdc6	78.6586	0	49.2309	106.941	122.44	337.553	2.18961	88.4062	123.143
ENSDARG00000009946	ubiquitin-like, containing PHD and RING finger domains, 1	uhrf1	0	0	0	0	0	0	0	0	0
ENSDARG00000009949	fibronectin type III domain containing 4	FNDC4 (1 of 2)	1239.47	2637.41	1783.19	1897.4	2930.3	3863.55	17.5169	57.9713	89.2232
ENSDARG00000009950	endothelial differentiation-related factor 1	edf1	10137.4	15775	8598.24	6371.92	7242.19	4883.4	10253.9	7982.65	7972.57
ENSDARG00000009953	mediator complex subunit 14	med14	595.898	1037.34	423.042	819.884	876.111	943.317	713.813	608.699	713.048
ENSDARG00000009958	Cas-Br-M (murine) ecotropic retroviral transforming sequence	cbl	2065.78	2094.77	2862.84	4453.46	3708.79	2087.47	3126.76	3601.47	2840.4
ENSDARG00000009961	RUN domain containing 3b	rundc3b	79.4531	697.228	179.75	157.171	264.736	296.995	19.7065	231.885	38.3439
ENSDARG00000009965	myelin associated glycoprotein	mag	0	0	0	0	0	0	0	0	0.737382
ENSDARG00000009978	ictacalcin	icn	0	43.2869	89.8751	294.899	569.183	788.278	24.0857	24.6378	56.041
ENSDARG00000009982	family with sequence similarity 199, X-linked	fam199x	518.034	75.752	436.781	512.832	699.069	431.1	534.265	471.017	477.824
ENSDARG00000010002	guanine nucleotide binding protein (G protein), alpha 11a (Gq class)	gna11a	247.894	256.629	200.358	260.872	206.825	95.5093	85.3948	182.61	104.708
ENSDARG00000010008	vimentin	vim	30.9867	1.54596	29.7675	1.62032	9.92761	7.85008	10.948	4.34785	0
ENSDARG00000010010	tripartite motif-containing 13	trim13	737.325	21.6434	795.137	710.512	1152.43	886.404	1219.61	1647.83	2025.59
ENSDARG00000010018	QKI, KH domain containing, RNA binding 2	qki2	104.878	94.3035	46.9411	6.48129	60.3929	104.668	61.3091	20.29	76.6877
ENSDARG00000010021	GrpE-like 1, mitochondrial	grpel1	168.441	241.17	199.786	189.578	231.644	107.939	332.821	71.0149	33.1822
ENSDARG00000010023	Uncharacterized protein	CU856539.1	1412.68	771.434	567.3	1522.29	1323.68	802.016	3100.49	1166.67	1086.9
ENSDARG00000010025	lipolysis stimulated lipoprotein receptor	lsr	2764.97	1018.79	3397.51	3311.94	3232.26	3019.66	1731.98	3342.05	3274.71
ENSDARG00000010029	spondin 1a	spon1a	0	0	0	0	0	0	0	0	0
ENSDARG00000010031	slingshot homolog 1b (Drosophila)	ssh1b	2.38359	0	27.4777	32.4065	31.4374	163.543	37.2234	69.5656	84.7989
ENSDARG00000010032	CKLF-like MARVEL transmembrane domain containing 7	cmtm7	0	0	0	0	5.7911	5.88756	197.065	39.1306	67.8391
ENSDARG00000010035	endo-beta-N-acetylglucosaminidase	engase	523.596	340.111	684.653	828.795	927.404	671.182	674.4	666.67	449.066
ENSDARG00000010042	dynamin 1a	dnm1a	599.077	7.7298	378.964	218.744	279.628	332.32	433.543	259.422	227.851
ENSDARG00000010047	sialidase 3, tandem duplicate 2	neu3.2	0	0	0	0	0	1.30835	0	0	0
ENSDARG00000010051	ubiquitin fusion degradation 1-like	ufd1l	1937.86	3033.17	1463.19	1293.83	1660.39	1819.91	2264.06	1888.42	1589.06
ENSDARG00000010052	N-myc downstream regulated family member 3b	ndrg3b	3708.87	2284.93	3714.07	9892.07	11687.3	8003.81	12872.7	15411.7	12081.3
ENSDARG00000010059	inositol-trisphosphate 3-kinase B	itpkb	2059.43	3928.28	2772.39	6766.47	5883.76	4152.69	5609.78	4411.62	4452.31
ENSDARG00000010070	a disintegrin and metalloproteinase domain 9	adam9	73.8914	378.76	652.596	647.319	623.785	506.33	188.306	430.437	701.25
ENSDARG00000010073	RAB3A interacting protein (rabin3)	rab3ip	2318.44	1811.86	2486.16	1625.18	1392.35	1335.17	1977.22	1773.92	1739.48
ENSDARG00000010075	patched domain containing 3	PTCHD3 (1 of 3)	0	0	0	0	7.4457	0	0	0	0
ENSDARG00000010078	nucleoporin 133	nup133	529.952	55.6545	654.313	772.894	402.068	514.18	560.54	439.133	511.743
ENSDARG00000010083	RNA binding protein, fox-1 homolog (C. elegans) 3	rbfox3	879.546	644.665	896.461	648.939	524.508	578.289	720.382	536.235	307.488
ENSDARG00000010085	procollagen-proline, 2-oxoglutarate 4-dioxygenase (proline 4-hydroxylase), alpha polypeptide 2	p4ha2	1377.72	1926.26	906.192	2721.33	1782.83	1808.79	1600.6	1208.7	919.515
ENSDARG00000010096	solute carrier family 1 (high affinity aspartate/glutamate transporter), member 6	slc1a6	0	0	0	0	0	5.23338	0	0	0
ENSDARG00000010097	coagulation factor IXa	f9a	134.276	234.986	84.723	223.605	210.134	278.678	236.478	244.929	419.57
ENSDARG00000010098	pantothenate kinase 1b	pank1b	2153.97	929.121	1120.29	3215.53	2759.05	2345.21	1749.5	2765.23	1298.53
ENSDARG00000010108	bri3 binding protein	bri3bp	1120.29	411.225	1087.66	1011.08	795.036	767.345	356.906	375.364	496.258
ENSDARG00000010113	NADH dehydrogenase (ubiquinone) 1 beta subcomplex, 8	ndufb8	7070.53	12081.7	4983.2	4293.86	4661.84	3037.98	6621.38	4200.02	5178.63
ENSDARG00000010124	Sp5 transcription factor-like	sp5l	12.7125	0	12.594	0	14.0641	1.96252	0	0	0
ENSDARG00000010130	sphingomyelin phosphodiesterase, acid-like 3B	smpdl3b	173.208	0	172.881	48.6097	111.686	30.092	17.5169	27.5364	0
ENSDARG00000010132	dachshund a	dacha	0	0	246.727	69.6739	80.2481	54.2964	131.377	711.598	626.775
ENSDARG00000010137	LIM-domain binding factor 1a	ldb1a	7671.2	4574.49	4341.48	4365.15	4517.89	6651.63	2964.73	4571.04	4972.17
ENSDARG00000010144	lipid phosphate phosphatase-related protein type 3a	lppr3a	0	0	0	0	0	0	8.75844	5.79713	87.7485
ENSDARG00000010145	torsin family 4, member A	TOR4A (1 of 4)	0	17.0055	16.6011	19.4439	14.8914	23.5502	15.3273	28.9857	14.7476
ENSDARG00000010146	carboxypeptidase A2 (pancreatic)	cpa2	3.17813	0	232.988	98.0296	378.076	287.182	1802.05	462.321	230.801
ENSDARG00000010149	ATP synthase, H+ transporting, mitochondrial F1 complex, alpha subunit 1, cardiac muscle	atp5a1	19929.2	16721.1	25044.2	10374.9	10143.5	11791.5	12060.4	7260.91	13356.9
ENSDARG00000010154	V-set and transmembrane domain containing 4a	vstm4a	29.3977	0	9.15924	0	0	4.57921	0	26.0871	0
ENSDARG00000010155	abl-interactor 1a	abi1a	515.651	1011.06	482.577	906.571	838.055	505.676	1136.41	949.28	468.975
ENSDARG00000010158	neurobeachin b	nbeab	29.3977	15.4596	95.5996	117.473	120.786	107.939	937.153	426.089	294.215
ENSDARG00000010160	ribosomal protein S15a	rps15a	30361.4	47750	15603.3	9262.58	9091.2	6111.28	27716.1	15904.4	12683
ENSDARG00000010169	myeloid differentiation primary response gene (88)	myd88	792.942	1549.05	705.262	1264.66	1767.94	1159.19	2728.25	2804.36	2330.13
ENSDARG00000010181	ArfGAP with SH3 domain, ankyrin repeat and PH domain 2a	asap2a	58.7953	558.091	54.9554	72.9145	26.4736	20.2794	98.5324	110.145	137.89
ENSDARG00000010183	von Willebrand factor A domain containing 5A	VWA5A (1 of 5)	85.0148	15.4596	138.534	100.46	69.4932	101.397	194.875	620.293	1223.32
ENSDARG00000010186	myosin IIIA	myo3a	19.0688	24.7353	32.6298	41.3182	19.8552	86.3508	52.5506	127.537	115.032
ENSDARG00000010191	tetratricopeptide repeat domain 39C	ttc39c	902.588	1992.74	538.105	1617.08	1791.93	955.093	1629.07	566.67	793.423
ENSDARG00000010192	paired box gene 3a	pax3a	4.76719	24.7353	0	0	0	1.96252	24.0857	8.6957	2.94953
ENSDARG00000010194	eukaryotic translation initiation factor 4Bb	eif4bb	2722.86	2028.3	4291.68	2347.85	1855.63	2279.14	1913.72	1408.7	1505.73
ENSDARG00000010207	MAD, mothers against decapentaplegic homolog 3b (Drosophila)	smad3b	530.747	366.392	477.998	461.792	375.594	716.974	113.86	226.088	357.63
ENSDARG00000010231	protein phosphatase, Mg2+/Mn2+ dependent, 1Na (putative)	ppm1na	8.73984	4.63788	1.14491	0.810162	0	1.30835	10.948	2.89857	0
ENSDARG00000010238	RNA binding motif protein 22	rbm22	22.2469	72.6601	36.637	0	0	1.30835	0	0	0.737382
ENSDARG00000010244	ribosomal protein L22-like 1	rpl22l1	11388.8	12812.9	5374.76	2308.96	1994.62	1563.47	11372.8	4746.4	3651.52
ENSDARG00000010246	protein arginine methyltransferase 1	prmt1	21169.5	37869.8	17022.4	10036.3	9867.21	10214.9	18011.7	7753.66	9125.84
ENSDARG00000010248	WD repeat domain 54	wdr54	297.949	1041.98	547.837	679.726	497.208	340.824	350.338	340.581	766.877
ENSDARG00000010250	NAD(P)H dehydrogenase, quinone 1	nqo1	417.129	268.997	106.476	174.995	175.388	138.031	374.423	430.437	525.016
ENSDARG00000010252	Janus kinase 3 (a protein tyrosine kinase, leukocyte)	jak3	0	0	0	0	0	0	0	0	0
ENSDARG00000010255	bridging integrator 2b	bin2b	0	0	0	0	0	0	0	1.44928	0
ENSDARG00000010266	insulin-like growth factor 2 mRNA binding protein 3	igf2bp3	0	0	0	3.24065	2.4819	0	153.273	137.682	252.922
ENSDARG00000010267	dihydropyrimidine dehydrogenase b	dpydb	398.855	9.27575	554.134	742.108	603.929	568.476	418.215	466.669	962.283
ENSDARG00000010270	FEZ family zinc finger 1	fezf1	0	0	0	0	0	0	0	1.44928	0
ENSDARG00000010276	prostaglandin-endoperoxide synthase 2b	ptgs2b	4.76719	4.63788	1.71736	0.810162	0.8273	1.30835	8.75844	21.7392	0
ENSDARG00000010279	secretory carrier membrane protein 2	scamp2	4379.46	5741.69	4154.29	3603.6	4106.72	3217.22	3209.97	3282.63	3310.11
ENSDARG00000010280	cytoplasmic linker associated protein 1a	clasp1a	650.721	445.236	1109.99	1473.68	1517.27	2239.23	1416.68	1682.62	1437.16
ENSDARG00000010281	exportin 4	xpo4	1314.15	312.284	1028.7	1642.2	1219.44	997.614	779.501	688.409	452.753
ENSDARG00000010290	syntaxin 12	stx12	2242.17	2611.12	3771.89	2205.26	3093.28	2906.49	2224.64	3376.83	3764.33
ENSDARG00000010294	fibromodulin b	fmodb	323.374	205.613	246.155	277.885	311.892	244.007	413.836	252.175	212.366
ENSDARG00000010296	potassium voltage-gated channel, subfamily H (eag-related), member 2	KCNH2 (2 of 5)	0.794531	0	0	1.62032	0	0	0	1.44928	0.737382
ENSDARG00000010297	RAB GTPase activating protein 1	RABGAP1	446.527	456.058	603.937	815.023	1200.41	966.868	464.197	1046.38	1103.12
ENSDARG00000010300	TNF receptor-associated factor 3 interacting protein 1	traf3ip1	174.002	37.103	243.292	281.126	196.07	303.536	159.842	123.189	240.387
ENSDARG00000010301	UDP-Gal:betaGlcNAc beta 1,4- galactosyltransferase, polypeptide 6	b4galt6	7003	8836.7	7279.31	9505.63	10489.3	8370.8	4455.86	4324.66	2992.3
ENSDARG00000010312	ceruloplasmin	cp	3.17813	0	0	0.810162	11.5822	19.6252	0	0	0
ENSDARG00000010316	glutaminyl-tRNA synthetase	qars	1625.61	1471.75	4191.5	1429.94	1125.96	1343.67	1350.99	975.367	2344.87
ENSDARG00000010317	G protein-coupled receptor 183	gpr183	0	0	0	25.115	100.931	115.134	0	0	0
ENSDARG00000010318	sushi-repeat-containing protein	srpx	4537.57	4623.96	3329.96	273.835	515.408	442.221	32.8441	15.9421	44.2429
ENSDARG00000010331	chromosome X open reading frame 57	C5HXorf57	11.918	0	4.57962	66.4333	114.995	97.4718	2.18961	28.9857	50.8794
ENSDARG00000010332	zgc:56231	zgc:56231	0	0	0	0	0	0	0	0	0
ENSDARG00000010347	alkaline ceramidase 1	acer1	0	0	0	0	0	0	0	0	0
ENSDARG00000010350	complement component 1, q subcomponent-like 3a	c1ql3a	0	0	0	0	0	0	0	0	0
ENSDARG00000010373		CABZ01053600.1	0	0	0	0	0	0	0	0	0
ENSDARG00000010376	si:ch211-132g1.5	si:ch211-132g1.5	0	0	0	0	23.1644	0	0	15.9421	148.214
ENSDARG00000010378	chymotrypsin-like	CTRL (1 of 3)	0	0	0	0	0	0	0	13.0435	0
ENSDARG00000010381	ring finger protein 2	rnf2	1696.32	2461.17	2631.56	2464.51	2537.33	3037.98	3450.82	4215.96	3665.53
ENSDARG00000010382	carnitine O-acetyltransferase b	cratb	781.024	630.751	1068.2	828.795	871.975	1176.2	788.259	950.729	953.435
ENSDARG00000010384	lysophosphatidic acid receptor 5a	lpar5a	0	0	0	0	0	0	0	0	0
ENSDARG00000010385	septin 4a	sept4a	563.323	1103.81	530.091	29.1658	63.7021	134.76	304.356	44.9278	255.134
ENSDARG00000010400	leucine rich repeat (in FLII) interacting protein 2	lrrfip2	693.626	1157.92	1126.59	813.402	886.039	947.897	722.571	552.177	986.617
ENSDARG00000010407	protein phosphatase 4, regulatory subunit 4	ppp4r4	53.2336	0	13.7389	500.68	379.731	211.298	1217.42	1776.82	1687.87
ENSDARG00000010408	immunoglobulin superfamily, member 9b	igsf9b	36.5484	369.484	297.103	285.177	233.299	215.223	459.818	381.161	932.051
ENSDARG00000010411	epsin 1	epn1	1767.04	575.097	1589.13	1241.17	1312.93	1932.43	1550.24	1569.57	1076.58
ENSDARG00000010415	sirtuin 4	sirt4	228.03	457.604	252.452	391.308	365.667	428.483	416.026	269.567	339.196
ENSDARG00000010420	N-myc downstream regulated gene 1b	ndrg1b	0	0	0	0	6.6184	1.30835	131.377	156.523	47.1924
ENSDARG00000010423	nephrosin	npsn	0	0	0	0	8.273	1.30835	0	0	0
ENSDARG00000010425	scavenger receptor class A, member 5 (putative)	scara5	172.413	6.18384	137.961	568.733	571.665	515.488	2.18961	2.89857	5.16167
ENSDARG00000010432	ELL associated factor 2	eaf2	3674.71	1935.54	2974.46	2513.12	2288.31	2215.68	1563.38	2000.01	2386.91
ENSDARG00000010433	Rho GTPase activating protein 44	ARHGAP44 (1 of 2)	702.366	768.342	425.332	210.642	129.059	177.281	227.719	114.493	220.477
ENSDARG00000010434	clusterin	clu	44792.5	59496.2	70934.3	88118.9	90945.1	113550	24232.4	35713.2	18575.4
ENSDARG00000010437	family with sequence similarity 46, member C	fam46c	125201	38846.9	40794.1	70568.3	79765.8	60999.7	19097.8	19085.6	13663.7
ENSDARG00000010442	ring finger protein 11a	rnf11a	387.731	44.8328	427.05	209.832	406.205	748.374	998.462	1100.01	1033.81
ENSDARG00000010445	TraB domain containing	trabd	661.05	1394.46	760.217	926.015	1064.74	769.307	779.501	533.336	673.23
ENSDARG00000010454	guanylate cyclase activator 1A	guca1a	3.97266	3.09192	13.7389	19.4439	3.3092	8.50425	10.948	24.6378	4.42429
ENSDARG00000010461	NK2 homeobox 1a	nkx2.1a	0.794531	0	0	0.810162	0	0	0	0	0
ENSDARG00000010462	sp9 transcription factor	sp9	0	0	0	0	0	0	0	0	0
ENSDARG00000010472	ATPase, Na+/K+ transporting, alpha 2a polypeptide	atp1a2a	15.8906	12.3677	4.57962	4.05081	6.6184	8.50425	37.2234	36.2321	16.9598
ENSDARG00000010477	purinergic receptor P2X, ligand-gated ion channel, 3a	p2rx3a	0	0	0	0	0	0	0	0	0
ENSDARG00000010478	heat shock protein 90, alpha (cytosolic), class A member 1, tandem duplicate 1	hsp90aa1.1	471.157	219.526	161.432	302.19	215.925	166.16	240.857	231.885	255.134
ENSDARG00000010481	basic leucine zipper and W2 domains 1a	bzw1a	19795	38771.1	16612	8983.07	9829.16	10563.6	17368	6829.02	10653
ENSDARG00000010482	proteoglycan 4a	prg4a	0	0	1.71736	0.810162	4.1365	3.92504	85.3948	23.1885	2.21215
ENSDARG00000010487	SUMO1 activating enzyme subunit 1	sae1	418.718	1686.64	404.724	724.285	779.317	365.029	670.021	237.682	254.397
ENSDARG00000010511	protein regulator of cytokinesis 1a	prc1a	0	4.63788	44.6513	0	13.2368	0	201.444	5.79713	0
ENSDARG00000010514	chemokine (C-X-C motif) receptor 5	CXCR5	0	0	0	7.29145	7.4457	0	0	4.34785	0
ENSDARG00000010515	dishevelled segment polarity protein 1	DVL1 (1 of 3)	130.303	49.4707	41.789	155.551	175.388	33.3628	269.322	175.363	127.567
ENSDARG00000010516	ribosomal protein L21	rpl21	26661.3	31505.1	12753.7	7634.15	7636.81	5109.75	17602.3	11527.6	8744.61
ENSDARG00000010519	period homolog 3 (Drosophila)	per3	1717.78	534.902	388.695	1123.69	1050.67	1130.41	549.592	752.178	882.646
ENSDARG00000010524	si:ch211-282j22.3	si:ch211-282j22.3	358.334	255.083	353.203	366.193	514.581	433.063	17.5169	275.364	286.842
ENSDARG00000010531	secretory carrier membrane protein 4	scamp4	1945.01	1267.69	3050.6	2299.24	2058.32	2331.47	1171.44	2189.87	2082.37
ENSDARG00000010541	zgc:92161	zgc:92161	6.35625	7.7298	28.6226	9.72194	11.5822	5.23338	15.3273	8.6957	2.21215
ENSDARG00000010553	membrane magnesium transporter 1	mmgt1	3732.71	6711.01	1934.32	2891.47	3253.77	2319.7	4547.82	2257.98	2597.06
ENSDARG00000010555	pyruvate dehydrogenase (lipoamide) alpha 1b	pdha1b	0	0	0	0	0	9.8126	76.6363	0	0
[truncated: 31,739 more rows]
