# Supplementary material for: Transcriptome analysis of pancreatic cells across distant species highlights novel important regulator genes
Source: BMC Biol. 2017 Mar 21;15:21. doi: 10.1186/s12915-017-0362-x (PMC5360028; doi:10.1186/s12915-017-0362-x)
Supplement: Additional file 3: Table S2. — Gene expression levels in endocrine, acinar, and ductal cells. The expression is given in Normalized counts for the four replicates of acinar cells, the three replicates of ductal and endocrine cells. The three endocrine datasets were obtained by combining the reads obtained with alpha, beta and delta cell libraries as described in Methods (e.g., endocrine1 data is a mix of alpha1, beta1 and delta1; endocrine2 data is a mix of alpha2, beta2 and delta2) (XLSX 4433 kb) [file 12915_2017_362_MOESM3_ESM.xlsx]

## Sheet: Normalized_count
Table S1: Gene expression levels in endocrine , Acinar and ductal cells (Normalized counts)
Ensembl_ID	Description	Gene Name	endocrine1	endocrine2	endocrine3	acinar1	acinar2	acinar3	acinar4	duct1	duct2	duct3
ENSDARG00000000001	solute carrier family 35, member A5	slc35a5	45.8291	35.6347	102.344	91.1818	992.822	0	294.187	539.184	98.2237	72.2173
ENSDARG00000000002	coiled-coil domain containing 80	ccdc80	2.202	2.77673	0.177989	0	0	174.019	3.87089	1760.83	809.787	1275.84
ENSDARG00000000018	nuclear respiratory factor 1	nrf1	279.241	369.768	466.599	466.04	524.777	407.775	696.759	418.528	646.825	401.207
ENSDARG00000000019	ubiquitin-conjugating enzyme E2H (UBC8 homolog, yeast)	ube2h	1529.15	1445.14	3372.1	466.04	780.074	1150.6	1076.11	1142.47	1407.5	779.68
ENSDARG00000000068	solute carrier family 9 (sodium/hydrogen exchanger), member 3 regulator 1	slc9a3r1	4349.09	4146.12	5083.38	1458.91	737.525	1636.29	421.927	1534.6	917.499	2657.33
ENSDARG00000000069	death associated protein	dap	2452.34	1936.31	1637.06	76840.9	98431.2	77607.1	90269	6074.31	4807.94	2171.87
ENSDARG00000000086	intersectin 1 (SH3 domain protein)	itsn1	431.592	373.933	356.691	481.237	312.03	93.5025	1343.2	197.952	189.75	660.655
ENSDARG00000000102	muscle, skeletal, receptor tyrosine kinase	musk	0	3.85657	4.36074	0	0	0	0	0	0	0.668679
ENSDARG00000000103	myosin, heavy chain 10, non-muscle	myh10	1108.02	773.32	1542.28	455.909	7.09158	509.069	313.542	565.578	472.143	672.023
ENSDARG00000000142	chromosome 5 open reading frame 28	C10H5orf28	433.106	298.499	289.233	182.364	0	5.19459	123.868	269.592	233.839	126.38
ENSDARG00000000151	thyroid hormone receptor alpha a	thraa	145.607	162.13	100.831	96.2475	1503.42	155.838	0	401.56	128.361	327.653
ENSDARG00000000161	intersectin 2a	itsn2a	28.9013	14.9635	38.0897	1656.47	602.785	389.594	1292.88	150.821	88.1781	26.0785
ENSDARG00000000175	homeo box B2a	hoxb2a	0	0	0	0	0	0	0	0	4.46471	5.34943
ENSDARG00000000183	protein tyrosine phosphatase, non-receptor type 4, b	ptpn4b	335.255	305.286	204.599	20.2626	0	225.964	19.3544	0	35.1596	2.00604
ENSDARG00000000189	sema domain, transmembrane domain (TM), and cytoplasmic domain, (semaphorin) 6E	sema6e	127.991	139.762	96.2923	40.5253	14.1832	5.19459	0	0	19.5331	12.7049
ENSDARG00000000212	zgc:92061	zgc:92061	0.412875	0	2.49185	0	0	0	0	0	0	0
ENSDARG00000000229	ubiquitin specific peptidase 49	usp49	32.8924	35.6347	27.7664	25.3283	0	0	30.9671	0	1.67427	0
ENSDARG00000000241	solute carrier family 40 (iron-regulated transporter), member 1	slc40a1	68.262	61.3966	85.6129	739.586	1985.64	142.851	1834.8	356.314	295.229	117.688
ENSDARG00000000324	DDB1 and CUL4 associated factor 8	DCAF8	165.288	192.212	90.6856	81.0505	56.7327	12.9865	61.9342	250.74	217.097	128.386
ENSDARG00000000349	chromosome 11 open reading frame 70	C21H11orf70	2.47725	0.154263	2.58085	0	0	28.5702	0	0	0	4.68075
ENSDARG00000000369	protein kinase, AMP-activated, gamma 3b non-catalytic subunit	prkag3b	0	0	0	50.6566	14.1832	0	0	0	19.5331	17.3857
ENSDARG00000000370	trio Rho guanine nucleotide exchange factor b	triob	204.511	135.289	281.312	0	7.09158	0	0	15.0821	45.2052	10.0302
ENSDARG00000000380	phosphodiesterase 6A, cGMP-specific, rod, alpha	pde6a	3.303	0	3.55979	10.1313	7.09158	0	0	22.6231	10.6037	20.0604
ENSDARG00000000384	solute carrier family 15, member 4	slc15a4	500.68	560.746	281.757	227.955	1467.96	101.294	476.119	98.0335	103.247	91.609
ENSDARG00000000394	matrin 3-like 1.1	matr3l1.1	1214.54	941.158	1551.8	542.025	312.03	836.328	2465.75	1240.5	1036.37	946.85
ENSDARG00000000423	Rieske (Fe-S) domain containing	RFESD (1 of 4)	58.353	87.9299	74.9336	25.3283	0	145.448	11.6127	0	12.278	15.3796
ENSDARG00000000442	solute carrier family 39 (zinc transporter), member 13	slc39a13	271.259	294.488	120.855	45.5909	28.3663	98.6971	3.87089	1.88526	46.3214	29.4219
ENSDARG00000000460	novel immune-type receptor 2b	nitr2b	0	0	0	0	0	0	0	0	0	0
ENSDARG00000000472	contactin 2	cntn2	86.0157	94.2546	167.488	0	0	0	0	0	0.558089	0
ENSDARG00000000474	troponin I, skeletal, slow a	tnni1a	0	0	0	0	0	0	0	0	0	0
ENSDARG00000000476	PMS1 postmeiotic segregation increased 1 (S. cerevisiae)	pms1	21.4695	61.5509	33.818	40.5253	0	46.7513	0	3.77052	128.361	51.4883
ENSDARG00000000489	UPF3 regulator of nonsense transcripts homolog B (yeast)	upf3b	503.157	520.483	642.809	192.495	99.2822	451.929	1362.55	1018.04	1338.86	358.412
ENSDARG00000000503	syntaxin 1B	stx1b	2142.68	1378.49	2158.83	0	14.1832	0	0	9.4263	73.6678	87.597
ENSDARG00000000516	ankyrin and armadillo repeat containing	ankar	8.808	2.931	7.20857	0	0	192.2	0	1.88526	1.11618	0
ENSDARG00000000529	oral-facial-digital syndrome 1	ofd1	38.6726	72.9664	87.0368	0	191.473	225.964	0	113.116	93.2009	96.9585
ENSDARG00000000540	asparagine synthetase domain containing 1	asnsd1	247.587	368.843	366.035	643.338	63.8243	366.218	371.605	135.739	106.595	224.676
ENSDARG00000000542	general transcription factor IIE, polypeptide 1, alpha	gtf2e1	129.505	212.42	182.884	136.773	0	18.1811	0	0	83.7134	135.073
ENSDARG00000000551	solute carrier family 1 (glutamate/neutral amino acid transporter), member 4	slc1a4	19257.7	21448.3	24211	33321.9	40677.3	40115.2	16757.1	84.8367	691.473	681.384
ENSDARG00000000563	titin b	ttnb	0.137625	1.69689	1.06794	40.5253	0	0	0	39.5905	14.5103	8.02415
ENSDARG00000000567	zinc finger protein 281	ZNF281 (1 of 2)	152.489	128.192	154.317	106.379	0	20.7783	154.835	435.495	114.408	139.754
ENSDARG00000000568	elongation factor RNA polymerase II	ell	1200.09	1299.36	1310.98	1757.78	3354.32	1194.75	460.635	801.235	617.805	862.596
ENSDARG00000000588	GRP1 (general receptor for phosphoinositides 1)-associated scaffold protein	grasp	5.505	17.2774	10.4124	0	269.48	161.032	545.795	62.2136	242.211	627.89
ENSDARG00000000606	dynein, axonemal, heavy polypeptide 7 like	dnah7l	145.607	123.41	68.7929	0	0	0	0	5.65578	7.81325	0.668679
ENSDARG00000000631	protein tyrosine phosphatase, non-receptor type 4, a	ptpn4a	239.055	196.531	295.818	141.838	42.5495	233.756	0	377.052	602.736	467.407
ENSDARG00000000638	opsin 1 (cone pigments), medium-wave-sensitive, 4	opn1mw4	0	0	0	0	0	0	0	18.8526	10.6037	0
ENSDARG00000000651	O-sialoglycoprotein endopeptidase-like 1	osgepl1	21.3319	31.0068	40.0476	40.5253	85.099	59.7377	0	0	95.4333	0.668679
ENSDARG00000000656	proteasome (prosome, macropain) subunit, beta type, 9a	psmb9a	92.484	110.298	111.866	344.465	7.09158	129.865	313.542	618.365	684.217	886.669
ENSDARG00000000666	cellular repressor of E1A-stimulated genes 2	creg2	1984.28	2119.26	2853.53	2857.03	2219.67	4028.4	4377.97	3962.82	1869.6	1347.39
ENSDARG00000000690	synaptophysin-like 2b	sypl2b	67.7115	96.4143	21.9817	5.06566	0	0	228.382	620.25	539.672	450.69
ENSDARG00000000729	death-associated protein 6	daxx	136.937	151.023	162.237	278.611	49.6411	15.5838	3.87089	120.657	189.192	176.531
ENSDARG00000000730	solute carrier family 6 (neurotransmitter transporter, GABA), member 13	slc6a13	232.999	161.359	354.555	10.1313	7.09158	0	30.9671	380.822	330.389	86.2596
ENSDARG00000000747	leucine carboxyl methyltransferase 2	lcmt2	11.8358	33.6293	44.4974	5.06566	0	93.5025	0	9.4263	3.90662	2.67472
ENSDARG00000000760	zinc finger protein 511	znf511	137.9	164.136	120.677	50.6566	0	49.3486	174.19	377.052	230.491	60.8498
ENSDARG00000000767	spleen focus forming virus (SFFV) proviral integration oncogene spi1b	spi1b	3.8535	3.85657	2.13587	0	0	350.635	0	22.6231	31.253	6.01811
ENSDARG00000000779	suppressor of ypt1	sly1	1884.78	1789.14	2214.19	1950.28	2006.92	1973.94	4788.29	610.824	530.185	754.939
ENSDARG00000000796	nuclear receptor subfamily 4, group A, member 1	nr4a1	30049.2	26308.2	27592.4	835.833	4290.41	2885.59	5616.65	7139.48	10803.5	6543.03
ENSDARG00000000804	Ras association (RalGDS/AF-6) domain family 6	rassf6	5.78025	3.23952	8.81048	0	0	0	0	233.772	114.966	44.1328
ENSDARG00000000830	TEL2, telomere maintenance 2, homolog (S. cerevisiae)	telo2	148.085	164.599	249.363	177.298	0	322.064	0	3.77052	31.253	34.1026
ENSDARG00000000837	sorting nexin 9a	snx9a	336.631	461.092	707.152	460.975	553.144	480.499	3150.9	49.0167	155.707	117.019
ENSDARG00000000853	dual serine/threonine and tyrosine protein kinase	dstyk	114.504	80.371	40.4036	141.838	42.5495	7.79188	681.276	103.689	308.065	459.383
ENSDARG00000000857	mitogen-activated protein kinase 14a	mapk14a	2872.51	4306.4	5777.98	871.293	205.656	703.866	975.463	1657.14	787.464	1673.7
ENSDARG00000000861	scribbled homolog (Drosophila)	scrib	485.541	267.646	554.437	597.747	127.649	363.621	750.952	7.54104	66.4126	56.169
ENSDARG00000000887	gametocyte specific factor 1	GTSF1	1.23863	3.23952	1.15693	0	0	85.7107	0	147.05	178.589	15.3796
ENSDARG00000000906	src kinase associated phosphoprotein 2	skap2	11.6981	25.2991	12.7262	0	0	0	0	516.561	694.821	1491.15
ENSDARG00000000935	unkempt homolog (Drosophila)	unk	143.13	97.8027	86.6809	162.101	14.1832	155.838	0	41.4757	47.9957	46.1389
ENSDARG00000000943	DAZ interacting zinc finger protein 1	dzip1	308.005	507.679	414.092	0	7.09158	0	0	3.77052	10.0456	0
ENSDARG00000000966	nuclear receptor co-repressor 2	ncor2	1547.73	1437.42	2027.03	471.106	1404.13	519.459	379.347	4469.95	2870.25	3055.19
ENSDARG00000000972	pyruvate carboxylase a	pcxa	1294.91	1098.51	1739.31	1109.38	574.418	4534.87	2492.85	1121.73	772.395	565.703
ENSDARG00000001009	chloride intracellular channel 6	CLIC6	0.82575	0	1.06794	0	0	0	0	0	0	0
ENSDARG00000001014	myosin, heavy polypeptide 9b, non-muscle	myh9b	460.631	292.791	567.875	693.995	248.205	163.629	19.3544	546.725	313.646	127.049
ENSDARG00000001015	zinc finger protein 384 like	znf384l	33.3053	16.9689	16.82	20.2626	49.6411	25.9729	0	11.3116	15.0684	5.34943
ENSDARG00000001057	bystin-like	bysl	173.82	143.31	138.832	1327.2	2453.69	625.948	700.63	60.3283	93.759	288.201
ENSDARG00000001127	solute carrier family 17 (sodium-dependent inorganic phosphate cotransporter), member 6a	slc17a6a	0.5505	0	0	0	0	0	0	1.88526	0.558089	0
ENSDARG00000001129	Dicer1, Dcr-1 homolog (Drosophila)	dicer1	1470.25	1079.38	1245.57	2598.68	1425.41	1010.35	723.856	401.56	584.877	647.281
ENSDARG00000001154	RIMS binding protein 2	rimbp2	262.451	212.112	252.122	20.2626	0	0	0	0	6.69707	1.33736
ENSDARG00000001162	matrin 3-like 1.1	matr3l1.1	667.344	617.977	773.809	172.232	191.473	296.091	1354.81	897.384	1086.6	730.198
ENSDARG00000001169	hydroxysteroid (17-beta) dehydrogenase 8	hsd17b8	199.832	326.266	227.916	491.369	382.946	319.467	228.382	239.428	275.696	239.387
ENSDARG00000001210	ADP-ribosylation factor-like 14 effector protein	arl14ep	189.647	206.712	179.502	111.444	99.2822	116.878	3.87089	162.132	207.609	228.688
ENSDARG00000001220	MYC binding protein 2	mycbp2	1273.58	855.079	990.6	2284.61	1333.22	1612.92	263.22	1853.21	1189.85	1200.28
ENSDARG00000001234	mitogen-activated protein kinase kinase kinase kinase 2-like	map4k2l	6.33075	2.931	10.5904	70.9192	241.114	98.6971	38.7089	109.345	18.975	7.35547
ENSDARG00000001241	poly-U binding splicing factor b	puf60b	839.926	1001.32	1338.75	2466.97	829.715	3070	1865.77	250.74	581.529	684.727
ENSDARG00000001244	serine/arginine repetitive matrix 1	srrm1	3176.11	2726.75	3887.82	3155.9	2347.31	3901.13	2318.66	3372.73	2150.88	2285.55
ENSDARG00000001249	polycomb group ring finger 1	pcgf1	72.666	148.709	59.1815	20.2626	0	0	100.643	9.4263	170.217	247.411
ENSDARG00000001259	growth arrest-specific 2	GAS2	0.27525	0	0	0	0	0	0	5.65578	1.11618	0
ENSDARG00000001285	RNA binding motif protein 14b	rbm14b	66.7482	124.49	88.5498	81.0505	56.7327	2.59729	27.0962	116.886	138.406	353.063
ENSDARG00000001303	proteasome (prosome, macropain) subunit, beta type, 8	psmb8	126.065	167.838	152.359	222.889	14.1832	394.789	886.433	1342.3	1235.61	2814.47
ENSDARG00000001313	G2/M-phase specific E3 ubiquitin ligase	g2e3	9.08325	0	4.09376	0	0	0	0	0	0.558089	0
ENSDARG00000001354	solute carrier family 6 (neurotransmitter transporter, GABA), member 13 like	slc6a13l	0	0.462789	2.22487	15.197	163.106	0	0	0	151.8	53.4943
ENSDARG00000001414	multiple C2 domains, transmembrane 2a	mctp2a	0.5505	0	0.711958	0	0	132.462	0	0	23.9978	0.668679
ENSDARG00000001431	actinin alpha 3b	actn3b	0.137625	0.925578	12.3703	207.692	92.1906	5.19459	0	1.88526	7.25516	2.67472
ENSDARG00000001437	solute carrier family 2 (facilitated glucose transporter), member 1a	slc2a1a	0.688125	8.3302	8.98847	0	0	0	0	0	0	0
ENSDARG00000001442	inositol polyphosphate phosphatase-like 1b	inppl1b	0	2.931	1.15693	0	0	0	0	1.88526	33.4854	3.3434
ENSDARG00000001447	mesoderm induction early response 1b	mier1b	59.8669	53.2207	44.9423	55.7222	0	140.254	123.868	96.1482	138.406	91.609
ENSDARG00000001452	a disintegrin and metalloproteinase domain 8a	adam8a	9.08325	8.3302	4.53873	0	0	176.616	905.787	194.182	194.215	76.8981
ENSDARG00000001463	zgc:165525	zgc:165525	137.075	90.5523	150.49	20.2626	0	0	0	0	11.7199	2.00604
ENSDARG00000001470	major histocompatibility complex class I ZEA	mhc1zea	377.368	365.757	475.232	91.1818	70.9158	0	23.2253	22.6231	32.3692	36.1087
ENSDARG00000001498	src kinase associated phosphoprotein 1	skap1	5.505	5.55347	5.87365	20.2626	0	25.9729	38.7089	1651.49	2745.8	2446.03
ENSDARG00000001549	sp3a transcription factor	sp3a	554.491	504.594	578.377	390.056	262.389	581.794	1002.56	10001.3	3196.18	671.354
ENSDARG00000001557	translocase of outer mitochondrial membrane 34	tomm34	427.051	377.019	317.711	562.288	787.166	605.169	0	806.891	501.722	925.452
ENSDARG00000001558	kinesin family member C1	kifc1	33.3053	13.2666	12.9042	0	0	80.5161	0	0	39.0662	16.717
ENSDARG00000001559	CUB and Sushi multiple domains 2	csmd2	64.959	53.5292	106.438	0	0	0	0	18.8526	7.25516	0
ENSDARG00000001572	perforin 1.3	prf1.3	0	0	0	0	0	0	0	1.88526	0.558089	0
ENSDARG00000001578	enoyl Coenzyme A hydratase, short chain, 1, mitochondrial	echs1	2142.68	2074.37	1968.39	1864.16	4340.05	2815.47	3630.89	1939.93	2235.71	1188.24
ENSDARG00000001621	nuclear transcription factor Y, alpha, like	nfyal	45.0034	38.4115	58.3805	60.7879	42.5495	51.9459	50.3215	184.755	131.151	64.8619
ENSDARG00000001634	kin of IRRE like a	kirrela	105.008	53.8378	58.6475	0	0	33.7648	58.0633	148.936	57.4832	36.1087
ENSDARG00000001637	Uncharacterized protein	CU695232.1	12.3863	9.10151	6.58561	0	7.09158	0	0	9.4263	47.4376	48.8136
ENSDARG00000001656	proteasome (prosome, macropain) subunit, beta type, 10	psmb10	6.606	6.63331	8.18752	75.9848	28.3663	15.5838	54.1924	984.106	577.064	1820.14
ENSDARG00000001676	glycoprotein M6Bb	gpm6bb	144.369	130.198	113.913	5.06566	56.7327	23.3756	23.2253	420.413	235.514	33.434
ENSDARG00000001686	uridine-cytidine kinase 1-like 1a	uckl1a	26.2864	10.3356	30.9702	5.06566	0	0	0	0	0.558089	0
ENSDARG00000001710	flotillin 1a	flot1a	1613.93	1150.18	1898.52	0	21.2748	64.9323	0	0	17.3008	139.754
ENSDARG00000001712	Uncharacterized protein	CR855338.1	83.5384	75.4346	117.562	5.06566	7.09158	7.79188	77.4177	0	2.79045	0
ENSDARG00000001721	otoconin 90	oc90	11.2853	13.8837	27.4104	15.197	0	12.9865	19.3544	32.0494	19.5331	14.7109
ENSDARG00000001729	striatin, calmodulin binding protein 3	strn3	746.341	681.996	627.769	673.732	191.473	210.381	425.797	1125.5	714.912	2179.89
ENSDARG00000001733	GULP, engulfment adaptor PTB domain containing 1a	gulp1a	169.416	145.316	126.551	1160.04	1673.61	514.264	2423.17	895.498	709.889	353.731
ENSDARG00000001734	FK506 binding protein 8	fkbp8	1099.49	1162.22	1188.79	486.303	1347.4	270.118	390.959	246.969	522.93	180.543
ENSDARG00000001754	nucleolar complex associated 2 homolog (S. cerevisiae)	noc2l	188.959	216.277	418.542	932.081	85.099	719.45	952.238	33.9347	205.377	319.629
ENSDARG00000001760	tenascin XB	TNXB	0	2.77673	0.800953	0	0	127.267	0	3.77052	1.11618	0
ENSDARG00000001767	solute carrier family 29 (nucleoside transporters), member 2	slc29a2	0.963375	0.771315	20.0238	0	0	148.046	0	20.7379	183.611	8.02415
ENSDARG00000001769	protein tyrosine phosphatase, receptor type, A	ptpra	442.74	413.27	299.467	324.202	411.312	23.3756	383.218	936.974	910.802	2017.4
ENSDARG00000001771	otolin 1a	otol1a	1.37625	0	0	0	0	0	0	0	0	0.668679
ENSDARG00000001776	stromal interaction molecule 2b	stim2b	1.92675	0	0	30.3939	7.09158	103.892	0	20.7379	9.48752	1.33736
ENSDARG00000001777	nucleoporin 155	nup155	513.066	229.697	547.051	607.879	1014.1	319.467	1316.1	292.215	18.975	88.2656
ENSDARG00000001781	tetraspanin 11	tspan11	743.588	911.385	1025.84	45.5909	7.09158	106.489	0	1642.06	1074.32	2952.89
ENSDARG00000001782	protein kinase, cAMP-dependent, catalytic, beta a	prkacba	50.7836	57.5401	72.7977	5.06566	28.3663	18.1811	19.3544	60.3283	46.3214	18.723
ENSDARG00000001784	homeo box A5a	hoxa5a	0.27525	0	0	0	0	0	0	0	0	0
ENSDARG00000001785	iroquois homeobox protein 2, a	irx2a	5.505	2.62247	1.06794	0	0	0	0	3.77052	3.34854	0.668679
ENSDARG00000001788	ATP synthase, H+ transporting, mitochondrial F1 complex, O subunit	atp5o	6269.92	6442.64	4785.51	12679.3	27210.4	14544.8	21375	10644.2	9412.17	10967
ENSDARG00000001803	potassium voltage-gated channel, subfamily H (eag-related), member 6	kcnh6	657.848	943.626	657.671	0	14.1832	0	0	111.23	16.7427	21.3977
ENSDARG00000001804	zgc:112148	zgc:112148	855.615	767.612	529.875	1387.99	2914.64	1231.12	2128.99	1155.66	1035.81	1276.51
ENSDARG00000001807	tumor necrosis factor receptor superfamily, member 21	tnfrsf21	1294.78	1364.46	1635.1	0	886.448	0	0	1051.97	785.79	458.714
ENSDARG00000001817	Uncharacterized protein	CABZ01112877.1	14.7259	11.4155	13.5272	45.5909	78.0074	10.3892	0	0	0.558089	0
ENSDARG00000001818	complement component 3	C3 (1 of 9)	22.4329	12.6496	17.087	0	0	0	0	37.7052	4.46471	4.01207
ENSDARG00000001825	WD repeat domain 96	wdr96	78.4463	87.4671	74.4886	0	0	31.1675	0	0	33.4854	0
ENSDARG00000001829	zgc:112982	zgc:112982	483.339	595.455	725.93	314.071	234.022	412.97	1207.72	614.595	1336.07	934.145
ENSDARG00000001832	si:ch1073-403i13.1	si:ch1073-403i13.1	66.3353	120.942	58.0246	15.197	120.557	854.509	1738.03	17118.2	4027.17	3631.6
ENSDARG00000001835	sodium leak channel, non-selective	nalcn	2850.9	2232.65	4286.79	354.596	432.587	132.462	270.962	567.463	347.69	474.762
ENSDARG00000001857	AF4/FMR2 family, member 4	aff4	353.696	326.112	240.731	172.232	914.814	155.838	23.2253	39.5905	197.564	29.4219
ENSDARG00000001859	developing brain homeobox 1b	dbx1b	1.6515	0	0.0889947	0	0	0	0	0	0.558089	0
ENSDARG00000001870	ATPase, Na+/K+ transporting, alpha 1a polypeptide, tandem duplicate 4	atp1a1a.4	6.19313	8.48446	15.5741	10.1313	7.09158	2.59729	7.74177	980.335	342.109	293.55
ENSDARG00000001873	phosphoglycerate dehydrogenase	phgdh	1566.31	1811.66	2134	222.889	312.03	454.526	11.6127	9.4263	16.1846	74.8921
ENSDARG00000001879	neuron navigator 2b	nav2b	2127.68	1527.2	2106.42	40.5253	134.74	7.79188	394.83	1.88526	20.6493	16.0483
ENSDARG00000001880	syntaxin 3A	stx3a	370.624	512.307	485.466	324.202	312.03	257.132	363.863	458.118	177.472	224.676
ENSDARG00000001881	calcium channel, voltage-dependent, beta 3a	cacnb3a	55.6005	47.6672	27.0544	0	0	0	0	1.88526	0.558089	0.668679
ENSDARG00000001882	kelch repeat and BTB (POZ) domain containing 12	kbtbd12	11.8358	23.7565	20.0238	0	7.09158	0	0	3.77052	1.11618	0
ENSDARG00000001888	protein phosphatase, Mg2+/Mn2+ dependent, 1Ba	ppm1ba	412.875	542.234	267.696	562.288	326.213	529.848	1312.23	197.952	189.192	153.796
ENSDARG00000001889	tubulin, alpha 1a	tuba1a	535.361	651.452	731.181	0	0	12.9865	81.2886	1.88526	1.67427	25.4098
ENSDARG00000001890	STT3, subunit of the oligosaccharyltransferase complex, homolog B (S. cerevisiae)	stt3b	286.948	396.147	262.534	1590.62	382.946	927.234	522.57	403.446	351.038	217.321
ENSDARG00000001891	synaptotagmin XIVb	syt14b	24.4973	10.4899	24.4736	0	0	0	0	3.77052	12.8361	4.01207
ENSDARG00000001897	mannosidase, alpha, class 2B, member 1	man2b1	1330.01	843.201	1194.31	151.97	226.931	457.124	615.471	659.841	553.066	403.882
ENSDARG00000001898	mannosidase, endo-alpha	manea	101.567	140.071	180.036	146.904	319.121	158.435	247.737	26.3936	287.974	137.748
ENSDARG00000001906	si:dkey-247m21.3	si:dkey-247m21.3	0	0	0	0	0	0	0	0	0	0
ENSDARG00000001909	Uncharacterized protein	CR388015.1	1606.77	1367.85	1653.26	5.06566	21.2748	0	0	0	18.975	46.1389
ENSDARG00000001910	RAR-related orphan receptor A, paralog b	rorab	546.371	509.685	610.148	962.475	865.173	1259.69	418.056	1811.73	1495.12	1303.92
ENSDARG00000001912	dopamine receptor D4 related sequence	drd4-rs	5.505	12.1868	22.5157	0	0	51.9459	0	0	2.23236	0
ENSDARG00000001913	palmdelphin a	palmda	5.505	1.69689	4.27175	0	0	0	0	9.4263	7.25516	0
ENSDARG00000001915	polyhomeotic-like 2b	phc2b	0	0.154263	0	0	0	41.5567	104.514	0	0	0
ENSDARG00000001929	PTEN induced putative kinase 1	pink1	167.214	151.949	120.321	75.9848	78.0074	101.294	30.9671	120.657	154.591	192.58
ENSDARG00000001930	kelch-like 15 (Drosophila)	klhl15	91.6583	130.969	167.488	50.6566	14.1832	18.1811	0	0	83.7134	77.5668
ENSDARG00000001933	protein kinase, AMP-activated, gamma 2 non-catalytic subunit b	prkag2b	0.5505	0	3.55979	5.06566	0	0	0	258.281	40.1824	3.3434
ENSDARG00000001937	Uncharacterized protein	CABZ01043017.1	0	0	0	0	0	0	0	0	0	0
ENSDARG00000001939	beta-1,3-glucuronyltransferase 3 (glucuronosyltransferase I)	b3gat3	116.018	164.599	147.286	187.429	134.74	129.865	0	0	2.79045	53.4943
ENSDARG00000001940	DnaJ (Hsp40) homolog, subfamily C, member 1	dnajc1	2522.12	2254.55	2683.19	7112.18	5517.25	9448.95	7722.42	897.384	1375.13	1671.7
ENSDARG00000001950	adenylate kinase 1	ak1	128.542	112.149	135.45	111.444	0	124.67	0	0	16.1846	339.689
ENSDARG00000001953	6-phosphofructo-2-kinase/fructose-2,6-biphosphatase 3	pfkfb3	110.926	60.4711	80.9852	0	418.403	33.7648	402.572	3651.75	2851.28	1628.23
ENSDARG00000001968	dedicator of cytokinesis 5	dock5	21.3319	6.63331	22.6047	65.8535	0	88.308	0	806.891	332.621	137.748
ENSDARG00000001969	taxilin gamma	txlng	28.7636	38.2572	19.5788	35.4596	0	0	0	1.88526	5.58089	0.668679
ENSDARG00000001971	collagen triple helix repeat containing 1b	cthrc1b	1.23863	0	0.0889947	0	0	0	0	16.9673	0	0.668679
ENSDARG00000001972	tyrosylprotein sulfotransferase 2	tpst2	3.02775	3.39378	2.49185	0	21.2748	0	0	50.902	70.8773	17.3857
ENSDARG00000001975	hydroxysteroid 11-beta dehydrogenase 2	hsd11b2	0	0.154263	8.63249	30.3939	1191.39	877.885	472.248	5.65578	52.4604	78.2355
ENSDARG00000001976	si:ch211-13k12.1	si:ch211-13k12.1	0	2.931	2.49185	0	0	0	0	7.54104	0	0
ENSDARG00000001993	myosin, heavy chain b	myhb	6.606	3.85657	0.711958	0	0	0	0	0	21.7655	15.3796
ENSDARG00000001994	syntaxin binding protein 1a	stxbp1a	3811.66	2900.3	3526.95	0	56.7327	85.7107	0	1.88526	6.69707	48.8136
ENSDARG00000001999	ADAM metallopeptidase with thrombospondin type 1 motif, 18	adamts18	1.51388	4.1651	4.98371	0	0	0	0	0	0	0.668679
ENSDARG00000002002	LIM and cysteine-rich domains 1	lmcd1	0	0.925578	1.42392	0	0	0	0	35.8199	143.987	133.067
ENSDARG00000002006	retinoid x receptor, beta b	rxrbb	71.1522	39.6456	47.0782	111.444	28.3663	75.3215	15.4835	62.2136	199.238	209.965
ENSDARG00000002013	growth factor receptor-bound protein 10a	grb10a	947.549	1335.92	1665.8	3019.13	2148.75	3311.55	5330.21	27835.9	7985.14	5839.57
ENSDARG00000002016	peptidylprolyl isomerase (cyclophilin)-like 2	ppil2	547.472	851.223	838.419	238.086	255.297	184.408	1807.7	772.956	546.927	274.158
ENSDARG00000002020	rapamycin-insensitive companion of mTOR b	rictorb	462.007	374.859	644.055	141.838	0	0	0	290.33	448.704	226.014
ENSDARG00000002021	phosphorylase, glycogen; brain	pygb	298.784	364.369	517.237	293.808	7.09158	303.883	1347.07	88.6072	397.918	215.315
ENSDARG00000002026	QKI, KH domain containing, RNA binding b	qkib	0	2.46821	2.58085	0	0	0	0	0	0	0
ENSDARG00000002031	TOX high mobility group box family member 4	tox4	505.084	498.886	533.167	354.596	92.1906	296.091	178.061	32.0494	117.757	230.694
ENSDARG00000002037	6-phosphofructo-2-kinase/fructose-2,6-biphosphatase 2b	pfkfb2b	472.192	567.225	530.142	314.071	269.48	296.091	367.734	674.923	85.9457	113.007
ENSDARG00000002046	bloodthirsty-related gene family, member 29	btr29	15.8269	2.00542	7.92053	0	0	10.3892	0	1.88526	22.3236	2.00604
ENSDARG00000002060	BRF2, subunit of RNA polymerase III transcription initiation factor, BRF1-like	brf2	21.3319	29.31	24.0286	25.3283	255.297	46.7513	0	69.7546	2.79045	2.67472
ENSDARG00000002071	adenylosuccinate synthase	adss	101.017	43.1936	49.4811	25.3283	0	0	0	0	26.7883	30.7592
ENSDARG00000002077	menage a trois homolog 1	mnat1	112.577	145.161	85.7909	81.0505	0	158.435	19.3544	254.51	108.827	106.32
ENSDARG00000002082	casein kinase 2 alpha 1	ck2a1	1132.38	1178.11	906.322	1676.73	1510.51	1651.88	1428.36	899.269	777.418	2546.33
ENSDARG00000002084	laminin, beta 2 (laminin S)	lamb2	449.621	957.818	1724.09	30.3939	0	0	0	0	8.92943	3.3434
ENSDARG00000002097	si:dkeyp-52c3.7	si:dkeyp-52c3.7	7.84463	4.93641	6.14064	25.3283	0	10.3892	7.74177	9.4263	10.0456	12.7049
ENSDARG00000002127	signal transducing adaptor molecule (SH3 domain and ITAM motif) 1	stam	687.437	772.086	947.794	1119.51	815.532	1511.62	85.1595	420.413	414.66	580.413
ENSDARG00000002128	CWF19-like 1, cell cycle control	cwf19l1	228.87	217.511	293.327	233.02	156.015	415.567	1207.72	284.674	296.345	147.778
ENSDARG00000002129	solute carrier family 5 (sodium/glucose cotransporter), member 2	slc5a2	2.202	3.08526	0.0889947	0	0	0	0	0	3.90662	1.33736
ENSDARG00000002131	cugbp, Elav-like family member 2	celf2	278.415	308.834	178.523	0	0	122.073	0	331.806	50.228	4.01207
ENSDARG00000002148	dishevelled segment polarity protein 3	DVL3 (1 of 2)	355.623	293.1	150.045	182.364	347.488	132.462	61.9342	254.51	184.169	331.665
ENSDARG00000002165	proteasome activator subunit 1	psme1	1076.5	1008.73	1045.96	693.995	127.649	716.853	580.633	889.843	1464.98	2358.43
ENSDARG00000002167	calcium channel, voltage-dependent, beta 1 subunit	cacnb1	2798.74	2652.86	2989.51	2745.59	2099.11	2015.5	170.319	412.872	247.234	563.697
ENSDARG00000002168	transformer 2 beta homolog (Drosophila)	tra2b	596.192	684.773	611.75	729.455	92.1906	916.844	483.861	263.936	415.776	401.207
ENSDARG00000002172	apelin receptor a	aplnra	17.7536	1.07984	1.06794	20.2626	0	7.79188	0	0	0	0
ENSDARG00000002174	integrin alpha FG-GAP repeat containing 2	itfg2	345.714	389.36	382.944	420.449	361.671	657.115	363.863	128.198	196.447	195.254
ENSDARG00000002184	immunoglobulin (CD79A) binding protein 1	igbp1	541.83	606.253	828.185	547.091	1241.03	438.943	0	152.706	304.159	457.377
ENSDARG00000002190	chromatin modifying protein 2Bb	chmp2bb	538.527	511.073	464.108	496.434	35.4579	553.223	549.666	1329.11	1364.53	1657.66
ENSDARG00000002192	asporin (LRR class 1)	aspn	0	0	0	0	0	0	0	7.54104	0	0
ENSDARG00000002193	rhodopsin	rho	0	0	0	0	0	0	0	0	0	0
ENSDARG00000002194	Rh blood group, D antigen	rhd	17.8913	30.2355	11.1243	15.197	0	0	0	24.5084	1.11618	4.01207
ENSDARG00000002196	BTB and CNC homology 1, basic leucine zipper transcription factor 1	bach1	56.4263	37.9487	60.8724	50.6566	113.465	174.019	0	43.361	119.431	16.717
ENSDARG00000002197	phosphorylase, glycogen; liver (Hers disease, glycogen storage disease type VI)	pygl	35.9201	56.7688	173.006	10.1313	56.7327	0	638.696	7.54104	7.81325	10.0302
ENSDARG00000002204	heat shock protein, alpha-crystallin-related, b11	hspb11	0	0	0	0	0	0	0	0	0.558089	0
ENSDARG00000002210	serine/threonine kinase 25a	stk25a	226.944	264.098	265.293	162.101	808.441	155.838	7.74177	84.8367	92.0847	61.5185
ENSDARG00000002213	inversin	invs	423.472	177.865	246.07	329.268	14.1832	636.337	65.8051	164.018	82.0391	25.4098
ENSDARG00000002215	RNA 3'-terminal phosphate cyclase	rtca	1650.54	1518.26	1460.14	577.485	1219.75	641.531	278.704	3459.45	3075.63	2174.54
ENSDARG00000002216	T-box 3a	tbx3a	20.2309	0.154263	0	0	0	0	0	7.54104	17.8589	10.0302
ENSDARG00000002217	short coiled-coil protein b	scocb	419.206	478.369	234.59	111.444	7.09158	103.892	0	15.0821	70.8773	76.2294
ENSDARG00000002219	si:dkey-103j14.5	si:dkey-103j14.5	0	0	0	0	0	0	0	0	3.34854	0
ENSDARG00000002220	chromosome 9 open reading frame 78	C5H9orf78	444.529	523.414	300.535	390.056	999.913	194.797	232.253	284.674	523.488	438.654
ENSDARG00000002226	tripartite motif containing 67	TRIM67	10.4595	1.07984	2.04688	0	0	2.59729	0	0	0	0
ENSDARG00000002230	synaptophysin b	sypb	85.3275	84.9989	67.725	10.1313	269.48	80.5161	3.87089	0	0	0.668679
ENSDARG00000002231	phosphatidic acid phosphatase type 2C	PPAP2C (1 of 2)	22.1576	24.5278	15.3961	86.1162	340.396	54.5432	0	73.5251	5.0228	52.8257
ENSDARG00000002235	matrix metalloproteinase 14a (membrane-inserted)	mmp14a	54.6371	243.89	464.908	0	0	80.5161	0	1172.63	835.46	1259.12
ENSDARG00000002240	proteasome (prosome, macropain) subunit, beta type, 6	psmb6	806.896	773.32	560.133	820.636	1517.6	483.097	383.218	469.43	881.223	1635.59
ENSDARG00000002241	potassium voltage-gated channel, shaker-related subfamily, member 2	KCNA2 (1 of 2)	0	0	0	0	0	0	0	0	0.558089	0
ENSDARG00000002249	thromboxane A synthase 1 (platelet, cytochrome P450, family 5, subfamily A)	tbxas1	731.752	847.983	646.191	1808.44	787.166	1773.95	3808.95	265.822	549.16	709.469
ENSDARG00000002255	Uncharacterized protein	CABZ01090303.1	11.5605	24.6821	51.7059	0	28.3663	0	0	3.77052	6.69707	0
ENSDARG00000002259	carbonic anhydrase XV c	ca15c	0	0	0	0	0	0	0	0	0	0
ENSDARG00000002264	mitochondrial ribosomal protein L41	mrpl41	197.354	169.998	147.286	329.268	609.876	462.318	251.608	367.626	239.42	417.256
ENSDARG00000002267	ddb1 and cul4 associated factor 13	dcaf13	276.076	332.899	292.348	638.273	49.6411	792.174	433.539	211.149	251.14	294.887
ENSDARG00000002271	zinc finger, AN1-type domain 5b	zfand5b	5914.57	4081.95	3273.58	1114.44	3311.77	2220.69	2864.46	59359.3	24432	4882.03
ENSDARG00000002285	mucolipin 1a	mcoln1a	635.002	532.978	794.99	60.7879	0	405.178	1176.75	575.004	777.418	84.2536
ENSDARG00000002293	si:ch211-197g15.9	si:ch211-197g15.9	4.404	0.462789	3.02582	0	0	0	0	1.88526	5.0228	15.3796
ENSDARG00000002295	si:dkey-21p1.3	si:dkey-21p1.3	0.688125	0.154263	0	0	0	0	0	5.65578	0	0
ENSDARG00000002298	ankyrin repeat domain 22	ankrd22	133.083	53.8378	42.8065	0	0	166.227	127.739	18234.2	7849.52	13112.1
ENSDARG00000002299	arylsulfatase H	arsh	120.147	120.788	135.183	40.5253	14.1832	23.3756	0	9.4263	14.5103	22.0664
ENSDARG00000002300	purinergic receptor P2X, ligand-gated ion channel, 2	p2rx2	0	0.462789	0.177989	0	0	0	0	0	1.11618	0
ENSDARG00000002303	exportin, tRNA (nuclear export receptor for tRNAs)	xpot	1086.96	948.1	922.786	2948.21	893.54	1664.86	929.013	446.807	320.901	1214.99
ENSDARG00000002304	GINS complex subunit 2	gins2	65.7848	7.55888	10.9464	20.2626	0	28.5702	0	54.6725	145.103	44.1328
ENSDARG00000002305	malic enzyme 3, NADP(+)-dependent, mitochondrial	me3	1416.99	1333.76	1640.53	96.2475	63.8243	231.159	7.74177	633.447	722.726	729.529
ENSDARG00000002311	fatty acid binding protein 11b	fabp11b	0	0	0	0	0	0	0	0	0	0
ENSDARG00000002330	LIM homeobox 8a	lhx8a	0	0	0	0	0	0	0	0	0	0
ENSDARG00000002332	FERM domain containing 6	frmd6	97.8514	153.8	162.059	96.2475	14.1832	475.305	7.74177	2829.77	1646.36	1595.47
ENSDARG00000002333	family with sequence similarity 102, member B, b	fam102bb	63.1699	49.0556	55.2657	81.0505	297.847	90.9053	7.74177	45.2462	102.688	10.6989
ENSDARG00000002336	deltaC	dlc	103.356	284.924	170.603	40.5253	42.5495	0	23.2253	1753.29	1587.76	631.233
ENSDARG00000002339	coiled-coil domain containing 101	ccdc101	149.048	149.172	150.49	65.8535	0	12.9865	209.028	190.411	202.586	167.17
ENSDARG00000002344	tubulin, beta 4B class IVb	tubb4b	19458.1	19123.4	18503.3	9305.61	10821.8	12877.4	8496.59	11441.6	13911.5	32251.1
ENSDARG00000002347	cytochrome P450, subfamily XIA, polypeptide 1	cyp11a1	50.5084	20.2084	11.9253	0	0	0	0	0	7.25516	4.68075
ENSDARG00000002353	T-cell activation RhoGTPase activating protein a	tagapa	482.101	557.66	742.038	5.06566	0	332.454	901.916	1691.08	1807.65	1117.36
ENSDARG00000002355	sedoheptulokinase	shpk	80.0978	124.49	79.5613	55.7222	7.09158	150.643	0	115.001	150.684	119.025
ENSDARG00000002362	UBA-like domain containing 1a	ubald1a	364.294	270.731	404.659	20.2626	78.0074	67.5296	77.4177	228.116	143.429	50.1509
ENSDARG00000002365	ceramide synthase 5	cers5	284.609	394.759	326.522	172.232	163.106	106.489	123.868	599.513	745.607	1633.58
ENSDARG00000002369	ubiquitin C	UBC	10193.3	5064.14	7503.06	4863.03	55754	7955.51	23086	40644.3	37342.9	45862.7
ENSDARG00000002377	mitochondrial elongation factor 2	mief2	373.102	373.933	383.3	5.06566	482.228	101.294	437.41	3998.64	931.451	418.593
ENSDARG00000002385	ataxia telangiectasia mutated	atm	173.545	186.812	291.636	126.641	0	57.1404	0	65.9841	101.014	44.1328
ENSDARG00000002391	TLC domain containing 1	tlcd1	0	0	0	0	0	0	0	0	9.48752	0
ENSDARG00000002394	UDP glucuronosyltransferase 5 family, polypeptide D1	ugt5d1	0	0	0	20.2626	0	0	0	0	20.0912	26.0785
ENSDARG00000002396	cryptochrome DASH	cry-dash	368.009	246.821	200.06	0	439.678	0	0	399.675	426.938	143.766
ENSDARG00000002400	nucleosome assembly protein 1, like 1	nap1l1	3884.33	3671.3	4086.19	3941.08	2070.74	3981.65	4203.78	435.495	929.219	807.096
ENSDARG00000002401	UDP-galactose-4-epimerase	gale	324.382	376.71	279.176	531.894	276.572	316.87	0	241.313	160.172	575.733
ENSDARG00000002402	excision repair cross-complementing rodent repair deficiency, complementation group 3	ercc3	499.166	550.719	645.479	1327.2	709.158	1610.32	298.058	171.559	241.095	244.068
ENSDARG00000002403	nucleolar and spindle associated protein 1	nusap1	14.5883	8.48446	7.29757	0	0	72.7242	0	3.77052	34.6015	9.36151
ENSDARG00000002405	solute carrier family 6 (proline IMINO transporter), member 20	SLC6A20	287.912	227.538	314.24	157.035	85.099	111.684	236.124	94.263	45.2052	114.344
ENSDARG00000002406	zinc finger, MYND-type containing 10	zmynd10	1.37625	0	0	0	0	0	0	0	2.23236	0
ENSDARG00000002411	phosphodiesterase 4C, cAMP-specific b	pde4cb	569.768	190.36	559.688	0	0	111.684	0	0	8.92943	3.3434
ENSDARG00000002412	elongation of very long chain fatty acids (FEN1/Elo2, SUR4/Elo3, yeast)-like 1a	elovl1a	4162.19	4911.27	4575.93	10.1313	35.4579	36.3621	0	1182.06	1127.34	2901.4
ENSDARG00000002414	glutamate dehydrogenase 1b	glud1b	767.26	623.222	924.388	2598.68	2226.76	3259.6	901.916	9.4263	309.181	287.532
ENSDARG00000002445	PR domain containing 1a, with ZNF domain	prdm1a	9.08325	5.55347	0	0	0	0	0	9.4263	7.25516	1.33736
ENSDARG00000002463	Uncharacterized protein	CU074314.1	11.5605	6.01625	4.89471	0	7.09158	67.5296	0	3.77052	24.5559	30.7592
ENSDARG00000002467	retinol dehydrogenase 14b (all-trans/9-cis/11-cis)	rdh14b	174.096	290.323	160.013	75.9848	7.09158	2.59729	38.7089	45.2462	41.8567	108.326
ENSDARG00000002479	excision repair cross-complementing rodent repair deficiency, complementation group 6-like	ercc6l	33.03	4.01084	8.27651	35.4596	0	111.684	0	7.54104	1.67427	1.33736
ENSDARG00000002480	tubulin, alpha 7 like	tuba7l	0.27525	0.771315	0.266984	20.2626	14.1832	854.509	0	24.5084	14.5103	2.00604
ENSDARG00000002483	wingless-type MMTV integration site family, member 7A	WNT7A (1 of 2)	0	0	0	0	0	0	0	0	0	0.668679
ENSDARG00000002487	nucleolar complex associated 3 homolog (S. cerevisiae)	noc3l	358.513	339.687	391.933	729.455	276.572	522.056	23.2253	365.74	207.051	269.478
ENSDARG00000002494	integrin, beta 6	itgb6	0	0	0	0	0	0	0	9.4263	51.9023	52.157
ENSDARG00000002498	Uncharacterized protein	CABZ01017702.1	48.3064	43.5021	64.9662	15.197	0	0	0	0	0	0
ENSDARG00000002502	vesicle amine transport protein 1 homolog (T. californica)-like	vat1l	474.118	227.384	345.211	0	28.3663	0	0	5.65578	4.46471	1.33736
ENSDARG00000002506	chromosome 16 open reading frame 87	C7H16orf87	4675.81	5813.55	3413.22	683.864	1850.9	423.359	569.02	1051.97	434.193	578.407
ENSDARG00000002507	integrin, alpha 10	itga10	30.828	5.55347	16.197	0	0	2.59729	131.61	1.88526	5.58089	0
ENSDARG00000002508	ankyrin repeat domain 33Ab	ankrd33ab	0.137625	0.308526	0	0	0	0	0	3.77052	1.67427	0
ENSDARG00000002509	zgc:153911	zgc:153911	0	5.70773	4.09376	0	0	88.308	0	1464.85	5041.78	601.143
ENSDARG00000002510	diencephalon/mesencephalon homeobox 1b	dmbx1b	0	0	0	0	0	0	0	0	0	1.33736
ENSDARG00000002523	hydroxysteroid dehydrogenase like 2	hsdl2	1297.39	1335.61	1006	2335.27	3340.14	2337.56	5241.18	686.234	1384.06	869.283
ENSDARG00000002533	adenosine A2b receptor	adora2b	21.6071	15.4263	5.16169	35.4596	7.09158	15.5838	0	0	0	0.668679
ENSDARG00000002536	transmembrane 9 superfamily protein member 4	tm9sf4	1458.83	1286.55	2146.64	1028.33	304.938	1173.98	483.861	179.1	602.736	1061.86
ENSDARG00000002538	smu-1 suppressor of mec-8 and unc-52 homolog a (C. elegans)	smu1a	1065.08	861.404	1119.29	921.95	482.228	896.066	642.567	354.429	360.526	536.281
ENSDARG00000002546	RUN domain containing 3Ab	rundc3ab	304.014	496.418	411.067	0	0	0	3.87089	0	0.558089	29.4219
ENSDARG00000002549	eukaryotic translation initiation factor 3, subunit E, b	eif3eb	237.816	288.009	154.139	151.97	63.8243	33.7648	197.415	47.1315	119.431	187.899
ENSDARG00000002552	mitogen-activated protein kinase-activated protein kinase 2a	mapkapk2a	3638.12	4850.64	5311.56	851.03	1801.26	1192.16	7.74177	5942.34	3424.44	6046.2
ENSDARG00000002564	synaptogyrin 1a	syngr1a	79.4097	70.1896	64.2542	0	0	0	0	1.88526	0	0
ENSDARG00000002571	tropomodulin 2	tmod2	257.359	335.059	250.876	354.596	219.839	254.535	38.7089	995.417	425.822	1368.79
ENSDARG00000002576	calcium binding protein 5a	cabp5a	116.844	6.17052	118.007	40.5253	177.29	0	352.251	15.0821	35.7177	4.01207
ENSDARG00000002582	T-box 15	tbx15	11.5605	0	1.33492	0	0	0	0	3.77052	48.5538	8.02415
ENSDARG00000002585	PITPNM family member 3	PITPNM3 (1 of 2)	0	0	0	0	0	0	0	1.88526	1.67427	4.01207
ENSDARG00000002587	dihydropyrimidinase-like 3	dpysl3	483.614	249.906	827.562	0	0	158.435	0	28.2789	31.253	6.01811
ENSDARG00000002589	myosin light chain, phosphorylatable, fast skeletal muscle b	mylpfb	29.5894	63.2478	28.2113	0	0	0	0	0	0	0
ENSDARG00000002591	RuvB-like 1 (E. coli)	ruvbl1	519.259	580.954	456.721	141.838	382.946	187.005	162.577	284.674	396.243	754.27
ENSDARG00000002593	solute carrier family 45, member 2	slc45a2	31.3785	72.195	16.909	0	0	0	0	1.88526	12.278	15.3796
ENSDARG00000002597	poly(A) binding protein, cytoplasmic 1-like	pabpc1l	0.137625	0.462789	0	0	0	0	0	0	1.11618	0
ENSDARG00000002600	proprotein convertase subtilisin/kexin type 1	pcsk1	43046.2	16276.7	43127.7	40.5253	177.29	67.5296	452.894	1.88526	14.5103	9.36151
ENSDARG00000002601	iroquois homeobox protein 7	irx7	0	0	0	0	0	0	0	3.77052	22.3236	22.0664
ENSDARG00000002607	ArfGAP with SH3 domain, ankyrin repeat and PH domain 1	ASAP1 (1 of 3)	411.637	445.357	649.929	0	7.09158	0	0	169.673	112.734	62.1872
ENSDARG00000002609	ring finger protein 145	RNF145 (1 of 2)	1459.38	1329.75	1519.85	0	14.1832	10.3892	0	11.3116	12.278	66.8679
ENSDARG00000002613	replication protein A3	rpa3	112.302	92.095	47.5232	30.3939	120.557	106.489	15.4835	239.428	268.441	305.586
ENSDARG00000002614	phosphatidylinositol-4-phosphate 5-kinase, type I, alpha, a	pip5k1aa	45.141	110.915	122.813	81.0505	7.09158	0	0	0	46.3214	96.9585
ENSDARG00000002632	annexin A11b	anxa11b	1109.26	1194	915.4	136.773	35.4579	64.9323	158.706	2790.18	2061.02	3386.86
ENSDARG00000002634	UDP-Gal:betaGlcNAc beta 1,4- galactosyltransferase, polypeptide 1	b4galt1	20.3685	34.0921	23.4056	70.9192	184.381	46.7513	23.2253	341.232	189.75	577.07
ENSDARG00000002635	family with sequence similarity 184, member A	FAM184A (1 of 2)	77.8958	53.5292	54.9987	0	0	0	0	35.8199	40.1824	14.7109
ENSDARG00000002642	SH3-domain GRB2-like 1b	sh3gl1b	259.423	263.018	339.159	187.429	347.488	184.408	394.83	416.642	361.084	442.666
ENSDARG00000002644	regulator of G-protein signaling 5a	rgs5a	110114	102732	90574.3	141.838	1120.47	1166.18	1633.51	1721.24	4900.02	5815.5
ENSDARG00000002656	syntaxin binding protein 5a (tomosyn)	stxbp5a	2385.04	2634.66	1984.67	0	127.649	0	216.77	33.9347	84.8296	68.8739
ENSDARG00000002659	microtubule-associated protein, RP/EB family, member 1b	mapre1b	2018.27	1638.89	1988.77	1342.4	1545.97	2077.83	712.243	2134.11	806.439	4157.85
ENSDARG00000002663	optineurin	optn	556.28	452.916	548.742	116.51	382.946	309.078	89.0304	712.628	1242.31	676.035
ENSDARG00000002666	potassium inwardly-rectifying channel, subfamily J, member 1b	kcnj1b	4.404	2.31394	4.36074	0	0	0	0	0	16.7427	0
ENSDARG00000002670	autophagy related 14	ATG14	81.6117	29.31	60.2494	0	21.2748	15.5838	46.4506	82.9514	78.1325	21.3977
ENSDARG00000002682	tubulin folding cofactor E-like a	tbcela	189.234	187.429	246.871	10.1313	63.8243	2.59729	0	558.037	243.327	35.44
ENSDARG00000002685	family with sequence similarity 113	fam113	2.202	0.154263	0	0	0	0	0	0	2.79045	0
ENSDARG00000002690	RAB interacting factor	rabif	920.299	830.397	583.005	309.005	219.839	254.535	0	612.709	433.077	702.113
ENSDARG00000002696	guanine nucleotide binding protein (G protein), beta polypeptide 3b	gnb3b	0	0	0.711958	0	0	0	0	0	0	0
ENSDARG00000002701	RAS-like, family 12	rasl12	1.6515	0.925578	1.15693	0	14.1832	0	0	0	5.58089	0
ENSDARG00000002702	surfeit gene 4	surf4	1248.12	1247.68	1633.05	3520.63	2872.09	4059.57	4238.62	246.969	200.354	476.1
ENSDARG00000002707	hairy-related 11	her11	0.82575	0.771315	4.00476	0	0	0	0	1155.66	477.724	538.955
ENSDARG00000002710	nucleolin	ncl	3206.39	2334.77	2761.95	6620.81	4283.32	2166.14	1002.56	4831.92	6996.21	3733.24
ENSDARG00000002720	utp15, U3 small nucleolar ribonucleoprotein, homolog	utp15	222.264	192.212	154.05	395.121	595.693	472.707	278.704	58.443	170.217	463.395
ENSDARG00000002722	ankyrin repeat domain 2 (stretch responsive muscle)	ankrd2	0	0	0	0	0	0	0	0	0	0
ENSDARG00000002728	KISS1 receptor a	kiss1ra	0	0	0	0	0	0	0	0	0	0
ENSDARG00000002731	syndecan 2	sdc2	2193.33	1919.34	2261.53	699.061	319.121	828.536	514.828	179.1	257.837	619.197
ENSDARG00000002732	spondin 2b, extracellular matrix protein	spon2b	0	0	0	0	0	0	0	0	0.558089	0
ENSDARG00000002738	family with sequence similarity 13, member C	FAM13C (1 of 10)	0	0	0.0889947	0	0	0	0	0	4.46471	0.668679
ENSDARG00000002745	L-threonine dehydrogenase	tdh	2711.08	1952.97	1904.67	52819.6	29961.9	68140	19997	1095.34	1097.76	908.735
ENSDARG00000002748	sema domain, transmembrane domain (TM), and cytoplasmic domain, (semaphorin) 6D	sema6d	0.137625	6.47904	7.47556	0	0	0	0	79.1809	92.6428	230.694
ENSDARG00000002750	PHD finger protein 20, a	phf20a	66.7482	36.2518	87.2148	0	0	0	0	11.3116	97.6656	46.1389
ENSDARG00000002754	programmed cell death 2-like	pdcd2l	172.169	105.362	91.4866	354.596	205.656	49.3486	42.5797	252.625	205.935	324.978
ENSDARG00000002758	death effector domain-containing 1	dedd1	380.258	343.698	330.882	329.268	1609.79	293.494	867.078	3142.73	2885.32	726.854
ENSDARG00000002760	growth differentiation factor 5	gdf5	2.47725	0.925578	0.533968	0	0	0	0	9.4263	7.81325	0
ENSDARG00000002764	myo-inositol oxygenase	miox	1.23863	0.771315	0.444974	30.3939	0	0	0	0	8.92943	0
ENSDARG00000002768	parvalbumin 2	pvalb2	0	0	0	0	0	0	0	0	0	0
ENSDARG00000002771	solute carrier family 4 (sodium bicarbonate cotransporter), member 5	SLC4A5 (1 of 2)	0.5505	1.2341	1.15693	0	7.09158	0	0	0	7.81325	2.67472
ENSDARG00000002773	5-hydroxytryptamine (serotonin) receptor 1Fa	htr1fa	0	0	0.0889947	0	0	0	0	0	0	0
ENSDARG00000002776	suppressor of Ty 3 homolog (S. cerevisiae)	supt3h	233.825	203.781	185.732	126.641	241.114	75.3215	154.835	216.805	138.406	230.694
ENSDARG00000002779	pancreatic and duodenal homeobox 1	pdx1	14088	11811.3	14142	50.6566	262.389	480.499	1138.04	13409.9	11706.5	20799.3
ENSDARG00000002787	groucho 2	gro2	421.683	558.278	596.799	5.06566	70.9158	418.164	92.9013	10348.2	3745.34	2953.56
ENSDARG00000002790	adaptor-related protein complex 2, mu 1 subunit, a	ap2m1a	3573.99	3514.11	4728.29	1266.41	1021.19	1986.93	1734.16	778.612	1280.81	2690.1
ENSDARG00000002791	ATPase, Na+/K+ transporting, alpha 1a polypeptide, tandem duplicate 1	atp1a1a.1	4712.14	5344.13	4251.19	8890.23	4184.03	12396.9	12464.3	6098.81	8484.63	8796.47
ENSDARG00000002792	archain 1a	arcn1a	2144.2	2234.04	3133.59	5622.88	3453.6	8067.19	2427.05	505.25	460.982	1049.83
ENSDARG00000002794	ring finger protein 14	RNF14 (1 of 5)	181.94	142.693	208.426	40.5253	0	96.0998	0	20.7379	26.2302	131.73
ENSDARG00000002795	myeloid ecotropic viral integration site 3	meis3	0.5505	17.586	9.34445	0	0	0	0	1.88526	39.6243	0
ENSDARG00000002797	Uncharacterized protein	BX908804.1	0	0	0.711958	0	0	0	0	0	20.6493	4.01207
ENSDARG00000002798	component of oligomeric golgi complex 8	cog8	158.406	169.843	205.311	273.545	404.22	142.851	61.9342	79.1809	74.2259	21.3977
ENSDARG00000002816	Ras protein-specific guanine nucleotide-releasing factor 2b	rasgrf2b	0	0	0	0	0	0	0	1.88526	0	0
ENSDARG00000002826	centrosomal protein 57-like 1	cep57l1	198.042	240.65	198.636	55.7222	28.3663	93.5025	0	192.296	150.684	37.446
ENSDARG00000002830	trm2 tRNA methyltransferase 2 homolog A (S. cerevisiae)	trmt2a	152.213	244.352	97.9832	192.495	0	501.278	390.959	224.346	84.2715	89.603
ENSDARG00000002831	collagen, type IV, alpha 4	col4a4	64.5462	84.9989	75.4675	0	49.6411	7.79188	0	139.509	71.4354	12.0362
ENSDARG00000002837	lactamase, beta 2	lactb2	41.0123	45.9704	30.0802	81.0505	113.465	64.9323	0	30.1642	55.8089	76.2294
ENSDARG00000002840	si:dkey-28b4.8	si:dkey-28b4.8	1340.61	1142.47	1853.58	187.429	49.6411	2.59729	3.87089	878.531	521.255	441.997
ENSDARG00000002847	fibronectin type III domain containing 1	fndc1	30.4151	3.70231	29.3683	5.06566	14.1832	0	7.74177	35.8199	17.8589	3.3434
ENSDARG00000002872	zgc:113210	zgc:113210	153.865	146.55	159.835	5.06566	0	5.19459	0	209.264	32.9273	80.2415
ENSDARG00000002877	RALBP1 associated Eps domain containing 1	reps1	924.703	698.657	949.574	805.439	312.03	1072.68	1083.85	1166.98	1252.91	832.506
ENSDARG00000002880	coiled-coil domain containing 132	CCDC132 (1 of 2)	345.852	242.81	255.326	70.9192	241.114	449.332	119.997	49.0167	68.0869	145.103
ENSDARG00000002894	apoptosis, caspase activation inhibitor	aven	106.522	174.934	151.38	40.5253	0	88.308	0	71.6399	77.0163	100.971
ENSDARG00000002897	Uncharacterized protein	CR318593.1	364.982	249.597	282.113	182.364	354.579	189.602	418.056	409.101	367.223	381.816
ENSDARG00000002898	diacylglycerol kinase, alpha 80kDa	DGKA (1 of 2)	15.9645	7.25036	17.087	0	0	12.9865	0	0	0	0
ENSDARG00000002909	tight junction protein 3	tjp3	217.035	256.848	500.506	607.879	1297.76	973.985	2024.47	6215.7	4967.55	5311.32
ENSDARG00000002912	adiponectin receptor 1a	adipor1a	1983.18	2064.81	2557.53	856.096	198.564	1173.98	495.473	390.249	390.662	363.761
ENSDARG00000002916	Sec31 homolog B (S. cerevisiae)	sec31b	522.149	420.366	438.655	187.429	184.381	228.562	630.954	552.381	444.239	920.771
ENSDARG00000002917	glutaminase 2 (liver, mitochondrial)	GLS2 (1 of 3)	214.97	289.86	543.58	40.5253	581.51	90.9053	15.4835	558.037	526.836	274.827
ENSDARG00000002933	gastrulation brain homeo box 2	gbx2	5.78025	0	0	25.3283	0	114.281	0	1.88526	1.11618	0
ENSDARG00000002937	myeloid ecotropic viral integration site 4.1a	meis4.1a	1490.34	1626.55	1789.6	172.232	85.099	132.462	228.382	9.4263	18.4169	82.2475
ENSDARG00000002945	biglycan b	bgnb	0.27525	0.308526	0	0	0	0	0	13.1968	10.6037	9.36151
ENSDARG00000002947	ATP-binding cassette, sub-family D (ALD), member 3b	abcd3b	169.692	135.443	183.507	288.742	0	322.064	19.3544	92.3777	78.1325	191.242
ENSDARG00000002949	protein phosphatase 6, catalytic subunit	ppp6c	2746.72	2768.25	2558.78	1008.07	1375.77	1423.32	239.995	3423.63	2006.33	2547.67
ENSDARG00000002952	smoothened homolog (Drosophila)	smo	2.202	8.17593	1.51291	0	0	2.59729	0	137.624	234.956	153.128
ENSDARG00000002956	si:dkey-32n7.4	si:dkey-32n7.4	3.16538	1.69689	1.33492	5.06566	0	0	0	171.559	108.827	58.1751
ENSDARG00000002959	G protein-coupled receptor 34b	gpr34b	1.92675	0.925578	0.0889947	0	0	44.154	0	1.88526	0	0
ENSDARG00000002967	pdgfa associated protein 1b	pdap1b	740.56	743.084	509.228	1950.28	2212.57	2254.45	948.367	405.331	673.056	1253.77
ENSDARG00000002968	apobec1 complementation factor	a1cf	5500.05	4015.62	5522.3	3991.74	2432.41	6952.95	7861.77	565.578	815.368	232.032
ENSDARG00000002970	synovial sarcoma translocation, chromosome 18 (H. sapiens)	ss18	659.912	674.437	923.32	253.283	7.09158	386.997	224.511	94.263	266.209	438.654
ENSDARG00000002971	polyhomeotic homolog 1	phc1	464.209	329.66	462.595	60.7879	7.09158	316.87	116.127	118.771	167.427	96.2898
ENSDARG00000002980	vacuolar protein sorting 54 homolog (S. cerevisiae)	vps54	114.091	57.5401	63.8982	167.167	78.0074	114.281	0	64.0988	35.1596	42.7955
ENSDARG00000002981	cytochrome P450, family 2, subfamily AA, polypeptide 4	cyp2aa4	0	0	0	0	0	0	0	0	8.37134	6.68679
ENSDARG00000002986	guanine deaminase	gda	15.9645	13.5751	3.55979	10.1313	7.09158	93.5025	0	24.5084	68.645	28.7532
ENSDARG00000002988	troponin T2d, cardiac	tnnt2d	59.0412	45.5076	44.9423	35.4596	0	41.5567	0	39.5905	18.4169	20.7291
ENSDARG00000002991	centrosomal protein 135	cep135	69.6383	135.443	188.224	106.379	0	192.2	61.9342	56.5578	260.628	106.989
ENSDARG00000002994	inositol 1,4,5-trisphosphate 3-kinase Ca	itpkca	257.772	277.519	290.212	60.7879	21.2748	10.3892	0	467.544	274.022	589.106
ENSDARG00000003008	protein kinase C, epsilon a	prkcea	1995.56	2109.39	1629.85	60.7879	35.4579	168.824	23.2253	141.394	164.636	177.2
ENSDARG00000003016	eukaryotic translation elongation factor 2b	eef2b	26099.5	16122.5	22327.9	187566	191161	156840	262322	13434.4	23053	28271.1
ENSDARG00000003017	zgc:55512	zgc:55512	2316.23	1839.74	1278.68	364.727	4311.68	779.188	483.861	39809.1	11397.3	2516.91
ENSDARG00000003020	leucine rich repeat containing 4.2	lrrc4.2	3.44063	9.5643	13.7942	0	0	0	0	0	0.558089	0
ENSDARG00000003021	histone deacetylase 8	hdac8	208.227	344.315	392.378	288.742	106.374	799.966	375.476	58.443	152.358	139.754
ENSDARG00000003022	LIM domain kinase 1b	limk1b	22.1576	8.3302	30.3472	0	7.09158	2.59729	0	71.6399	11.7199	9.36151
ENSDARG00000003025	angiopoietin-like 1	ANGPTL1 (1 of 2)	0	0	0	0	0	0	0	0	0	0
ENSDARG00000003027	sodium channel modifier 1	scnm1	115.055	204.398	123.169	86.1162	0	54.5432	0	16.9673	229.375	76.8981
ENSDARG00000003032	eukaryotic translation initiation factor 4A, isoform 1B	eif4a1b	6531.96	6377.69	6157.63	17669	27359.3	17326.5	41600.4	4654.71	9514.86	11832.9
ENSDARG00000003035	heat shock protein 9	hspa9	3018.26	2872.68	4292.66	5830.57	1914.73	8430.81	1014.17	3250.19	3530.47	3372.82
ENSDARG00000003041	Uncharacterized protein	CABZ01111496.1	48.0311	41.8053	5.60667	96.2475	616.968	0	65.8051	2335.84	1150.78	397.195
ENSDARG00000003046	sorbin and SH3 domain containing 2a	sorbs2a	34.8191	31.1611	35.3309	45.5909	0	171.421	42.5797	348.773	108.269	104.314
ENSDARG00000003049	somatostatin receptor 1a	sstr1a	4.404	2.62247	0.0889947	0	0	0	0	0	0.558089	0
ENSDARG00000003051	holocytochrome c synthase	hccs	1263.81	1114.4	1258.47	1676.73	2084.93	1812.91	735.468	878.531	1099.44	1588.78
ENSDARG00000003054	tachykinin receptor 3-like	tacr3l	6.19313	17.2774	2.13587	0	0	0	127.739	99.9188	92.6428	4.01207
ENSDARG00000003058	FGFR1 oncogene partner	fgfr1op	275.525	374.396	293.95	197.561	638.243	311.675	274.833	216.805	198.122	267.472
ENSDARG00000003061	CD276 molecule	cd276	418.518	379.641	497.036	35.4596	0	176.616	0	282.789	113.292	347.044
ENSDARG00000003068	golgi reassembly stacking protein 1	gorasp1	481.275	362.826	285.228	932.081	964.455	958.401	1157.39	220.575	198.68	377.135
ENSDARG00000003069	BTB (POZ) domain containing 7	btbd7	58.0778	82.9935	22.8716	55.7222	0	0	81.2886	33.9347	15.6265	4.68075
ENSDARG00000003077	si:ch73-111m19.2	si:ch73-111m19.2	5.91788	4.93641	0.711958	0	14.1832	0	0	56.5578	21.7655	0
ENSDARG00000003081	myosin binding protein Hb	mybphb	2.47725	2.31394	1.86889	238.086	319.121	124.67	104.514	0	0.558089	0
ENSDARG00000003084	spire homolog 2 (Drosophila)	spire2	68.262	30.6983	48.5911	0	0	0	0	9.4263	9.48752	0.668679
ENSDARG00000003085	STAM binding protein-like 1	stambpl1	40.5994	34.2464	25.5415	0	0	0	0	3.77052	61.3898	61.5185
ENSDARG00000003087	UBX domain protein 6	ubxn6	66.06	40.7254	65.5001	10.1313	354.579	10.3892	7.74177	92.3777	88.1781	46.8075
ENSDARG00000003090	odorant receptor, family C, subfamily 103, member 4	or103-4	0	0	0	0	0	0	0	0	0	0
ENSDARG00000003091	occludin b	oclnb	0	0	0	0	0	0	0	0	0	32.0966
ENSDARG00000003098	lysine (K)-specific demethylase 5Bb	kdm5bb	868.689	949.488	1057.79	501.5	35.4579	181.811	19.3544	15.0821	130.035	300.906
ENSDARG00000003102	zgc:101130	zgc:101130	92.484	69.4183	35.8649	50.6566	120.557	70.1269	46.4506	290.33	207.609	50.1509
ENSDARG00000003109	regulator of calcineurin 1a	rcan1a	629.91	369.305	530.498	1854.03	7396.52	4940.05	0	2795.84	3378.11	6022.12
ENSDARG00000003113	adenosine deaminase	ada	8.2575	15.1178	28.9233	5.06566	0	0	0	45.2462	65.8545	138.417
ENSDARG00000003127	zgc:123105	zgc:123105	2759.8	3696.29	4138.88	1580.48	2673.53	3631.02	4234.75	8229.16	2342.86	1727.2
ENSDARG00000003132	APAF1 interacting protein	apip	536.187	496.264	297.954	552.157	765.891	506.472	898.045	505.25	446.471	427.955
ENSDARG00000003142	dachshund c	dachc	739.872	970.16	796.147	0	7.09158	0	0	667.382	199.796	224.008
ENSDARG00000003144	peroxisomal membrane protein 2	pxmp2	360.853	332.745	302.938	91.1818	0	223.367	0	135.739	32.9273	194.586
ENSDARG00000003145	CXADR-like membrane protein	CLMP	99.6405	77.2857	79.6503	0	0	0	0	0	0.558089	0
ENSDARG00000003146	si:dkey-27m7.4	si:dkey-27m7.4	0	0	6.22963	0	0	0	0	5.65578	2.79045	1.33736
ENSDARG00000003151	S-phase kinase-associated protein 1	skp1	5907.42	6854.67	7146.54	4270.35	3219.58	6017.93	7273.39	7573.09	9625.36	7057.24
ENSDARG00000003153	cleavage and polyadenylation specific factor 5	cpsf5	669.546	731.052	467.934	653.47	645.334	729.839	820.628	201.723	317.553	412.575
ENSDARG00000003157	nuclear factor of kappa light polypeptide gene enhancer in B-cells inhibitor-like 1	nfkbil1	14.7259	20.8255	27.1434	5.06566	0	0	0	0	7.25516	0
ENSDARG00000003165	nuclear receptor subfamily 2, group F, member 6b	nr2f6b	214.145	217.665	173.807	40.5253	212.748	25.9729	0	639.103	695.937	1903.73
ENSDARG00000003167	MTOR associated protein, LST8 homolog (S. cerevisiae)	mlst8	227.357	388.897	309.168	329.268	0	231.159	119.997	299.756	257.279	187.899
ENSDARG00000003169	membrane associated guanylate kinase, WW and PDZ domain containing 1b	magi1b	1244.96	578.177	761.973	70.9192	14.1832	223.367	216.77	4756.51	3593.54	4407.26
ENSDARG00000003175	syntaxin 5A, like	stx5al	601.834	682.922	674.491	1322.14	1744.53	1083.07	1049.01	141.394	165.194	508.196
ENSDARG00000003181	sulfotransferase family 1, cytosolic sulfotransferase 4	sult1st4	0	0	0	0	0	0	0	3.77052	0	0
ENSDARG00000003189	proteasome (prosome, macropain) 26S subunit, non-ATPase, 1	psmd1	3023.35	2683.09	4063.94	1215.76	177.29	4511.5	2090.28	478.856	437.542	272.821
ENSDARG00000003191	pyruvate kinase, muscle, b	pkmb	0	1.69689	0	0	0	0	0	0	0	0.668679
ENSDARG00000003193	Ras association (RalGDS/AF-6) domain family (N-terminal) member 7b	rassf7b	109.412	250.369	174.964	445.778	2404.05	1581.75	650.309	6228.9	7460.54	8454.11
ENSDARG00000003197	WD repeat domain 21	wdr21	161.847	228.772	322.428	60.7879	716.25	18.1811	0	16.9673	58.0413	44.1328
ENSDARG00000003200	forkhead box M1	foxm1	13.6249	0.154263	3.47079	40.5253	0	57.1404	69.6759	1.88526	4.46471	0
ENSDARG00000003203	Rhesus blood group, C glycoprotein a	rhcga	0	0	0	0	0	0	0	0	0	5.34943
ENSDARG00000003205	N-glycanase 1	ngly1	671.748	598.694	754.319	349.53	7.09158	524.653	754.823	130.083	305.833	396.527
ENSDARG00000003206	coiled-coil-helix-coiled-coil-helix domain containing 6a	chchd6a	556.556	729.201	457.7	395.121	269.48	374.01	681.276	761.645	724.958	426.617
ENSDARG00000003207	MTERF domain containing 1	mterfd1	107.348	75.4346	97.2712	70.9192	219.839	5.19459	42.5797	33.9347	59.1575	58.8438
ENSDARG00000003208	protein-O-mannose kinase	pomk	168.728	162.13	166.331	30.3939	255.297	2.59729	313.542	120.657	193.657	52.157
ENSDARG00000003209	si:ch73-129a22.11	si:ch73-129a22.11	0.412875	1.54263	2.93683	0	7.09158	0	77.4177	1.88526	6.69707	2.00604
ENSDARG00000003210	anoctamin 2	ANO2 (1 of 2)	0	1.07984	0.444974	0	0	0	0	0	0	0
ENSDARG00000003213	N(alpha)-acetyltransferase 15, NatA auxiliary subunit a	naa15a	922.501	631.707	778.17	2228.89	475.136	2989.48	805.144	241.313	222.12	316.285
ENSDARG00000003216	annexin A2a	anxa2a	0	1.69689	0.978942	0	319.121	563.613	154.835	26.3936	82.5972	206.622
ENSDARG00000003217	URB2 ribosome biogenesis 2 homolog (S. cerevisiae)	urb2	190.335	339.07	350.194	668.667	21.2748	781.785	3.87089	32.0494	32.3692	115.681
ENSDARG00000003219	bridging integrator 2a	bin2a	6.88125	10.0271	28.9233	0	0	0	0	2752.48	4873.23	3040.48
ENSDARG00000003229	growth differentiation factor 9	gdf9	0	0.462789	0.533968	0	0	0	0	0	1.11618	0.668679
ENSDARG00000003235	nucleoporin 88	nup88	580.915	569.384	620.471	1043.53	241.114	1181.77	294.187	73.5251	173.008	230.694
ENSDARG00000003244	guanylate binding protein 3	gbp3	211.117	117.24	156.453	182.364	56.7327	618.156	46.4506	94.263	266.209	341.695
ENSDARG00000003250	phosphoinositide-3-kinase, catalytic, delta polypeptide	pik3cd	55.1876	28.8472	47.6122	0	0	0	0	3.77052	1.11618	18.723
ENSDARG00000003251	zinc finger and BTB domain containing 22b	zbtb22b	108.036	96.8771	193.03	157.035	42.5495	5.19459	30.9671	126.312	140.08	38.1147
ENSDARG00000003257	zgc:101559	zgc:101559	108.586	81.1423	148.087	30.3939	49.6411	15.5838	11.6127	131.968	147.894	32.7653
ENSDARG00000003259	lysyl oxidase	lox	0	0	0	0	0	0	0	0	2.23236	0
ENSDARG00000003263	processing of precursor 4, ribonuclease P/MRP subunit	pop4	151.938	181.259	142.926	390.056	163.106	194.797	46.4506	420.413	344.341	262.122
ENSDARG00000003269	chloride channel 3	clcn3	516.507	393.988	349.482	658.535	971.547	381.802	812.886	280.904	214.864	831.168
ENSDARG00000003270	deoxyhypusine synthase	dhps	502.331	537.298	534.502	572.419	1042.46	181.811	0	131.968	142.871	262.791
ENSDARG00000003281	phosphoinositide-3-kinase interacting protein 1	pik3ip1	5721.9	4808.38	5656.86	10.1313	85.099	140.254	30.9671	111.23	537.998	244.737
ENSDARG00000003283	zinc finger, AN1-type domain 2A	zfand2a	306.216	196.685	173.451	55.7222	156.015	72.7242	58.0633	1843.78	2721.24	728.192
ENSDARG00000003287	WD repeat domain 12	wdr12	142.855	266.258	250.609	1778.05	694.975	1109.04	3.87089	45.2462	230.491	474.093
ENSDARG00000003290	disabled homolog 1b (Drosophila)	dab1b	0	0	0	0	0	0	0	0	0	0
ENSDARG00000003293	SRY-box containing gene 9a	sox9a	13.6249	13.2666	12.7262	0	0	0	0	164.018	146.777	325.647
ENSDARG00000003303	stanniocalcin 1	stc1	2.06438	2.00542	3.20381	0	0	0	0	0	6.13898	18.0543
ENSDARG00000003307	syntaxin 16	stx16	627.708	616.28	725.129	101.313	439.678	407.775	50.3215	493.938	282.393	371.786
ENSDARG00000003308	ER membrane protein complex subunit 2	emc2	1369.92	1639.51	1468.95	1013.13	2063.65	2880.4	1110.94	1210.34	1704.96	1974.61
ENSDARG00000003311	pantothenate kinase 2	pank2	480.311	615.046	910.149	182.364	666.609	238.951	23.2253	403.446	580.971	220.664
ENSDARG00000003313	EPS8-like 1	EPS8L1 (1 of 2)	64.6838	84.2276	104.48	0	21.2748	0	65.8051	518.446	409.079	521.57
ENSDARG00000003317	si:dkeyp-35f12.3	si:dkeyp-35f12.3	0.412875	0.308526	0	0	0	0	0	16.9673	10.0456	0
ENSDARG00000003320	family with sequence similarity 91, member A1	fam91a1	883.553	867.42	963.457	800.374	943.181	646.726	259.349	801.235	704.867	1150.8
ENSDARG00000003323	DCP1 decapping enzyme homolog A (S. cerevisiae)	dcp1a	327.961	307.755	295.818	15.197	0	7.79188	0	79.1809	110.502	112.338
ENSDARG00000003326	calcium channel, voltage-dependent, gamma subunit 5a	cacng5a	54.7748	188.201	79.0273	0	63.8243	0	0	0	0	0
ENSDARG00000003328	family with sequence similarity 178, member A	fam178a	140.79	110.298	92.7325	25.3283	42.5495	168.824	545.795	7.54104	51.3442	25.4098
ENSDARG00000003344	transient receptor potential cation channel, subfamily C, member 2b	trpc2b	0	0	0	0	0	0	0	0	0	0
ENSDARG00000003373	COMM domain containing 2	commd2	272.635	300.813	253.724	212.758	843.899	332.454	1041.27	209.264	225.468	191.911
ENSDARG00000003375	guanine nucleotide binding protein (G protein), gamma 12a	gng12a	944.521	662.096	677.428	293.808	14.1832	555.821	0	2252.89	966.052	3377.5
ENSDARG00000003380	polyamine oxidase (exo-N4-amino)	PAOX	763.544	911.385	1131.66	759.848	99.2822	371.413	3.87089	586.316	342.667	309.598
ENSDARG00000003381	synaptotagmin-like 2	SYTL2 (1 of 3)	7.01888	2.00542	11.8363	162.101	35.4579	592.183	1064.49	5644.47	6293.01	2529.61
ENSDARG00000003382	CWC25 spliceosome-associated protein homolog (S. cerevisiae)	cwc25	732.853	876.213	625.188	217.823	616.968	181.811	921.271	1142.47	1496.8	647.281
ENSDARG00000003383	ankyrin repeat and SOCS box-containing 8	asb8	888.095	739.536	1054.14	141.838	425.495	467.513	363.863	147.05	225.468	86.9283
ENSDARG00000003384	A kinase (PRKA) anchor protein 17A	akap17a	75.969	42.268	64.9662	167.167	184.381	18.1811	42.5797	309.183	142.871	173.188
ENSDARG00000003391	sorting nexin 7	snx7	731.34	588.05	632.397	866.227	602.785	550.626	1823.19	955.827	694.821	552.329
ENSDARG00000003395	collagen, type IV, alpha 3	col4a3	16.515	38.4115	3.82677	0	0	54.5432	0	7.54104	1.67427	0
ENSDARG00000003397	short chain dehydrogenase/reductase family 42E, member 1	sdr42e1	22.9834	43.3479	55.5327	101.313	0	329.856	0	67.8693	36.2758	41.4581
ENSDARG00000003398	recombination signal binding protein for immunoglobulin kappa J region a	rbpja	302.638	354.805	357.848	349.53	624.059	1046.71	851.595	1046.32	414.66	514.214
ENSDARG00000003399	fibroblast growth factor 8a	fgf8a	0	5.70773	1.42392	0	0	0	0	0	2.23236	10.6989
ENSDARG00000003403	teneurin transmembrane protein 1	tenm1	82.9879	93.6376	143.282	177.298	14.1832	150.643	402.572	35.8199	36.2758	6.68679
ENSDARG00000003411	forkhead box A2	foxa2	1005.76	1133.83	924.032	0	14.1832	153.24	3.87089	803.121	1413.64	4099
ENSDARG00000003414	calcyphosine-like b	capslb	1.6515	0	0	0	0	0	0	0	1.11618	0
ENSDARG00000003420	cholinergic receptor, nicotinic, alpha 5	chrna5	7.29413	5.3992	14.5951	0	0	5.19459	0	0	0	24.0724
ENSDARG00000003421	insulin-like growth factor 2 mRNA binding protein 2a	igf2bp2a	274.837	182.802	183.329	455.909	85.099	20.7783	627.083	876.646	867.829	644.607
ENSDARG00000003429	heterogeneous nuclear ribonucleoprotein D-like	hnrpdl	3644.72	3676.24	3672.28	2294.74	3914.55	3121.95	3085.1	2788.3	2957.87	5677.09
ENSDARG00000003444	dehydrogenase/reductase (SDR family) member 7	dhrs7	229.559	229.697	241.176	329.268	680.792	288.3	363.863	1.88526	30.6949	60.1811
ENSDARG00000003446	inositol 1,3,4,5,6-pentakisphosphate 2-kinase	ippk	179.876	250.06	368.082	177.298	184.381	345.44	0	5.65578	43.531	108.326
ENSDARG00000003449	phosphodiesterase 10A	pde10a	453.337	304.361	148.354	60.7879	127.649	0	0	0	15.6265	8.02415
ENSDARG00000003462	ferrochelatase	fech	42.6638	14.3465	11.9253	309.005	262.389	12.9865	7.74177	45.2462	48.5538	3.3434
ENSDARG00000003469	neurogenic differentiation 4	neurod4	0	0	2.58085	0	418.403	0	487.732	1.88526	1.11618	8.02415
ENSDARG00000003470	solute carrier family 25, member 42	slc25a42	217.035	165.216	177.633	1484.24	1304.85	851.912	1656.74	605.168	774.07	545.642
ENSDARG00000003475	sulfotransferase family 1, cytosolic sulfotransferase 5	sult1st5	271.672	204.553	185.109	35.4596	0	137.657	0	292.215	61.9479	117.019
ENSDARG00000003486	protein phosphatase 1, catalytic subunit, alpha isoform a	ppp1caa	5345.77	7322.71	9135.4	1139.77	1333.22	1670.06	2330.27	16019.1	10225.9	5618.24
ENSDARG00000003487	nucleoporin 93	nup93	537.839	452.762	646.725	496.434	35.4579	690.88	0	22.6231	164.636	286.195
ENSDARG00000003495	MAP-kinase activating death domain	madd	1179.58	1067.65	1424.27	597.747	858.082	906.455	1865.77	3204.94	1920.94	695.426
ENSDARG00000003511	mitochondrial ribosomal protein L3	mrpl3	211.254	241.267	232.187	602.813	283.663	425.956	1134.17	116.886	443.123	292.213
ENSDARG00000003512	ankyrin repeat and sterile alpha motif domain containing 1B	anks1b	311.17	398.615	393.98	0	0	10.3892	0	9.4263	22.8817	22.0664
ENSDARG00000003513	thyroid hormone receptor associated protein 3b	thrap3b	1053.66	1102.67	1181.94	699.061	574.418	664.907	1590.93	409.101	335.97	455.37
ENSDARG00000003517	inositol(myo)-1(or 4)-monophosphatase 1	impa1	552.014	519.558	412.135	106.379	0	31.1675	23.2253	105.575	183.053	327.653
ENSDARG00000003519	adenine phosphoribosyl transferase	aprt	338.558	312.845	373.956	288.742	7.09158	1355.79	0	50.902	122.78	205.284
ENSDARG00000003520	TBC1 domain family, member 14	tbc1d14	890.572	1050.84	839.22	329.268	106.374	259.729	0	435.495	392.895	107.657
ENSDARG00000003523	intelectin 3	itln3	0	0	0	10.1313	0	70.1269	383.218	0	10.0456	0
ENSDARG00000003526	proteasome (prosome, macropain) subunit, alpha type,5	psma5	2981.23	3360.93	2555.75	1352.53	1425.41	1968.75	1072.24	1334.76	1692.13	3174.22
ENSDARG00000003527	MAK16 homolog (S. cerevisiae)	mak16	416.866	429.005	373.689	1985.74	1893.45	1971.35	952.238	2226.49	1010.7	853.903
ENSDARG00000003531	transcription elongation factor A (SII), 1	tcea1	1242.07	1237.34	1078.35	607.879	921.906	711.658	232.253	1421.49	1640.78	2322.32
ENSDARG00000003533	collagen, type VIII, alpha 1b	col8a1b	0	0	0	0	0	0	0	1.88526	0	0
ENSDARG00000003544	adenosine deaminase, RNA-specific, B1b	adarb1b	147.121	170.306	120.143	40.5253	0	88.308	0	0	5.0228	0
ENSDARG00000003546	unc-45 homolog A (C. elegans)	unc45a	159.507	148.247	274.015	101.313	7.09158	342.843	0	11.3116	21.2074	22.0664
ENSDARG00000003553	gonadotropin releasing hormone receptor 2	gnrhr2	5.09213	6.32478	0.889947	0	0	0	0	0	2.23236	0.668679
ENSDARG00000003564	deoxyhypusine hydroxylase/monooxygenase	dohh	1167.89	1326.35	839.487	2998.87	4297.5	2789.49	2547.04	1762.72	1203.8	794.391
ENSDARG00000003570	heat shock protein 90, beta (grp94), member 1	hsp90b1	8823	6152.16	11254.7	22167.3	11176.3	23625	25977.5	2051.16	5396.72	1259.12
ENSDARG00000003573	dynactin 5	dctn5	911.904	858.165	748.891	481.237	212.748	462.318	580.633	893.613	915.266	877.307
ENSDARG00000003576	kelch-like 32 (Drosophila)	klhl32	142.442	161.05	232.276	5.06566	0	0	0	82.9514	135.058	131.73
ENSDARG00000003582	coiled-coil domain containing 34	CCDC34	58.2154	59.6998	94.3344	75.9848	205.656	51.9459	627.083	218.69	258.395	100.971
ENSDARG00000003584	phospholipase A2, group VII (platelet-activating factor acetylhydrolase, plasma)	pla2g7	186.344	236.639	313.439	222.889	14.1832	75.3215	584.504	1713.7	1367.32	1039.8
ENSDARG00000003592	surfeit 1	surf1	344.338	440.421	322.072	460.975	375.854	132.462	379.347	437.38	376.152	652.631
ENSDARG00000003599	ribosomal protein L3	rpl3	50946.2	48239.1	38107.6	91126.1	151001	106289	169107	34470.1	56390.4	89894.5
ENSDARG00000003607	nuclear receptor subfamily 2, group F, member 6a	nr2f6a	513.617	599.62	538.863	420.449	581.51	348.037	584.504	3623.47	1624.6	693.42
ENSDARG00000003615	solute carrier family 26 (anion exchanger), member 3	SLC26A3 (1 of 2)	759.14	3700	2863.32	0	14.1832	83.1134	0	603.283	554.183	393.183
ENSDARG00000003616	ariadne ubiquitin-conjugating enzyme E2 binding protein homolog 1 (Drosophila)	arih1	236.302	174.934	146.485	293.808	382.946	174.019	665.792	473.2	474.934	631.233
ENSDARG00000003631	clock homolog 3 (mouse)	clock3	192.537	138.682	209.672	157.035	63.8243	301.286	30.9671	65.9841	99.3399	22.0664
ENSDARG00000003632	zgc:172270	zgc:172270	0.5505	0	0	0	0	0	0	11.3116	6.13898	0
ENSDARG00000003635	ATPase, H+ transporting, lysosomal , V1 subunit E1a	atp6v1e1a	37.5716	60.7796	71.0178	0	0	0	0	0	155.707	132.398
ENSDARG00000003641	trk-fused gene	tfg	2663.46	2038.43	3249.82	3464.91	3255.04	2147.96	1610.29	833.285	623.386	3215.68
ENSDARG00000003642	zinc finger, FYVE domain containing 19	zfyve19	129.643	181.259	168.111	81.0505	375.854	119.475	193.544	5.65578	25.6721	55.5004
ENSDARG00000003655	transmembrane protein 59-like	tmem59l	1237.52	1462.1	2004.96	0	7.09158	0	154.835	1.88526	27.3464	16.717
ENSDARG00000003675	crystallin, lambda 1	cryl1	669.408	796.922	710.267	177.298	758.8	425.956	363.863	1261.24	1606.74	2257.46
ENSDARG00000003680	runt-related transcription factor 1; translocated to, 1 (cyclin D-related)	runx1t1	657.297	554.112	392.2	0	7.09158	0	0	1.88526	6.69707	13.3736
ENSDARG00000003681	eukaryotic translation initiation factor 5	eif5	4960.28	4978.53	5595.81	11499	7517.08	15511	11163.6	1732.55	2633.06	2466.09
ENSDARG00000003682	HECT domain containing E3 ubiquitin protein ligase 4	HECTD4 (1 of 3)	227.219	317.782	168.734	136.773	113.465	49.3486	61.9342	512.791	546.927	457.377
ENSDARG00000003684	obscurin-like 1a	obsl1a	0	0	0	0	0	2.59729	0	0	1.11618	0
ENSDARG00000003687	Uncharacterized protein	BX000993.1	0	0	0	0	0	0	0	0	0	0
ENSDARG00000003693	histidyl-tRNA synthetase	hars	917.133	850.76	1490.22	2826.64	1191.39	5469.9	4060.56	65.9841	352.154	491.479
ENSDARG00000003695	voltage-dependent anion channel 3	vdac3	6097.89	5192.8	5650.1	3956.28	2971.37	4929.66	5996	1376.24	2090.04	1735.89
ENSDARG00000003697	solute carrier family 5 (iodide transporter), member 8-like	slc5a8l	3.99113	3.54805	9.70043	0	0	0	0	6605.95	2957.87	3245.77
ENSDARG00000003699	ATPase, Cu++ transporting, alpha polypeptide	atp7a	338.558	421.446	428.421	187.429	241.114	7.79188	65.8051	1157.55	505.071	263.46
ENSDARG00000003701	claudin g	cldng	0	0	0	0	0	33.7648	0	0	10.0456	0
ENSDARG00000003705	prion protein, related sequence 3	prnprs3	2695.94	2624.63	2870.26	744.652	1652.34	789.577	3.87089	795.58	1327.69	1331.34
ENSDARG00000003706	ryanodine receptor 2b (cardiac)	ryr2b	0	0	0.355979	0	0	0	0	0	1.11618	0.668679
ENSDARG00000003732	microphthalmia-associated transcription factor a	mitfa	0.137625	0	1.06794	0	0	2.59729	0	1.88526	1.67427	0
ENSDARG00000003749	polymerase (DNA directed), beta	polb	330.713	378.098	293.149	243.152	28.3663	236.354	0	286.559	136.732	468.075
ENSDARG00000003750	phosphoribosylformylglycinamidine synthase	pfas	556.418	1012.27	1972.66	319.136	489.319	594.78	23.2253	576.889	437.542	85.5909
ENSDARG00000003751	LATS, large tumor suppressor, homolog 1 (Drosophila)	lats1	175.61	230.469	213.231	101.313	666.609	62.335	73.5468	277.133	616.689	473.425
ENSDARG00000003754	tetraspanin 2	tspan2	790.656	814.662	767.669	30.3939	28.3663	259.729	3.87089	290.33	147.894	181.881
ENSDARG00000003757	canopy1	cnpy1	3853.64	2794.47	2870.7	4346.33	6403.7	4864.73	5965.03	4004.29	2715.66	1933.82
ENSDARG00000003769	transcriptional adaptor 2 (ADA2 homolog, yeast)-beta	tada2b	26.6993	25.7619	16.108	0	212.748	2.59729	0	41.4757	26.2302	34.1026
ENSDARG00000003776	phosphatidylinositol-5-phosphate 4-kinase, type II, alpha a	pip4k2aa	323.006	408.025	291.013	101.313	14.1832	174.019	108.385	1002.96	373.362	321.635
ENSDARG00000003779	catenin (cadherin-associated protein), delta 2b	ctnnd2b	1195	1039.89	1014.9	0	21.2748	0	0	1.88526	15.0684	40.7894
ENSDARG00000003783	ephrin B2b	efnb2b	0	0	0.177989	0	0	0	0	0	0	0.668679
ENSDARG00000003789	DENN/MADD domain containing 5B	dennd5b	635.002	476.827	566.007	101.313	0	0	54.1924	2880.68	3870.35	1271.16
ENSDARG00000003795	isocitrate dehydrogenase 2 (NADP+), mitochondrial	IDH2	1092.61	1198.62	1551.27	8474.84	5730	7625.65	11299.1	556.152	626.176	1119.37
ENSDARG00000003797	ankyrin repeat and SOCS box-containing 2a, tandem duplicate 1	asb2a.1	0.137625	0.308526	0	0	0	0	0	5.65578	2.79045	0
ENSDARG00000003803	Uncharacterized protein	CABZ01029738.1	0	0.154263	0	0	0	0	0	18.8526	11.1618	0
ENSDARG00000003808	aquaporin 3a	aqp3a	0	0	0	15.197	0	1293.45	0	1.88526	59.7155	48.1449
ENSDARG00000003811	plexin b2a	plxnb2a	1119.58	794.454	1246.02	1372.79	928.998	1166.18	1289	3150.27	1985.68	1384.83
ENSDARG00000003813	signal recognition particle 54	srp54	2815.26	2229.56	3473.11	8657.21	5410.88	12703.4	10772.7	933.204	1397.46	1146.12
ENSDARG00000003818	protein kinase, AMP-activated, gamma 1 non-catalytic subunit	prkag1	1046.64	1273.59	1437.71	851.03	148.923	693.477	425.797	957.712	868.945	1055.18
ENSDARG00000003820	nuclear receptor subfamily 1, group D, member 2a	nr1d2a	2757.46	2717.19	3923.15	3905.62	624.059	3690.75	4525.07	184.755	457.633	300.237
ENSDARG00000003822	ankyrin repeat domain 16	ankrd16	17.2031	32.7037	15.4851	0	0	0	0	139.509	34.6015	8.02415
ENSDARG00000003827	small nuclear RNA activating complex, polypeptide 1b	snapc1b	86.4285	78.2113	82.1421	81.0505	56.7327	38.9594	181.932	0	179.147	68.2053
ENSDARG00000003829	UDP-N-acetyl-alpha-D-galactosamine:polypeptide N-acetylgalactosaminyltransferase 2	galnt2	909.839	1013.51	887.366	997.934	85.099	654.518	534.182	912.466	457.633	397.864
ENSDARG00000003835	stomatin	stom	417.417	637.877	413.203	5.06566	7.09158	12.9865	15.4835	237.543	146.777	224.676
ENSDARG00000003836	transmembrane protein 63Ba	tmem63ba	119.734	93.1748	85.5239	126.641	631.151	129.865	11.6127	0	16.7427	39.4521
ENSDARG00000003841	U6 snRNA biogenesis 1	usb1	190.335	376.093	229.606	111.444	390.037	210.381	170.319	290.33	344.899	166.501
ENSDARG00000003845	choroideremia (Rab escort protein 1)	chm	892.499	1129.82	1255.36	531.894	262.389	659.712	236.124	173.444	185.844	385.828
ENSDARG00000003846	mitochondrial ribosomal protein L21	mrpl21	240.293	330.123	164.907	658.535	390.037	423.359	359.992	243.198	241.095	310.936
ENSDARG00000003854	acyl-CoA synthetase long-chain family member 1b	acsl1b	34.9568	60.6253	18.7779	460.975	255.297	262.327	42.5797	3.77052	20.0912	12.7049
ENSDARG00000003860	chromobox homolog 3a (HP1 gamma homolog, Drosophila)	cbx3a	2412.29	2392.62	1509.53	1539.96	1950.19	776.591	437.41	746.563	795.277	1346.05
ENSDARG00000003865	par-6 partitioning defective 6 homolog beta (C. elegans)	pard6b	32.3419	38.5657	43.6074	10.1313	78.0074	114.281	154.835	7.54104	21.2074	5.34943
ENSDARG00000003866	transmembrane 9 superfamily member 2	tm9sf2	2707.36	2828.72	3118.73	4543.89	2978.47	4716.68	3027.03	1670.34	1746.82	4173.23
ENSDARG00000003867	cyclin-dependent kinase 20	cdk20	191.299	116.623	153.071	0	0	0	0	0	0	4.01207
ENSDARG00000003869	2,4-dienoyl CoA reductase 1, mitochondrial	decr1	329.887	395.684	303.472	182.364	7.09158	329.856	673.534	608.939	599.388	454.702
ENSDARG00000003872	coiled-coil domain containing 102A	ccdc102a	28.7636	26.5332	34.085	141.838	0	5.19459	0	20.7379	89.2943	211.971
ENSDARG00000003877	polybromo 1	PBRM1 (1 of 2)	289.425	227.075	369.773	60.7879	0	23.3756	0	1.88526	43.531	10.6989
ENSDARG00000003882	strawberry notch homolog 2a	sbno2a	120.835	108.447	105.281	96.2475	482.228	148.046	0	250.74	73.1097	27.4158
ENSDARG00000003899	zinc finger, DHHC-type containing 23b	zdhhc23b	303.188	151.795	194.009	96.2475	312.03	176.616	3.87089	194.182	201.47	219.995
ENSDARG00000003900	si:dkeyp-111e5.4	si:dkeyp-111e5.4	65.0967	11.724	9.70043	40.5253	0	20.7783	0	0	16.7427	11.3675
ENSDARG00000003902	cathepsin L.1	ctsl.1	0	0	0	30.3939	0	0	189.673	0	0	0
ENSDARG00000003903	hyaluronan and proteoglycan link protein 2	hapln2	0	0	0	0	0	0	0	0	0	0
ENSDARG00000003904	synaptonemal complex protein 1	sycp1	8.2575	8.3302	13.7942	157.035	404.22	651.921	139.352	2185.02	1516.89	712.812
ENSDARG00000003909	finTRIM family, member 1	ftr01	0.27525	0	0	25.3283	0	0	0	0	5.0228	1.33736
ENSDARG00000003910	mediator complex subunit 13b	med13b	544.032	445.82	596.621	354.596	78.0074	194.797	112.256	113.116	347.131	596.462
ENSDARG00000003920	SET translocation (myeloid leukemia-associated) B	setb	2737.36	2935.01	2668.24	6169.97	3368.5	5017.97	2705.75	1802.31	3140.37	4698.81
ENSDARG00000003925	connexin 28.6	cx28.6	0	0	0	0	0	0	0	0	0	0
ENSDARG00000003927	claudin 12	cldn12	1025.17	1042.2	1299.23	856.096	659.517	1148	2252.86	1197.14	1439.87	1961.9
ENSDARG00000003931	CNDP dipeptidase 2 (metallopeptidase M20 family)	cndp2	1067.14	1071.2	979.387	476.172	503.502	958.401	642.567	320.494	759.559	322.972
ENSDARG00000003933	pyruvate kinase, muscle, a	pkma	9952.63	7221.66	11646.2	1894.56	1999.83	4202.42	2945.74	12569	6657.45	12535.1
ENSDARG00000003934	nucleoredoxin-like 2	nxnl2	54.7748	96.8771	70.2168	25.3283	0	44.154	0	184.755	120.547	244.068
ENSDARG00000003938	replication protein A1	rpa1	716.889	639.728	958.384	557.222	14.1832	750.618	42.5797	273.363	569.809	397.864
ENSDARG00000003940	mitochondrial fission regulator 1-like	mtfr1l	727.899	705.599	757.612	506.566	680.792	296.091	170.319	182.87	135.616	517.558
ENSDARG00000003941	RRS1 ribosome biogenesis regulator homolog (S. cerevisiae)	rrs1	466.549	654.846	337.023	2071.85	1099.2	999.958	139.352	1287.63	1858.44	1994
ENSDARG00000003944	neuromedin U receptor 1	NMUR1 (1 of 2)	0	0	0	0	0	0	0	1.88526	0	0
ENSDARG00000003952	profilin 2	pfn2	7472.08	6924.55	8558	2178.23	1432.5	4295.92	2605.11	18111.7	14437.8	24543.2
ENSDARG00000003961	poly (ADP-ribose) polymerase family, member 3	parp3	403.93	392.753	442.571	101.313	7.09158	475.305	449.023	537.299	868.945	653.968
ENSDARG00000003963	tnf receptor-associated factor 4a	traf4a	135.01	169.072	135.005	60.7879	361.671	223.367	441.281	1706.16	2519.21	2002.69
ENSDARG00000003965	T-cell leukemia, homeobox 1	tlx1	0	0.154263	0	0	0	0	0	0	0.558089	0
ENSDARG00000003968	zgc:162969	zgc:162969	0	0	0	0	0	0	0	0	0	0
ENSDARG00000003970	tripartite motif containing 35-13	trim35-13	10.1843	1.07984	0.0889947	15.197	0	0	0	0	14.5103	0
ENSDARG00000003971	islet2a	isl2a	0	2.31394	1.24593	0	0	0	0	0	0	0
ENSDARG00000003973	cysteine and histidine-rich domain (CHORD) containing 1a	chordc1a	252.129	227.384	108.396	238.086	219.839	116.878	3.87089	578.775	658.545	138.417
ENSDARG00000003974	speckle-type POZ protein-like b	spoplb	722.256	972.628	1064.38	298.874	432.587	636.337	569.02	358.199	262.302	167.17
ENSDARG00000003977	zgc:153896	zgc:153896	10.8724	25.9162	13.7942	0	21.2748	0	127.739	299.756	363.316	38.7834
ENSDARG00000003984	listerin E3 ubiquitin protein ligase 1	LTN1	427.463	370.231	467.845	840.899	21.2748	864.899	952.238	49.0167	114.408	285.526
ENSDARG00000003989	corticotropin releasing hormone receptor 1	crhr1	760.791	815.588	390.776	0	14.1832	0	0	24.5084	26.2302	1.33736
ENSDARG00000003991	four and a half LIM domains 2b	fhl2b	11.2853	41.651	11.6583	0	7.09158	0	0	22.6231	9.48752	0
ENSDARG00000003994	synaptotagmin IXa	syt9a	107.21	102.122	82.6761	0	0	0	0	0	0	8.69283
ENSDARG00000003998	phytanoyl-CoA 2-hydroxylase interacting protein-like a	phyhipla	1703.11	1453.62	1145.81	5.06566	14.1832	0	0	0	4.46471	12.0362
ENSDARG00000004015	adenylate cyclase activating polypeptide 1a	adcyap1a	0	0	2.84783	0	0	0	0	116.886	89.8524	0
ENSDARG00000004017	sperm associated antigen 1a	spag1a	214.007	349.56	233.611	1874.29	2794.08	857.107	11.6127	510.905	712.122	1459.06
ENSDARG00000004018	carbohydrate (chondroitin 4) sulfotransferase 13	CHST13	0.137625	0.925578	0.177989	0	35.4579	57.1404	0	139.509	25.114	82.2475
ENSDARG00000004023	islet1	isl1	6251.76	9022.68	10564.1	0	28.3663	135.059	0	18.8526	86.5038	123.037
ENSDARG00000004026	cholinergic receptor, muscarinic 5a	chrm5a	86.2909	97.0314	131.89	0	0	0	0	0	0.558089	0.668679
ENSDARG00000004034	Rho GDP dissociation inhibitor (GDI) gamma	arhgdig	3.303	0.308526	9.07746	0	0	350.635	638.696	644.759	597.155	724.179
ENSDARG00000004037	component of oligomeric golgi complex 2	cog2	431.867	318.244	468.646	542.025	35.4579	371.413	23.2253	173.444	260.07	190.574
ENSDARG00000004046	PHD finger protein 6	phf6	199.143	545.011	368.438	86.1162	0	205.186	0	375.167	307.507	143.097
ENSDARG00000004049	myristoylated alanine rich protein kinase C substrate a	marcksa	72.666	22.8309	57.5796	0	0	2.59729	0	50.902	15.0684	56.169
ENSDARG00000004051	Uncharacterized protein	CR354540.1	0	0	0	0	0	0	3.87089	73.5251	76.4582	100.971
ENSDARG00000004055	UHRF1 (ICBP90) binding protein 1-like	uhrf1bp1l	1281.15	1033.56	982.591	638.273	624.059	612.961	1068.36	299.756	411.87	312.273
ENSDARG00000004059	galactokinase 2	galk2	75.0057	92.712	65.1441	45.5909	49.6411	25.9729	7.74177	148.936	86.5038	102.308
ENSDARG00000004060	basic helix-loop-helix family, member e40	bhlhe40	5308.75	6764.12	6974.16	3941.08	2730.26	4929.66	9239.8	1975.75	2648.69	3568.07
ENSDARG00000004074	BTB and CNC homology 1, basic leucine zipper transcription factor 2b	bach2b	27.3874	23.6022	1.6909	856.096	120.557	114.281	170.319	650.415	394.011	146.441
ENSDARG00000004078	acyl-CoA synthetase long-chain family member 4a	acsl4a	1356.98	760.208	1651.12	81.0505	276.572	574.002	0	2735.51	2546.56	6035.5
ENSDARG00000004082	connexin 39.9	cx39.9	4.26638	6.78757	0.978942	0	7.09158	5.19459	0	50.902	32.3692	0.668679
ENSDARG00000004094	acyl-CoA synthetase bubblegum family member 2	acsbg2	1078.57	924.189	1251.62	927.015	1120.47	2166.14	692.888	1481.81	890.152	2853.25
ENSDARG00000004105	endothelium-specific receptor tyrosine kinase 1	tie1	1.37625	0	0	0	0	150.643	0	7.54104	0.558089	18.0543
ENSDARG00000004109	Uncharacterized protein	CR846080.1	0	0.308526	0	0	0	0	0	0	0	0
ENSDARG00000004111	estrogen receptor 1	esr1	2471.61	857.393	1772.86	40.5253	0	0	0	67.8693	87.62	22.7351
ENSDARG00000004114	TELO2 interacting protein 1	tti1	132.808	89.6268	139.989	131.707	7.09158	0	0	33.9347	73.1097	26.7472
ENSDARG00000004115	mannosyl (alpha-1,3-)-glycoprotein beta-1,4-N-acetylglucosaminyltransferase, isozyme B	mgat4b	373.377	682.922	761.35	1387.99	290.755	625.948	479.99	409.101	339.876	276.833
ENSDARG00000004130	mevalonate kinase	mvk	277.039	262.71	238.773	75.9848	0	67.5296	0	11.3116	85.3876	65.5306
ENSDARG00000004131	rotatin	rttn	24.6349	16.5061	34.7969	0	0	0	0	0	69.2031	23.4038
ENSDARG00000004132	ubiquitin specific peptidase 19	usp19	525.865	428.697	592.26	425.515	517.686	223.367	0	1014.27	860.015	625.884
ENSDARG00000004141	zgc:92630	zgc:92630	0.137625	0.154263	3.3818	141.838	191.473	680.491	0	11.3116	75.9001	54.8317
ENSDARG00000004148	amyloid beta (A4) precursor-like protein 1	aplp1	200.795	178.945	312.816	0	14.1832	140.254	255.478	9.4263	137.29	260.116
ENSDARG00000004150	glutamate receptor, metabotropic 2a	grm2a	0.137625	2.931	4.89471	5.06566	7.09158	0	0	0	0	0
ENSDARG00000004151	RAB23, member RAS oncogene family	rab23	119.596	92.2492	112.578	151.97	234.022	155.838	232.253	20.7379	13.9522	16.0483
ENSDARG00000004154	ORAI calcium release-activated calcium modulator 1b	orai1b	218.411	186.35	135.984	86.1162	659.517	90.9053	0	13.1968	20.6493	18.723
ENSDARG00000004158	transmembrane protein 63C	TMEM63C	2363.99	2419.46	3119.44	0	14.1832	0	0	192.296	299.694	163.158
ENSDARG00000004160	receptor accessory protein 3b	reep3b	681.244	815.434	943.789	1306.94	1716.16	345.44	1900.6	627.791	1559.86	2514.9
ENSDARG00000004161	IK cytokine	ik	914.794	1359.52	1526.17	531.894	503.502	1142.81	522.57	367.626	750.63	571.721
ENSDARG00000004167	zgc:110366	zgc:110366	45.5539	27.7673	62.0293	192.495	234.022	106.489	580.633	150.821	290.206	166.501
ENSDARG00000004169	stathmin 1a	stmn1a	165.288	116.623	52.6849	25.3283	0	277.91	61.9342	429.839	625.618	115.013
ENSDARG00000004171	Rab acceptor 1 (prenylated)	rabac1	1213.58	1161.91	1054.85	800.374	964.455	340.245	278.704	754.104	1342.2	556.341
ENSDARG00000004173	coatomer protein complex, subunit alpha	copa	4428.5	3688.43	6434.85	4766.78	2737.35	6090.65	2028.34	690.005	778.534	1546.65
ENSDARG00000004174	CCR4-NOT transcription complex, subunit 1	cnot1	1499.7	1327.12	1577.97	1696.99	1014.1	2579.11	1258.04	295.986	366.107	1143.44
ENSDARG00000004176	unc-51-like kinase 4 (C. elegans)	ulk4	300.16	316.856	141.591	15.197	0	267.521	0	0	5.58089	4.68075
ENSDARG00000004177	family with sequence similarity 169, member Ab	fam169ab	253.781	352.645	498.193	0	0	0	0	52.7873	19.5331	30.7592
ENSDARG00000004184	neurofibromin 1b	nf1b	203.96	170.306	143.904	0	0	194.797	0	120.657	15.6265	4.68075
ENSDARG00000004187	zgc:122979	zgc:122979	891.122	801.242	1142.78	0	21.2748	46.7513	0	24.5084	1.67427	34.1026
ENSDARG00000004189	chromobox homolog 1a (HP1 beta homolog Drosophila)	cbx1a	1274.27	1045.44	1337.59	693.995	361.671	322.064	3.87089	258.281	897.966	680.715
ENSDARG00000004196	tumor necrosis factor (ligand) superfamily, member 10 like	tnfsf10l	0	0	36.4878	40.5253	0	0	0	1.88526	92.0847	43.4641
ENSDARG00000004199	sperm adhesion molecule 1	spam1	0	0	0	0	0	0	0	0	17.3008	17.3857
ENSDARG00000004204	EF-hand domain (C-terminal) containing 2	efhc2	12.7991	16.6604	12.6373	0	0	236.354	0	0	0.558089	4.01207
ENSDARG00000004211	coiled-coil domain containing 106a	ccdc106a	526.416	599.003	823.913	96.2475	283.663	415.567	402.572	942.63	1036.37	547.648
ENSDARG00000004218	Rho family GTPase 1 like	rnd1l	498.065	314.696	513.856	0	0	0	0	1464.85	613.898	1.33736
ENSDARG00000004219	solute carrier family 6 (neurotransmitter transporter), member 3	SLC6A3	0.5505	0.925578	0.533968	0	0	0	0	0	0	0
ENSDARG00000004221	dynein, axonemal, heavy polypeptide 9	dnah9	0	0	0	0	0	0	0	5.65578	0	0
ENSDARG00000004227	phosphodiesterase 3A, cGMP-inhibited	pde3a	192.813	197.302	205.756	0	0	0	0	22.6231	26.2302	32.7653
ENSDARG00000004232	deltaB	dlb	0	1.69689	0	0	0	0	0	1.88526	31.8111	0
ENSDARG00000004243	acid-sensing (proton-gated) ion channel family member 4b	asic4b	0.27525	0	0	0	0	0	0	7.54104	2.23236	0
ENSDARG00000004246	slit (Drosophila) homolog 2	slit2	467.788	572.624	838.33	0	283.663	0	0	32.0494	23.4397	52.157
ENSDARG00000004251	dihydrofolate reductase	dhfr	100.604	47.513	49.6591	20.2626	21.2748	114.281	135.481	263.936	242.211	158.477
ENSDARG00000004256	wingless-type MMTV integration site family, member 11	wnt11	0	2.15968	4.18275	0	0	0	0	0	22.8817	2.67472
ENSDARG00000004260	cullin 5b	cul5b	134.184	127.73	166.153	0	14.1832	0	0	0	0	1.33736
ENSDARG00000004261	transmembrane emp24 protein transport domain containing 9	tmed9	13857.3	11406.5	13979.8	11448.4	8417.71	9937.24	4846.35	5448.4	4553.45	4450.73
ENSDARG00000004262	cytochrome P450, family 46, subfamily A, polypeptide 2	cyp46a2	101.017	171.078	173.273	157.035	255.297	80.5161	267.091	197.952	420.241	618.528
ENSDARG00000004265	zgc:109986	zgc:109986	115.467	216.431	165.708	162.101	28.3663	114.281	286.446	256.395	253.931	259.448
ENSDARG00000004270	atlastin 3	atl3	730.927	991.756	997.809	607.879	574.418	1376.57	1374.16	933.204	1048.65	1043.81
ENSDARG00000004274	zgc:112496	zgc:112496	39.9113	37.4859	31.6821	45.5909	390.037	161.032	3.87089	5.65578	127.244	143.097
ENSDARG00000004280	SEH1-like (S. cerevisiae)	seh1l	588.347	704.827	613.352	415.384	382.946	677.893	603.858	337.461	707.099	833.174
ENSDARG00000004282	zgc:77375	zgc:77375	11.9734	8.79299	9.34445	0	0	2.59729	0	5.65578	15.0684	8.02415
ENSDARG00000004291	HECT, C2 and WW domain containing E3 ubiquitin protein ligase 1b	hecw1b	47.343	45.9704	41.0266	0	7.09158	0	0	0	1.11618	0
ENSDARG00000004296	alpha-1-microglobulin/bikunin precursor	ambp	1.23863	1.07984	0	40.5253	0	64.9323	325.154	16.9673	11.1618	3.3434
ENSDARG00000004297	interferon regulatory factor 2 binding protein-like	irf2bpl	3914.88	4662.6	5453.95	5.06566	21.2748	41.5567	212.899	1949.36	627.292	661.324
ENSDARG00000004301	ras homolog gene family, member Gb	rhogb	3.99113	5.09068	9.07746	65.8535	241.114	236.354	127.739	399.675	88.1781	392.515
ENSDARG00000004302	solute carrier family 45, member 1	slc45a1	404.205	190.669	349.215	0	14.1832	0	0	0	2.23236	7.35547
ENSDARG00000004305	vang-like 1 (van gogh, Drosophila)	vangl1	2.202	12.4953	11.3023	0	0	109.086	0	103.689	135.058	66.1992
ENSDARG00000004306	kelch-like 18 (Drosophila)	klhl18	158.819	230.623	115.07	202.626	0	0	0	182.87	18.975	9.36151
ENSDARG00000004307	LY6/PLAUR domain containing 6	lypd6	187.583	287.238	247.939	0	0	0	247.737	0	32.3692	0
ENSDARG00000004308	family with sequence similarity 8, member A1	fam8a1	158.544	90.8609	162.059	258.348	7.09158	161.032	0	1.88526	105.479	248.08
ENSDARG00000004311	low density lipoprotein receptor adaptor protein 1a	ldlrap1a	200.52	275.205	253.012	55.7222	7.09158	0	77.4177	0	26.2302	0
ENSDARG00000004312	VAMP (vesicle-associated membrane protein)-associated protein A	vapa	124.413	106.287	123.703	633.207	652.426	199.992	611.6	0	8.92943	18.723
ENSDARG00000004318	COBW domain containing	cbwd	541.142	523.723	464.908	749.717	326.213	1103.85	638.696	128.198	431.961	360.418
ENSDARG00000004322	Usher syndrome 1G (autosomal recessive)	USH1G (1 of 2)	51.747	62.785	64.2542	0	0	0	0	0	0	0
ENSDARG00000004325	caspase 9, apoptosis-related cysteine protease	casp9	93.3098	158.274	117.295	0	78.0074	77.9188	38.7089	1129.27	915.266	163.158
ENSDARG00000004328	Uncharacterized protein	CABZ01041200.1	0	0	0	0	0	0	0	0	0	0
ENSDARG00000004336	exocyst complex component 4	exoc4	519.259	603.785	843.047	172.232	56.7327	90.9053	247.737	9.4263	90.4105	27.4158
ENSDARG00000004342	serine/arginine-rich splicing factor 11	srsf11	1911.89	1899.13	2313.69	2705.06	3318.86	3321.94	4354.75	3478.3	2600.14	2226.03
ENSDARG00000004343	negative elongation factor complex member E	nelfe	213.869	261.938	188.313	136.773	425.495	205.186	65.8051	111.23	343.783	312.273
ENSDARG00000004355	nuclear receptor subfamily 0, group B, member 2b	nr0b2b	0	0	0	0	0	0	0	3.77052	4.46471	0
ENSDARG00000004358	guanine nucleotide binding protein (G protein), beta polypeptide 3a	gnb3a	1.51388	0	0	0	0	0	0	1.88526	3.34854	2.00604
ENSDARG00000004363	lipoma HMGIC fusion partner	lhfp	669.408	351.257	818.129	55.7222	7.09158	0	0	230.002	246.675	200.604
ENSDARG00000004372	formin-like 3	fmnl3	117.807	138.22	132.691	0	0	10.3892	0	503.364	277.37	212.64
ENSDARG00000004377	protein phosphatase 1, regulatory subunit 13Ba	ppp1r13ba	269.195	301.43	383.567	0	0	218.173	0	0	2.79045	13.3736
ENSDARG00000004378	Yes-related kinase	yrk	353.284	293.254	382.41	5.06566	7.09158	301.286	38.7089	32.0494	64.1803	189.905
ENSDARG00000004386	si:dkey-153k10.9	si:dkey-153k10.9	7031.4	5312.04	10361.6	10.1313	42.5495	329.856	553.537	0	106.595	252.761
ENSDARG00000004392	hematopoietic death receptor	hdr	2.202	0.154263	1.06794	0	0	0	0	0	15.0684	12.7049
ENSDARG00000004396	UDP-GlcNAc:betaGal beta-1,3-N-acetylglucosaminyltransferase 5b	b3gnt5b	0	0.154263	0	233.02	1148.84	171.421	336.767	571.234	111.06	287.532
ENSDARG00000004402	ELOVL family member 6, elongation of long chain fatty acids (yeast)	elovl6	152.901	272.891	170.692	0	0	0	0	1.88526	8.92943	20.0604
ENSDARG00000004405	sorting nexin 10a	snx10a	616.01	932.828	832.457	20.2626	0	15.5838	0	0	36.2758	37.446
ENSDARG00000004406	sepiapterin reductase a	spra	115.88	173.546	108.93	126.641	652.426	51.9459	336.767	47.1315	219.887	230.026
ENSDARG00000004415	transcription factor 7-like 2 (T-cell specific, HMG-box)	tcf7l2	13.7625	14.1922	13.2602	177.298	127.649	145.448	3.87089	186.641	337.644	312.942
ENSDARG00000004427	dpy-30 homolog (C. elegans)	dpy30	499.304	545.011	365.056	344.465	503.502	425.956	576.762	360.085	502.838	425.949
ENSDARG00000004433	Bruton agammaglobulinemia tyrosine kinase	btk	0.412875	16.8147	10.3234	5.06566	0	275.313	7.74177	746.563	2415.97	1374.8
ENSDARG00000004436	family with sequence similarity 92, member A1	fam92a1	317.639	187.892	206.557	50.6566	7.09158	114.281	0	399.675	283.509	247.411
ENSDARG00000004445	glutamate receptor, metabotropic 5	GRM5 (1 of 2)	21.8824	74.9718	36.2209	0	0	0	0	0	0.558089	0
ENSDARG00000004447	Uncharacterized protein	BX957297.1	4.404	0.617052	4.71672	10.1313	0	0	0	0	0	0
ENSDARG00000004451	tumor necrosis factor receptor superfamily, member a	tnfrsfa	0	4.93641	14.3282	20.2626	28.3663	0	0	682.464	274.58	191.242
ENSDARG00000004452	TAR DNA binding protein, like	tardbpl	1467.36	1531.37	1499.56	1479.17	1446.68	766.201	994.818	1873.95	1747.38	3217.68
ENSDARG00000004455	purinergic receptor P2X, ligand-gated ion channel, 5	p2rx5	48.9945	99.1911	62.9193	202.626	453.861	210.381	267.091	248.854	174.682	2.00604
ENSDARG00000004459	unc-119 homolog 2	unc119.2	0	0	0	0	0	0	0	0	0	0
ENSDARG00000004460	desumoylating isopeptidase 2	desi2	426.638	513.541	393.535	217.823	7.09158	166.227	38.7089	35.8199	88.1781	189.905
ENSDARG00000004470	protein kinase C substrate 80K-H	prkcsh	3023.07	2771.33	3895.12	1661.54	1439.59	2716.77	1416.74	867.219	1465.54	872.626
ENSDARG00000004472	alpha tubulin acetyltransferase 1	atat1	40.3241	37.0231	40.8486	0	0	0	0	0	21.7655	12.0362
ENSDARG00000004473	T-box 21	tbx21	0.27525	0	0	0	0	0	0	0	0	0
ENSDARG00000004492	phosphate cytidylyltransferase 1, choline, alpha b	pcyt1ab	214.97	253.454	205.133	704.126	234.022	794.772	750.952	1.88526	0.558089	31.4279
ENSDARG00000004497	tetraspanin 33	tspan33	296.307	264.715	232.009	45.5909	666.609	88.308	0	578.775	586.552	1016.39
ENSDARG00000004498	XK, Kell blood group complex subunit-related family, member 8, tandem duplicate 1	xkr8.1	0	0	0	0	0	0	0	0	3.34854	0
ENSDARG00000004502	REST corepressor 3	rcor3	10.0466	5.09068	9.61143	10.1313	0	2.59729	0	0	18.4169	2.67472
ENSDARG00000004517	phosphoribosyl pyrophosphate amidotransferase	ppat	64.2709	83.7648	95.9363	552.157	14.1832	210.381	0	28.2789	84.8296	131.061
ENSDARG00000004525	chromosome 1 open reading frame 35	C2H1orf35	258.46	254.534	177.811	476.172	843.899	184.408	19.3544	337.461	305.833	678.041
ENSDARG00000004527	protein (peptidylprolyl cis/trans isomerase) NIMA-interacting, 4 (parvulin)	pin4	247.725	333.825	175.587	526.828	992.822	670.102	514.828	360.085	310.856	393.852
ENSDARG00000004529	topoisomerase (DNA) I	TOP1 (1 of 3)	3.99113	6.78757	4.00476	5.06566	0	0	0	0	2.79045	4.01207
ENSDARG00000004532	cordon-bleu homolog (mouse)	cobl	200.933	272.428	298.043	75.9848	7.09158	67.5296	255.478	899.269	242.769	49.4823
ENSDARG00000004537	lysine (K)-specific methyltransferase 2A	kmt2a	1463.64	1128.74	914.51	927.015	1063.74	823.342	839.982	3199.29	1614.55	1344.05
ENSDARG00000004539	prostaglandin-endoperoxide synthase 2a	ptgs2a	689.226	1121.65	2867.59	0	0	77.9188	0	0	21.7655	74.8921
ENSDARG00000004541	dynein, axonemal, intermediate chain 2a	dnai2a	0	0.308526	0.0889947	0	0	20.7783	0	13.1968	78.1325	20.0604
ENSDARG00000004561	protein kinase C, gamma	prkcg	2.61488	0	1.33492	0	0	0	0	0	0	0
ENSDARG00000004574	general transcription factor IIIC, polypeptide 2, beta	gtf3c2	131.707	99.3453	137.853	35.4596	14.1832	83.1134	0	98.0335	132.267	23.4038
ENSDARG00000004576	polo-like kinase 4 (Drosophila)	plk4	60.0045	30.3898	61.1394	0	0	0	0	0	7.81325	0
ENSDARG00000004577	zgc:194665	zgc:194665	415.215	607.796	386.237	0	7.09158	0	0	0	12.8361	4.68075
ENSDARG00000004580	nicotinamide nucleotide adenylyltransferase 2	nmnat2	1500.94	1801.79	1485.59	10.1313	7.09158	0	0	177.214	26.2302	52.8257
ENSDARG00000004581	sel-1 suppressor of lin-12-like (C. elegans)	sel1l	848.183	824.69	1010.98	2122.51	1063.74	3259.6	1141.91	433.61	328.156	338.352
ENSDARG00000004586	neurotrophic tyrosine kinase, receptor, type 1	ntrk1	0	0	0	197.561	0	5.19459	58.0633	1.88526	0	9.36151
ENSDARG00000004587	K(lysine) acetyltransferase 5	KAT5 (1 of 2)	540.454	548.559	775.856	197.561	900.631	324.662	642.567	1579.85	1165.85	865.939
ENSDARG00000004588	SRY-box containing gene 4a	sox4a	1128.39	1375.72	2152.78	75.9848	7.09158	0	0	345.003	612.224	776.336
ENSDARG00000004592	G protein-coupled receptor 22	gpr22	2926.05	3063.04	4179.64	0	14.1832	371.413	0	1.88526	59.1575	42.1268
ENSDARG00000004594	zinc finger protein 800a	znf800a	280.893	266.412	283.27	75.9848	0	7.79188	0	49.0167	82.0391	34.7713
ENSDARG00000004597	leucine rich repeat containing 4Ba	lrrc4ba	1496.67	1468.12	1666.07	0	78.0074	0	0	0	3.90662	4.01207
ENSDARG00000004598	odorant receptor, family C, subfamily 102, member 2	or102-2	0	0	0	0	0	0	0	0	0.558089	0
ENSDARG00000004616	myotubularin related protein 2	mtmr2	320.391	334.133	512.699	268.48	0	384.399	762.564	295.986	65.8545	193.248
ENSDARG00000004618	syntaxin 2a	stx2a	265.203	455.23	448.088	45.5909	42.5495	67.5296	38.7089	1604.36	1007.91	597.13
ENSDARG00000004621	glycoprotein M6Ab	gpm6ab	8.67038	4.47362	4.36074	0	0	88.308	0	578.775	974.424	1012.38
ENSDARG00000004627	pannexin 3	panx3	0	0	0	0	0	0	0	0	0	0
ENSDARG00000004632	egl nine homolog 1 (C. elegans)	egln1	304.151	377.327	456.276	734.52	510.594	794.772	239.995	277.133	116.641	324.309
ENSDARG00000004633	epsin 3	EPN3 (1 of 2)	0.688125	1.69689	4.44974	0	0	0	0	0	0	0
ENSDARG00000004634	oxysterol binding protein	osbp	227.769	121.868	230.941	197.561	141.832	174.019	445.152	1.88526	13.9522	10.0302
ENSDARG00000004635	eph receptor A7	epha7	625.368	887.166	562.803	5.06566	14.1832	0	23.2253	7507.1	3132	648.619
ENSDARG00000004636	coiled-coil domain containing 9	ccdc9	286.673	459.549	462.951	597.747	468.045	498.68	216.77	2795.84	827.088	452.027
ENSDARG00000004643	cadherin-related family member 1a	cdhr1a	0	0	0.533968	0	0	0	0	0	0	1.33736
ENSDARG00000004647	spindle and centriole associated protein 1	spice1	38.1221	18.0488	78.1374	0	0	33.7648	0	20.7379	53.5766	26.0785
ENSDARG00000004648	potassium channel tetramerisation domain containing 16a	kctd16a	7.1565	24.9906	10.9464	0	0	0	0	239.428	41.2986	8.69283
ENSDARG00000004658	zgc:101810	zgc:101810	0.137625	0.617052	0	0	0	0	0	1.88526	2.79045	0
ENSDARG00000004665	heat shock protein 5	hspa5	18040.9	16326.1	18636.7	89302.5	76447.3	94286.9	46040.3	12823.5	22986	4187.94
ENSDARG00000004672	protein tyrosine kinase 2a	ptk2.1	208.227	225.687	281.935	75.9848	7.09158	0	0	35.8199	56.367	42.7955
ENSDARG00000004680	DnaJ (Hsp40) homolog, subfamily B, member 6a	dnajb6a	137.625	196.994	162.593	106.379	170.198	96.0998	119.997	263.936	170.217	127.718
ENSDARG00000004686	family with sequence similarity 13, member C	FAM13C (2 of 10)	0	0	0	0	0	0	0	0	1.67427	0
ENSDARG00000004687	acetyl-Coenzyme A acyltransferase 1	acaa1	886.168	742.467	994.783	881.424	943.181	1423.32	1079.98	329.92	703.75	505.521
ENSDARG00000004692	nucleic acid binding protein 1a	nabp1a	797.812	720.716	672.622	6519.5	11126.7	4002.43	3619.28	3497.16	3274.31	1297.24
ENSDARG00000004695	sine oculis homeobox homolog 4a	six4a	0	0	0	0	0	0	0	0	0	0
ENSDARG00000004696	eukaryotic elongation factor, selenocysteine-tRNA-specific	eefsec	125.652	107.83	121.389	40.5253	70.9158	129.865	0	1.88526	137.29	71.5487
ENSDARG00000004697	retinoid X receptor, gamma b	rxrgb	15.2764	26.2247	5.60667	91.1818	0	36.3621	0	107.46	97.6656	14.0423
ENSDARG00000004702	interferon regulatory factor 2 binding protein 2a	irf2bp2a	245.661	225.224	166.865	55.7222	106.374	20.7783	11.6127	5.65578	27.3464	153.128
ENSDARG00000004706	SYF2 homolog, RNA splicing factor (S. cerevisiae)	syf2	1425.66	1249.84	1028.33	1028.33	1368.68	1199.95	1207.72	1689.19	2572.23	1434.99
ENSDARG00000004712	T-box, brain, 1b	tbr1b	0	0	0	0	0	0	0	0	0.558089	0
ENSDARG00000004713	MAD2 mitotic arrest deficient-like 1 (yeast)	mad2l1	30.1399	77.2857	18.3329	15.197	0	80.5161	0	0	21.2074	12.7049
ENSDARG00000004714	transcription factor 12	tcf12	614.221	461.4	549.275	20.2626	14.1832	12.9865	538.053	395.905	255.605	236.044
ENSDARG00000004721	membrane protein, palmitoylated 5b (MAGUK p55 subfamily member 5b)	mpp5b	6.606	12.6496	14.5061	5.06566	0	0	0	0	16.7427	7.35547
ENSDARG00000004722	discoidin domain receptor family, member 2, like	ddr2l	271.947	217.511	354.11	5.06566	0	2.59729	0	350.658	303.601	637.251
ENSDARG00000004724	transcription elongation factor A (SII), 3	tcea3	166.939	206.404	165.797	1089.12	1701.98	1051.9	3116.06	1082.14	1197.66	864.602
ENSDARG00000004726	trafficking protein particle complex 11	trappc11	519.947	611.807	893.151	724.389	312.03	303.883	580.633	82.9514	288.532	261.454
ENSDARG00000004727	cms1 ribosomal small subunit homolog (yeast)	cmss1	155.654	290.94	133.848	202.626	319.121	244.146	50.3215	311.068	213.748	744.24
ENSDARG00000004729	transcription factor binding to IGHM enhancer 3a	tfe3a	672.849	453.842	288.966	30.3939	872.265	106.489	305.8	2594.12	2438.29	1071.89
ENSDARG00000004735	heterogeneous nuclear ribonucleoprotein Ub	hnrnpub	2042.36	1822.46	1813	3069.79	1631.06	1511.62	750.952	3977.9	2718.45	4754.31
ENSDARG00000004736	PARK2 co-regulated	pacrg	2.47725	1.85116	3.55979	0	0	122.073	0	3.77052	2.23236	0
ENSDARG00000004745	limb region 1 like	lmbr1l	18.9923	9.5643	10.8574	20.2626	0	0	0	0	2.79045	2.00604
ENSDARG00000004748	zgc:100868	zgc:100868	0.412875	0.771315	0.0889947	0	0	0	0	350.658	66.9707	990.314
ENSDARG00000004753	myosin light chain kinase b	mylkb	1.92675	4.78215	0.711958	0	0	0	0	128.198	1.67427	6.68679
ENSDARG00000004754	heat shock protein 4a	hspa4a	1724.58	1268.97	1269.51	4771.85	2687.71	3225.84	135.481	3286.01	9077.88	1442.34
ENSDARG00000004757	Y box binding protein 1	ybx1	5782.18	4728.78	3285.15	30870.1	75263	11360.6	24073	21503.3	15456.8	13195.7
ENSDARG00000004763	HERV-H LTR-associating 2	HHLA2 (1 of 4)	649.453	593.141	952.333	5.06566	0	0	30.9671	0	1.67427	15.3796
ENSDARG00000004771	ankyrin repeat domain 10b	ankrd10b	435.721	406.02	474.698	253.283	42.5495	179.213	619.342	1212.22	1300.35	941.5
ENSDARG00000004774	WD repeat domain 36	wdr36	235.201	213.037	236.37	1038.46	893.54	1358.38	119.997	331.806	277.928	364.43
ENSDARG00000004780	coiled-coil domain containing 142	CCDC142	112.99	107.984	205.845	96.2475	0	0	77.4177	410.987	112.176	96.9585
ENSDARG00000004782	fibroblast growth factor receptor 3	fgfr3	449.208	256.385	246.515	10.1313	7.09158	10.3892	0	493.938	573.158	137.748
ENSDARG00000004785	COP9 constitutive photomorphogenic homolog subunit 2 (Arabidopsis)	cops2	717.164	712.849	864.495	1210.69	1219.75	444.137	503.215	1291.4	1061.49	855.241
ENSDARG00000004789	low density lipoprotein receptor-related protein 1Ba	lrp1ba	2.47725	2.931	3.82677	5.06566	0	10.3892	0	0	0.558089	0.668679
ENSDARG00000004794	coiled-coil domain containing 146	ccdc146	14.313	7.86741	6.58561	0	0	0	0	90.4925	50.7861	56.169
ENSDARG00000004796	mahogunin, ring finger 1b	mgrn1b	151.663	96.5686	192.852	25.3283	85.099	7.79188	3.87089	3.77052	85.9457	50.1509
ENSDARG00000004798	UDP-Gal:betaGlcNAc beta 1,4- galactosyltransferase, polypeptide 4	b4galt4	58.353	70.3439	94.9574	182.364	0	238.951	329.025	0	21.2074	30.0906
ENSDARG00000004803	Uncharacterized protein	CR759920.1	0	0	0	0	0	0	0	0	0.558089	0
ENSDARG00000004806	glutamate-rich WD repeat containing 1	grwd1	332.227	274.434	271.434	754.783	7.09158	454.526	81.2886	62.2136	188.634	298.231
ENSDARG00000004823	ankyrin repeat, SAM and basic leucine zipper domain containing 1	asz1	10.3219	6.94183	0.355979	0	0	75.3215	3.87089	1166.98	705.983	1678.38
ENSDARG00000004830	flotillin 2a	flot2a	1342.12	1771.25	2401.08	658.535	567.327	670.102	1021.91	1449.76	1062.6	437.316
ENSDARG00000004836	DnaJ (Hsp40) homolog, subfamily C, member 5ab	dnajc5ab	2676.12	1975.03	2991.74	673.732	1659.43	870.093	379.347	3734.7	2381.37	1448.36
ENSDARG00000004840	Ras association (RalGDS/AF-6) domain family 1	rassf1	376.955	601.471	538.151	25.3283	7.09158	88.308	491.602	314.838	348.248	613.847
ENSDARG00000004843	forkhead box P1a	foxp1a	2835.76	1834.8	3436.98	673.732	453.861	389.594	503.215	369.511	673.056	655.974
ENSDARG00000004845	Uncharacterized protein	CU896698.1	151.25	113.538	126.195	60.7879	7.09158	85.7107	123.868	0	19.5331	1.33736
ENSDARG00000004851	histone H4 transcription factor	hinfp	121.798	184.961	184.308	227.955	0	0	0	375.167	55.8089	89.603
ENSDARG00000004861	estrogen-related receptor gamma a	esrrga	128.955	196.531	152.893	30.3939	0	0	0	3.77052	1.67427	1.33736
ENSDARG00000004864	forkhead box R1	FOXR1	0	0	0	0	0	0	0	1.88526	0	0.668679
ENSDARG00000004866	family with sequence similarity 63, member A	fam63a	396.773	549.33	841.979	506.566	1425.41	1246.7	2879.94	480.741	277.928	211.303
ENSDARG00000004869	proenkephalin a	penka	13.9001	6.01625	26.6984	0	0	0	0	226.231	171.333	0
ENSDARG00000004870	presenilin 1	psen1	661.013	501.663	730.914	643.338	375.854	657.115	418.056	81.0662	335.97	615.853
ENSDARG00000004871	macrophage stimulating 1 receptor (c-met-related tyrosine kinase), b	mst1rb	127.578	118.628	182.528	0	0	0	0	0	0	0
ENSDARG00000004874	spermatogenesis associated 6-like	spata6l	16.9279	3.23952	7.47556	0	0	0	0	0	7.81325	0.668679
ENSDARG00000004875	transmembrane channel-like 6	TMC6 (1 of 2)	15.0011	12.0325	14.0612	106.379	163.106	7.79188	11.6127	7.54104	103.247	166.501
ENSDARG00000004877	rho-associated, coiled-coil containing protein kinase 2b	rock2b	5.91788	11.724	13.7052	40.5253	219.839	197.394	42.5797	461.889	636.222	330.327
ENSDARG00000004880	acyl-CoA synthetase medium-chain family member 3	acsm3	0.5505	0.925578	0	521.763	177.29	1875.25	1676.09	28.2789	260.628	74.2234
ENSDARG00000004889	aspartylglucosaminidase	aga	174.233	237.565	212.964	20.2626	234.022	54.5432	54.1924	891.728	726.074	538.955
ENSDARG00000004891	peroxisomal biogenesis factor 19	pex19	607.339	580.029	665.325	1144.84	1077.92	1594.74	2268.34	214.92	432.519	866.608
ENSDARG00000004896	lon peptidase 2, peroxisomal	lonp2	389.066	350.948	404.125	227.955	553.144	472.707	27.0962	226.231	415.218	307.592
ENSDARG00000004898	zona pellucida glycoprotein 2, like 2	zp2l2	5.64263	1.38837	0.444974	0	0	2.59729	0	7.54104	0	7.35547
ENSDARG00000004904	glycogen synthase 2	gys2	0	0	0	45.5909	0	0	0	0	0	0
ENSDARG00000004906	stress-induced-phosphoprotein 1 (Hsp70/Hsp90-organizing protein)	stip1	1990.88	1850.38	2568.74	1545.03	1453.77	1106.45	1157.39	2876.91	2759.19	959.555
ENSDARG00000004909	catalase	cat	1950.28	2143.17	2650.98	1474.11	6020.76	2423.27	8124.99	524.102	1250.68	2088.95
ENSDARG00000004917	PDX1 C-terminal inhibiting factor 1	pcif1	233.687	132.049	257.017	40.5253	14.1832	129.865	1219.33	656.07	845.505	288.869
ENSDARG00000004925	IMP2 inner mitochondrial membrane peptidase-like (S. cerevisiae)	immp2l	144.919	230.315	119.965	344.465	801.349	350.635	576.762	471.315	299.694	355.737
ENSDARG00000004926	stem-loop binding protein	slbp	51.8846	70.0354	34.9749	5.06566	92.1906	67.5296	0	75.4104	190.308	171.182
ENSDARG00000004930	LIM domain only 7a	lmo7a	1337.03	91.7864	568.676	0	0	38.9594	0	2013.46	2137.48	2023.42
ENSDARG00000004931	solute carrier family 8 (sodium-calcium exchanger), member 3	slc8a3	46.5173	85.6159	57.2236	0	0	0	0	0	0	0.668679
ENSDARG00000004932	Kallmann syndrome 1b sequence	kal1b	194.051	219.053	310.77	0	0	2.59729	11.6127	15.0821	18.4169	10.0302
ENSDARG00000004937	S-phase kinase-associated protein 2 (p45)	skp2	42.939	123.41	64.6102	20.2626	56.7327	28.5702	0	22.6231	35.1596	12.7049
ENSDARG00000004939	metadherin b	mtdhb	377.506	445.82	425.573	440.712	56.7327	568.807	0	20.7379	47.4376	47.4762
ENSDARG00000004948	BRCA2 and CDKN1A interacting protein	bccip	1128.39	1163.91	944.768	4407.12	6829.2	2919.36	5097.96	1278.21	1686.55	2769.67
ENSDARG00000004952	radical S-adenosyl methionine domain containing 2	rsad2	29.3141	7.09609	11.3023	0	0	10.3892	0	292.215	56.9251	172.519
ENSDARG00000004953	myxovirus (influenza) resistance B	mxb	0.963375	0.154263	0	0	0	2.59729	0	0	0	4.68075
ENSDARG00000004954	granulin a	grna	5059.79	3427.57	6484.6	116.51	99.2822	1535	979.334	805.006	407.963	353.063
ENSDARG00000004956	zinc finger, matrin type 2	zmat2	844.192	768.846	598.134	1018.2	2659.34	1041.51	1292.88	1108.53	1390.2	832.506
ENSDARG00000004958	UV-stimulated scaffold protein A	uvssa	86.7038	74.6633	87.0368	10.1313	0	202.589	290.316	52.7873	144.545	46.8075
ENSDARG00000004964	cytochrome P450, family 4, subfamily T, polypeptide 8	cyp4t8	0	4.62789	9.16646	2081.98	2198.39	1381.76	2481.24	869.105	1076.55	861.259
ENSDARG00000004965	bone morphogenetic protein 5	bmp5	0.5505	24.9906	48.1462	0	0	0	0	0	0.558089	0
ENSDARG00000004975	olfactory receptor C family, g9	olfcg9	4.67925	0	0	0	0	0	0	0	0	1.33736
ENSDARG00000004979	ELOVL family member 5, elongation of long chain fatty acids (yeast)	elovl5	1628.79	1829.87	891.638	10.1313	78.0074	155.838	46.4506	222.461	109.385	37.446
ENSDARG00000004988	protein phosphatase 3, catalytic subunit, alpha isozyme	ppp3ca	867.864	1012.27	680.098	5.06566	7.09158	18.1811	0	363.855	247.234	26.0785
ENSDARG00000005001	gremlin 2, cysteine knot superfamily	grem2	73.2165	71.2695	147.197	0	0	0	0	1.88526	0.558089	0
ENSDARG00000005002	BRF1 homolog, subunit of RNA polymerase III transcription initiation factor IIIBb	brf1b	54.9124	74.9718	117.117	0	312.03	23.3756	460.635	75.4104	92.0847	33.434
ENSDARG00000005004	solute carrier family 5 (sodium/glucose cotransporter), member 12	slc5a12	12.5239	15.272	28.9233	5.06566	0	31.1675	0	16.9673	7.81325	10.0302
ENSDARG00000005010	si:dkeyp-2e4.8	si:dkeyp-2e4.8	10.5971	12.4953	13.3492	10.1313	0	0	0	1.88526	0.558089	1.33736
ENSDARG00000005015	testis specific protein, Y-linked 2	TSPY2	45.0034	75.5888	117.295	20.2626	262.389	93.5025	344.509	591.972	690.914	231.363
ENSDARG00000005023	FK506 binding protein 9	fkbp9	9.08325	22.5224	16.909	35.4596	0	36.3621	0	226.231	287.974	258.779
ENSDARG00000005026	teashirt family zinc finger 1	tshz1	732.028	826.695	955.091	30.3939	7.09158	90.9053	11.6127	1873.95	1428.15	686.733
ENSDARG00000005033	thyroid hormone receptor interactor 4	trip4	306.353	184.807	310.503	293.808	716.25	306.481	298.058	1.88526	27.9045	14.0423
ENSDARG00000005034	isoprenoid synthase domain containing	ispd	508.8	445.357	600.536	349.53	49.6411	77.9188	363.863	182.87	324.808	527.588
ENSDARG00000005039	glutathione S-transferase pi 1	gstp1	2918.34	2878.7	1326.11	7102.05	12006.1	8124.33	7134.04	5371.1	5425.19	2809.12
ENSDARG00000005049	RAB20, member RAS oncogene family	rab20	109.687	113.692	81.3412	476.172	1361.58	332.454	348.38	75.4104	418.567	268.14
ENSDARG00000005050	wingless-type MMTV integration site family, member 2Ba	wnt2ba	0	0	0	0	0	0	0	0	0	0
ENSDARG00000005057	DIM1 dimethyladenosine transferase 1-like (S. cerevisiae)	dimt1l	149.874	222.91	66.2121	258.348	63.8243	77.9188	0	13.1968	16.1846	175.194
ENSDARG00000005058	non-SMC condensin I complex, subunit D2	ncapd2	55.1876	56.7688	74.3996	45.5909	0	96.0998	0	115.001	24.5559	3.3434
ENSDARG00000005078	eukaryotic translation initiation factor 4E family member 3	eif4e3	1066.46	929.897	1200.45	55.7222	120.557	296.091	561.278	207.379	488.886	265.466
ENSDARG00000005085	gamma-glutamyl cyclotransferase b	ggctb	60.8303	139.454	40.8486	60.7879	134.74	0	0	0	16.7427	0
ENSDARG00000005092	centrosomal protein 89	cep89	7.84463	14.5007	16.0191	0	0	0	0	0	10.6037	1.33736
ENSDARG00000005095	glucuronyl C5-epimerase a	glcea	147.396	137.14	181.638	0	0	0	0	0	17.8589	0
ENSDARG00000005098	protein regulator of cytokinesis 1	PRC1 (1 of 3)	7.29413	2.62247	2.84783	0	0	0	0	22.6231	2.23236	0
ENSDARG00000005104	LIM domain kinase 2	limk2	344.751	493.95	444.529	126.641	42.5495	15.5838	499.344	2337.72	1765.79	2030.11
ENSDARG00000005108	occludin a	oclna	612.156	651.452	467.4	157.035	368.762	194.797	139.352	7601.37	6048.57	4828.53
ENSDARG00000005112	cadherin 17, LI cadherin (liver-intestine)	cdh17	20.7814	113.075	117.117	0	652.426	1225.92	1970.28	31855.2	22895.1	15942.6
ENSDARG00000005115	calumenin b	calub	245.798	319.324	242.867	582.551	609.876	857.107	1614.16	15.0821	107.711	244.737
ENSDARG00000005121	mitofusin 1b	mfn1b	201.07	152.258	244.024	177.298	141.832	316.87	23.2253	0	52.4604	66.1992
ENSDARG00000005122	ATPase, Ca++ transporting, cardiac muscle, slow twitch 2b	atp2a2b	850.936	812.966	952.422	2548.03	546.052	1805.12	11.6127	652.3	440.89	1529.94
ENSDARG00000005126	like-glycosyltransferase	large	74.1799	111.686	82.8541	25.3283	14.1832	10.3892	0	9.4263	12.278	0
ENSDARG00000005128	ribonuclease H2, subunit B	rnaseh2b	190.886	93.1748	87.3038	121.576	0	257.132	158.706	243.198	292.997	373.792
ENSDARG00000005134	proteasome (prosome, macropain) 216S subunit, non-ATPase, 11b	psmd11b	1242.62	1338.39	1412.44	1418.38	1021.19	1070.08	348.38	410.987	181.937	630.564
ENSDARG00000005139	hedgehog acyltransferase-like, b	hhatlb	1.6515	0.154263	0	15.197	0	358.426	0	69.7546	33.4854	0.668679
ENSDARG00000005141	CaM kinase-like vesicle-associated b	camkvb	942.181	912.002	1001.72	0	7.09158	15.5838	58.0633	41.4757	7.25516	0
ENSDARG00000005150	T-box 20	tbx20	0.82575	1.07984	0.355979	0	0	0	0	11.3116	7.25516	2.67472
ENSDARG00000005154	aspartoacylase	aspa	32.8924	31.3154	30.7032	10.1313	0	5.19459	139.352	0	13.3941	0
ENSDARG00000005159	cytohesin 3	CYTH3 (1 of 3)	45.2786	11.4155	20.8248	0	0	0	0	0	3.90662	0
ENSDARG00000005161	glucose phosphate isomerase b	gpib	8.94563	4.78215	0.266984	0	0	2.59729	0	1.88526	2.79045	0
ENSDARG00000005162	tropomyosin 3	tpm3	1003.7	1516.56	1150.43	3084.98	2396.96	3366.09	526.44	11008	7482.3	19231.9
ENSDARG00000005163	EFR3 homolog A (S. cerevisiae)	efr3a	45.5539	71.1152	62.3853	91.1818	0	49.3486	0	531.643	150.126	20.7291
ENSDARG00000005172	dynein, light chain, LC8-type 2b	dynll2b	960.21	1262.64	611.216	1008.07	1297.76	997.361	1114.82	1459.19	964.936	1505.2
ENSDARG00000005173	paired box gene 7a	pax7a	0.137625	0	0.0889947	0	0	0	0	0	0	0
ENSDARG00000005176	zgc:101040	zgc:101040	0.137625	0	0.266984	0	0	0	0	0	5.0228	18.723
ENSDARG00000005179	chromosome 14 open reading frame 159	C17H14orf159	223.641	299.733	299.734	111.444	0	0	0	16.9673	5.58089	16.0483
ENSDARG00000005185	carboxypeptidase N, polypeptide 1	cpn1	28.4884	5.86199	3.20381	60.7879	78.0074	15.5838	116.127	196.067	158.497	139.754
ENSDARG00000005186	sp4 transcription factor	sp4	213.044	183.727	127.262	141.838	56.7327	179.213	0	682.464	596.597	517.558
ENSDARG00000005191	S-adenosylhomocysteine hydrolase	ahcy	691.704	687.55	1135.75	80290.7	97310.7	58109.2	103860	2611.08	1952.2	2936.17
ENSDARG00000005210	coronin, actin binding protein, 2A	coro2a	346.54	243.118	244.469	283.677	553.144	218.173	642.567	460.003	944.287	1123.38
ENSDARG00000005216	zgc:158328	zgc:158328	11.4229	35.789	67.102	0	7.09158	0	0	79.1809	34.0434	0
ENSDARG00000005218	Werner helicase interacting protein 1	wrnip1	67.9868	91.3236	60.4274	0	432.587	80.5161	0	3.77052	21.2074	9.36151
ENSDARG00000005220	programmed cell death 6	pdcd6	740.148	696.497	256.216	2466.97	10609	2496	913.529	3778.06	2989.13	2458.06
ENSDARG00000005221	desmin b	desmb	7.43175	6.01625	1.77989	5.06566	0	20.7783	0	33.9347	5.58089	10.6989
ENSDARG00000005230	signal sequence receptor, beta	ssr2	3299.7	2441.67	1912.67	28038.4	35748.7	22193.9	31338.7	1941.82	2165.39	4986.34
ENSDARG00000005232	coiled-coil domain containing 85C, a	ccdc85ca	53.5361	22.0596	34.352	35.4596	0	23.3756	0	369.511	131.151	277.502
ENSDARG00000005236	Snf2-related CREBBP activator protein	srcap	607.477	657.777	627.057	876.359	184.381	467.513	437.41	1259.35	1427.59	1398.88
ENSDARG00000005246	ankyrin repeat and SOCS box-containing 3	asb3	114.779	222.293	171.938	111.444	7.09158	475.305	42.5797	26.3936	55.8089	28.0845
ENSDARG00000005251	ribulose-5-phosphate-3-epimerase	rpe	1118.48	1080.3	893.774	861.162	907.723	1470.07	921.271	808.776	1067.62	841.867
ENSDARG00000005254	KDEL (Lys-Asp-Glu-Leu) endoplasmic reticulum protein retention receptor 2a	kdelr2a	4476.39	4121.6	3744.1	6276.35	7857.48	13373.5	7045.01	1021.81	1084.93	2717.51
ENSDARG00000005257	globoside alpha-1,3-N-acetylgalactosaminyltransferase 1	GBGT1 (1 of 10)	0	0.154263	0	0	0	0	0	0	0	0.668679
ENSDARG00000005271	zinc finger CCCH-type containing 12A	zc3h12a	41.2875	76.2059	50.104	30.3939	85.099	51.9459	0	135.739	87.0619	15.3796
ENSDARG00000005273	endoplasmic reticulum-golgi intermediate compartment (ERGIC) 1	ergic1	738.909	485.62	554.526	501.5	496.411	181.811	127.739	2908.96	1007.91	703.45
ENSDARG00000005274	RAD52 homolog (S. cerevisiae)	rad52	15.0011	7.25036	2.04688	0	0	72.7242	0	20.7379	13.9522	1.33736
ENSDARG00000005284	F-box and leucine-rich repeat protein 15	fbxl15	198.18	187.429	202.285	35.4596	0	0	15.4835	1.88526	17.3008	15.3796
ENSDARG00000005314	calcium homeostasis modulator 1	CALHM1 (1 of 2)	0	0	0	0	0	0	0	0	0	0
ENSDARG00000005315	cugbp, Elav-like family member 1	celf1	791.619	888.709	1116.53	1301.87	978.639	1184.37	1130.3	1894.69	1322.11	2142.45
ENSDARG00000005318	signal transducing adaptor molecule (SH3 domain and ITAM motif) 2	stam2	1085.04	1399.16	2015.82	607.879	92.1906	1327.22	1064.49	1330.99	882.897	1168.85
ENSDARG00000005320	nipsnap1	nipsnap1	0	0	0	192.495	340.396	140.254	3.87089	1.88526	22.8817	94.9524
ENSDARG00000005327	finTRIM family, member 66	ftr66	0	0.154263	0	0	0	0	0	3.77052	6.69707	6.68679
ENSDARG00000005332	lipase, member I	lipi	0.412875	0.308526	0	0	0	0	0	3.77052	1.11618	0
ENSDARG00000005333	talin 1	tln1	600.871	433.633	568.587	628.141	63.8243	475.305	69.6759	2284.93	2451.69	2458.06
ENSDARG00000005335	solute carrier family 22 (organic cation/ergothioneine transporter), member 4	slc22a4	0.5505	0.308526	0	0	0	0	0	1.88526	0	0
ENSDARG00000005343	coiled-coil domain containing 85A, like	ccdc85al	780.334	702.668	545.894	0	7.09158	0	0	0	5.0228	26.7472
ENSDARG00000005350	DIP2 disco-interacting protein 2 homolog Ba (Drosophila)	dip2ba	467.237	391.674	398.429	491.369	234.022	735.034	348.38	316.724	430.287	383.822
ENSDARG00000005355	La ribonucleoprotein domain family, member 6	larp6	94.5484	94.7174	61.2284	121.576	7.09158	0	11.6127	54.6725	93.759	439.322
ENSDARG00000005356	TYRO3 protein tyrosine kinase	tyro3	21.4695	27.1503	28.1223	15.197	49.6411	7.79188	23.2253	128.198	169.101	18.723
ENSDARG00000005359	succinate-CoA ligase, ADP-forming, beta subunit	sucla2	1970.24	2052.31	2964.95	2492.3	1375.77	4150.47	3723.79	360.085	354.945	1006.36
ENSDARG00000005364	glutamate receptor, ionotropic, N-methyl-D-aspartate 3B	grin3b	0	0	0	0	0	0	0	0	0	0
ENSDARG00000005368	melanoma cell adhesion molecule b	mcamb	4.67925	0.462789	0.711958	0	0	0	0	15.0821	9.48752	9.36151
ENSDARG00000005371	G protein-coupled receptor, family C, group 6, member A	gprc6a	0	0	0	0	0	0	0	1.88526	29.5787	0
ENSDARG00000005372	calcium/calmodulin-dependent protein kinase IV	camk4	289.838	339.378	480.394	5.06566	0	0	0	218.69	175.798	645.944
ENSDARG00000005374	tubulin, gamma complex associated protein 4	tubgcp4	260.799	273.045	269.921	81.0505	0	283.105	7.74177	52.7873	55.8089	51.4883
ENSDARG00000005377	claudin 10b	cldn10b	8.94563	9.10151	14.4171	15.197	7.09158	7.79188	11.6127	1.88526	8.37134	12.7049
ENSDARG00000005382	PR domain containing 9	prdm9	155.516	185.733	234.946	212.758	0	207.783	460.635	7.54104	147.894	78.2355
ENSDARG00000005392	solute carrier family 5 (sodium iodide symporter), member 5	slc5a5	0	0	0	0	0	0	0	1.88526	0	0
ENSDARG00000005394	DNA (cytosine-5-)-methyltransferase 3 alpha a	dnmt3aa	144.506	82.0679	72.7087	45.5909	28.3663	83.1134	11.6127	35.8199	74.2259	20.0604
ENSDARG00000005397	tripartite motif-containing 3b	trim3b	76.7948	110.452	111.599	141.838	14.1832	124.67	286.446	674.923	795.277	1053.84
ENSDARG00000005414	GRB2-related adaptor protein a	grapa	2.33963	0.925578	0	0	0	54.5432	19.3544	0	39.6243	19.3917
ENSDARG00000005416	mitogen-activated protein kinase kinase kinase 5	map3k5	113.954	55.3804	60.9614	258.348	609.876	15.5838	839.982	297.871	133.941	296.225
ENSDARG00000005419	interleukin 1, beta	il1b	2.89013	12.8038	6.31863	0	0	223.367	1529	5.65578	15.0684	0
ENSDARG00000005423	phosphoglycerate mutase 1a	pgam1a	1791.05	1834.19	1117.6	3171.1	4418.06	1789.53	65.8051	1293.29	1547.02	1438.33
ENSDARG00000005425	WD repeat and FYVE domain containing 1	wdfy1	495.725	474.204	393.624	207.692	503.502	246.743	499.344	337.461	402.382	267.472
ENSDARG00000005446		ckap5	843.917	765.298	1268.17	673.732	134.74	293.494	27.0962	363.855	214.306	454.033
ENSDARG00000005448	mitochondrial methionyl-tRNA formyltransferase	mtfmt	146.433	128.347	129.843	207.692	744.616	176.616	54.1924	64.0988	98.7818	277.502
ENSDARG00000005451	GDP dissociation inhibitor 2	gdi2	4557.32	4019.78	4606.28	4832.64	4269.13	6246.49	5229.57	737.137	2586.19	6196.65
ENSDARG00000005453	forkhead box P2	foxp2	164.187	255.768	221.063	20.2626	7.09158	0	251.608	9.4263	46.8795	10.6989
ENSDARG00000005454	transforming, acidic coiled-coil containing protein 3	tacc3	20.919	8.3302	9.87842	25.3283	0	0	0	0	16.7427	0
ENSDARG00000005456	katanin p80 (WD repeat containing) subunit B 1	katnb1	416.453	696.189	750.048	364.727	99.2822	451.929	174.19	162.132	325.924	371.117
ENSDARG00000005458	casein kinase 1, gamma 2a	csnk1g2a	1162.24	1458.4	1275.12	1160.04	262.389	259.729	309.671	2381.08	1360.06	3512.57
ENSDARG00000005462	kinesin family member 4A	KIF4A	86.4285	33.6293	56.8676	0	0	90.9053	0	5.65578	21.7655	4.68075
ENSDARG00000005463	solute carrier family 30 (zinc transporter), member 1a	slc30a1a	251.854	370.694	352.508	217.823	205.656	25.9729	0	1896.57	1564.88	1848.23
ENSDARG00000005464	deoxyribonuclease I-like 3	dnase1l3	85.3275	174.78	126.017	243.152	709.158	197.394	348.38	399.675	888.478	194.586
ENSDARG00000005468	interferon regulatory factor 2 binding protein 1	irf2bp1	684.547	690.944	781.374	825.702	709.158	75.3215	77.4177	1012.38	630.083	1905.74
ENSDARG00000005470	kinesin family member 5A, a	kif5aa	650.691	644.202	811.276	25.3283	28.3663	2.59729	3.87089	3.77052	33.4854	74.8921
ENSDARG00000005476	neuron navigator 3	nav3	1202.71	1055	781.107	420.449	163.106	433.748	127.739	1144.35	916.382	1116.69
ENSDARG00000005479	teneurin transmembrane protein 3	tenm3	1027.23	671.352	907.568	5.06566	14.1832	10.3892	0	5.65578	95.4333	28.7532
ENSDARG00000005481	nuclear factor of kappa light polypeptide gene enhancer in B-cells inhibitor, alpha a	nfkbiaa	70.1888	55.2261	107.506	20.2626	35.4579	849.315	394.83	10252	13153	9948.61
ENSDARG00000005482	Rap guanine nucleotide exchange factor (GEF) 2	rapgef2	370.762	513.078	351.262	25.3283	63.8243	7.79188	15.4835	3827.08	2702.27	2538.31
ENSDARG00000005485	upper zone of growth plate and cartilage matrix associated b	ucmab	0	0	0	0	0	0	0	0	0	0
ENSDARG00000005500	DiGeorge syndrome critical region gene 6	dgcr6	270.846	375.784	328.747	50.6566	0	153.24	274.833	501.479	401.266	309.598
ENSDARG00000005510	growth differentiation factor 6b	gdf6b	0	0	0	0	0	0	0	0	0	0
ENSDARG00000005513	nascent polypeptide-associated complex alpha polypeptide	naca	11864	12073.7	7747.17	24578.6	38344.2	16550	37338.6	23294.3	29064.2	38970.6
ENSDARG00000005518	solute carrier family 5 (sodium/glucose cotransporter), member 9	slc5a9	9.3585	22.0596	2.84783	314.071	148.923	472.707	325.154	2230.26	1045.3	1364.77
ENSDARG00000005522	galanin receptor 1	galr1	0	0	0	0	0	0	0	15.0821	0.558089	0
ENSDARG00000005525	aspartoacylase (aminocyclase) 3, tandem duplicate 2	acy3.2	43.0766	36.7146	42.1835	405.253	510.594	296.091	150.965	416.642	175.24	380.478
ENSDARG00000005526	immunoglobulin-like and fibronectin type III domain containing 1, tandem duplicate 1	igfn1.1	0	0	0	0	0	0	0	0	0.558089	0
ENSDARG00000005536	ubiquitin protein ligase E3 component n-recognin 7	ubr7	427.876	426.228	527.917	172.232	28.3663	285.702	162.577	361.97	488.328	429.292
ENSDARG00000005540	exportin 7	xpo7	217.86	91.9407	112.4	86.1162	0	18.1811	0	120.657	290.764	190.574
ENSDARG00000005541	wnt inhibitory factor 1	wif1	1920.14	2474.07	3614.52	60.7879	14.1832	49.3486	178.061	529.758	444.797	1172.19
ENSDARG00000005544	BTB (POZ) domain containing 3a	btbd3a	64.4085	56.1517	45.0313	20.2626	14.1832	0	301.929	22.6231	18.975	100.971
ENSDARG00000005547	RAD50 interactor 1	rint1	379.295	325.495	397.895	972.606	510.594	846.718	270.962	15.0821	45.7633	36.1087
ENSDARG00000005549	zinc finger protein 710	ZNF710 (1 of 2)	211.667	248.826	465.709	45.5909	7.09158	251.937	0	0	42.4148	80.9102
ENSDARG00000005551	heterogeneous nuclear ribonucleoprotein H1, like	hnrnph1l	650.416	434.25	836.55	906.753	21.2748	1306.44	54.1924	346.888	492.793	621.872
ENSDARG00000005559	POU domain, class 4, transcription factor 1	pou4f1	1.78913	1.2341	0.533968	0	0	0	0	56.5578	13.9522	0
ENSDARG00000005560	tyrosine 3-monooxygenase/tryptophan 5-monooxygenase activation protein, eta polypeptide	ywhah	2060.25	1684.71	2477.08	997.934	212.748	2132.38	661.921	1197.14	1262.4	2327.67
ENSDARG00000005561	G elongation factor, mitochondrial 2	gfm2	190.473	228.155	373.066	349.53	14.1832	212.978	38.7089	279.018	241.095	102.977
ENSDARG00000005565	ectonucleoside triphosphate diphosphohydrolase 8	entpd8	0	4.78215	0.0889947	45.5909	0	428.553	932.883	3680.03	5778.46	5796.11
ENSDARG00000005567	mitogen-activated protein kinase kinase 6	map2k6	4529.65	6452.2	6922.1	476.172	156.015	828.536	394.83	341.232	626.734	344.37
ENSDARG00000005574	visual system homeobox 2	vsx2	0	0	0	25.3283	0	0	0	0	0.558089	3.3434
ENSDARG00000005576	M-phase phosphoprotein 8	mphosph8	836.347	863.872	844.56	967.54	170.198	537.64	530.311	1281.98	1688.22	1800.08
ENSDARG00000005578	UDP-glucose pyrophosphorylase 2a	ugp2a	38.6726	14.5007	52.0619	40.5253	0	194.797	251.608	0	34.6015	8.02415
ENSDARG00000005586	zinc finger and BTB domain containing 20	zbtb20	714.136	520.483	327.501	658.535	1056.65	485.694	828.369	1615.67	1113.39	678.041
ENSDARG00000005590	metal response element binding transcription factor 2	mtf2	26.1488	46.4331	26.7874	25.3283	49.6411	18.1811	0	13.1968	37.392	78.9041
ENSDARG00000005593	retinoid x receptor, gamma a	rxrga	0.5505	14.0379	10.8574	805.439	1411.23	441.54	809.015	141.394	18.4169	4.01207
ENSDARG00000005595	androglobin	adgb	49.545	51.3696	48.0572	0	0	5.19459	0	16.9673	74.2259	28.0845
ENSDARG00000005600	bone morphogenetic protein receptor, type 1ba	bmpr1ba	23.8091	10.9527	6.85259	0	0	0	0	0	0	0
ENSDARG00000005606	PAX interacting (with transcription-activation domain) protein 1	paxip1	261.488	308.989	405.638	162.101	226.931	342.843	0	96.1482	158.497	341.695
ENSDARG00000005612	anterior pharynx defective 1B	aph1b	1011.96	798.773	874.818	861.162	581.51	527.25	255.478	56.5578	323.134	1512.55
ENSDARG00000005616	complement component bfb	bfb	94.1355	194.526	117.651	0	0	0	50.3215	130.083	1.11618	74.8921
ENSDARG00000005619	NIMA (never in mitosis gene a)-related kinase 2	nek2	8.94563	2.15968	1.60191	0	0	93.5025	0	182.87	50.228	17.3857
ENSDARG00000005620	EH-domain containing 1a	ehd1a	578.438	507.371	538.329	1078.98	234.022	1085.67	1556.1	39.5905	82.5972	334.34
ENSDARG00000005625	transmembrane protein 57a	tmem57a	579.264	625.845	579	314.071	205.656	568.807	30.9671	15.0821	371.129	137.079
ENSDARG00000005626	ras homolog family member U	RHOU (1 of 3)	75.4185	106.75	68.5259	0	7.09158	0	0	15.0821	17.8589	9.36151
ENSDARG00000005627	Uncharacterized protein	CABZ01068209.1	1.92675	7.55888	8.72148	0	0	0	3.87089	1.88526	5.58089	2.00604
ENSDARG00000005628	even-skipped homeobox 1	evx1	0	0.462789	0.622963	0	0	0	0	0	0	0
ENSDARG00000005629	SET and MYND domain containing 2b	smyd2b	53.949	27.1503	38.6237	0	14.1832	0	0	65.9841	83.7134	6.68679
ENSDARG00000005640	adenosine deaminase, tRNA-specific 3	adat3	54.2243	58.0029	57.9356	217.823	177.29	181.811	572.891	0	84.8296	48.1449
ENSDARG00000005642	F-box and WD-40 domain protein 5	fbxw5	263.827	229.235	216.969	162.101	35.4579	618.156	3.87089	92.3777	141.755	223.339
ENSDARG00000005643	glycine C-acetyltransferase	gcat	207.263	283.535	181.816	1306.94	319.121	1220.73	491.602	1.88526	219.329	266.803
ENSDARG00000005645	roundabout homolog 3	robo3	1159.77	723.802	1451.86	410.318	0	155.838	0	50.902	107.153	157.808
ENSDARG00000005648	olfactomedin-like 2A	olfml2a	0	0	0	0	0	15.5838	743.21	28.2789	54.6927	104.983
ENSDARG00000005651	-Ha-ras Harvey rat sarcoma viral oncogene homolog b	hrasb	112.027	234.325	185.554	35.4596	0	0	0	277.133	368.339	276.164
ENSDARG00000005652	mannosidase, alpha, class 1A, member 1	man1a1	884.654	656.234	930.173	2218.76	1439.59	1542.79	1447.71	957.712	777.976	708.131
ENSDARG00000005670	tau tubulin kinase 2	ttbk2	65.5095	54.1463	66.3901	20.2626	0	0	0	0	7.81325	22.0664
ENSDARG00000005673	coagulation factor IIIb	f3b	109.962	119.4	213.676	25.3283	531.869	1890.83	2334.14	15142.4	20835.7	14620.7
ENSDARG00000005675	Sec61 alpha like 2	sec61al2	1322.99	1508.07	1599.95	12517.2	6850.47	8030.83	8438.53	1770.26	1099.44	2538.97
ENSDARG00000005679	thyroid hormone receptor interactor 10	TRIP10 (1 of 2)	469.852	522.797	672.177	415.384	1163.02	410.372	1478.68	620.25	756.769	674.697
ENSDARG00000005690	si:ch211-196h16.11	si:ch211-196h16.11	86.8414	84.3818	110.531	70.9192	446.77	10.3892	0	450.577	130.593	67.5366
ENSDARG00000005699	DEAD/H (Asp-Glu-Ala-Asp/His) box polypeptide 19 (DBP5 homolog, yeast)	ddx19	1451.12	1213.43	2012.79	1337.33	191.473	1670.06	96.7721	171.559	205.377	1345.38
ENSDARG00000005704	EPS8-like 3	eps8l3	3.71588	0	6.05164	0	198.564	0	0	1025.58	1371.78	1444.35
ENSDARG00000005713	ethylmalonic encephalopathy 1	ethe1	187.308	195.914	199.793	329.268	858.082	340.245	112.256	729.595	213.19	294.219
ENSDARG00000005716	olfactomedin-like 2Ba	olfml2ba	37.1588	7.86741	31.5931	5.06566	7.09158	88.308	0	24.5084	22.8817	0
ENSDARG00000005738	ribosome production factor 1 homolog (S. cerevisiae)	rpf1	537.976	539.303	409.732	886.49	1198.48	449.332	108.385	1085.91	637.338	950.193
ENSDARG00000005739	glycoprotein M6Ba	gpm6ba	159.095	144.082	81.3412	5.06566	7.09158	0	3.87089	15.0821	9.48752	5.34943
ENSDARG00000005749	cullin-associated and neddylation-dissociated 2 (putative)	cand2	0	0	0.622963	0	0	0	0	0	1.67427	2.67472
ENSDARG00000005754	protein tyrosine phosphatase, receptor type, f, b	ptprfb	2760.35	2074.84	1631.45	2735.45	2198.39	1999.92	1114.82	2526.25	2698.36	1939.17
ENSDARG00000005756	dynein, cytoplasmic 1, intermediate chain 2a	dync1i2a	347.779	366.683	380.808	334.333	42.5495	625.948	0	148.936	77.0163	58.1751
ENSDARG00000005762	collagen, type XIV, alpha 1a	col14a1a	104.182	151.178	110.709	0	0	0	3.87089	194.182	948.752	164.495
ENSDARG00000005772	TSR2, 20S rRNA accumulation, homolog (S. cerevisiae)	tsr2	387.002	386.583	284.516	1322.14	943.181	1111.64	952.238	482.626	317.553	629.227
ENSDARG00000005774	pl10	pl10	557.932	487.934	590.747	1038.46	319.121	433.748	479.99	444.921	813.694	2453.38
ENSDARG00000005775	sodium channel, voltage-gated, type VIII, alpha a	scn8aa	351.357	235.405	386.326	5.06566	0	0	0	1.88526	1.11618	0
ENSDARG00000005776	guanylate kinase 1b	guk1b	0	0	0	0	0	0	0	0	0.558089	0
ENSDARG00000005780	neuropeptide Y receptor Y8b	npy8br	210.566	680.608	329.459	15.197	0	90.9053	0	0	10.0456	15.3796
ENSDARG00000005783	neurocan b	ncanb	0.137625	3.54805	0	0	0	0	0	0	0.558089	0
ENSDARG00000005785	ELOVL family member 7, elongation of long chain fatty acids (yeast) b	elovl7b	0	0	0	0	0	64.9323	0	684.349	407.405	1591.46
ENSDARG00000005786	protein phosphatase 1F (PP2C domain containing)	ppm1f	59.0412	62.168	34.174	0	0	67.5296	0	0	21.7655	4.68075
ENSDARG00000005789	ectonucleotide pyrophosphatase/phosphodiesterase 1	enpp1	2.47725	4.31936	6.7636	0	0	332.454	0	1087.79	711.564	377.135
ENSDARG00000005791	ribosomal protein L28	rpl28	4723.02	4195.03	2723.59	11027.9	30855.5	9337.27	15630.6	6100.7	6122.24	14093.1
ENSDARG00000005799	small integral membrane protein 14	smim14	223.09	282.147	142.926	1068.85	3184.12	1218.13	1966.41	1084.02	837.692	805.09
ENSDARG00000005800	adenosine monophosphate deaminase 3a	ampd3a	128.129	161.359	97.0933	25.3283	35.4579	18.1811	69.6759	375.167	205.935	38.1147
ENSDARG00000005814	kelch-like family member 10a	klhl10a	0	0	0	0	0	0	0	0	0.558089	2.00604
ENSDARG00000005821	neutrophil cytosolic factor 2	ncf2	7.84463	6.17052	6.49662	0	0	132.462	3.87089	24.5084	10.6037	2.00604
ENSDARG00000005823	solute carrier family 39 (zinc transporter), member 10	slc39a10	598.807	217.665	662.477	1013.13	28.3663	1012.94	1289	47.1315	94.8752	168.507
ENSDARG00000005827	eukaryotic translation initiation factor 2, subunit 1 alpha a	eif2s1a	585.182	564.294	556.217	1058.72	1035.37	1573.96	1041.27	648.529	1342.76	969.585
ENSDARG00000005828	Fas apoptotic inhibitory molecule a	faima	120.284	149.481	63.2753	5.06566	0	0	298.058	0	29.0206	26.0785
ENSDARG00000005832	anaphase promoting complex subunit 2	anapc2	125.652	228.001	133.136	50.6566	0	132.462	0	1.88526	56.367	74.2234
ENSDARG00000005834	GATA zinc finger domain containing 2B	gatad2b	47.343	21.4425	49.2141	10.1313	0	7.79188	0	41.4757	3.34854	6.01811
ENSDARG00000005840	glutamic-oxaloacetic transaminase 2b, mitochondrial (aspartate aminotransferase 2)	got2b	1422.63	1472.59	1570.94	2517.63	3701.81	4051.78	1401.26	37.7052	314.204	973.597
ENSDARG00000005841	troponin I, skeletal, fast 2a, tandem duplicate 2	tnni2a.2	717.164	551.798	411.423	455.909	872.265	296.091	518.699	6274.14	3418.3	666.004
ENSDARG00000005842	CD9 antigen (p24) a	cd9a	531.095	514.775	451.203	688.929	2886.27	483.097	5322.47	740.907	692.589	976.94
ENSDARG00000005846	Sp5 transcription factor	SP5 (1 of 3)	1.23863	0.771315	0	0	0	0	0	0	0	0.668679
ENSDARG00000005853	solute carrier family 25 (mitochondrial carrier; adenine nucleotide translocator), member 6	slc25a6	827.539	764.373	1150.61	0	14.1832	46.7513	104.514	0	7.25516	25.4098
ENSDARG00000005861	Ral GTPase activating protein, alpha subunit 2 (catalytic)	ralgapa2	695.557	531.282	569.121	450.843	269.48	368.816	1412.87	369.511	325.366	268.14
ENSDARG00000005865	odorant receptor, family H, subfamily 131, member 1	or131-1	0	0	0.177989	0	0	0	0	0	0	0
ENSDARG00000005867	gon-4-like (C.elegans)	gon4l	399.938	202.547	547.229	278.611	14.1832	51.9459	0	18.8526	177.472	75.5607
ENSDARG00000005870	methylmalonic aciduria (cobalamin deficiency) cblD type, with homocystinuria	mmadhc	467.099	363.906	299.378	607.879	751.708	524.653	178.061	729.595	570.367	831.837
ENSDARG00000005872	Rho GTPase activating protein 28	arhgap28	2.202	0.308526	1.15693	0	0	0	0	0	11.1618	11.3675
ENSDARG00000005879	zgc:112334	zgc:112334	3.16538	2.77673	3.20381	5.06566	0	0	0	1.88526	0	4.68075
ENSDARG00000005883	regulatory factor X, 1a (influences HLA class II expression)	rfx1a	204.511	185.116	144.527	5.06566	7.09158	67.5296	0	1.88526	27.9045	2.00604
ENSDARG00000005891	cytochrome b5 reductase 3	cyb5r3	830.292	767.612	960.787	278.611	1056.65	558.418	11.6127	1451.65	1549.26	1968.59
ENSDARG00000005894	solute carrier family 7 (cationic amino acid transporter, y+ system), member 9	slc7a9	201.621	176.94	358.471	0	0	0	0	565.578	647.383	1323.32
ENSDARG00000005897	2-deoxyribose-5-phosphate aldolase homolog (C. elegans)	dera	226.531	243.89	255.593	516.697	14.1832	238.951	0	0	144.545	142.429
ENSDARG00000005901	absent in melanoma 1-like	AIM1L	36.1954	60.3168	79.2053	0	0	0	0	1.88526	132.267	58.1751
ENSDARG00000005908	CDC-like kinase 4b	clk4b	352.733	612.732	471.405	572.419	645.334	298.689	445.152	654.185	683.101	625.884
ENSDARG00000005913	transglutaminase 1	TGM1 (1 of 6)	14.1754	9.25578	8.09852	0	0	0	0	54.6725	39.0662	9.36151
ENSDARG00000005915	transcription factor 3a	tcf3a	157.443	101.351	142.659	60.7879	127.649	285.702	0	260.166	81.481	16.0483
ENSDARG00000005916	serine/arginine-rich protein specific kinase 3	srpk3	206.988	183.573	305.608	440.712	28.3663	563.613	510.957	16.9673	66.9707	24.7411
ENSDARG00000005924	serpin peptidase inhibitor, clade A (alpha-1 antiproteinase, antitrypsin), member 10a	serpina10a	2730.21	3097.6	3381.71	20.2626	35.4579	207.783	123.868	0	66.9707	13.3736
ENSDARG00000005926	adenylate kinase 2	ak2	1887.94	1849	1424.18	6007.87	7304.33	4519.29	9727.54	1087.79	2855.74	3879.01
ENSDARG00000005927	TBC1 domain family, member 17	tbc1d17	678.079	773.937	778.17	314.071	616.968	402.58	650.309	516.561	650.174	520.232
ENSDARG00000005941	v-yes-1 Yamaguchi sarcoma viral oncogene homolog 1	yes1	1590.67	1493.11	1745.9	739.586	99.2822	1467.47	495.473	586.316	748.398	1085.93
ENSDARG00000005942	vomeronasal 2 receptor, l1	v2rl1	0	6.63331	0	0	0	0	0	0	3.34854	0
ENSDARG00000005943	HtrA serine peptidase 4	htra4	5.09213	0.925578	1.51291	0	0	0	0	0	17.3008	5.34943
ENSDARG00000005944	guanine nucleotide binding protein (G protein), beta polypeptide 1b	gnb1b	2650.66	2938.09	2901.23	1590.62	1354.49	1376.57	1184.49	11833.8	3402.67	1857.59
ENSDARG00000005945	squamous cell carcinoma antigen recognised by T cells	sart1	755.424	901.975	1327.45	1676.73	1106.29	1057.1	282.575	243.198	502.838	278.171
ENSDARG00000005947	solute carrier family 16 (monocarboxylic acid transporters), member 9b	slc16a9b	2468.31	2564.93	2594.55	20.2626	49.6411	171.421	0	1.88526	80.3648	0
ENSDARG00000005948	ankyrin repeat and MYND domain containing 2a	ankmy2a	210.429	419.441	466.688	146.904	0	54.5432	0	75.4104	133.941	26.0785
ENSDARG00000005959	enoyl Coenzyme A hydratase domain containing 1	echdc1	4.67925	4.78215	2.58085	0	0	0	0	0	0	3.3434
ENSDARG00000005966	solute carrier family 4, sodium bicarbonate cotransporter, member 5	slc4a5	76.2443	70.3439	90.5076	0	0	0	0	1.88526	15.0684	16.717
ENSDARG00000005972	resistance to inhibitors of cholinesterase 8 homolog B	ric8b	769.186	1094.5	995.05	415.384	453.861	802.564	15.4835	82.9514	86.5038	155.134
ENSDARG00000005974	ATPase family, AAA domain containing 5b	atad5b	0.5505	0.462789	1.77989	0	14.1832	12.9865	30.9671	0	42.9729	10.6989
ENSDARG00000005980	splicing factor, suppressor of white-apricot homolog (Drosophila)	sfswap	488.018	579.257	636.223	172.232	624.059	503.875	1370.29	650.415	550.276	411.906
ENSDARG00000005989	ral guanine nucleotide dissociation stimulator-like 1	rgl1	428.84	986.203	851.057	20.2626	7.09158	0	3.87089	130.083	245.559	139.085
ENSDARG00000005993	protein regulator of cytokinesis 1b	prc1b	10.4595	3.23952	22.8716	40.5253	0	111.684	0	0	33.4854	0
ENSDARG00000006003	v-myc avian myelocytomatosis viral oncogene lung carcinoma derived homolog a	mycla	0.27525	2.00542	7.29757	5.06566	326.213	67.5296	0	237.543	189.75	239.387
ENSDARG00000006005	NudC domain containing 3	nudcd3	548.849	428.08	667.549	830.768	1099.2	501.278	1734.16	188.526	429.729	441.997
ENSDARG00000006008	dopachrome tautomerase	dct	2.89013	6.78757	1.6909	0	0	0	0	0	1.67427	3.3434
ENSDARG00000006010	B lymphoma Mo-MLV insertion region 1a	bmi1a	207.401	277.21	235.035	111.444	14.1832	93.5025	30.9671	265.822	327.598	135.742
ENSDARG00000006011	kelch-like family, member 42	klhl42	124.413	58.3114	72.8867	0	0	0	0	1.88526	140.638	82.2475
ENSDARG00000006017	K(lysine) acetyltransferase 2A	kat2a	62.3442	24.3735	61.8513	25.3283	0	10.3892	0	26.3936	22.3236	12.0362
ENSDARG00000006019	transketolase b	tktb	1295.6	1471.98	1933.32	3768.85	964.455	5911.44	2423.17	754.104	1314.86	2100.32
ENSDARG00000006021	ATP/GTP binding protein 1	agtpbp1	70.3264	60.3168	102.344	10.1313	49.6411	2.59729	0	1.88526	6.13898	0
ENSDARG00000006025	tumor protein p53 inducible protein 11b	tp53i11b	14.0378	0	1.42392	0	0	0	0	9.4263	137.848	65.5306
ENSDARG00000006029	leukotriene A4 hydrolase	lta4h	292.04	395.376	324.386	202.626	14.1832	548.029	1118.69	11.3116	14.5103	0
ENSDARG00000006031	4-aminobutyrate aminotransferase	abat	3160.83	2648.08	1472.42	4143.71	6134.22	6680.24	5988.26	1046.32	1092.74	318.96
ENSDARG00000006038	AE binding protein 2	aebp2	258.597	251.603	191.873	70.9192	21.2748	122.073	23.2253	395.905	402.94	728.192
ENSDARG00000006040	cytochrome P450, family 20, subfamily A, polypeptide 1	cyp20a1	564.4	646.362	564.316	1403.19	1453.77	2137.57	2264.47	443.036	346.015	961.561
ENSDARG00000006044	uronyl-2-sulfotransferase	ust	138.313	84.0733	37.7338	35.4596	0	241.548	7.74177	0	44.089	22.0664
ENSDARG00000006052	mucosa associated lymphoid tissue lymphoma translocation gene 1a	malt1a	41.4251	40.1084	46.9002	177.298	49.6411	116.878	11.6127	654.185	224.352	357.743
ENSDARG00000006060	absent in melanoma 1b	aim1b	11.5605	17.1232	4.89471	0	0	0	0	0	18.975	0
ENSDARG00000006062	A kinase (PRKA) anchor protein 1b	akap1b	874.057	703.13	907.301	4204.49	1432.5	5989.36	2345.76	561.807	268.999	318.96
ENSDARG00000006065	zinc finger protein 385B	znf385b	87.2543	74.9718	87.4818	0	0	0	3.87089	118.771	79.2487	0.668679
ENSDARG00000006074	uridine-cytidine kinase 2a	uck2a	635.553	480.22	718.899	683.864	191.473	776.591	7.74177	135.739	197.564	852.566
ENSDARG00000006079	G protein-coupled receptor 37 like 1a	gpr37l1a	0.27525	1.85116	7.20857	0	0	0	0	1.88526	0.558089	2.67472
ENSDARG00000006092	RAD21 homolog (S. pombe) a	rad21a	128.129	123.565	229.784	91.1818	361.671	96.0998	92.9013	0	55.2508	102.308
ENSDARG00000006093	cyclin-dependent kinase 15	cdk15	130.056	50.7525	62.5633	30.3939	0	0	0	26.3936	11.1618	3.3434
ENSDARG00000006094	insulin-like growth factor 2 receptor	igf2r	299.885	230.932	263.513	602.813	850.99	776.591	77.4177	395.905	169.659	56.8377
ENSDARG00000006109	si:dkeyp-104h9.7	si:dkeyp-104h9.7	0	0	5.87365	0	0	0	0	0	0.558089	0
ENSDARG00000006110	chordin	chd	4.9545	7.55888	10.5014	0	0	0	0	147.05	123.896	74.2234
ENSDARG00000006112	myoferlin	myof	0	0.308526	14.1502	0	0	57.1404	0	0	3.90662	1.33736
ENSDARG00000006120	T-box 2b	tbx2b	547.335	1505.3	1685.47	0	7.09158	0	19.3544	0	21.7655	3.3434
ENSDARG00000006124	lysine (K)-specific demethylase 5C	kdm5c	1727.47	1329.59	1830.27	2132.64	829.715	1036.32	1536.74	812.547	579.297	893.355
ENSDARG00000006125	casein kinase 1, delta b	csnk1db	3215.33	3430.96	4215.86	1078.98	2794.08	1329.81	2968.97	3048.46	2968.48	3340.72
ENSDARG00000006128	centrosomal protein 170a	cep170a	342.962	292.02	411.779	268.48	106.374	246.743	77.4177	316.724	61.9479	65.5306
ENSDARG00000006137	steroidogenic acute regulatory protein	star	1.101	0.462789	1.95788	5.06566	0	207.783	0	9183.1	15786.1	5077.28
ENSDARG00000006145	de-etiolated homolog 1 (Arabidopsis)	det1	574.447	583.268	716.497	192.495	14.1832	176.616	0	7.54104	38.5082	88.2656
ENSDARG00000006151	phosphodiesterase 11a, like	pde11al	3.02775	3.23952	2.93683	0	0	0	0	3.77052	3.34854	0
ENSDARG00000006169	leucine-rich repeat kinase 2	lrrk2	164.049	135.289	296.263	65.8535	269.48	49.3486	77.4177	803.121	276.812	290.875
ENSDARG00000006174	leucine rich repeat containing 23	lrrc23	43.0766	89.164	39.0687	0	0	0	0	0	0.558089	2.67472
ENSDARG00000006181	hypoxia-inducible factor 1, alpha subunit (basic helix-loop-helix transcription factor) a	hif1aa	58.0778	71.8865	80.1843	10.1313	7.09158	0	0	0	2.79045	0
ENSDARG00000006192	GATA zinc finger domain containing 2Ab	gatad2ab	694.869	764.99	448.266	491.369	0	399.983	112.256	56.5578	217.655	355.069
ENSDARG00000006196	salvador homolog 1 (Drosophila)	sav1	471.091	699.891	520.085	1443.71	460.953	1150.6	805.144	682.464	385.082	1300.58
ENSDARG00000006200	eukaryotic translation initiation factor 4 gamma, 1	EIF4G1 (1 of 3)	4558.42	3277.16	3750.15	18707.5	8481.53	11859.2	4912.15	3893.06	1950.52	2571.74
ENSDARG00000006202	v-erb-b2 erythroblastic leukemia viral oncogene homolog 3a	erbb3a	3.303	6.17052	6.22963	5.06566	0	223.367	0	769.186	1617.9	1035.12
ENSDARG00000006206	POU domain, class 4, transcription factor 3	pou4f3	0	0	0	0	0	0	0	0	0	0
ENSDARG00000006207	glutathione peroxidase 1b	gpx1b	52.848	45.6618	60.1604	202.626	787.166	25.9729	73.5468	10240.7	7290.32	21726.7
ENSDARG00000006212	myelin transcription factor 1-like	MYT1L (1 of 2)	20.0933	14.1922	29.1013	0	0	0	0	0	0	0.668679
ENSDARG00000006215	aldo-keto reductase family 1, member B1 (aldose reductase)	akr1b1	130.606	89.0097	148.799	1661.54	1163.02	745.423	108.385	458.118	392.337	365.099
ENSDARG00000006219	guanine nucleotide binding protein-like 3 (nucleolar)	gnl3	527.93	421.909	479.771	4133.58	1134.65	3423.23	638.696	969.023	548.602	1079.25
ENSDARG00000006220	UDP glucuronosyltransferase 1 family, polypeptide A7	ugt1a7	0	0	0	0	0	0	38.7089	710.743	261.186	316.285
ENSDARG00000006225	DEAD (Asp-Glu-Ala-Asp) box polypeptide 39Aa	ddx39aa	953.879	1028.78	1128.36	896.621	1014.1	935.025	1068.36	865.334	743.933	2613.87
ENSDARG00000006235	breast cancer metastasis-suppressor 1-like a	brms1la	204.511	145.007	226.314	20.2626	0	285.702	7.74177	625.906	1173.1	470.081
ENSDARG00000006240	solute carrier family 27 (fatty acid transporter), member 1a	slc27a1a	241.807	187.738	281.49	481.237	14.1832	490.888	507.086	22.6231	421.915	459.383
ENSDARG00000006242	protein tyrosine phosphatase type IVA, member 1	ptp4a1	2745.62	3030.34	3894.85	1595.68	2120.38	1701.23	681.276	2373.54	1704.4	2163.85
ENSDARG00000006251	elongation factor, RNA polymerase II, 2	ell2	6178.81	6725.25	6791.54	8196.23	8339.7	7984.08	18220.3	1189.6	1259.05	1067.88
ENSDARG00000006253	mesoderm induction early response 1, family member 3	mier3	116.844	115.234	126.995	50.6566	7.09158	44.154	0	24.5084	36.8339	8.69283
ENSDARG00000006257	very low density lipoprotein receptor	vldlr	2859.16	2023.78	5016.46	2056.66	567.327	3971.26	1169.01	277.133	735.562	767.644
ENSDARG00000006260	tubulin, alpha 8 like 4	tuba8l4	2402.93	2117.88	2276.66	3875.23	4815.19	2394.7	785.79	2956.09	1948.29	10168.6
ENSDARG00000006266	signal transduction and activation of transcription 1a	stat1a	3291.3	2852.32	3548.4	1362.66	2219.67	1503.83	2999.94	9595.97	5454.21	4551.03
ENSDARG00000006272	membrane protein, palmitoylated 5a (MAGUK p55 subfamily member 5a)	mpp5a	311.858	269.96	333.73	233.02	42.5495	233.756	394.83	4458.64	3739.76	6930.86
ENSDARG00000006275	interferon regulatory factor 2 binding protein 2b	irf2bp2b	1830.96	1947.57	1990.72	643.338	1822.54	267.521	472.248	1204.68	1347.23	1209.64
ENSDARG00000006279	ras-related GTP binding D	rragd	8.808	24.8363	15.5741	0	0	0	0	73.5251	38.5082	0
ENSDARG00000006281	myosin, heavy polypeptide 11, smooth muscle b	myh11b	0	1.69689	0.978942	15.197	0	0	0	0	9.48752	2.67472
ENSDARG00000006283	Wiskott-Aldrich syndrome-like b	waslb	123.45	239.879	194.987	324.202	134.74	54.5432	81.2886	567.463	780.209	1442.34
ENSDARG00000006288	PR domain containing 5	prdm5	16.2398	12.341	10.0564	273.545	35.4579	36.3621	224.511	213.034	166.311	113.675
ENSDARG00000006290	NADH dehydrogenase (ubiquinone) Fe-S protein 5	ndufs5	929.382	1272.82	582.026	1676.73	2872.09	1384.36	2806.39	991.647	1010.14	2131.75
ENSDARG00000006292	MYCBP-associated, testis expressed 1	MAATS1	2.06438	0	0	0	0	0	0	0	0.558089	0
ENSDARG00000006299	Rho guanine nucleotide exchange factor (GEF) 7a	arhgef7a	268.506	220.596	294.751	40.5253	7.09158	145.448	0	13.1968	23.4397	14.0423
ENSDARG00000006300	proteasome (prosome, macropain) 26S subunit, non-ATPase, 9	psmd9	748.543	829.626	592.171	162.101	304.938	337.648	344.509	575.004	501.164	792.385
ENSDARG00000006301	Ras association (RalGDS/AF-6) and pleckstrin homology domains 1	raph1	406.544	146.087	214.922	273.545	425.495	303.883	61.9342	9.4263	6.13898	12.0362
ENSDARG00000006307	shisa homolog 4 (Xenopus laevis)	shisa4	302.638	299.733	332.217	35.4596	7.09158	33.7648	0	1.88526	0	22.7351
ENSDARG00000006308	protein tyrosine phosphatase, non-receptor type 18	ptpn18	55.05	21.4425	27.2324	5.06566	0	0	0	0	0	0
ENSDARG00000006314	integrin, alpha V	itgav	192.675	173.237	229.339	86.1162	184.381	46.7513	410.314	682.464	637.896	178.537
ENSDARG00000006316	ribosomal protein L23a	rpl23a	6196.57	4863.45	3538.88	19031.7	44776.3	12443.6	21855	11379.4	10311.3	33702.1
ENSDARG00000006331	MIF4G domain containing b	mif4gdb	55.6005	68.3385	32.3941	238.086	156.015	309.078	251.608	5.65578	35.7177	15.3796
ENSDARG00000006332	sorting nexin 14	snx14	591.1	644.819	776.301	673.732	85.099	831.134	201.286	105.575	385.082	394.521
ENSDARG00000006341	taste receptor, type 1, member 3	tas1r3	0	0.154263	0	0	0	0	0	0	0.558089	0
ENSDARG00000006345	mediator complex subunit 17	MED17	72.2532	107.367	95.4913	157.035	120.557	57.1404	193.544	20.7379	42.4148	25.4098
ENSDARG00000006350	NK1 transcription factor related 2-like,a	nkx1.2la	7.1565	1.54263	0.711958	0	0	0	0	20.7379	7.81325	0
ENSDARG00000006353	integrin, alpha 5 (fibronectin receptor, alpha polypeptide)	itga5	8.53275	0.154263	0.0889947	420.449	92.1906	5.19459	104.514	5.65578	54.6927	1.33736
ENSDARG00000006356	solute carrier family 18 (vesicular acetylcholine), member 3a	slc18a3a	0	0	0	0	0	0	0	0	0	0
ENSDARG00000006368	cytokine receptor-like factor 1b	crlf1b	2.89013	3.08526	0.355979	0	0	12.9865	0	1.88526	10.0456	2.00604
ENSDARG00000006370	ATPase, H+ transporting, lysosomal, V1 subunit H	atp6v1h	2939.4	2842.29	3116.51	597.747	1134.65	472.707	1339.33	640.988	342.109	657.98
ENSDARG00000006372	UDP glucuronosyltransferase 5 family, polypeptide C2	ugt5c2	188.546	238.953	138.565	40.5253	7.09158	0	228.382	0	41.2986	56.8377
ENSDARG00000006375	NSFL1 (p97) cofactor (p47)	nsfl1c	0.27525	0.308526	0	0	0	0	0	0	0	0
ENSDARG00000006383	syntaxin binding protein 5-like	stxbp5l	226.944	183.727	463.663	0	0	2.59729	0	0	1.11618	0
ENSDARG00000006385	TRIO and F-actin binding protein	triobp	1.78913	6.94183	6.7636	0	70.9158	2.59729	11.6127	0	13.9522	27.4158
ENSDARG00000006389	MAD homolog 2 (Drosophila)	smad2	284.058	211.494	211.896	227.955	148.923	192.2	104.514	180.985	136.174	113.007
ENSDARG00000006392	exosome component 9	exosc9	199.832	234.017	148.621	384.99	7.09158	428.553	3.87089	514.676	333.179	314.948
ENSDARG00000006394	meiotic recombination 11 homolog A (S. cerevisiae)	mre11a	176.298	171.232	209.939	45.5909	21.2748	280.508	0	9.4263	51.3442	35.44
ENSDARG00000006395	RNA binding motif protein 25	rbm25	444.942	340.304	598.312	871.293	482.228	148.046	402.572	358.199	661.894	510.871
ENSDARG00000006396	neuronal cell adhesion molecule a	nrcama	1439.28	7830.54	8814.22	0	28.3663	0	0	3434.94	1838.9	4.01207
ENSDARG00000006397	lysosomal-associated protein transmembrane 4 alpha	laptm4a	6563.2	7299.57	6817.53	2320.07	2269.31	4207.61	3340.57	2714.77	3507.59	4932.85
ENSDARG00000006399	tyrosine 3-monooxygenase/tryptophan 5-monooxygenase activation protein, epsilon polypeptide 1	ywhae1	10089.8	10111	12394.9	4574.29	4247.86	8734.7	6595.99	53567.8	12895.2	6987.03
ENSDARG00000006408	high-mobility group box 3b	hmgb3b	541.692	559.82	282.202	1230.95	1652.34	1563.57	1587.06	2098.29	2014.7	1140.77
ENSDARG00000006409	mitogen-activated protein kinase 12b	mapk12b	2.7525	5.24494	12.8152	0	0	0	0	0	2.79045	0
ENSDARG00000006413	ribosomal protein L38	rpl38	4219.72	3772.81	2349.02	10997.5	34635.3	6763.35	12437.2	7539.15	7227.26	13360.2
ENSDARG00000006420	attractin-like 1b	atrnl1b	1055.31	947.329	1242.37	243.152	120.557	535.042	131.61	39.5905	208.167	389.84
ENSDARG00000006422	extended synaptotagmin-like protein 3	esyt3	25.5983	33.9378	58.2916	0	0	0	0	86.7219	2.79045	5.34943
ENSDARG00000006427	fatty acid binding protein 2, intestinal	fabp2	0	0	0	0	0	28.5702	81.2886	133.853	65.2964	96.2898
ENSDARG00000006434	polymerase (RNA) I polypeptide E	polr1e	132.395	176.477	145.328	425.515	21.2748	412.97	15.4835	1.88526	145.103	159.146
ENSDARG00000006447	solute carrier family 19, member 3a	slc19a3a	73.6294	63.5563	109.553	384.99	524.777	0	317.413	41.4757	51.3442	12.7049
ENSDARG00000006456	platelet-derived growth factor receptor-like	pdgfrl	251.716	298.807	311.66	0	0	0	7.74177	0	0	12.0362
ENSDARG00000006462	cat eye syndrome chromosome region, candidate 5	CECR5	82.0245	68.0299	66.2121	65.8535	99.2822	33.7648	220.64	360.085	239.42	176.531
ENSDARG00000006467	protocadherin 8	pcdh8	0	0	0	0	0	0	0	0	6.13898	0
ENSDARG00000006468	GRB2-related adaptor protein 2a	grap2a	132.258	190.977	95.9363	0	0	197.394	0	1438.45	1001.77	1887.68
ENSDARG00000006474	family with sequence similarity 154, member B	fam154b	27.8003	39.4913	8.54349	0	0	109.086	0	1.88526	0	0.668679
ENSDARG00000006477	DNA-damage inducible protein 2	ddi2	1099.76	1359.21	1076.66	587.616	1092.1	202.589	209.028	2320.75	1396.34	841.198
ENSDARG00000006487	acidic (leucine-rich) nuclear phosphoprotein 32 family, member A	anp32a	1567.55	1743.94	1550.02	1661.54	1241.03	1280.47	836.111	1325.34	1884.11	1281.19
ENSDARG00000006491	1-acylglycerol-3-phosphate O-acyltransferase 9, like	agpat9l	0	0	0	0	0	0	0	11.3116	126.686	244.068
ENSDARG00000006494	ankyrin repeat and SOCS box-containing 7	asb7	432.831	442.272	451.292	212.758	148.923	332.454	0	695.661	636.222	326.984
ENSDARG00000006497	reticulon 1a	rtn1a	5361.87	4237.91	5861.64	92828.2	100835	64963.5	87911.7	1941.82	2591.77	2623.9
ENSDARG00000006501	cytochrome P450, family 2, subfamily X, polypeptide 10.2	cyp2x10.2	0	0	0	75.9848	14.1832	111.684	96.7721	0	0	0
ENSDARG00000006503	Uncharacterized protein	CABZ01067175.1	0.27525	0	0	0	0	0	0	1.88526	0	0
ENSDARG00000006508	phosphatidylinositol-4-phosphate 5-kinase, type I, beta b	pip5k1bb	186.895	365.912	295.285	35.4596	0	31.1675	398.701	37.7052	74.784	47.4762
ENSDARG00000006514	hairy-related 6	her6	1.23863	0	0	65.8535	234.022	199.992	402.572	9778.84	9238.61	8740.97
ENSDARG00000006518	actin filament associated protein 1-like 1a	afap1l1a	49.2698	9.87283	79.7393	303.939	56.7327	174.019	193.544	148.936	69.7612	73.5547
ENSDARG00000006522	otopetrin 2	otop2	5.91788	10.1814	7.38656	20.2626	49.6411	7.79188	34.838	11.3116	1.11618	8.69283
ENSDARG00000006524	suppressor of Ty 6 homolog	supt6h	779.508	725.653	914.332	1134.71	241.114	480.499	1548.35	1572.31	1103.9	783.692
ENSDARG00000006526	fibronectin 1b	fn1b	8.2575	6.94183	8.81048	30.3939	0	701.269	220.64	45.2462	127.802	22.0664
ENSDARG00000006527	bromodomain containing 3a	brd3a	626.332	657.16	575.44	668.667	439.678	641.531	689.018	786.153	743.933	295.556
ENSDARG00000006544	Uncharacterized protein	CABZ01084570.1	1.23863	0.771315	0.444974	0	0	0	0	0	0	0
ENSDARG00000006545	RGP1 retrograde golgi transport homolog (S. cerevisiae)	rgp1	210.429	301.121	246.248	86.1162	7.09158	88.308	0	60.3283	131.709	195.254
ENSDARG00000006546	adenylate kinase 4	ak4	840.751	1238.73	889.146	1296.81	1014.1	2199.91	4300.55	678.693	697.612	1118.7
ENSDARG00000006553	related RAS viral (r-ras) oncogene homolog	rras	202.446	323.489	264.492	491.369	354.579	324.662	406.443	1438.45	1674.27	4290.91
ENSDARG00000006560	interferon regulatory factor 4a	irf4a	1.51388	3.23952	1.6909	0	0	0	0	1.88526	1.11618	0
ENSDARG00000006566	nemo like kinase, type 1	nlk1	1230.78	1085.55	1235.42	638.273	2240.94	937.623	189.673	6349.55	2095.07	1165.51
ENSDARG00000006567	dihydrouridine synthase 4-like (S. cerevisiae)	dus4l	137.075	153.492	113.468	96.2475	446.77	75.3215	0	116.886	64.7383	163.158
ENSDARG00000006568	potassium large conductance calcium-activated channel, subfamily M, beta member 2	kcnmb2	0	0	0	0	0	0	0	1.88526	0	0
ENSDARG00000006577	NAD kinase a	nadka	42.1133	30.0813	32.7501	65.8535	63.8243	174.019	3.87089	47.1315	14.5103	24.0724
ENSDARG00000006580	claudin d	cldnd	0	0	0	0	0	12.9865	23.2253	90.4925	8.37134	4.01207
ENSDARG00000006584	PHD finger protein 8	phf8	540.866	505.674	862.092	197.561	28.3663	483.097	0	22.6231	113.85	56.8377
ENSDARG00000006585	Uncharacterized protein	CABZ01113899.1	5.64263	10.9527	11.8363	5.06566	0	2.59729	0	1.88526	1.67427	1.33736
ENSDARG00000006588	zgc:111983	zgc:111983	0	0	0	0	0	0	0	0	1.11618	0
ENSDARG00000006598	serum/glucocorticoid regulated kinase 2b	sgk2b	53.3985	27.1503	18.2439	4827.57	7942.57	3971.26	630.954	126.312	118.315	52.157
ENSDARG00000006600	LSM14 homolog Aa (SCD6, S. cerevisiae)	lsm14aa	473.981	393.216	339.515	805.439	1070.83	470.11	1083.85	1349.85	1254.03	1470.43
ENSDARG00000006601	kazrin, periplakin interacting protein	KAZN (1 of 3)	56.4263	31.9324	47.4342	101.313	0	31.1675	0	37.7052	49.1119	108.326
ENSDARG00000006602	cholinergic receptor, nicotinic, alpha polypeptide 2a (neuronal)	chrna2a	1.6515	31.9324	53.1299	0	0	0	0	0	0.558089	0
ENSDARG00000006603	cysteine and glycine-rich protein 1a	csrp1a	59.1788	43.0394	46.0993	886.49	397.129	550.626	816.757	5075.12	3278.22	5116.73
ENSDARG00000006604	poliovirus receptor-related 3b	pvrl3b	111.889	155.651	187.957	75.9848	0	355.829	418.056	610.824	433.635	584.426
ENSDARG00000006607	G protein-coupled receptor 27	gpr27	146.02	251.603	153.605	0	0	0	0	18.8526	27.9045	2.00604
ENSDARG00000006609	mitogen-activated protein kinase kinase 2a	map2k2a	715.1	569.076	950.553	800.374	120.557	1498.64	1188.36	309.183	537.44	1941.84
ENSDARG00000006615	HNF1 homeobox Ba	hnf1ba	649.59	640.037	1126.67	324.202	397.129	685.685	770.306	4867.74	4782.82	8258.86
ENSDARG00000006617	N-ethylmaleimide-sensitive factor attachment protein, gamma, like	napgl	280.48	314.542	461.794	283.677	7.09158	129.865	0	1.88526	50.228	127.718
ENSDARG00000006621	paraspeckle component 1	pspc1	706.292	955.35	716.23	177.298	482.228	88.308	158.706	684.349	448.146	220.664
ENSDARG00000006624	protein phosphatase 2, regulatory subunit B, alpha b	ppp2r2ab	451.685	426.228	327.768	364.727	198.564	215.575	104.514	116.886	212.632	338.352
ENSDARG00000006636	SLIT and NTRK-like family, member 2	slitrk2	2.89013	0	0	0	0	0	0	0	0.558089	1.33736
ENSDARG00000006639	limb and neural patterns b	lnpb	278.415	228.001	251.588	172.232	7.09158	418.164	569.02	1764.6	645.709	78.2355
ENSDARG00000006640	eomesodermin homolog a	eomesa	0	0	0	0	0	0	0	7.54104	1.67427	0
ENSDARG00000006642	developmentally regulated GTP binding protein 2	drg2	1355.74	1227.62	1059.93	2786.11	1709.07	1841.48	2481.24	914.351	1228.91	1961.24
ENSDARG00000006666	BUD13 homolog (S. cerevisiae)	BUD13	63.858	58.0029	76.1795	126.641	0	114.281	7.74177	124.427	64.7383	94.9524
ENSDARG00000006672	zinc finger protein 395	znf395	469.439	288.163	315.13	20.2626	0	54.5432	0	122.542	88.7362	203.278
ENSDARG00000006677	receptor (TNFRSF)-interacting serine-threonine kinase 1, like	ripk1l	74.868	58.7742	63.0083	55.7222	0	62.335	0	11.3116	28.4625	10.6989
ENSDARG00000006678	parathyroid hormone 2 receptor	pth2r	34.8191	36.5603	38.3567	0	0	7.79188	3.87089	3.77052	1.67427	0
ENSDARG00000006683	Rac/Cdc42 guanine nucleotide exchange factor (GEF) 6	arhgef6	80.7859	79.1369	131.267	30.3939	0	5.19459	46.4506	248.854	73.6678	43.4641
ENSDARG00000006686	zinc finger, MYND domain containing 19	zmynd19	414.664	382.572	365.323	648.404	184.381	836.328	3.87089	426.069	578.739	1347.39
ENSDARG00000006687	H2A histone family, member Y2	h2afy2	858.367	822.067	993.092	157.035	49.6411	483.097	402.572	165.903	517.907	421.268
ENSDARG00000006691	ribosomal protein L12	rpl12	7084.39	5923.54	3701.56	21209.9	40429.1	12908.5	24994.3	12225.9	11829.8	16654.8
ENSDARG00000006693	transmembrane protease, serine 4a	tmprss4a	0	3.23952	1.95788	0	0	0	0	529.758	234.956	94.9524
ENSDARG00000006705	protein kinase N2	pkn2	90.5573	138.22	137.764	126.641	7.09158	12.9865	27.0962	3216.25	2693.9	2609.19
ENSDARG00000006712	WAS/WASL interacting protein family, member 2b	wipf2b	86.1533	101.968	83.4771	40.5253	14.1832	18.1811	119.997	160.247	289.648	296.894
ENSDARG00000006719	sperm antigen with calponin homology and coiled-coil domains 1-like a	specc1la	339.383	370.231	546.517	460.975	347.488	153.24	131.61	45.2462	89.2943	86.2596
ENSDARG00000006729	eukaryotic translation initiation factor 3, subunit 6 interacting protein	eif3s6ip	2000.52	1582.89	2122.97	3571.29	2758.63	4714.09	6894.05	1006.73	1713.33	3683.75
ENSDARG00000006747	transmembrane protein 178B	tmem178b	257.496	175.088	123.525	0	0	0	0	0	0.558089	2.00604
ENSDARG00000006754	myeloid/lymphoid or mixed lineage-leukemia translocation to 3 homolog (Drosophila)	mllt3	241.119	225.532	267.162	15.197	0	0	0	73.5251	33.4854	30.0906
ENSDARG00000006757	kelch-like 41b (Drosophila)	klhl41b	0	0	0.177989	0	0	0	0	1.88526	0	0
ENSDARG00000006758	zgc:77415	zgc:77415	160.884	159.816	146.396	40.5253	7.09158	7.79188	11.6127	84.8367	90.4105	108.326
ENSDARG00000006760	solute carrier family 24 (sodium/potassium/calcium exchanger), member 3	slc24a3	310.482	278.599	231.831	20.2626	0	18.1811	0	0	0	0
ENSDARG00000006766	staphylococcal nuclease domain containing 1	snd1	3633.16	3306.47	7127.05	21316.3	15998.6	26305.4	45181	1594.93	1921.5	1745.25
ENSDARG00000006773	elongation of very long chain fatty acids (FEN1/Elo2, SUR4/Elo3, yeast)-like 4a	elovl4a	78.8592	77.9028	46.4553	5.06566	0	57.1404	0	0	6.13898	18.0543
ENSDARG00000006775	Cas scaffolding protein family member 4	CASS4	2.61488	2.931	0.444974	0	0	12.9865	0	1.88526	0	0
ENSDARG00000006782	retinoblastoma 1	rb1	72.666	61.2424	97.8052	106.379	49.6411	33.7648	0	73.5251	213.19	430.629
ENSDARG00000006786	zeta2-cop	copz2	1603.74	1095.58	1008.93	1707.13	2446.6	1012.94	1099.33	358.199	334.295	228.688
ENSDARG00000006791	aryl hydrocarbon receptor nuclear translocator-like 1a	arntl1a	174.921	271.04	577.754	263.414	70.9158	771.396	387.089	0	95.4333	84.2536
ENSDARG00000006797	5'-nucleotidase domain containing 1	nt5dc1	90.282	74.9718	104.391	182.364	35.4579	38.9594	0	7.54104	41.2986	58.1751
ENSDARG00000006811	sulfotransferase family 1, cytosolic sulfotransferase 6	sult1st6	1.101	1.54263	6.58561	0	0	0	209.028	420.413	399.592	301.574
ENSDARG00000006812	WD repeat domain 26b	wdr26b	589.173	389.205	622.429	688.929	1794.17	368.816	619.342	1163.21	880.107	813.782
ENSDARG00000006816	general transcription factor IIF, polypeptide 2b	gtf2f2b	0	17.586	0	0	0	0	15.4835	0	1.11618	2.00604
ENSDARG00000006818	uroporphyrinogen decarboxylase	urod	439.85	433.787	448.533	430.581	276.572	664.907	282.575	13.1968	50.7861	42.7955
ENSDARG00000006832	UDP-N-acetyl-alpha-D-galactosamine:polypeptide N-acetylgalactosaminyltransferase 9 (GalNAc-T9)	GALNT9	90.6949	32.5495	63.7202	0	0	0	0	1.88526	1.67427	0
ENSDARG00000006837	v-myc myelocytomatosis viral related oncogene, neuroblastoma derived (avian)	mycn	96.0623	14.1922	21.0918	0	0	0	3.87089	416.642	717.703	1082.59
ENSDARG00000006838	eukaryotic translation elongation factor 1 alpha 2	eef1a2	0	0	0	0	0	0	0	0	1.11618	1.33736
ENSDARG00000006840	glycine N-methyltransferase	gnmt	12.5239	37.0231	52.9519	4979.54	6885.93	7581.5	5148.28	1193.37	1281.93	979.615
ENSDARG00000006848	poly (ADP-ribose) polymerase family, member 9	PARP9	9.63375	11.724	9.34445	65.8535	28.3663	207.783	0	67.8693	248.35	58.1751
ENSDARG00000006849	acid-sensing (proton-gated) ion channel 2	asic2	56.7015	116.777	108.574	5.06566	14.1832	0	3.87089	16.9673	16.1846	0.668679
ENSDARG00000006859	Na+/K+ transporting ATPase interacting 1	nkain1	241.119	266.566	222.22	5.06566	0	0	0	7.54104	13.9522	23.4038
ENSDARG00000006862	kinesin-associated protein 3b	kifap3b	902.683	624.765	944.946	65.8535	0	0	0	115.001	136.732	186.561
ENSDARG00000006863	coiled-coil domain containing 108	CCDC108	1.92675	4.78215	6.40762	15.197	0	0	0	41.4757	104.921	89.603
ENSDARG00000006865	glycine receptor, alpha 4a	glra4a	41.7004	93.4833	78.4044	0	0	2.59729	0	0	0	0
ENSDARG00000006868	thyrotropin-releasing hormone	trh	1.6515	0	0	0	0	0	0	0	0.558089	0.668679
ENSDARG00000006869	syntaxin 17	stx17	48.444	52.2951	93.7115	121.576	0	0	0	33.9347	74.784	76.2294
ENSDARG00000006874	Uncharacterized protein	BX664605.1	0	0	0	0	0	0	0	5.65578	2.79045	0.668679
ENSDARG00000006877	ectonucleotide pyrophosphatase/phosphodiesterase 4	enpp4	148.36	178.636	222.932	10.1313	432.587	5.19459	11.6127	1016.15	803.648	618.528
ENSDARG00000006878	PHD finger protein 21Aa	phf21aa	46.7925	121.868	161.614	10.1313	0	51.9459	0	1.88526	0.558089	0
ENSDARG00000006889	metallophosphoesterase domain containing 2a	mpped2a	454.438	581.108	685.882	486.303	248.205	340.245	27.0962	345.003	133.383	286.863
ENSDARG00000006891	potassium voltage-gated channel, delayed-rectifier, subfamily S, member 3	KCNS3 (1 of 2)	0	0	0.800953	0	0	2.59729	0	0	0	0
ENSDARG00000006892	myosin IIIB	myo3b	397.874	427.308	517.949	30.3939	14.1832	119.475	0	0	21.7655	6.68679
ENSDARG00000006894	opioid receptor, kappa 1	oprk1	1225.69	1564.69	1241.12	0	7.09158	36.3621	0	73.5251	11.7199	6.01811
ENSDARG00000006896	LIM homeobox 6	lhx6	8.11988	0.771315	0	0	0	0	0	0	2.23236	0
ENSDARG00000006899	fatty acyl CoA reductase 1	far1	290.526	372.082	556.662	233.02	290.755	464.915	185.803	16.9673	1.11618	0.668679
ENSDARG00000006900	IMP (inosine monophosphate) dehydrogenase 2	impdh2	151.663	244.198	185.376	1398.12	1113.38	1142.81	1250.3	1112.3	996.189	1008.37
ENSDARG00000006901	AE binding protein 1	AEBP1 (1 of 2)	0.412875	0	3.20381	0	0	127.267	0	3.77052	2.79045	3.3434
ENSDARG00000006911	wingless-type MMTV integration site family, member 8b	wnt8b	0.688125	0.308526	0.0889947	0	0	0	0	109.345	47.4376	0
ENSDARG00000006915	ADP-ribosylation factor-like 8Ba	arl8ba	396.911	444.277	479.682	339.399	460.953	371.413	514.828	690.005	720.493	667.342
ENSDARG00000006916	vimentin-type intermediate filament associated coiled-coil protein	VMAC	3.303	4.01084	3.55979	0	0	0	0	0	0.558089	0
ENSDARG00000006921	low density lipoprotein receptor-related protein 5	lrp5	245.523	292.637	203.798	212.758	390.037	841.523	348.38	744.678	684.217	1220.34
ENSDARG00000006923	calcium channel, voltage-dependent, P/Q type, alpha 1A subunit, b	cacna1ab	77.7582	64.9447	55.5327	0	0	0	0	3.77052	7.25516	0
ENSDARG00000006924	Uncharacterized protein	FBXO38	360.991	337.682	426.997	379.924	439.678	303.883	665.792	716.399	424.148	164.495
ENSDARG00000006925	si:dkey-58b18.3	si:dkey-58b18.3	0	0.462789	0.800953	0	0	0	7.74177	0	2.79045	0
ENSDARG00000006926	biotinidase	btd	270.02	244.97	286.563	65.8535	524.777	0	305.8	86.7219	65.8545	64.8619
ENSDARG00000006939	T-box gene 6-like	tbx6l	6.0555	6.17052	4.98371	0	0	0	0	37.7052	34.0434	2.00604
ENSDARG00000006944	glycerophosphodiester phosphodiesterase domain containing 3b	gdpd3b	4.67925	2.46821	3.02582	0	0	0	0	0	1.11618	0
ENSDARG00000006963	chromosome segregation 1-like (S. cerevisiae)	cse1l	2368.8	1825.08	2414.25	1170.17	709.158	1753.17	0	316.724	363.874	668.01
ENSDARG00000006978	sterile alpha motif and leucine zipper containing kinase AZK	zak	24.7725	37.4859	43.8744	25.3283	0	49.3486	27.0962	0	1.11618	4.01207
ENSDARG00000006981	coiled-coil domain containing 113	ccdc113	151.388	161.05	87.3038	0	0	0	0	13.1968	8.37134	0
ENSDARG00000006982	muscle segment homeobox D	msxd	0.688125	0.925578	0.800953	25.3283	7.09158	0	3.87089	0	1.67427	0
ENSDARG00000006983	cugbp, Elav-like family member 3b	celf3b	306.491	307.137	143.815	0	0	0	0	0	1.67427	5.34943
ENSDARG00000006990	Uncharacterized protein	CABZ01112331.1	215.108	227.229	313.884	65.8535	0	20.7783	0	0	5.0228	1.33736
ENSDARG00000007009	homeo box A11b	hoxa11b	0	0	0.0889947	0	0	0	0	73.5251	37.9501	2.00604
ENSDARG00000007015	olfactomedin 2b	olfm2b	0	0.308526	0	0	0	0	0	3.77052	4.46471	0
ENSDARG00000007018	membrane-spanning 4-domains, subfamily A, member 17A.6	ms4a17a.6	0.5505	0.925578	0.978942	0	0	28.5702	181.932	0	0	0
ENSDARG00000007024	urate oxidase	uox	0	0	0.177989	0	0	25.9729	154.835	0	0	0
ENSDARG00000007025	tetratricopeptide repeat domain 9C	ttc9c	59.7293	33.0123	54.8208	40.5253	14.1832	67.5296	309.671	0	58.0413	73.5547
ENSDARG00000007034	heterogeneous nuclear ribonucleoprotein K, like	hnrpkl	2478.49	3179.2	2725.46	2173.17	3233.76	2376.52	1842.54	7510.87	2351.23	1166.85
ENSDARG00000007040	transmembrane and immunoglobulin domain containing 1	tmigd1	3.44063	4.93641	3.3818	0	0	0	0	67.8693	6.13898	16.717
ENSDARG00000007045	CCR4-NOT transcription complex, subunit 4	CNOT4 (1 of 2)	568.667	442.735	708.22	157.035	70.9158	441.54	30.9671	390.249	190.867	534.943
ENSDARG00000007053	olfactomedin 4	OLFM4 (1 of 8)	0	0	0	0	0	0	0	0	0	0
ENSDARG00000007065	mitochondrial ribosomal protein S18B	mrps18b	293.692	369.46	197.924	526.828	1361.58	659.712	398.701	145.165	260.07	1186.91
ENSDARG00000007067	Uncharacterized protein	BX004840.1	0	0	0	0	0	0	0	0	0	0
ENSDARG00000007077	si:dkey-145p14.5	si:dkey-145p14.5	2.33963	4.47362	16.998	202.626	460.953	348.037	425.797	43.361	138.964	249.417
ENSDARG00000007080	Rhesus blood group, C glycoprotein, like 1	rhcgl1	1.6515	0	6.94159	0	0	0	0	0	0	0
ENSDARG00000007081	protein inhibitor of activated STAT, 4a	pias4a	472.329	668.267	523.022	445.778	418.403	303.883	108.385	441.151	383.965	650.625
ENSDARG00000007086	aquaporin 10a	aqp10a	0.137625	0	0.0889947	0	0	0	0	0	0	0
ENSDARG00000007092	XPA binding protein 2	xab2	225.843	374.088	387.394	202.626	14.1832	350.635	3.87089	105.575	146.219	139.754
ENSDARG00000007096	MAD2 mitotic arrest deficient-like 2 (yeast)	MAD2L2 (1 of 2)	0	0.154263	0.0889947	0	0	0	0	0	0	0
ENSDARG00000007097	hairy-related 13	her13	8.39513	6.01625	4.36074	5.06566	14.1832	2.59729	34.838	75.4104	39.0662	5.34943
ENSDARG00000007098	integral membrane protein 2Ba	itm2ba	11201.9	10915.5	11277.1	5795.11	5318.69	5846.51	9212.71	37827.7	10022.7	8544.38
ENSDARG00000007099	connexin 43.4	cx43.4	16.515	22.2139	18.4219	5.06566	0	0	0	3.77052	17.8589	10.6989
ENSDARG00000007108	zgc:91985	zgc:91985	22.8458	60.1625	48.6801	70.9192	248.205	77.9188	255.478	605.168	1013.49	1344.05
ENSDARG00000007125	ankyrin repeat and SOCS box containing 6	asb6	108.311	117.24	82.5871	35.4596	28.3663	67.5296	34.838	164.018	81.481	85.5909
ENSDARG00000007127	acetyl-CoA acetyltransferase 2	acat2	312.134	290.014	444.262	314.071	0	366.218	305.8	158.362	164.078	205.284
ENSDARG00000007129	solute carrier family 6, member 16	SLC6A16 (1 of 2)	68.3997	123.41	91.3976	202.626	106.374	420.761	104.514	311.068	219.329	199.266
ENSDARG00000007130	mRNA turnover 4 homolog (S. cerevisiae)	mrto4	537.013	493.796	485.021	1747.65	694.975	2457.04	472.248	656.07	505.629	694.758
ENSDARG00000007135	CCR4-NOT transcription complex, subunit 3a	cnot3a	595.228	526.654	709.11	420.449	49.6411	735.034	1637.38	139.509	333.179	296.894
ENSDARG00000007136	SH3-binding domain protein 5-like, b	sh3bp5lb	317.226	713.312	1627.27	187.429	106.374	158.435	27.0962	2435.76	1349.46	409.232
ENSDARG00000007141	proteasome (prosome, macropain) 26S subunit, ATPase, 3	psmc3	568.667	748.329	618.335	526.828	7.09158	371.413	3.87089	265.822	340.993	1396.2
ENSDARG00000007149	neural adhesion molecule L1.2	nadl1.2	58.0778	39.0285	98.3392	0	0	0	0	0	0.558089	2.67472
ENSDARG00000007151	potassium channel, subfamily K, member 2b	kcnk2b	21.7448	16.1976	22.7827	0	0	0	0	0	0	0
ENSDARG00000007169	integrin beta 1 binding protein 1	itgb1bp1	214.007	264.098	308.99	136.773	14.1832	464.915	286.446	173.444	178.589	468.075
ENSDARG00000007171	androgen-induced 1 (H. sapiens)	aig1	179.05	132.82	141.947	0	0	0	0	0	8.92943	2.67472
ENSDARG00000007172	plexin A3	plxna3	329.062	184.498	176.744	0	0	2.59729	0	67.8693	181.937	137.748
ENSDARG00000007173	cytochrome P450, family 2, subfamily Y, polypeptide 3	cyp2y3	0.5505	0.617052	0.889947	0	0	51.9459	356.121	218.69	253.373	761.626
ENSDARG00000007175	RecQ protein-like (DNA helicase Q1-like)	recql	144.369	197.457	190.449	111.444	163.106	514.264	96.7721	18.8526	169.101	101.639
ENSDARG00000007177	Uncharacterized protein	CABZ01088933.1	39.0855	49.0556	37.5558	0	14.1832	0	0	0	0.558089	10.6989
ENSDARG00000007179	SAM and SH3 domain containing 1a	sash1a	384.662	319.633	339.337	15.197	7.09158	20.7783	0	605.168	233.839	179.875
ENSDARG00000007180	solute carrier family 30 (zinc transporter), member 4	slc30a4	105.971	121.251	84.99	618.01	517.686	49.3486	452.894	47.1315	35.1596	75.5607
ENSDARG00000007181	NAD kinase 2, mitochondrial	nadk2	139.139	142.847	143.993	187.429	631.151	335.051	340.638	0	54.1347	64.8619
ENSDARG00000007184	zinc finger and BTB domain containing 16a	zbtb16a	292.453	308.834	295.818	65.8535	0	75.3215	0	284.674	5.58089	3.3434
ENSDARG00000007186	protein phosphatase 1, regulatory (inhibitor) subunit 8a	ppp1r8a	35.5073	19.7457	14.5061	10.1313	0	0	11.6127	3.77052	19.5331	12.0362
ENSDARG00000007195	glutamate receptor, metabotropic 2	GRM2 (2 of 2)	0	0.308526	0	0	0	0	0	0	0	1.33736
ENSDARG00000007196	RAE1 RNA export 1 homolog (S. pombe)	rae1	521.048	492.253	551.055	693.995	241.114	833.731	7.74177	367.626	250.024	1129.4
ENSDARG00000007198	metastasis associated 1	MTA1	538.94	611.961	512.877	101.313	248.205	205.186	7.74177	759.76	519.581	143.097
ENSDARG00000007199	Uncharacterized protein	CR846090.1	0.27525	0.154263	0.533968	0	0	0	0	0	0	0
ENSDARG00000007204	si:ch211-195b21.5	si:ch211-195b21.5	623.717	708.221	731.715	577.485	468.045	267.521	15.4835	503.364	293.555	243.399
ENSDARG00000007207	canopy 2	cnpy2	63.3075	79.7539	44.9423	379.924	801.349	231.159	387.089	0	23.9978	30.7592
ENSDARG00000007216	ATP-binding cassette, sub-family E (OABP), member 1	abce1	2493.49	2222.77	2686.66	5151.77	3347.23	6420.51	3630.89	452.462	930.893	2502.2
ENSDARG00000007217	WD repeat domain 55	wdr55	138.176	122.485	127.707	288.742	7.09158	293.494	0	139.509	116.083	98.9645
ENSDARG00000007219	actinin, alpha 1	actn1	1454.56	1749.5	2425.82	157.035	63.8243	844.12	27.0962	654.185	312.53	1052.5
ENSDARG00000007220	neural cell adhesion molecule 1b	ncam1b	636.378	690.018	803.177	5.06566	7.09158	0	0	0	0	0.668679
ENSDARG00000007221	PDZ binding kinase	pbk	51.0589	11.2612	21.4477	0	49.6411	23.3756	0	39.5905	16.1846	10.0302
ENSDARG00000007222	RE1-silencing transcription factor	rest	0	0	0.711958	35.4596	85.099	5.19459	232.253	180.985	225.468	117.688
ENSDARG00000007231	receptor-like tyrosine kinase	ryk	706.98	661.788	644.767	516.697	269.48	506.472	154.835	2103.95	853.876	710.806
ENSDARG00000007241	myelocytomatosis oncogene b	mycb	1444.1	2545.65	1879.57	3672.6	1588.51	3173.89	4606.35	6828.41	9690.1	3313.31
ENSDARG00000007244	acid phosphatase 2, lysosomal	ACP2	150.424	258.545	251.588	359.662	553.144	361.024	750.952	275.248	267.883	480.78
ENSDARG00000007245	RUN domain containing 3A	RUNDC3A (2 of 2)	2.202	46.1246	18.8669	0	0	0	0	0	0	0.668679
ENSDARG00000007247	resistance to inhibitors of cholinesterase 8 homolog A	ric8a	108.173	85.3074	93.8004	0	7.09158	0	495.473	475.085	785.79	225.345
ENSDARG00000007250	unconventional SNARE in the ER 1 homolog (S. cerevisiae)	use1	192.537	208.872	117.117	303.939	333.304	376.607	329.025	30.1642	97.6656	92.9464
ENSDARG00000007257	RAB5A, member RAS oncogene family, b	rab5ab	540.316	627.85	326.967	587.616	815.532	820.745	642.567	1749.52	1230.03	1348.06
ENSDARG00000007264	glioblastoma amplified sequence	gbas	1257.2	1416.9	1407.45	1681.8	2808.27	1934.98	1784.48	182.87	635.106	838.524
ENSDARG00000007265	si:ch211-117l17.5	si:ch211-117l17.5	0	0	0	0	0	0	0	0	0	0
ENSDARG00000007271	myoneurin	mynn	128.267	122.793	205.489	217.823	7.09158	233.756	123.868	335.576	100.456	42.1268
ENSDARG00000007275	si:ch211-251b21.1	si:ch211-251b21.1	0	0	0.177989	0	0	0	0	5.65578	3.34854	0
ENSDARG00000007276	elastase 3 like	ela3l	2368.94	4123.14	7693.51	8.73736e+06	2.41777e+07	8.60907e+06	1.4159e+07	223049	276673	150032
ENSDARG00000007277	myogenic factor 5	myf5	0.137625	1.38837	0	0	0	0	0	0	1.11618	0
ENSDARG00000007278	epithelial cell transforming sequence 2 oncogene	ect2	3.57825	1.38837	13.1712	0	0	7.79188	0	0	0.558089	0
ENSDARG00000007279	Yip1 domain family, member 5	yipf5	1439.7	1340.54	1374.08	2000.93	1957.28	2173.93	1227.07	542.955	520.139	999.675
ENSDARG00000007285	mitochondrial ribosomal protein 63	mrp63	435.583	533.75	250.253	866.227	624.059	641.531	305.8	358.199	306.391	770.987
ENSDARG00000007289	meteorin, glial cell differentiation regulator-like	METRNL (1 of 2)	0	0	0	0	0	0	0	0	0	0
ENSDARG00000007294	aconitase 2, mitochondrial	aco2	4409.64	3186.92	4813.46	6114.25	2170.02	5727.03	5272.15	1491.24	1418.66	2429.31
ENSDARG00000007302	SH3-domain GRB2-like 3b	sh3gl3b	3.02775	0	8.54349	0	0	98.6971	317.413	597.627	794.161	591.781
ENSDARG00000007315	thymopoietin a	tmpoa	124.688	87.6213	81.7862	268.48	326.213	298.689	46.4506	69.7546	102.13	156.471
ENSDARG00000007320	ribosomal protein L7	rpl7	14956.8	13338.7	9611.43	25389.1	70050.7	29502.7	47844.1	25931.7	21980.9	27946.8
ENSDARG00000007323	chromatin modifying protein 4B	chmp4b	1785.82	2106.61	1521.36	977.672	255.297	1070.08	975.463	8163.17	5959.83	6379.2
ENSDARG00000007329	T-box gene 16	tbx16	8.11988	7.40462	0.355979	0	0	0	0	30.1642	36.8339	20.7291
ENSDARG00000007344	titin-cap (telethonin)	tcap	0.27525	0	0	0	1574.33	0	0	0	1.67427	0
ENSDARG00000007347	degenerative spermatocyte homolog 1, lipid desaturase (Drosophila)	degs1	1620.26	1805.8	1721.87	2142.77	2084.93	1992.12	263.22	1278.21	1096.09	4613.89
ENSDARG00000007349	doublesex and mab-3 related transcription factor 1	dmrt1	0	0	5.33968	0	0	199.992	0	1.88526	5.0228	0
ENSDARG00000007354	protein disulfide isomerase family A, member 3	pdia3	12330.5	12076.6	12381.7	14335.8	12155	13238.4	32205.8	2173.7	5523.97	5614.9
ENSDARG00000007356	fibroblast growth factor 20a	fgf20a	26.0111	8.63872	12.3703	0	0	0	0	0	0	0
ENSDARG00000007358	chemokine (C-X-C motif) receptor 3, tandem duplicate 1	cxcr3.1	0	0	0	0	0	0	7.74177	0	0	0
ENSDARG00000007359	ubiquitin-like 4A	UBL4A	375.441	396.301	320.737	344.465	241.114	464.915	332.896	348.773	176.356	203.947
ENSDARG00000007362	SFT2 domain containing 1	sft2d1	346.953	279.987	314.062	420.449	453.861	1038.92	507.086	390.249	556.415	1295.9
ENSDARG00000007366	amidohydrolase domain containing 1	AMDHD1	12.2486	16.9689	8.98847	0	7.09158	0	0	0	56.9251	65.5306
ENSDARG00000007369	transcription factor 7-like 1b (T-cell specific, HMG-box)	tcf7l1b	24.7725	43.8107	26.5204	25.3283	21.2748	5.19459	0	2631.82	865.038	177.869
ENSDARG00000007370	dysferlin, limb girdle muscular dystrophy 2B (autosomal recessive)	dysf	136.111	73.8919	109.019	0	0	0	0	0	0	12.7049
ENSDARG00000007371	solute carrier family 26, member 3	slc26a3	3.02775	19.4371	6.31863	0	0	0	0	0	13.3941	0
ENSDARG00000007377	ornithine decarboxylase 1	odc1	1974.09	2640.67	1589.53	1641.27	1425.41	5140.04	545.795	608.939	452.61	3699.8
ENSDARG00000007382	ubiquitin domain containing 1a	ubtd1a	50.2331	65.716	43.3404	0	0	0	0	1.88526	1.11618	0
ENSDARG00000007383	potassium channel, subfamily K, member 6	kcnk6	25.1854	42.8851	45.3873	10.1313	14.1832	137.657	0	41.4757	21.2074	22.7351
ENSDARG00000007385	chaperonin containing TCP1, subunit 7 (eta)	cct7	3229.37	2740.33	3180.23	3870.16	1716.16	3594.65	2194.79	1283.86	1896.95	3402.91
ENSDARG00000007387	interferon regulatory factor 2a	irf2a	361.128	559.974	332.84	187.429	404.22	80.5161	3.87089	1351.73	849.412	631.902
ENSDARG00000007396	Rho family GTPase 3b	rnd3b	1.92675	0	0	0	0	184.408	0	1281.98	612.782	3860.95
ENSDARG00000007398	leucine-rich repeat kinase 1	LRRK1 (1 of 2)	38.9479	20.517	25.3635	20.2626	0	0	54.1924	16.9673	31.253	8.69283
ENSDARG00000007405	serine/threonine kinase receptor associated protein	strap	662.114	781.033	629.104	739.586	219.839	851.912	317.413	88.6072	75.342	401.207
ENSDARG00000007406	paired-like homeobox 2a	phox2a	1.51388	0	0.533968	0	0	0	0	3.77052	1.11618	142.429
ENSDARG00000007407	BarH-like homeobox 1	barx1	0	0	0.978942	0	0	0	0	180.985	117.199	4.01207
ENSDARG00000007409	peptidylprolyl isomerase Fa	ppifa	113.541	91.7864	87.2148	167.167	127.649	207.783	220.64	126.312	169.659	62.1872
ENSDARG00000007412	solute carrier family 2 (facilitated glucose transporter), member 1b	slc2a1b	11.01	17.4317	39.8696	141.838	418.403	114.281	27.0962	718.284	405.173	88.9343
ENSDARG00000007413	AT rich interactive domain 2 (ARID, RFX-like)	arid2	397.324	329.351	254.792	167.167	184.381	83.1134	7.74177	748.448	287.974	542.299
ENSDARG00000007418	chromatin modifying protein 4C	chmp4c	0	21.4425	4.53873	0	63.8243	0	0	4437.9	3669.99	1170.86
ENSDARG00000007421	formiminotransferase cyclodeaminase	ftcd	2.61488	0	1.77989	379.924	751.708	124.67	1049.01	0	5.58089	0
ENSDARG00000007425	apolipoprotein L, 1	apol1	0	0	0	0	0	0	0	282.789	539.114	294.887
ENSDARG00000007429	NADPH dependent diflavin oxidoreductase 1	ndor1	44.3153	129.735	91.8426	207.692	312.03	101.294	0	20.7379	52.4604	64.8619
ENSDARG00000007430	PR domain containing 12b	prdm12b	0	3.08526	0.0889947	0	0	0	0	0	0	9.36151
ENSDARG00000007436	arginine vasopressin receptor 2a, duplicate a	avpr2aa	7.56938	2.31394	25.5415	5.06566	0	0	0	0	5.58089	0
ENSDARG00000007438	ubiquitin-conjugating enzyme E2I2	ube2i2	721.293	889.943	821.51	1104.31	1730.35	1132.42	1815.45	920.007	1165.29	1605.5
ENSDARG00000007443	F-box and leucine-rich repeat protein 18	fbxl18	31.929	66.0245	36.9328	55.7222	148.923	238.951	11.6127	301.642	68.0869	93.6151
ENSDARG00000007444	intraflagellar transport 81 homolog	ift81	104.182	158.891	97.8052	0	0	122.073	0	73.5251	156.265	52.157
ENSDARG00000007449	solute carrier family 25, member 39	slc25a39	302.087	438.724	536.46	324.202	602.785	976.582	1540.61	69.7546	355.503	46.8075
ENSDARG00000007461	SLIT-ROBO Rho GTPase activating protein 1	srgap1	112.577	78.3656	71.6408	25.3283	7.09158	15.5838	0	231.887	75.9001	34.1026
ENSDARG00000007465	tudor domain containing 1	tdrd1	0	4.62789	0.889947	0	0	90.9053	0	5.65578	6.13898	0
ENSDARG00000007467	si:dkey-26g8.11	si:dkey-26g8.11	0	0	1.51291	0	0	0	0	0	1.67427	0.668679
ENSDARG00000007477	F-box protein 8	fbxo8	501.23	406.02	752.539	25.3283	7.09158	296.091	139.352	9890.07	2164.27	565.703
ENSDARG00000007480	retinal pigment epithelium-specific protein 65a	rpe65a	0	0	0	0	0	0	0	0	4.46471	0
ENSDARG00000007485	enhancer of polycomb homolog 2 (Drosophila)	epc2	181.115	256.694	332.217	410.318	127.649	322.064	0	231.887	247.792	253.429
ENSDARG00000007490	adrenergic receptor, beta 1	adrb1	21.8824	48.9013	26.9654	55.7222	7.09158	23.3756	54.1924	5.65578	5.58089	0
ENSDARG00000007494	ST3 beta-galactoside alpha-2,3-sialyltransferase 2, like	st3gal2l	798.225	693.258	1488.97	1261.35	1120.47	877.885	251.608	11.3116	44.6471	4.01207
ENSDARG00000007496	UFM1-specific ligase 1	ufl1	744.827	636.952	802.555	3449.71	3723.08	2012.9	2318.66	45.2462	172.45	93.6151
ENSDARG00000007517	homer homolog 1b (Drosophila)	homer1b	2.61488	2.931	1.42392	70.9192	78.0074	10.3892	15.4835	26.3936	11.1618	51.4883
ENSDARG00000007523	lysine (K)-specific methyltransferase 2E	kmt2e	207.263	118.32	256.305	65.8535	141.832	46.7513	0	480.741	445.913	973.597
ENSDARG00000007526	NADH dehydrogenase (ubiquinone) Fe-S protein 2	ndufs2	1449.47	1998.17	2453.14	3201.49	3099.02	3519.33	2276.08	337.461	750.072	1434.32
ENSDARG00000007531	zinc finger, CCHC domain containing 9	zcchc9	217.448	197.611	176.032	658.535	1028.28	867.496	541.924	720.169	536.324	279.508
ENSDARG00000007534	intelectin 1	itln1	0	0	0	15.197	0	994.763	723.856	0	7.25516	0
ENSDARG00000007549	pyridoxal-dependent decarboxylase domain containing 1	pdxdc1	1040.45	864.027	1335.72	1843.9	673.701	1724.6	1393.52	1110.42	753.42	764.3
ENSDARG00000007553	opsin 4.1	opn4.1	1.51388	1.54263	0.622963	0	0	0	0	60.3283	57.4832	0
ENSDARG00000007560	sema domain, immunoglobulin domain (Ig), short basic domain, secreted, (semaphorin) 3bl	sema3bl	18.4418	30.0813	33.284	177.298	7.09158	511.667	0	441.151	128.919	42.7955
ENSDARG00000007561	cadherin-like 23	cdh23	0.137625	0	0	0	0	0	0	0	6.69707	0.668679
ENSDARG00000007566	amyloid beta precursor protein (cytoplasmic tail) binding protein 2	appbp2	746.065	732.595	1032.87	653.47	170.198	644.129	1350.94	789.924	593.249	596.462
ENSDARG00000007576	crystallin, beta B1, like 1	crybb1l1	5.09213	4.01084	2.75884	0	0	0	0	0	0	2.00604
ENSDARG00000007578	lipid phosphate phosphatase-related protein type 2a	lppr2a	36.6083	30.0813	26.1645	0	7.09158	0	50.3215	0	0.558089	2.00604
ENSDARG00000007582	si:ch1073-155h21.1	si:ch1073-155h21.1	0	0	0	5.06566	35.4579	0	0	5.65578	14.5103	3.3434
ENSDARG00000007597	biogenesis of lysosomal organelles complex-1, subunit 4, cappuccino	bloc1s4	78.7215	56.6145	80.0953	25.3283	0	46.7513	69.6759	179.1	143.987	278.839
ENSDARG00000007601	zinc finger, MYND-type containing 8	zmynd8	1278.12	1288.87	1314.81	222.889	14.1832	163.629	0	493.938	363.316	189.236
ENSDARG00000007602	si:dkey-79f11.4	si:dkey-79f11.4	0.82575	3.85657	1.15693	0	0	0	7.74177	0	1.67427	0
ENSDARG00000007603	syntaxin binding protein 2	stxbp2	1016.91	1071.05	1280.81	714.258	1099.2	410.372	1072.24	1148.12	1147.99	2230.71
ENSDARG00000007609	homeo box A13a	hoxa13a	0	0	4.09376	0	0	0	0	0	0	0
ENSDARG00000007614	WW domain containing oxidoreductase	wwox	67.9868	120.325	153.071	40.5253	184.381	205.186	0	1.88526	29.0206	19.3917
ENSDARG00000007624	GINS complex subunit 1 (Psf1 homolog)	gins1	47.2054	25.2991	28.1223	0	0	0	0	13.1968	56.367	62.1872
ENSDARG00000007628	dual specificity phosphatase 1	dusp1	6058.12	5496.23	6169.2	4554.03	22593.8	8563.28	16230.6	27867.9	20608.6	15964.7
ENSDARG00000007630	makorin, ring finger protein, 2	mkrn2	63.1699	58.6199	95.1354	258.348	496.411	88.308	332.896	1.88526	10.0456	16.0483
ENSDARG00000007639	CCR4-NOT transcription complex, subunit 4	CNOT4 (2 of 2)	946.448	998.235	1173.93	1615.94	709.158	2350.55	1877.38	216.805	256.721	559.684
ENSDARG00000007641	muscle segment homeobox E	msxe	0	1.2341	0	0	0	0	0	0	1.11618	0
ENSDARG00000007654	N-ethylmaleimide-sensitive factor a	nsfa	2847.88	3207.28	4260.89	0	70.9158	0	0	50.902	21.7655	52.8257
ENSDARG00000007655	crystallin, beta B1, like 3	crybb1l3	0	0	2.04688	0	0	7.79188	0	0	0	3.3434
ENSDARG00000007657	cyclin H	ccnh	176.298	246.512	154.584	111.444	262.389	31.1675	116.127	116.886	215.981	102.308
ENSDARG00000007663	amphiphysin	amph	1881.61	1567.16	2108.37	0	28.3663	0	596.116	0	19.5331	26.7472
ENSDARG00000007665	HSPA (heat shock 70kDa) binding protein, cytoplasmic cochaperone 1	hspbp1	392.782	278.445	174.519	638.273	120.557	831.134	11.6127	1562.88	1132.36	355.069
ENSDARG00000007671	growth hormone receptor b	ghrb	63.7204	69.7268	61.5844	354.596	588.602	233.756	1358.68	175.329	177.472	115.013
ENSDARG00000007678	tweety homolog 3b (Drosophila)	ttyh3b	1196.24	1162.06	1832.94	800.374	475.136	397.386	634.825	26.3936	64.1803	107.657
ENSDARG00000007682	pancreatic progenitor cell differentiation and proliferation factor a	ppdpfa	1815.83	1172.55	1088.23	17962.8	107352	8799.63	73779.1	4183.39	4789.52	2509.55
ENSDARG00000007691	cullin 1b	cul1b	744.689	789.055	915.4	379.924	255.297	303.883	3.87089	561.807	672.497	459.383
ENSDARG00000007693	nuclear factor of kappa light polypeptide gene enhancer in B-cells inhibitor, alpha b	nfkbiab	4751.51	6369.98	6382.7	1362.66	2701.89	3121.95	4699.25	25978.9	36874.1	15451.8
ENSDARG00000007697	fatty acid binding protein 7, brain, a	fabp7a	11.2853	8.02167	9.07746	20.2626	0	72.7242	154.835	58.443	51.3442	12.7049
ENSDARG00000007708	NSA2 ribosome biogenesis homolog (S. cerevisiae)	nsa2	3434.3	3544.19	2833.86	62930.7	72894.4	33694.7	130906	35045.1	21790.6	13313.4
ENSDARG00000007709	ADAM metallopeptidase with thrombospondin type 1 motif, 8a	adamts8a	12.5239	7.71315	55.6217	0	0	0	0	0	20.6493	16.717
ENSDARG00000007711	RAB3A interacting protein (rabin3)-like 1	RAB3IL1	0	0.308526	0	35.4596	56.7327	0	0	30.1642	12.8361	20.0604
ENSDARG00000007714	ubiquitin-conjugating enzyme E2Q (putative) 1	ube2q1	374.478	429.468	481.728	243.152	234.022	327.259	1258.04	60.3283	101.014	286.195
ENSDARG00000007715	lengsin, lens protein with glutamine synthetase domain	lgsn	0	0	0	0	0	0	0	3.77052	0	7.35547
ENSDARG00000007720	SUB1 homolog b (S. cerevisiae)	sub1b	1656.46	1782.51	1189.59	440.712	772.983	662.31	367.734	742.792	663.01	752.933
ENSDARG00000007722	nudix (nucleoside diphosphate linked moiety X)-type motif 8	nudt8	130.331	122.948	142.214	243.152	49.6411	306.481	189.673	3.77052	45.7633	5.34943
ENSDARG00000007723	ephrin B1	efnb1	55.4629	65.716	74.9336	0	0	7.79188	0	0	2.23236	6.68679
ENSDARG00000007727	ral guanine nucleotide dissociation stimulator-like 2	rgl2	937.64	601.934	569.655	238.086	85.099	446.734	0	9.4263	95.9913	135.073
ENSDARG00000007734	oligonucleotide/oligosaccharide-binding fold containing 1	obfc1	41.2875	32.0867	56.9566	25.3283	0	41.5567	0	41.4757	267.325	85.5909
ENSDARG00000007737	zyg-11 homolog (C. elegans)	zyg11	543.757	690.789	779.327	278.611	14.1832	262.327	592.245	103.689	241.653	154.465
ENSDARG00000007739	ATPase, Na+/K+ transporting, alpha 1a polypeptide, tandem duplicate 2	atp1a1a.2	0	0	0	0	0	0	0	0	0	0
ENSDARG00000007743	interleukin 15, like	il15l	96.0623	117.24	84.189	0	0	0	19.3544	94.263	214.864	150.453
ENSDARG00000007744	TSR1, 20S rRNA accumulation, homolog (yeast)	tsr1	401.728	323.181	539.397	1727.39	404.22	1106.45	561.278	75.4104	170.217	272.152
ENSDARG00000007745	ubiquinol-cytochrome c reductase, Rieske iron-sulfur polypeptide 1	uqcrfs1	871.855	880.224	573.749	1575.42	1701.98	1638.89	1540.61	405.331	512.884	2405.91
ENSDARG00000007751	lamin L3	lmnl3	46.3796	72.6578	31.6821	0	0	241.548	0	0	0	0
ENSDARG00000007753	copine II	cpne2	495.863	611.19	833.169	141.838	858.082	0	0	275.248	58.5994	40.7894
ENSDARG00000007755	WD repeat domain 61	wdr61	328.511	375.013	344.321	233.02	35.4579	314.272	174.19	275.248	390.662	288.201
ENSDARG00000007760	spastic paraplegia 21 (H. sapiens)	spg21	287.499	308.834	239.396	86.1162	198.564	109.086	789.661	105.575	302.484	296.225
ENSDARG00000007764	kelch domain containing 10	klhdc10	447.144	524.802	707.864	349.53	28.3663	1212.94	15.4835	218.69	97.1075	238.05
ENSDARG00000007769	sulfotransferase family 5A, member 1	sult5a1	3.303	0	0	0	56.7327	0	0	0	2.23236	3.3434
ENSDARG00000007774	vasohibin 2	vash2	119.321	239.262	111.866	5.06566	0	36.3621	0	1080.25	698.17	222.001
ENSDARG00000007783	B lymphoid tyrosine kinase	blk	0	0.617052	0	0	0	0	0	22.6231	18.975	0
ENSDARG00000007786	thioredoxin-related transmembrane protein 2b	tmx2b	802.492	1086.01	1140.29	1408.25	163.106	1875.25	359.992	1457.31	1315.97	2504.2
ENSDARG00000007787	zgc:112965	zgc:112965	0	0	0.0889947	0	0	0	0	0	0.558089	0
ENSDARG00000007788	ATPase, Ca++ transporting, plasma membrane 1b	atp2b1b	433.106	669.347	635.778	0	0	0	0	205.493	76.4582	13.3736
ENSDARG00000007791	protein phosphatase 2 (formerly 2A), regulatory subunit A (PR 65), alpha isoform	ppp2r1a	4600.94	4492.6	5565.73	2330.2	1673.61	3971.26	3232.19	2290.59	1553.16	3503.88
ENSDARG00000007792	dyslexia susceptibility 1 candidate 1	dyx1c1	34.8191	77.2857	33.284	0	7.09158	0	0	0	1.67427	2.00604
ENSDARG00000007795	cystatin C (amyloid angiopathy and cerebral hemorrhage)	cst3	39062.9	24782	22126.3	197.561	1446.68	890.872	2740.59	22796.6	17005.5	23082.1
ENSDARG00000007804	growth arrest-specific 6	gas6	88.7682	32.5495	47.1672	55.7222	0	96.0998	836.111	15.0821	101.572	102.977
ENSDARG00000007807	cytohesin 3a	cyth3a	165.15	197.611	200.861	425.515	21.2748	446.734	0	3.77052	70.3192	4.68075
ENSDARG00000007808	zinc finger, DHHC domain containing 16a	zdhhc16a	491.597	482.226	523.289	202.626	794.257	158.435	131.61	507.135	357.177	197.26
ENSDARG00000007812	Sp3b transcription factor	sp3b	240.706	260.087	301.781	116.51	354.579	12.9865	0	262.051	120.547	91.609
ENSDARG00000007813	arginyl aminopeptidase (aminopeptidase B)-like 1	RNPEPL1	65.9224	62.6307	89.7957	187.429	226.931	0	23.2253	654.185	320.901	496.16
ENSDARG00000007818	paralemmin 1b	palm1b	943.282	561.363	722.726	0	0	0	243.866	0	26.2302	4.01207
ENSDARG00000007823	activating transcription factor 3	atf3	566.878	809.109	2093.25	258.348	3297.59	2264.84	669.663	46511.2	42975.7	55176.7
ENSDARG00000007824	Uncharacterized protein	CR847998.1	831.668	727.812	806.559	0	7.09158	0	0	7.54104	58.0413	48.8136
ENSDARG00000007825	mitogen-activated protein kinase kinase 1	map2k1	377.23	359.433	351.173	10.1313	63.8243	5.19459	3.87089	214.92	127.244	357.075
ENSDARG00000007836	cathepsin La	ctsla	2443.4	1667.58	1584.73	4255.15	9538.18	2137.57	5965.03	6487.18	5256.64	4575.1
ENSDARG00000007842	melanin-concentrating hormone receptor 2	MCHR2 (1 of 3)	0	0	0	0	0	0	0	0	0	0
ENSDARG00000007856	reticulon 4 receptor-like 1a	rtn4rl1a	79.272	22.0596	43.5184	0	0	0	0	0	0	0
ENSDARG00000007863	transformer-2 alpha	tra2a	863.597	1310.31	898.135	683.864	1368.68	584.391	1250.3	1809.85	1904.2	1676.38
ENSDARG00000007864	Uncharacterized protein	CR774199.1	0	0	0	0	0	0	0	0	0	0
ENSDARG00000007867	DAZ associated protein 2	dazap2	1403.5	1066.88	1176.42	460.975	921.906	966.193	1687.71	1349.85	1357.27	1947.19
ENSDARG00000007869	EH-domain containing 3	ehd3	151.388	184.498	88.5498	0	0	0	0	39.5905	22.3236	15.3796
ENSDARG00000007885	Fanconi anemia, complementation group L	fancl	33.9934	34.0921	25.4525	0	0	0	0	0	42.4148	51.4883
ENSDARG00000007886	solute carrier family 35, member B2	slc35b2	408.746	341.538	366.658	324.202	737.525	277.91	3.87089	527.873	151.242	262.122
ENSDARG00000007889	colony stimulating factor 1 receptor, a	csf1ra	2.47725	0.771315	0.800953	0	0	54.5432	0	5.65578	5.58089	3.3434
ENSDARG00000007891	mesenchyme homeobox 1	meox1	0	1.07984	0	0	0	0	0	5.65578	7.81325	0
ENSDARG00000007892	programmed cell death 2	pdcd2	126.753	133.746	88.6388	298.874	177.29	257.132	27.0962	92.3777	76.4582	208.628
ENSDARG00000007901	crooked neck pre-mRNA splicing factor-like 1 (Drosophila)	crnkl1	347.09	307.755	569.655	744.652	255.297	397.386	1846.41	171.559	388.43	154.465
ENSDARG00000007906	low density lipoprotein receptor-related protein 2b	lrp2b	7.29413	16.8147	18.4219	0	0	0	0	3.77052	1.67427	1.33736
ENSDARG00000007912	si:ch211-196i2.2	si:ch211-196i2.2	47.6183	18.3573	39.3357	0	0	0	0	0	0	0
ENSDARG00000007915	Janus kinase 2a	jak2a	244.973	129.272	165.797	683.864	106.374	251.937	793.532	1.88526	146.219	288.869
ENSDARG00000007916	X-prolyl aminopeptidase (aminopeptidase P) 3, putative	xpnpep3	117.394	146.55	116.049	400.187	205.656	337.648	0	65.9841	113.292	52.157
ENSDARG00000007918	tetratricopeptide repeat domain 27	ttc27	759.828	664.102	1049.43	693.995	28.3663	1142.81	255.478	81.0662	51.3442	45.4702
ENSDARG00000007921	RELT tumor necrosis factor receptor	relt	69.6383	69.5726	78.5823	5.06566	0	0	0	0	5.58089	4.68075
ENSDARG00000007923	protein tyrosine phosphatase, non-receptor type 1	ptpn1	777.582	680.608	741.949	516.697	1361.58	405.178	638.696	1057.63	933.683	1915.1
ENSDARG00000007941	H6 family homeobox 4	hmx4	180.564	262.864	302.938	5.06566	0	38.9594	185.803	0	12.278	0.668679
ENSDARG00000007943	GA repeat binding protein, beta 2a	gabpb2a	163.499	295.259	304.362	298.874	106.374	116.878	3.87089	405.331	117.199	290.875
ENSDARG00000007944	LIM homeobox 1b	lhx1b	0.963375	1.69689	2.93683	0	0	0	0	0	0	0
ENSDARG00000007950	integrin, alpha 11b	itga11b	79.9602	384.115	200.861	116.51	28.3663	212.978	0	3.77052	6.69707	1.33736
ENSDARG00000007955	isoleucyl-tRNA synthetase	iars	871.029	438.261	1172.24	3535.83	2120.38	2883	3406.38	30.1642	118.315	226.682
ENSDARG00000007959	3-hydroxyisobutyrate dehydrogenase b	hibadhb	726.66	845.052	861.113	1271.48	843.899	1516.82	2167.7	427.954	606.643	742.903
ENSDARG00000007960	heterogeneous nuclear ribonucleoprotein A/Ba	hnrnpaba	3641.7	2408.04	4035.02	3024.2	4155.67	2181.73	1033.53	4068.39	4787.29	6158.53
ENSDARG00000007971	CDC28 protein kinase regulatory subunit 1B	cks1b	40.1865	22.3681	29.1013	0	0	51.9459	0	150.821	90.4105	3.3434
ENSDARG00000007975	ferritin, heavy polypeptide 1b	fth1b	143.956	172.62	152.804	65.8535	602.785	187.005	205.157	256.395	112.734	57.5064
ENSDARG00000007976	si:ch211-220f16.2	si:ch211-220f16.2	645.324	544.085	796.147	536.96	21.2748	259.729	549.666	1410.17	1385.18	651.962
ENSDARG00000007982	one cut domain, family member 1	onecut1	11.5605	9.71856	19.4009	0	198.564	33.7648	11.6127	1295.17	1113.39	1077.91
ENSDARG00000007988	mannan-binding lectin serine peptidase 2	masp2	0	0.154263	0	0	0	0	116.127	15.0821	4.46471	0.668679
ENSDARG00000007989	neural precursor cell expressed, developmentally down-regulated 8	nedd8	1187.02	1353.35	898.58	329.268	0	407.775	452.894	1225.42	756.211	492.817
ENSDARG00000007990	wilms tumor 1b	wt1b	2.47725	0.617052	0.800953	0	0	0	0	20.7379	8.37134	0.668679
ENSDARG00000007993	casein kinase 1, alpha 1	csnk1a1	492.698	458.161	630.795	329.268	70.9158	166.227	282.575	262.051	133.941	147.778
ENSDARG00000007996	POU class 2 homeobox 1b	pou2f1b	544.032	492.87	307.655	106.379	0	0	0	235.657	531.301	307.592
ENSDARG00000008010	zgc:194189	zgc:194189	1.6515	1.2341	0.711958	0	0	0	0	0	1.11618	1.33736
ENSDARG00000008014	nudix (nucleoside diphosphate linked moiety X)-type motif 17	nudt17	203.272	194.988	185.02	233.02	148.923	36.3621	561.278	120.657	340.993	408.563
ENSDARG00000008019	myxovirus (influenza virus) resistance G	mxg	11.2853	24.8363	6.7636	0	0	0	0	0	0	14.7109
ENSDARG00000008020	mediator of RNA polymerase II transcription, subunit 31 homolog (yeast)	med31	221.989	244.661	185.109	324.202	0	379.205	565.149	1508.21	729.981	559.016
ENSDARG00000008022	kinesin family member 18A	kif18a	30.6904	35.1719	5.42868	0	0	2.59729	0	0	15.6265	0
ENSDARG00000008026	family with sequence similarity 129, member Bb	fam129bb	11.8358	20.8255	8.54349	40.5253	14.1832	223.367	100.643	158.362	322.576	31.4279
ENSDARG00000008029	meprin A, alpha, tandem duplicate 2	mep1a.2	0.137625	0.154263	0.266984	0	0	0	0	0	0.558089	0
ENSDARG00000008030	myosin, light chain 9b, regulatory	myl9b	737.946	851.223	988.02	75.9848	1134.65	1059.7	1238.68	3137.07	3365.84	14004.1
ENSDARG00000008032	squamous cell carcinoma antigen recognised by T cells 3	sart3	1145.18	876.676	1332.87	2289.68	425.495	646.726	1656.74	499.594	417.451	806.427
ENSDARG00000008034	nuclear oncoprotein skib	skib	406.682	454.459	498.282	0	0	0	0	1.88526	210.4	57.5064
ENSDARG00000008035	zgc:113516	zgc:113516	11.2853	10.9527	19.3119	207.692	475.136	311.675	1451.58	0	5.58089	1.33736
ENSDARG00000008049	si:dkey-42i9.4	si:dkey-42i9.4	854.927	544.548	422.28	10.1313	673.701	49.3486	476.119	1272.55	1405.27	1784.7
ENSDARG00000008052	nuclear distribution gene C homolog	nudc	375.028	480.529	346.279	212.758	127.649	345.44	104.514	101.804	291.881	207.959
ENSDARG00000008057	Nedd4 family interacting protein 1, like	ndfip1l	856.854	810.806	594.218	379.924	1141.75	358.426	278.704	371.396	223.236	284.857
ENSDARG00000008060	scavenger receptor class A, member 3	scara3	0	6.63331	1.42392	0	0	0	0	5.65578	117.199	84.2536
ENSDARG00000008064	mediator complex subunit 8	med8	67.7115	55.2261	46.9892	35.4596	70.9158	88.308	243.866	73.5251	53.0185	71.5487
ENSDARG00000008068	translation machinery associated 16 homolog (S. cerevisiae)	tma16	74.0423	86.5415	46.1883	283.677	375.854	246.743	359.992	271.477	124.454	160.483
ENSDARG00000008075	immune-related, lectin-like receptor 4	illr4	4.12875	2.62247	6.85259	0	0	0	0	0	4.46471	4.01207
ENSDARG00000008095	olfactory receptor C family, d1	olfcd1	0	0	0	0	0	0	0	0	0	0
ENSDARG00000008097	serine/arginine-rich splicing factor 9	srsf9	231.898	65.8703	134.471	288.742	269.48	77.9188	50.3215	126.312	77.0163	343.701
ENSDARG00000008098	si:dkey-26g8.12	si:dkey-26g8.12	0	0.308526	0	0	0	0	0	0	12.278	16.0483
ENSDARG00000008100	solute carrier family 7 (neutral amino acid transporter light chain, asc system), member 10a	slc7a10a	931.309	977.564	1259.01	3621.94	3609.62	4482.93	549.666	116.886	114.408	221.333
ENSDARG00000008105	methyltransferase like 2A	mettl2a	195.015	175.397	122.902	476.172	0	545.432	0	179.1	87.0619	439.322
ENSDARG00000008107	v-src sarcoma (Schmidt-Ruppin A-2) viral oncogene homolog (avian)	src	67.8492	63.7106	112.4	101.313	177.29	155.838	0	535.414	279.603	432.635
ENSDARG00000008109	elongation factor-1, delta, a	eef1da	2002.72	1457.48	1163.87	23281.8	40024.9	17513.5	42037.8	7950.14	12546.4	7432.37
ENSDARG00000008119	E2F transcription factor 6	E2F6	291.077	375.167	371.464	75.9848	21.2748	64.9323	220.64	105.575	240.536	292.881
ENSDARG00000008127	protocadherin 15b	pcdh15b	935.438	419.441	802.821	0	14.1832	0	0	15.0821	0.558089	1.33736
ENSDARG00000008131	SRY-box containing gene 1b	sox1b	0	0	0	0	0	0	0	0	0	0
ENSDARG00000008133	forkhead box L1	foxl1	0	3.39378	1.86889	0	0	0	0	0	0	0
ENSDARG00000008140	potassium voltage-gated channel, shaker-related subfamily, beta member 1	kcnab1	43.2143	55.9974	76.6245	0	0	0	0	0	1.11618	0
ENSDARG00000008141	retinoblastoma-like 1 (p107)	rbl1	432.556	295.722	251.143	374.859	85.099	579.196	3.87089	3.77052	79.2487	42.1268
ENSDARG00000008142	syntaxin binding protein 3	stxbp3	935.988	986.203	1155.77	572.419	808.441	1145.41	828.369	258.281	269.557	518.895
ENSDARG00000008153	serine incorporator 5	serinc5	316.125	194.68	198.191	217.823	482.228	670.102	27.0962	1847.55	899.64	122.368
ENSDARG00000008155	spermine synthase	sms	518.571	578.332	897.957	775.045	14.1832	620.753	81.2886	273.363	159.055	44.8015
ENSDARG00000008164	Uncharacterized protein	CT573322.1	0	0	2.04688	116.51	751.708	38.9594	0	280.904	244.443	273.49
ENSDARG00000008165	caspase a	caspa	0	0	0	0	0	98.6971	0	0	0	0
ENSDARG00000008170	drebrin-like a	dbnla	15.6893	13.2666	18.0659	10.1313	21.2748	5.19459	30.9671	9.4263	6.69707	14.0423
ENSDARG00000008174	homeo box B1a	hoxb1a	0	0	0	0	0	0	0	1.88526	0	0
ENSDARG00000008182	si:ch73-111e15.1	si:ch73-111e15.1	2.202	3.23952	0.889947	5.06566	0	0	7.74177	49.0167	42.9729	2.00604
ENSDARG00000008184	melanoma inhibitory activity family, member 3	mia3	2281.27	1521.03	2209.21	4802.24	2857.91	3062.21	1966.41	539.184	420.799	559.016
ENSDARG00000008186	spleen tyrosine kinase	syk	95.0989	60.0083	77.6924	0	0	0	197.415	0	17.8589	0
ENSDARG00000008188	splicing factor 1	sf1	3345.94	3307.09	3936.59	2917.82	1517.6	3402.45	2016.73	737.137	1062.6	2585.78
ENSDARG00000008191	transmembrane protein with EGF-like and two follistatin-like domains 1a	tmeff1a	55.3253	59.3912	27.2324	0	7.09158	0	0	16.9673	3.90662	0
ENSDARG00000008192	pantothenate kinase 1a	pank1a	204.098	174.163	332.395	15.197	7.09158	0	0	3.77052	9.48752	18.0543
ENSDARG00000008200	UDP-glucose pyrophosphorylase 2b	ugp2b	2543.45	4030.43	4079.61	612.944	1099.2	607.767	627.083	573.119	785.79	738.89
ENSDARG00000008203	paired box 1a	pax1a	0	2.00542	0	10.1313	0	0	0	0	10.6037	0
ENSDARG00000008209	myelin transcription factor 1-like, a	myt1la	61.2432	155.188	71.6408	0	0	0	0	3.77052	0.558089	7.35547
ENSDARG00000008212	potassium channel, subfamily K, member 13a	kcnk13a	0.82575	6.01625	16.108	0	0	0	0	3.77052	3.34854	0
ENSDARG00000008218	zinc finger protein 410	znf410	305.39	348.017	400.832	825.702	1382.86	1051.9	2117.37	292.215	261.186	222.001
ENSDARG00000008219	crystallin, gamma M4	crygm4	0	0.154263	0	0	0	0	0	28.2789	0	0
ENSDARG00000008224	vacuolar protein sorting 35 (yeast)	vps35	3850.2	2756.52	4338.4	2051.59	1538.87	3457	526.44	925.662	813.694	1079.25
ENSDARG00000008235	component of oligomeric golgi complex 5	cog5	455.401	439.804	587.988	146.904	14.1832	1127.23	750.952	52.7873	37.392	131.061
ENSDARG00000008237	seryl-tRNA synthetase	sars	1956.89	1710.31	1929.49	5384.79	4510.25	6854.26	4602.48	150.821	797.509	2009.38
ENSDARG00000008238	mannosidase, beta A, lysosomal	manba	18.4418	17.1232	32.8391	30.3939	0	20.7783	0	0	3.90662	6.68679
ENSDARG00000008239	molybdenum cofactor synthesis 3	mocs3	244.009	184.807	207.269	212.758	319.121	0	0	218.69	268.441	228.688
ENSDARG00000008243	chaperonin containing TCP1, subunit 8 (theta)	cct8	2465.69	2279.39	2812.41	4047.46	1730.35	3321.94	3615.41	865.334	1852.86	2315.64
ENSDARG00000008247	vascular endothelial zinc finger 1a	vezf1a	61.9313	117.394	116.494	101.313	14.1832	20.7783	0	182.87	246.117	272.152
ENSDARG00000008249	patched domain containing 4	ptchd4	64.4085	16.0433	24.5625	0	7.09158	0	0	1.88526	1.67427	5.34943
ENSDARG00000008255	CCR4-NOT transcription complex, subunit 6	cnot6	1291.34	1359.52	1800.81	896.621	716.25	906.455	3561.21	808.776	864.48	587.769
ENSDARG00000008263	major facilitator superfamily domain containing 4b	mfsd4b	0	0.154263	0	0	0	0	0	0	0	0
ENSDARG00000008275	kelch-like 24b	klhl24b	198.318	288.317	262.089	0	21.2748	83.1134	638.696	335.576	594.923	158.477
ENSDARG00000008278	REST corepressor 2	rcor2	24.0844	39.7998	44.0524	0	0	51.9459	0	43.361	17.8589	100.302
ENSDARG00000008279	mitogen-activated protein kinase kinase 7	map2k7	34.5439	17.586	26.6094	10.1313	7.09158	0	0	1.88526	12.8361	10.0302
ENSDARG00000008287	family with sequence similarity 114, member A1	fam114a1	667.757	508.605	872.682	653.47	56.7327	1038.92	1350.94	5.65578	83.7134	32.7653
ENSDARG00000008292	eukaryotic translation initiation factor 2, subunit 3 gamma	eif2s3	2188.24	2526.98	2527.54	6002.8	5425.06	4576.43	9433.35	2092.64	3769.89	5782.07
ENSDARG00000008305	heart and neural crest derivatives expressed transcript 2	hand2	0	1.54263	0	5.06566	0	0	0	56.5578	3.34854	115.681
ENSDARG00000008306	retinol dehydrogenase 5 (11-cis/9-cis)	rdh5	0	0.771315	3.3818	0	0	0	0	0	7.81325	0
ENSDARG00000008310	inositol hexaphosphate kinase 2	ip6k2	731.064	1082.46	1448.83	30.3939	262.389	0	73.5468	1006.73	1741.24	1921.78
ENSDARG00000008312	DnaJ (Hsp40) homolog, subfamily B, member 12b	dnajb12b	7.56938	7.86741	16.731	0	0	5.19459	23.2253	0	0	0
ENSDARG00000008322	autophagy/beclin-1 regulator 1	AMBRA1 (1 of 2)	187.17	118.782	243.579	162.101	219.839	31.1675	809.015	9.4263	7.25516	3.3434
ENSDARG00000008329	acid-sensing (proton-gated) ion channel 1a	asic1a	206.988	171.078	203.798	298.874	638.243	529.848	313.542	3376.5	2652.04	3156.83
ENSDARG00000008333	zinc finger-like gene 2a	znfl2a	7.707	1.2341	2.40286	0	0	0	0	1.88526	23.9978	0.668679
ENSDARG00000008336	SH3-domain binding protein 5a (BTK-associated)	sh3bp5a	53.1233	30.0813	163.928	0	7.09158	0	0	105.575	39.6243	4.68075
ENSDARG00000008350	SWI/SNF related, matrix associated, actin dependent regulator of chromatin, subfamily a, member 4	SMARCA4 (1 of 3)	13.6249	11.1069	16.82	0	0	0	0	0	0	0.668679
ENSDARG00000008359	calponin 3, acidic a	cnn3a	2742.32	3781.45	2912.62	714.258	1056.65	1223.33	483.861	3631.01	6098.8	6089.66
ENSDARG00000008363	myeloid cell leukemia sequence 1b	mcl1b	1038.66	642.814	908.28	349.53	1985.64	1654.48	1265.78	73619.4	22648.4	14360.6
ENSDARG00000008366	membrane protein, palmitoylated 7 (MAGUK p55 subfamily member 7)	mpp7	69.2254	80.371	108.574	10.1313	35.4579	329.856	615.471	935.089	782.999	917.428
ENSDARG00000008370	casein kinase 1, delta a	csnk1da	1139.26	1087.4	1010.09	400.187	453.861	597.377	975.463	1389.44	978.33	563.697
ENSDARG00000008372	sprouty-related, EVH1 domain containing 2b	spred2b	99.7782	83.302	53.5748	15.197	0	0	0	73.5251	63.0641	70.2113
ENSDARG00000008377	epsin 2	epn2	1534.93	1332.52	1849.4	866.227	1467.96	1046.71	1308.36	3647.98	1429.27	1828.17
ENSDARG00000008380	bromodomain containing 7	brd7	701.613	550.102	832.991	1063.79	1737.44	1420.72	766.435	162.132	344.899	345.038
ENSDARG00000008383	actin related protein 2/3 complex, subunit 1A	arpc1a	1974.37	2008.81	2298.38	1438.65	801.349	1402.54	805.144	4243.72	3174.97	6278.23
ENSDARG00000008384	histone deacetylase 6	hdac6	262.313	195.451	455.653	157.035	0	438.943	584.504	190.411	186.402	106.32
ENSDARG00000008388	matrix metalloproteinase 14b (membrane-inserted)	mmp14b	84.6394	182.802	197.39	96.2475	212.748	371.413	549.666	316.724	684.217	335.677
ENSDARG00000008395	snurportin 1	snupn	135.836	165.987	209.049	258.348	113.465	316.87	255.478	124.427	173.566	253.429
ENSDARG00000008396	finTRIM family, member 24	ftr24	16.515	52.7579	66.2121	50.6566	0	0	0	18.8526	22.3236	24.0724
ENSDARG00000008398	calcium channel, voltage-dependent, L type, alpha 1C subunit	cacna1c	478.109	388.434	549.898	0	7.09158	0	0	3.77052	7.81325	1.33736
ENSDARG00000008403	phosphatase, orphan 1	phospho1	7.1565	12.9581	18.7779	15.197	0	28.5702	0	7.54104	5.0228	6.01811
ENSDARG00000008407	tetraspanin 7b	tspan7b	9257.62	8880.61	14331.9	5.06566	70.9158	246.743	0	5.65578	97.1075	246.074
ENSDARG00000008413	ATPase, class VI, type 11A	atp11a	500.955	259.162	225.691	146.904	63.8243	0	0	292.215	399.034	490.142
ENSDARG00000008414	exocyst complex component 3-like 2a	exoc3l2a	0	1.54263	0	0	0	0	0	84.8367	65.8545	1.33736
ENSDARG00000008423	transcription factor EC	tfec	0	0	0	0	0	49.3486	0	1.88526	9.48752	4.68075
ENSDARG00000008433	unc-45 homolog B (C. elegans)	unc45b	53.2609	126.496	90.5076	5.06566	14.1832	5.19459	73.5468	1.88526	9.48752	12.7049
ENSDARG00000008434	bcl2-like 1	bcl2l1	1339.23	1365.69	1350.58	521.763	99.2822	1002.56	634.825	1051.97	1331.04	1486.47
ENSDARG00000008439	ataxin 10	atxn10	199.143	207.175	209.939	96.2475	14.1832	67.5296	0	88.6072	53.0185	78.2355
ENSDARG00000008447	FK506 binding protein 4	fkbp4	1677.51	1600.32	1448.12	1509.57	780.074	1693.44	932.883	2330.18	2734.08	586.432
ENSDARG00000008450	procollagen C-endopeptidase enhancer 2a	pcolce2a	0	0	0	0	0	0	0	58.443	0	4.01207
ENSDARG00000008454	cytoplasmic polyadenylation element binding protein 1b	cpeb1b	0	7.55888	1.6909	0	0	0	0	0	0.558089	0
ENSDARG00000008457	fatty acid amide hydrolase 2a	faah2a	269.057	344.932	426.463	258.348	7.09158	62.335	0	90.4925	74.784	351.057
ENSDARG00000008461	anaphase promoting complex subunit 5	anapc5	133.496	127.575	94.8684	81.0505	7.09158	62.335	0	0	35.7177	82.9162
ENSDARG00000008472	APEX nuclease (apurinic/apyrimidinic endonuclease) 2	apex2	31.929	81.7593	52.9519	10.1313	49.6411	20.7783	0	22.6231	34.0434	70.2113
ENSDARG00000008473	Uncharacterized protein	FP017304.1	0	0	0	0	0	0	0	0	0.558089	0
ENSDARG00000008480	tRNA methyltransferase 61 homolog A (S. cerevisiae)	trmt61a	90.5573	63.2478	120.499	283.677	0	399.983	3.87089	175.329	220.445	231.363
ENSDARG00000008485	low density lipoprotein receptor-related protein 3	LRP3	44.5905	56.1517	114.981	0	0	0	0	0	7.25516	21.3977
ENSDARG00000008487	dystrophin	dmd	116.431	165.216	136.874	106.379	113.465	184.408	596.116	9.4263	62.506	102.977
ENSDARG00000008490	LTV1 homolog (S. cerevisiae)	ltv1	336.218	318.861	354.822	1823.64	687.884	1114.24	812.886	288.445	274.58	369.78
ENSDARG00000008491	wu:fd55e03	wu:fd55e03	1199.26	1152.04	971.2	3145.77	3233.76	3023.25	2945.74	1694.85	2690.55	2150.47
ENSDARG00000008494	myosin, light chain 6, alkali, smooth muscle and non-muscle	myl6	426.5	411.882	393.268	612.944	170.198	389.594	692.888	1883.37	1196.54	4169.88
ENSDARG00000008502	partner of NOB1 homolog (S. cerevisiae)	pno1	918.785	910.305	615.399	4158.9	6049.12	1646.68	5136.66	1067.06	1643.57	1736.56
ENSDARG00000008503	glucocorticoid induced transcript 1	glcci1	453.337	466.183	594.752	329.268	184.381	129.865	534.182	326.15	263.976	441.997
ENSDARG00000008540	SRY-box containing gene 21 b	sox21b	0	0	0	0	0	0	0	0	0	0
ENSDARG00000008541	chitinase, acidic.4	chia.4	19.9556	14.3465	55.2657	0	21.2748	0	11.6127	2303.79	592.133	8256.85
ENSDARG00000008542	YOD1 OTU deubiquinating enzyme 1 homolog (S. cerevisiae)	yod1	27.525	26.8417	36.9328	5.06566	0	33.7648	34.838	3.77052	5.0228	4.01207
ENSDARG00000008548	Rho GTPase activating protein 12a	arhgap12a	701.613	844.744	1449.55	212.758	531.869	64.9323	483.861	452.462	466.004	931.47
ENSDARG00000008551	polymerase (DNA directed), epsilon 3 (p17 subunit)	pole3	546.784	599.311	456.988	172.232	177.29	155.838	209.028	435.495	439.774	700.107
ENSDARG00000008553	zgc:136872	zgc:136872	91.5207	75.5888	48.7691	0	0	0	0	0	8.92943	2.00604
ENSDARG00000008560	BRCA1 associated protein	brap	163.499	90.2438	76.5355	0	92.1906	0	108.385	43.361	63.0641	62.8558
ENSDARG00000008568	solute carrier family 25 (mitochondrial carrier; phosphate carrier), member 24	SLC25A24	665.417	877.447	599.736	101.313	0	111.684	54.1924	437.38	442.007	1163.5
ENSDARG00000008573	family with sequence similarity 20, member B (H. sapiens)	fam20b	1213.99	822.376	902.496	653.47	780.074	799.966	139.352	9.4263	181.937	151.79
ENSDARG00000008575	lysosomal trafficking regulator	lyst	296.032	209.335	175.943	101.313	198.564	31.1675	23.2253	0	10.0456	1.33736
ENSDARG00000008592	myotubularin related protein 8	mtmr8	118.082	95.643	152.804	106.379	120.557	303.883	1459.32	684.349	672.497	392.515
ENSDARG00000008593	neuroblastoma amplified sequence	nbas	534.536	425.457	364.878	678.798	616.968	703.866	650.309	0	61.3898	70.2113
ENSDARG00000008623	COP9 constitutive photomorphogenic homolog subunit 3	cops3	299.61	228.772	309.969	435.646	0	384.399	313.542	90.4925	209.283	249.417
ENSDARG00000008637	microsomal triglyceride transfer protein	mtp	8.67038	51.8323	62.1183	0	0	0	243.866	13.1968	6.69707	22.0664
ENSDARG00000008639	kinesin-associated protein 3a	kifap3a	280.205	285.541	387.572	60.7879	7.09158	2.59729	0	403.446	325.366	157.14
ENSDARG00000008660	coronin, actin binding protein, 1B	coro1b	393.883	514.467	573.749	0	14.1832	0	685.147	1858.87	1336.07	1697.11
ENSDARG00000008662	fidgetin	fign	69.5007	78.3656	31.0592	55.7222	14.1832	0	0	0	4.46471	0
ENSDARG00000008674	cholinergic receptor, nicotinic, beta 2a	chrnb2a	0	0	0	0	0	0	0	0	0.558089	0
ENSDARG00000008678	sorting nexin 3	snx3	796.161	780.262	610.326	283.677	354.579	433.748	108.385	1749.52	1391.87	1913.76
ENSDARG00000008680	karyopherin (importin) beta 1	kpnb1	1787.06	1243.82	2152.43	2076.92	2255.12	1309.04	2322.53	369.511	1161.38	1843.55
ENSDARG00000008697	endothelial PAS domain protein 1a	epas1a	2.89013	13.5751	4.09376	435.646	850.99	719.45	452.894	275.248	327.04	104.983
ENSDARG00000008703	acylpeptide hydrolase	apeh	127.578	130.815	166.331	45.5909	0	106.489	58.0633	0	12.8361	24.0724
ENSDARG00000008706	poly(A) binding protein interacting protein 2B	paip2b	814.19	1093.88	580.157	612.944	340.396	823.342	402.572	115.001	332.621	447.346
ENSDARG00000008720	LIM domain only 3	lmo3	0	0.308526	17.176	0	0	0	0	1.88526	1.11618	0.668679
ENSDARG00000008723	protein kinase C, beta a	prkcba	5.91788	6.94183	4.71672	0	7.09158	5.19459	0	35.8199	35.1596	12.7049
ENSDARG00000008727	RAN binding protein 3a	ranbp3a	74.0423	51.061	79.4723	65.8535	56.7327	2.59729	38.7089	9.4263	36.2758	4.68075
ENSDARG00000008732	zgc:66479	zgc:66479	0.412875	0	0	0	0	36.3621	0	1.88526	0.558089	0
ENSDARG00000008735	ATPase, H+ transporting, lysosomal accessory protein 2	atp6ap2	5393.66	4802.98	5449.41	942.212	1283.58	701.269	948.367	2577.15	1636.88	2884.68
ENSDARG00000008740	ESF1, nucleolar pre-rRNA processing protein, homolog (S. cerevisiae)	esf1	229.559	304.669	185.376	1387.99	241.114	537.64	19.3544	175.329	384.523	300.906
ENSDARG00000008748	ubiquitin-conjugating enzyme E2Na	ube2na	2119.7	2138.39	2130.89	3530.76	2269.31	3958.27	2136.73	831.399	1098.88	2894.04
ENSDARG00000008757	ectonucleoside triphosphate diphosphohydrolase 6 (putative function)	entpd6	278.828	304.361	301.247	111.444	205.656	72.7242	0	116.886	155.707	246.743
ENSDARG00000008765	transmembrane emp24 protein transport domain containing 5	tmed5	19.818	13.7294	8.72148	658.535	354.579	257.132	561.278	269.592	280.161	1351.4
ENSDARG00000008767	si:dkey-42p8.3	si:dkey-42p8.3	41.4251	69.5726	98.6062	15.197	0	0	0	0	0.558089	1.33736
ENSDARG00000008772	calcium channel, voltage-dependent, gamma subunit 1	cacng1	0	0	0	0	0	0	0	0	1.11618	0
ENSDARG00000008784	PRP4 pre-mRNA processing factor 4 homolog Ba	prpf4ba	523.25	489.939	565.473	253.283	42.5495	212.978	19.3544	569.348	234.397	179.875
ENSDARG00000008785	dihydrolipoamide dehydrogenase	dldh	2148.19	2009.12	2634.6	5090.98	3481.97	4633.57	6870.82	1764.6	2645.34	2217.34
ENSDARG00000008788	calcium/calmodulin-dependent protein kinase IGb	camk1gb	0.137625	1.07984	10.1454	0	0	0	0	16.9673	17.8589	4.01207
ENSDARG00000008790	ARP3 actin-related protein 3 homolog B (yeast)	actr3b	16.515	33.0123	18.9559	25.3283	0	57.1404	0	0	0	0
ENSDARG00000008796	hairy-related 5	her5	2.33963	6.47904	5.96265	0	0	0	0	0	1.11618	0.668679
ENSDARG00000008797	sodium channel, voltage-gated, type IV, alpha, a	scn4aa	0	0	0	0	0	0	0	1.88526	9.48752	0
ENSDARG00000008803	myristoylated alanine rich protein kinase C substrate b	marcksb	282.544	202.701	287.631	0	7.09158	163.629	0	71.6399	161.846	49.4823
ENSDARG00000008805	origin recognition complex, subunit 3	orc3	166.251	216.585	162.059	157.035	14.1832	412.97	0	7.54104	105.479	146.441
ENSDARG00000008807	BCL2-related ovarian killer b	bokb	0	5.3992	2.75884	10.1313	0	67.5296	0	133.853	72.5516	109.663
ENSDARG00000008808	echinoderm microtubule associated protein like 2	eml2	1144.21	905.523	1453.2	106.379	7.09158	438.943	27.0962	1330.99	1353.92	1769.32
ENSDARG00000008811	CKLF-like MARVEL transmembrane domain containing 3	cmtm3	105.283	106.441	130.644	10.1313	0	96.0998	15.4835	9.4263	92.6428	159.814
ENSDARG00000008816	glutamate dehydrogenase 1a	glud1a	121.798	164.29	95.0464	430.581	382.946	602.572	1219.33	1046.32	1834.44	1303.26
ENSDARG00000008818	heat shock transcription factor 1	hsf1	348.054	346.475	388.551	177.298	7.09158	197.394	11.6127	107.46	61.3898	134.405
ENSDARG00000008829	chromogranin A	chga	10728.1	12031.1	12050.1	0	226.931	98.6971	0	0	68.0869	169.176
ENSDARG00000008832	neuraminidase 1	neu1	190.886	224.915	294.395	319.136	21.2748	394.789	530.311	33.9347	66.4126	78.9041
ENSDARG00000008835	si:dkey-46g23.5	si:dkey-46g23.5	0	0	0	0	0	0	0	9.4263	9.48752	14.7109
ENSDARG00000008840	hydroxymethylbilane synthase a	hmbsa	151.388	147.013	238.15	516.697	262.389	815.55	371.605	20.7379	65.2964	165.164
ENSDARG00000008849	protein tyrosine phosphatase, receptor type, Q	ptprq	0	0	0	0	0	0	0	0	29.0206	6.68679
ENSDARG00000008852	elongation protein 4 homolog (S. cerevisiae)	elp4	196.391	299.887	244.38	106.379	0	459.721	0	150.821	98.7818	160.483
ENSDARG00000008858	cytochrome P450, family 7, subfamily C, polypeptide 1	cyp7c1	3.303	2.15968	8.27651	0	0	0	0	156.477	2.23236	26.7472
ENSDARG00000008859	myosin regulatory light chain interacting protein a	mylipa	1304.14	1469.05	1159.42	1474.11	645.334	2547.94	549.666	684.349	843.831	622.54
ENSDARG00000008861	transcription factor AP-2 epsilon	tfap2e	0	0	0.266984	0	0	0	0	0	0.558089	1.33736
ENSDARG00000008866	calcium binding protein 4	cabp4	0	0	0	0	0	0	0	0	0	0
ENSDARG00000008867	RAS related protein 1b	rap1b	5795.12	5757.25	4807.94	4032.26	4361.32	5030.96	2264.47	11760.2	5101.49	4698.81
ENSDARG00000008880	ubiquitin specific peptidase 28	usp28	0	0	0	0	0	0	0	0	0.558089	0
ENSDARG00000008884	hypoxanthine phosphoribosyltransferase 1	hprt1	668.307	614.275	649.484	1033.39	63.8243	1579.15	0	1628.86	733.329	402.545
ENSDARG00000008886	muscle segment homeobox B	msxb	0	2.46821	0	0	0	0	0	0	3.90662	2.00604
ENSDARG00000008887	epoxide hydrolase 1, like	ephx1l	33.7181	12.8038	16.108	0	0	189.602	340.638	582.545	705.983	801.078
ENSDARG00000008890	cystinosis, nephropathic	ctns	42.5261	84.8446	40.3146	5.06566	0	51.9459	0	307.297	294.113	155.802
ENSDARG00000008904	SWI/SNF related, matrix associated, actin dependent regulator of chromatin, subfamily a, member 2	smarca2	1818.44	1741.78	1943.91	1053.66	1177.2	690.88	2070.92	2539.44	2179.34	1198.94
ENSDARG00000008906	si:ch211-241e1.5	si:ch211-241e1.5	43.3519	59.3912	79.6503	0	0	2.59729	0	154.591	209.842	26.7472
ENSDARG00000008912	solute carrier family 8 (sodium-calcium exchanger), member 2a	slc8a2a	157.581	153.954	180.303	0	0	0	0	16.9673	13.3941	2.67472
ENSDARG00000008915	si:dkey-103i16.2	si:dkey-103i16.2	14.4506	16.1976	8.63249	0	0	0	0	0	4.46471	3.3434
ENSDARG00000008920	mitochondrial ribosomal protein L53	MRPL53 (1 of 2)	15.9645	18.9743	34.441	0	0	23.3756	0	0	0	0
ENSDARG00000008921	acid phosphatase 5b, tartrate resistant	acp5b	14.0378	31.7782	15.3961	30.3939	7.09158	20.7783	15.4835	0	2.23236	6.68679
ENSDARG00000008931	renin binding protein	renbp	1386.99	1451.31	662.477	157.035	276.572	20.7783	11.6127	16.9673	15.6265	0
ENSDARG00000008936	SEC11 homolog A (S. cerevisiae)	sec11a	5146.21	5452.89	3593.43	4939.02	6354.06	5864.69	4908.28	906.81	1045.86	1311.95
ENSDARG00000008937	neogenin 1	neo1	260.249	240.187	339.515	192.495	7.09158	168.824	1354.81	1862.64	1464.43	1278.51
ENSDARG00000008946	coiled-coil domain containing 127b	ccdc127b	65.5095	57.6943	44.4974	101.313	205.656	158.435	162.577	0	70.8773	85.5909
ENSDARG00000008947	Rtf1, Paf1/RNA polymerase II complex component, homolog (S. cerevisiae)	rtf1	1110.36	1228.4	973.513	1955.34	2907.55	1231.12	7993.38	1285.75	1149.66	1027.09
ENSDARG00000008948	phospholipase A2, group III	PLA2G3 (1 of 2)	0.137625	1.07984	8.54349	0	0	0	0	0	0	0.668679
ENSDARG00000008953	protein O-fucosyltransferase 1	pofut1	418.655	615.355	333.997	60.7879	7.09158	15.5838	0	211.149	84.2715	226.014
ENSDARG00000008966	transducin (beta)-like 1 X-linked receptor 1b	tbl1xr1b	941.768	844.281	1099.44	1347.46	1276.49	1158.39	456.764	10532.9	1563.21	827.156
ENSDARG00000008969	fibrinogen, B beta polypeptide	fgb	11.9734	40.8797	39.0687	35.4596	0	218.173	778.048	171.559	1139.62	299.568
ENSDARG00000008976	midasin homolog (yeast)	mdn1	384.524	271.503	389.263	2330.2	42.5495	1145.41	332.896	245.084	703.192	476.768
ENSDARG00000008979	golgin A1	golga1	539.628	659.011	785.112	861.162	78.0074	254.535	313.542	377.052	372.804	478.774
ENSDARG00000008982	calsequestrin 2	casq2	0.137625	0.462789	0	0	0	0	0	3.77052	17.3008	0
ENSDARG00000008983	SH3-domain GRB2-like endophilin B2a	sh3glb2a	507.011	498.886	640.317	344.465	212.748	88.308	147.094	821.973	570.925	391.177
ENSDARG00000008986	E2F transcription factor 7	e2f7	5.64263	1.54263	7.83154	45.5909	0	0	0	0	45.7633	6.68679
ENSDARG00000009001	protein disulfide isomerase-related protein (provisional)	pdip5	5514.77	3980.45	6270.75	11043.1	7772.38	10500.9	7497.91	586.316	723.842	470.081
ENSDARG00000009014	collagen, type XI, alpha 1b	col11a1b	11.6981	12.8038	1.06794	15.197	49.6411	0	3.87089	35.8199	11.1618	0
ENSDARG00000009017	SCY1-like 1 (S. cerevisiae)	SCYL1 (1 of 2)	157.443	81.4508	150.935	0	0	275.313	38.7089	24.5084	45.7633	64.8619
ENSDARG00000009018	Rhesus blood group, B glycoprotein	rhbg	0.963375	6.32478	0.266984	0	0	2.59729	0	39.5905	30.6949	0
ENSDARG00000009020	cannabinoid receptor 1	cnr1	86.7038	78.5198	68.5259	40.5253	134.74	10.3892	38.7089	520.332	247.792	100.302
ENSDARG00000009021	cholinergic receptor, nicotinic, alpha polypeptide 1	chrna1	12.6615	20.0542	1.77989	182.364	14.1832	561.015	491.602	0	5.58089	12.7049
ENSDARG00000009023	ankyrin repeat domain 28b	ankrd28b	429.941	585.736	703.77	238.086	687.884	220.77	46.4506	164.018	93.759	145.772
ENSDARG00000009026	Uncharacterized protein	CR388002.1	371.037	323.181	495.345	0	0	0	0	1.88526	1.11618	62.8558
ENSDARG00000009031	TRAF2 and NCK interacting kinase b	tnikb	638.718	417.744	600.625	349.53	21.2748	77.9188	3.87089	605.168	491.119	211.971
ENSDARG00000009040	si:ch73-141c7.1	si:ch73-141c7.1	124	165.216	136.607	86.1162	148.923	207.783	139.352	2164.28	2218.96	2076.92
ENSDARG00000009045	homeo box A11a	hoxa11a	0.688125	0.308526	0	0	0	0	0	0	0	0
ENSDARG00000009046	nephronophthisis 1	nphp1	97.0257	95.4887	117.74	131.707	0	0	0	26.3936	8.37134	2.67472
ENSDARG00000009074	carbonyl reductase 4	cbr4	251.854	268.109	296.975	121.576	70.9158	257.132	96.7721	1.88526	150.684	57.5064
ENSDARG00000009079	si:ch211-224l10.5	si:ch211-224l10.5	0	0	0	0	0	0	0	0	0.558089	4.01207
ENSDARG00000009081	SH2 domain containing 3Cb	sh2d3cb	16.1021	21.9053	21.9817	202.626	1212.66	199.992	30.9671	2005.92	792.487	651.962
ENSDARG00000009087	CD74 molecule, major histocompatibility complex, class II invariant chain a	cd74a	165.425	231.086	247.138	91.1818	319.121	2701.18	3387.02	8721.21	3938.44	17289.4
ENSDARG00000009094	GATA-binding protein 2b	gata2b	0	0	0	0	0	0	0	1.88526	0	0
ENSDARG00000009106	serine incorporator 1	serinc1	8330.17	8888.94	7778.5	1398.12	1659.43	1176.57	5415.37	2650.68	2692.22	5176.25
ENSDARG00000009113	phosphatidylinositol glycan, class C	pigc	40.8746	39.6456	61.2284	15.197	14.1832	59.7377	247.737	5.65578	62.506	114.344
ENSDARG00000009121	cholinergic receptor, muscarinic 1	CHRM1 (1 of 2)	12.9368	0.154263	8.4545	0	56.7327	0	0	0	55.2508	0.668679
ENSDARG00000009123	selectin E	sele	0	0.154263	5.25069	0	0	116.878	1401.26	5.65578	63.0641	0.668679
ENSDARG00000009131	solute carrier family 10 (sodium/bile acid cotransporter family), member 4	slc10a4	0	0	0	0	0	0	0	0	4.46471	0
ENSDARG00000009133	myosin IE, b	myo1eb	15.5516	69.8811	32.8391	1474.11	1581.42	815.55	2307.05	1434.68	1255.14	949.524
ENSDARG00000009134	H2.0-like homeo box 1 (Drosophila)	hlx1	6.33075	1.54263	3.91577	0	0	0	201.286	1.88526	12.278	11.3675
ENSDARG00000009136	tumor protein p53 binding protein, 2	tp53bp2	121.798	174.626	348.948	339.399	163.106	15.5838	870.949	1004.84	512.326	1832.85
ENSDARG00000009142	protein phosphatase 1, regulatory (inhibitor) subunit 13Bb	ppp1r13bb	770.425	577.715	687.84	460.975	78.0074	358.426	507.086	616.48	620.595	666.673
ENSDARG00000009153	phospholipase A2, group IB (pancreas)	pla2g1b	54.9124	52.9122	98.3392	172835	468725	150066	298132	12495.5	11061.9	9559.44
ENSDARG00000009160	kynurenine 3-monooxygenase	kmo	2.61488	6.17052	9.61143	0	0	0	3.87089	96.1482	16.1846	36.1087
ENSDARG00000009161	finTRIM family, member 55	ftr55	0	0	0	0	0	0	0	1.88526	0	0.668679
ENSDARG00000009169	MOB kinase activator 1Ba	mob1ba	549.812	785.198	732.427	739.586	546.052	444.137	1199.97	493.938	632.873	1179.55
ENSDARG00000009170	Ctr9, Paf1/RNA polymerase II complex component, homolog (S. cerevisiae)	ctr9	636.378	586.045	724.773	785.177	14.1832	457.124	11.6127	141.394	332.621	115.681
ENSDARG00000009175	vacuolar protein sorting 52 (yeast)	vps52	268.231	190.977	329.814	126.641	1404.13	329.856	429.668	16.9673	178.03	136.411
ENSDARG00000009178	zinc finger, AN1-type domain 1	zfand1	109.412	187.121	156.72	283.677	184.381	251.937	282.575	250.74	188.634	117.688
ENSDARG00000009194	collagen, type XVI, alpha 1	col16a1	9.3585	12.9581	25.3635	0	0	20.7783	3.87089	7.54104	12.8361	0.668679
ENSDARG00000009196	annexin A3a	anxa3a	0	0	0	0	0	0	0	0	0	0
ENSDARG00000009208	protein kinase C, delta a	prkcda	42.1133	70.1896	82.7651	146.904	7.09158	236.354	154.835	397.79	305.833	237.381
ENSDARG00000009209	solute carrier family 9 (sodium/hydrogen exchanger), member 6a	slc9a6a	547.335	661.017	846.696	197.561	49.6411	264.924	216.77	109.345	44.089	155.802
ENSDARG00000009212	peptidylprolyl isomerase Aa (cyclophilin A)	ppiaa	7664.89	5186.32	4823.78	13601.3	18395.6	14202	12050.1	18958.2	20424.9	26513.8
ENSDARG00000009214	transmembrane protein 180	tmem180	977.551	825.769	1107.9	805.439	1248.12	1135.02	104.514	793.694	353.829	473.425
ENSDARG00000009215	claudin 4	CLDN4 (3 of 7)	0	4.93641	10.4124	0	0	77.9188	0	1261.24	894.059	2109.68
ENSDARG00000009217	target of myb1-like 2 (chicken)	tom1l2	1249.36	945.015	1606.98	688.929	241.114	906.455	143.223	618.365	1180.36	1062.53
ENSDARG00000009218	methionyl-tRNA synthetase 2, mitochondrial	MARS2	185.794	235.405	232.81	217.823	78.0074	166.227	340.638	118.771	100.456	20.7291
ENSDARG00000009242	FEV (ETS oncogene family)	fev	5187.36	7948.71	4515.86	20.2626	191.473	44.154	255.478	3.77052	54.1347	75.5607
ENSDARG00000009250	electron-transfer-flavoprotein, beta polypeptide	etfb	1715.22	1935.23	1538.36	5516.5	7871.66	7937.33	10931.4	2858.05	3973.6	2910.09
ENSDARG00000009252	N-acyl phosphatidylethanolamine phospholipase D	napepld	249.514	333.979	295.018	126.641	248.205	111.684	34.838	286.559	379.501	384.49
ENSDARG00000009253	chromosome 14 open reading frame 166	C17H14orf166	976.587	1117.17	773.542	607.879	326.213	810.355	243.866	505.25	671.381	846.548
ENSDARG00000009257	zer-1 homolog (C. elegans)	zer1	191.024	116.314	301.069	96.2475	7.09158	0	11.6127	7.54104	17.3008	13.3736
ENSDARG00000009262	fatty acyl CoA reductase 2	FAR2	9.909	7.71315	13.2602	40.5253	0	0	3.87089	86.7219	54.6927	9.36151
ENSDARG00000009264	ataxin 3	ATXN3	32.6171	40.4169	45.5653	75.9848	0	0	449.023	0	3.34854	7.35547
ENSDARG00000009266	UEV and lactate/malate dehyrogenase domains	uevld	83.676	104.436	167.132	10.1313	0	0	100.643	201.723	121.663	137.748
ENSDARG00000009267	zgc:136439	zgc:136439	92.2088	67.5672	69.4159	683.864	503.502	192.2	1157.39	627.791	438.658	448.015
ENSDARG00000009273	protein phosphatase 1D magnesium-dependent, delta isoform a	ppm1da	179.325	261.167	272.502	116.51	0	168.824	0	18.8526	50.228	77.5668
ENSDARG00000009280	SET and MYND domain containing 1a	smyd1a	0	0	0	0	0	0	0	0	0	0
ENSDARG00000009281	dynamin 1b	dnm1b	128.129	109.064	166.954	0	0	2.59729	3.87089	13.1968	7.81325	8.69283
ENSDARG00000009285	ribosomal protein L15	rpl15	7668.33	6769.52	4740.48	23722.5	43180.7	23767.8	40083	9005.89	11871.7	37747.6
ENSDARG00000009299	dual specificity phosphatase 8a	dusp8a	324.107	382.264	705.105	623.076	1460.87	838.926	61.9342	5917.83	2668.78	4111.04
ENSDARG00000009311	parvalbumin 6	pvalb6	5.64263	0	0.978942	20.2626	0	88.308	0	71.6399	50.228	241.393
ENSDARG00000009313	napsin A aspartic peptidase	NAPSA	97.4385	135.134	142.659	0	0	355.829	619.342	2194.44	2295.42	2798.42
ENSDARG00000009315	calmegin	clgn	626.056	701.588	744.53	146.904	14.1832	205.186	0	386.478	197.564	115.013
ENSDARG00000009336	allograft inflammatory factor 1-like	aif1l	777.444	908.763	764.821	0	0	2.59729	85.1595	260.166	292.439	242.062
ENSDARG00000009341	nebulin-related anchoring protein	NRAP	7.707	3.85657	8.09852	10.1313	0	7.79188	0	16.9673	6.13898	14.7109
ENSDARG00000009342	thioredoxin domain containing 5	txndc5	1493.37	1498.66	1712.35	1124.58	1035.37	745.423	599.987	292.215	380.617	737.553
ENSDARG00000009346	cell cycle associated protein 1a	caprin1a	1501.21	1353.19	1872.63	942.212	397.129	680.491	278.704	2967.4	535.766	581.082
ENSDARG00000009350	APG3 autophagy 3-like	apg3l	610.367	715.626	768.648	729.455	106.374	1363.58	874.82	867.219	777.976	530.263
ENSDARG00000009351	fibroblast growth factor 6a	fgf6a	14.7259	124.953	101.187	0	0	0	0	35.8199	10.0456	4.01207
ENSDARG00000009361	Uncharacterized protein	CABZ01077220.1	12.9368	9.71856	16.82	0	0	31.1675	0	22.6231	34.0434	17.3857
ENSDARG00000009372	DIRAS family, GTP-binding RAS-like 1b	diras1b	15.9645	7.09609	7.03058	0	0	0	0	0	0	0
ENSDARG00000009386	membrane protein, palmitoylated 4 (MAGUK p55 subfamily member 4)	MPP4 (1 of 3)	2.202	0.308526	0.355979	5.06566	0	0	0	1.88526	6.13898	8.69283
ENSDARG00000009387	roundabout homolog 4	robo4	7.98225	5.86199	3.11482	5.06566	0	46.7513	425.797	22.6231	6.69707	2.00604
ENSDARG00000009390	N-acetylneuraminate pyruvate lyase (dihydrodipicolinate synthase)	npl	181.115	150.252	210.384	30.3939	170.198	83.1134	433.539	186.641	314.762	215.983
ENSDARG00000009401	versican b	vcanb	14.1754	3.08526	16.731	0	0	0	0	1.88526	6.69707	12.0362
ENSDARG00000009402	si:ch211-210b2.2	si:ch211-210b2.2	0	2.00542	6.22963	0	0	0	7.74177	0	9.48752	0
ENSDARG00000009418	myocyte enhancer factor 2cb	mef2cb	24.222	18.3573	17.443	253.283	553.144	98.6971	92.9013	1.88526	13.9522	113.007
ENSDARG00000009430	transmembrane protein 30C	tmem30c	1117.38	888.092	1183.9	987.803	1631.06	984.374	1776.74	1621.32	1814.35	5309.31
ENSDARG00000009436	UBX domain protein 7	ubxn7	168.866	328.734	291.28	263.414	42.5495	259.729	398.701	339.347	366.107	81.5789
ENSDARG00000009438	myogenin	myog	0	0	0	0	0	0	0	1.88526	0	0
ENSDARG00000009442	phosphatidylinositol-4-phosphate 5-kinase, type I, gamma b	pip5k1cb	36.0578	16.5061	25.0965	0	0	0	0	1.88526	0	0
ENSDARG00000009443	zgc:92137	zgc:92137	9.77138	121.096	119.698	26979.7	55775.3	226206	46291.9	3483.96	8342.32	854.572
ENSDARG00000009447	ATP synthase, H+ transporting, mitochondrial F0 complex, subunit c3 (subunit 9) genome duplicate b	atp5g3b	7051.63	6574.22	4313.75	16230.4	38975.3	18651.2	31911.6	6762.43	7834.46	13553.5
ENSDARG00000009449	phosducin-like 3	PDCL3	312.547	237.719	274.193	521.763	255.297	158.435	96.7721	15.0821	99.3399	48.8136
ENSDARG00000009459	solute carrier family 35, member E4	slc35e4	264.378	209.952	172.65	70.9192	7.09158	179.213	0	41.4757	29.0206	13.3736
ENSDARG00000009461	homeo box A9a	hoxa9a	0	0.308526	0	0	0	0	0	0	0	0
ENSDARG00000009466	regulator of G-protein signalling 9 binding protein	rgs9bp	0	0	0	0	0	0	0	0	0	0
ENSDARG00000009470	HNF1 homeobox a	hnf1a	349.292	405.249	547.852	2644.27	2425.32	2732.35	3967.66	757.874	462.098	207.959
ENSDARG00000009471	nidogen 2b (osteonidogen)	nid2b	1.51388	2.62247	0.978942	0	0	0	0	0	1.11618	0
ENSDARG00000009472	mediator complex subunit 19b	med19b	372.689	381.492	326.166	96.2475	0	212.978	0	365.74	262.86	217.321
ENSDARG00000009473	peroxisome proliferator-activated receptor delta b	ppardb	212.218	322.255	308.011	334.333	404.22	358.426	81.2886	295.986	304.159	340.358
ENSDARG00000009477	protein kinase, cAMP-dependent, regulatory, type II, alpha, B	prkar2ab	8.808	25.4534	19.6678	0	0	0	0	3.77052	1.67427	0
ENSDARG00000009480	phosducin-like	pdcl	1716.05	1411.81	1583.31	334.333	751.708	605.169	959.98	622.136	387.872	1029.77
ENSDARG00000009482	solute carrier family 38, member 8	SLC38A8 (1 of 2)	0	0	0	0	0	0	0	0	0	0
ENSDARG00000009484	ADP-ribosylation factor 1	arf1	1072.1	977.256	1262.3	1686.86	1581.42	1589.54	344.509	1549.68	1651.94	3390.2
ENSDARG00000009488	GIPC PDZ domain containing family, member 2	gipc2	608.716	640.345	675.114	683.864	694.975	633.739	390.959	2177.47	1750.73	2726.87
ENSDARG00000009493	mitogen-activated protein kinase kinase kinase 13	MAP3K13	56.9768	56.6145	77.1584	86.1162	85.099	28.5702	0	1.88526	2.23236	2.00604
ENSDARG00000009494	X-ray repair complementing defective repair in Chinese hamster cells 1	xrcc1	342.274	320.558	379.207	86.1162	0	2.59729	85.1595	282.789	256.163	328.321
ENSDARG00000009499	spectrin repeat containing, nuclear envelope 1a	syne1a	772.902	365.757	543.402	309.005	35.4579	85.7107	278.704	556.152	929.219	171.851
ENSDARG00000009505	slowmo homolog 2 (Drosophila)	slmo2	6184.59	6485.37	4244.16	6007.87	9410.53	9261.95	4265.72	9075.64	11130.5	14120.5
ENSDARG00000009510	iroquois homeobox protein 1, a	irx1a	0	0	2.04688	0	0	0	0	0	1.67427	0
ENSDARG00000009511	tumor necrosis factor a (TNF superfamily, member 2)	tnfa	0	0.308526	0	0	0	0	0	0	25.6721	0
ENSDARG00000009524	ring finger protein 150b	rnf150b	137.075	178.174	233.878	20.2626	205.656	171.421	855.466	33.9347	36.8339	14.7109
ENSDARG00000009525	TIA1 cytotoxic granule-associated RNA binding protein-like 1	tial1	573.896	654.075	696.028	602.813	1751.62	353.232	371.605	2792.07	2638.65	1981.3
ENSDARG00000009534	wntless homolog (Drosophila)	wls	1411.48	1468.12	1391.52	0	184.381	485.694	0	2784.53	3201.76	5708.51
ENSDARG00000009544	claudin b	cldnb	58.353	82.8392	176.299	15.197	290.755	3327.13	1749.64	469784	92965.9	36491.8
ENSDARG00000009549	ubiquitin protein ligase E3 component n-recognin 4	ubr4	1606.91	1133.06	1280.81	997.934	397.129	896.066	1118.69	631.562	592.133	688.739
ENSDARG00000009550	forkhead box I3b	foxi3b	0	0	0	0	0	0	0	0	0	0
ENSDARG00000009553	guanine nucleotide binding protein (G protein), gamma 3	gng3	606.514	712.386	402.968	0	0	0	0	3.77052	2.79045	103.645
ENSDARG00000009557	WD repeat containing, antisense to TP73	wrap73	77.8958	58.1571	40.4926	0	0	57.1404	290.316	35.8199	35.1596	77.5668
ENSDARG00000009563	solute carrier family 1 (glial high affinity glutamate transporter), member 2b	slc1a2b	3.8535	9.10151	8.18752	0	0	0	0	7.54104	0.558089	0.668679
ENSDARG00000009564	synaptotagmin VIII	syt8	4.26638	4.1651	3.91577	15.197	0	2.59729	0	22.6231	24.5559	9.36151
ENSDARG00000009567	SPEG complex locus	SPEG (1 of 2)	580.502	1045.29	2072.24	0	0	83.1134	0	111.23	42.4148	1.33736
ENSDARG00000009568	carbonic anhydrase XI	CA11	23.8091	23.7565	11.8363	0	0	0	0	224.346	46.8795	48.1449
ENSDARG00000009582	Uncharacterized protein	CABZ01009047.1	2.06438	3.54805	3.11482	5.06566	0	7.79188	3.87089	0	1.67427	2.67472
ENSDARG00000009585	poly(A) polymerase alpha	papola	1554.48	1758.44	1909.65	2684.8	2155.84	2298.6	3774.11	1099.11	1461.08	1588.11
ENSDARG00000009594	nuclear receptor subfamily 1, group D, member 2b	nr1d2b	1409.69	1190.29	1683.96	987.803	496.411	1090.86	348.38	2136	3103.53	2207.31
ENSDARG00000009607	cyclin C	ccnc	455.264	769.618	840.822	131.707	468.045	386.997	0	190.411	92.0847	267.472
ENSDARG00000009610	regulator of G-protein signaling 12a	rgs12a	10.1843	25.7619	46.9002	526.828	0	309.078	0	11.3116	16.7427	8.02415
ENSDARG00000009612	chitinase, acidic.3	chia.3	0	0	0.266984	0	0	0	0	5.65578	2.23236	0
ENSDARG00000009621	calcium channel, voltage-dependent, gamma subunit 2b	cacng2b	0	0	0	0	0	0	0	0	0.558089	3.3434
ENSDARG00000009624	urotensin 2 receptor	UTS2R	44.8658	82.5307	76.1795	0	0	0	0	0	0	0
ENSDARG00000009626	nuclear receptor binding protein 2	NRBP2 (1 of 2)	212.218	229.08	251.143	167.167	7.09158	150.643	3.87089	0	71.9935	21.3977
ENSDARG00000009629	unc-119 homolog 1	unc119.1	273.599	327.963	211.362	10.1313	14.1832	23.3756	3.87089	776.727	378.943	799.072
ENSDARG00000009637	recoverin	RCVRN (1 of 4)	0.688125	1.2341	0.444974	0	0	0	0	33.9347	47.9957	20.0604
ENSDARG00000009640	proteasome (prosome, macropain) subunit, beta type, 1	psmb1	3058.72	2851.24	2282.8	1322.14	1248.12	1462.28	998.688	1660.91	1588.32	2363.78
ENSDARG00000009653	lipoma HMGIC fusion partner-like 2a	lhfpl2a	95.3742	141.613	90.4186	15.197	0	0	0	0	26.2302	80.2415
ENSDARG00000009657	FGFR1 oncogene partner 2	fgfr1op2	591.788	642.042	636.668	587.616	241.114	199.992	901.916	784.268	1185.94	1081.92
ENSDARG00000009673	si:ch211-197g15.6	si:ch211-197g15.6	2.202	31.0068	0.889947	0	0	7.79188	0	18.8526	3.90662	33.434
ENSDARG00000009677	discs, large (Drosophila) homolog 1	dlg1	1659.48	1479.69	1316.68	420.449	49.6411	270.118	7.74177	333.691	442.007	258.779
ENSDARG00000009681	mediator complex subunit 27	med27	356.862	382.881	243.757	35.4596	191.473	171.421	0	275.248	209.283	396.527
ENSDARG00000009685	pyrophosphatase (inorganic) 2	ppa2	355.623	181.567	239.93	111.444	7.09158	0	205.157	311.068	429.729	213.309
ENSDARG00000009689	dishevelled associated activator of morphogenesis 1b	daam1b	579.814	678.603	784.222	1433.58	99.2822	662.31	1834.8	9.4263	31.8111	20.7291
ENSDARG00000009693	lethal giant larvae homolog 1 (Drosophila)	llgl1	250.89	86.233	239.752	0	0	2.59729	0	11.3116	169.101	111.001
ENSDARG00000009702	achaete-scute complex-like 1b (Drosophila)	ascl1b	184.693	168.147	262.534	45.5909	177.29	337.648	0	2021	1026.33	641.932
ENSDARG00000009724	ribophorin II	rpn2	7249.95	5088.52	8182.89	9508.24	6822.1	13472.2	9185.61	1751.41	1858.44	2083.6
ENSDARG00000009727	twinfilin, actin-binding protein, homolog 2b (Drosophila)	twf2b	0	0	0.444974	75.9848	312.03	80.5161	158.706	0	0	0
ENSDARG00000009733	Uncharacterized protein	KIF21B	57.5273	18.0488	22.2487	126.641	0	0	0	0	0	0
ENSDARG00000009735	GRB10 interacting GYF protein 2	gigfy2	400.902	437.49	309.88	911.818	1666.52	363.621	212.899	603.283	495.583	551.66
ENSDARG00000009737	bonnie and clyde	bon	0.5505	1.2341	0.800953	0	0	0	0	0	0	1.33736
ENSDARG00000009738	calcium channel, voltage-dependent, beta 4a subunit	cacnb4a	1.101	2.77673	0	0	0	0	0	22.6231	14.5103	0
ENSDARG00000009740	protein phosphatase 1, regulatory (inhibitor) subunit 7	ppp1r7	420.72	535.447	469.18	450.843	14.1832	566.21	54.1924	405.331	628.408	1087.94
ENSDARG00000009743	EF-hand domain (C-terminal) containing 1	efhc1	5.64263	7.40462	5.78466	0	0	140.254	0	0	2.23236	5.34943
ENSDARG00000009745	F-box and WD repeat domain containing 2	fbxw2	641.333	681.842	924.21	927.015	595.693	670.102	464.506	263.936	226.584	650.625
ENSDARG00000009748	DNA fragmentation factor, beta polypeptide (caspase-activated DNase)	dffb	38.8103	76.0516	57.3126	0	0	67.5296	263.22	556.152	291.323	81.5789
ENSDARG00000009753	splicing factor 3B	sf3b14	1540.02	1550.81	954.558	420.449	1212.66	763.604	534.182	4530.28	2351.79	4534.98
ENSDARG00000009754	zinc finger CCCH-type containing 11A	zc3h11a	757.351	760.362	1012.32	1337.33	971.547	506.472	1285.13	3606.5	2570.56	2336.36
ENSDARG00000009764	splicing regulatory glutamine/lysine-rich protein 1	srek1	75.1433	221.059	350.372	0	0	7.79188	0	162.132	155.707	25.4098
ENSDARG00000009771	protein phosphatase methylesterase 1	ppme1	2449.04	2863.58	3239.14	1084.05	205.656	1007.75	758.694	1070.83	1091.06	864.602
ENSDARG00000009779	myeloid cell leukemia sequence 1a	mcl1a	11627.8	11646.1	8816.71	1524.76	9906.94	2818.06	11701.7	42876.5	28646.2	35966.2
ENSDARG00000009782	myosin, heavy polypeptide 11, smooth muscle a	myh11a	15.2764	2.62247	0.177989	0	0	176.616	42.5797	9.4263	37.9501	14.0423
ENSDARG00000009783	disrupted in renal carcinoma 2	dirc2	423.748	391.828	370.93	91.1818	156.015	85.7107	1126.43	188.526	269.557	87.597
ENSDARG00000009789	sarcoglycan, delta (dystrophin-associated glycoprotein)	sgcd	216.622	471.427	317.622	0	0	0	0	0	0	0
ENSDARG00000009793	cofactor required for Sp1 transcriptional activation, subunit 7	crsp7	453.75	471.736	485.822	329.268	1077.92	267.521	886.433	1008.61	732.771	751.595
ENSDARG00000009796	kinesin light chain 1a	klc1a	152.901	151.023	208.693	81.0505	0	15.5838	0	58.443	18.975	18.723
ENSDARG00000009802	chromatin modifying protein 1A	chmp1a	313.372	314.079	310.77	65.8535	78.0074	72.7242	418.056	79.1809	97.6656	312.942
ENSDARG00000009806	small fragment nuclease	smfn	789.28	786.587	660.697	759.848	63.8243	633.739	638.696	1133.04	352.712	434.641
ENSDARG00000009822	hairy-related 4, tandem duplicate 4	her4.4	0	0	0	0	0	0	0	0	0	0
ENSDARG00000009823	POU class 3 homeobox 1	pou3f1	0.82575	0	0.0889947	0	0	0	0	1.88526	11.7199	0
ENSDARG00000009825	matrix metallopeptidase 23bb	mmp23bb	14.7259	1.85116	2.75884	15.197	21.2748	5.19459	3.87089	22.6231	7.81325	6.01811
ENSDARG00000009830	high density lipoprotein-binding protein a	hdlbpa	7258.76	6170.67	12192.5	32957.2	15941.9	81310.9	68839.8	5980.04	8931.1	9865.69
ENSDARG00000009837	acylglycerol kinase	agk	278.415	236.948	330.793	891.556	28.3663	958.401	700.63	9.4263	159.614	274.158
ENSDARG00000009839	family with sequence similarity 117, member B	FAM117B (1 of 2)	57.1144	65.716	45.0313	192.495	99.2822	148.046	11.6127	1.88526	32.9273	45.4702
ENSDARG00000009844	dual specificity phosphatase 23	DUSP23 (1 of 2)	75.0057	35.4805	58.4695	5.06566	0	5.19459	0	54.6725	92.0847	117.019
ENSDARG00000009850	kinesin family member 3A	KIF3A (1 of 2)	105.008	96.1058	191.606	5.06566	0	10.3892	0	7.54104	18.4169	5.34943
ENSDARG00000009851	WD repeat domain 41	wdr41	194.327	250.523	339.159	136.773	581.51	5.19459	127.739	28.2789	152.358	128.386
ENSDARG00000009852	cytochrome P450, family 19, subfamily A, polypeptide 1b	cyp19a1b	28.0755	30.3898	35.0639	81.0505	42.5495	20.7783	100.643	167.788	73.1097	16.717
ENSDARG00000009862	mRNA decapping enzyme	dcps	150.424	57.0773	49.5701	101.313	78.0074	12.9865	0	471.315	149.568	115.013
ENSDARG00000009864	DEAD (Asp-Glu-Ala-Asp) box polypeptide 55	ddx55	42.939	123.256	135.628	136.773	70.9158	301.286	216.77	152.706	108.827	139.085
ENSDARG00000009867	adenylosuccinate synthase like 1	adssl1	47.7559	51.061	71.0178	86.1162	21.2748	290.897	0	54.6725	36.2758	1.33736
ENSDARG00000009868	ddb1 and cul4 associated factor 11	dcaf11	385.488	319.016	637.469	445.778	1276.49	374.01	1494.16	311.068	368.897	133.736
ENSDARG00000009870	mitogen-activated protein kinase 8b	mapk8b	300.711	161.822	295.552	329.268	602.785	290.897	898.045	39.5905	42.4148	246.743
ENSDARG00000009871	small nuclear ribonucleoprotein polypeptide C	snrpc	379.157	373.933	294.484	501.5	602.785	309.078	247.737	467.544	360.526	591.781
ENSDARG00000009874	cytochrome P450, family 2, subfamily k, polypeptide 31	cyp2k31	0	0	0	0	0	0	0	0	0	0
ENSDARG00000009875	v-raf-1 murine leukemia viral oncogene homolog 1a	raf1a	177.536	252.991	372.532	167.167	198.564	298.689	3.87089	28.2789	130.593	82.2475
ENSDARG00000009881	immediate early response 5	ier5	1177.93	1810.12	1892.12	187.429	4850.64	2449.25	4288.94	17670.5	26518.2	21587
ENSDARG00000009885	sulfotransferase family 3, cytosolic sulfotransferase 1	sult3st1	211.53	162.13	184.753	384.99	418.403	457.124	267.091	884.187	693.705	62.1872
ENSDARG00000009886	ring finger protein 114	rnf114	107.485	90.8609	35.8649	25.3283	283.663	18.1811	50.3215	90.4925	213.19	179.875
ENSDARG00000009890	Uncharacterized protein	CR936442.1	18.4418	5.24494	0.266984	0	42.5495	148.046	15.4835	401.56	183.611	461.389
ENSDARG00000009899	zinc finger protein 385A	znf385a	110.238	148.555	127.084	65.8535	35.4579	5.19459	0	269.592	142.313	19.3917
ENSDARG00000009901	solute carrier family 38, member 5a	slc38a5a	16.7903	12.1868	6.31863	5.06566	21.2748	5.19459	0	2405.59	1011.82	1557.35
ENSDARG00000009903	NAD synthetase 1	nadsyn1	82.2998	68.0299	83.655	151.97	163.106	524.653	0	0	41.2986	54.8317
ENSDARG00000009905	no tail a	ntla	0.137625	0	0	0	0	0	0	1.88526	1.11618	4.01207
ENSDARG00000009922	diencephalon/mesencephalon homeobox 1a	dmbx1a	0.137625	4.93641	1.6909	20.2626	0	25.9729	0	9.4263	1.67427	2.00604
ENSDARG00000009930	cell adhesion molecule 2a	cadm2a	3067.11	1476.91	2283.25	0	14.1832	2.59729	340.638	392.134	449.262	320.297
ENSDARG00000009933	lamin B2	lmnb2	790.105	742.159	709.199	354.596	21.2748	483.097	340.638	14750.3	5709.81	2684.75
ENSDARG00000009939	mitochondrial calcium uptake 2	micu2	210.566	269.343	221.241	932.081	1163.02	1542.79	3224.45	1511.98	1459.96	1563.37
ENSDARG00000009941	ELKS/RAB6-interacting/CAST family member 1a	erc1a	34.4063	13.2666	9.52244	0	0	2.59729	0	1.88526	4.46471	0
ENSDARG00000009942	cell division cycle 6 homolog (S. cerevisiae)	cdc6	31.929	32.241	68.437	30.3939	0	77.9188	0	0	68.645	59.5124
ENSDARG00000009946	ubiquitin-like, containing PHD and RING finger domains, 1	uhrf1	0	0	0	0	0	0	0	0	0	0
ENSDARG00000009949	fibronectin type III domain containing 4	FNDC4 (1 of 2)	538.114	815.742	813.59	0	7.09158	0	0	0	36.8339	6.68679
ENSDARG00000009950	endothelial differentiation-related factor 1	edf1	3482.88	3774.2	2963.26	4143.71	8410.62	3802.44	9297.87	11477.5	8263.63	5893.74
ENSDARG00000009953	mediator complex subunit 14	med14	287.361	331.665	280.155	268.48	0	210.381	174.19	33.9347	87.62	567.04
ENSDARG00000009958	Cas-Br-M (murine) ecotropic retroviral transforming sequence	cbl	1310.88	1283.93	1071.85	683.864	836.807	773.993	379.347	280.904	193.657	381.147
ENSDARG00000009961	RUN domain containing 3b	rundc3b	41.7004	143.619	72.9757	0	0	0	0	371.396	250.024	12.0362
ENSDARG00000009965	myelin associated glycoprotein	mag	0	0	0.0889947	0	0	0	0	0	0	0
ENSDARG00000009978	ictacalcin	icn	51.6094	113.075	127.974	70.9192	1560.15	2358.34	1211.59	58199.8	25722.3	164587
ENSDARG00000009982	family with sequence similarity 199, X-linked	fam199x	210.429	188.047	184.219	20.2626	113.465	5.19459	38.7089	135.739	173.566	87.597
ENSDARG00000010002	guanine nucleotide binding protein (G protein), alpha 11a (Gq class)	gna11a	92.6217	83.6105	56.7786	65.8535	21.2748	49.3486	0	11.3116	6.13898	17.3857
ENSDARG00000010008	vimentin	vim	6.33075	2.46821	5.69566	0	7.09158	0	0	11.3116	11.1618	33.434
ENSDARG00000010010	tripartite motif-containing 13	trim13	325.07	392.445	488.67	192.495	482.228	0	3.87089	316.724	190.308	270.815
ENSDARG00000010018	QKI, KH domain containing, RNA binding 2	qki2	23.121	22.8309	30.7922	106.379	276.572	103.892	0	13.1968	28.4625	4.68075
ENSDARG00000010021	GrpE-like 1, mitochondrial	grpel1	82.2998	74.8175	49.7481	167.167	276.572	280.508	0	209.264	167.427	266.134
ENSDARG00000010023	Uncharacterized protein	CU856539.1	698.172	447.98	328.48	5.06566	14.1832	0	15.4835	56.5578	46.8795	155.802
ENSDARG00000010025	lipolysis stimulated lipoprotein receptor	lsr	1150.41	1060.09	1334.21	1854.03	2106.2	2181.73	6065.68	4091.01	3946.81	2390.53
ENSDARG00000010029	spondin 1a	spon1a	0	0	0	0	0	0	0	32.0494	35.1596	2.00604
ENSDARG00000010031	slingshot homolog 1b (Drosophila)	ssh1b	8.2575	13.2666	36.7548	0	0	0	0	0	1.11618	0
ENSDARG00000010032	CKLF-like MARVEL transmembrane domain containing 7	cmtm7	12.3863	5.24494	8.98847	20.2626	0	2.59729	0	774.842	527.952	814.451
ENSDARG00000010035	endo-beta-N-acetylglucosaminidase	engase	273.874	277.828	251.944	243.152	0	345.44	0	15.0821	63.0641	48.1449
ENSDARG00000010042	dynamin 1a	dnm1a	168.178	80.5252	131.623	0	0	0	131.61	3.77052	53.0185	30.0906
ENSDARG00000010047	sialidase 3, tandem duplicate 2	neu3.2	0	0	0.177989	86.1162	0	0	0	1.88526	18.975	0
ENSDARG00000010051	ubiquitin fusion degradation 1-like	ufd1l	697.759	813.274	666.838	293.808	397.129	306.481	541.924	769.186	671.381	1084.6
ENSDARG00000010052	N-myc downstream regulated family member 3b	ndrg3b	3131.93	4047.7	3124.34	415.384	1340.31	358.426	1002.56	226.231	339.876	375.798
ENSDARG00000010059	inositol-trisphosphate 3-kinase B	itpkb	1858.76	1958.68	1533.29	344.465	248.205	615.558	150.965	1738.21	1592.79	762.294
ENSDARG00000010070	a disintegrin and metalloproteinase domain 9	adam9	134.597	199.925	254.97	45.5909	14.1832	124.67	11.6127	43.361	70.3192	87.597
ENSDARG00000010073	RAB3A interacting protein (rabin3)	rab3ip	801.941	629.238	778.081	192.495	21.2748	496.083	340.638	9.4263	59.1575	105.651
ENSDARG00000010075	patched domain containing 3	PTCHD3 (1 of 3)	0	1.38837	0	0	0	0	0	0	1.11618	0
ENSDARG00000010078	nucleoporin 133	nup133	258.322	127.267	233.433	425.515	70.9158	701.269	0	18.8526	137.29	292.881
ENSDARG00000010083	RNA binding protein, fox-1 homolog (C. elegans) 3	rbfox3	307.867	219.208	255.148	0	0	0	0	82.9514	37.9501	13.3736
ENSDARG00000010085	procollagen-proline, 2-oxoglutarate 4-dioxygenase (proline 4-hydroxylase), alpha polypeptide 2	p4ha2	801.528	653.303	497.926	876.359	978.639	350.635	599.987	458.118	434.751	417.256
ENSDARG00000010096	solute carrier family 1 (high affinity aspartate/glutamate transporter), member 6	slc1a6	0	0	0.711958	0	0	0	0	0	1.11618	0
ENSDARG00000010097	coagulation factor IXa	f9a	76.1067	88.7012	101.721	192.495	226.931	38.9594	340.638	9.4263	83.1553	79.5728
ENSDARG00000010098	pantothenate kinase 1b	pank1b	1029.3	901.513	649.929	288.742	113.465	275.313	270.962	346.888	264.534	303.58
ENSDARG00000010108	bri3 binding protein	bri3bp	388.24	229.235	333.374	151.97	63.8243	64.9323	58.0633	0	7.25516	9.36151
ENSDARG00000010113	NADH dehydrogenase (ubiquinone) 1 beta subcomplex, 8	ndufb8	2370.32	2521.89	1813	4837.7	10516.8	6298.44	11028.2	12631.2	6868.4	6440.05
ENSDARG00000010124	Sp5 transcription factor-like	sp5l	2.202	2.62247	2.22487	0	0	0	0	0	0.558089	0
ENSDARG00000010130	sphingomyelin phosphodiesterase, acid-like 3B	smpdl3b	39.3608	23.7565	30.9702	0	42.5495	0	0	0	13.3941	1.33736
ENSDARG00000010132	dachshund a	dacha	20.0933	90.7066	121.389	20.2626	0	0	0	60.3283	99.898	65.5306
ENSDARG00000010137	LIM-domain binding factor 1a	ldb1a	2256.64	1785.44	2179.93	314.071	205.656	766.201	522.57	277.133	479.957	788.373
ENSDARG00000010144	lipid phosphate phosphatase-related protein type 3a	lppr3a	0.5505	0.617052	10.5904	0	0	0	0	5.65578	6.69707	6.68679
ENSDARG00000010145	torsin family 4, member A	TOR4A (1 of 4)	4.26638	7.55888	7.56455	0	0	0	0	0	17.3008	6.01811
ENSDARG00000010146	carboxypeptidase A2 (pancreatic)	cpa2	130.469	119.708	103.145	209698	517487	366431	547885	3548.06	4058.42	3116.71
ENSDARG00000010149	ATP synthase, H+ transporting, mitochondrial F1 complex, alpha subunit 1, cardiac muscle	atp5a1	5972.51	4332.78	7109.61	19675	18466.5	17872	18754.4	1551.57	2684.41	4466.11
ENSDARG00000010154	V-set and transmembrane domain containing 4a	vstm4a	5.09213	2.77673	2.04688	0	226.931	0	0	0	36.2758	70.88
ENSDARG00000010155	abl-interactor 1a	abi1a	314.749	358.199	200.416	227.955	368.762	137.657	503.215	1659.03	777.976	2507.55
ENSDARG00000010158	neurobeachin b	nbeab	83.9513	69.4183	65.0552	86.1162	468.045	171.421	309.671	514.676	382.849	44.8015
ENSDARG00000010160	ribosomal protein S15a	rps15a	8574.59	8152.8	4787.83	16200	43088.5	14661.7	23596.9	15736.3	13535.9	19247.3
ENSDARG00000010169	myeloid differentiation primary response gene (88)	myd88	523.663	782.73	548.564	86.1162	226.931	166.227	96.7721	1455.42	2409.27	1666.35
ENSDARG00000010181	ArfGAP with SH3 domain, ankyrin repeat and PH domain 2a	asap2a	28.7636	72.3493	27.9443	0	0	41.5567	0	3.77052	27.9045	11.3675
ENSDARG00000010183	von Willebrand factor A domain containing 5A	VWA5A (1 of 5)	44.04	80.5252	182.973	40.5253	21.2748	93.5025	27.0962	5.65578	8.92943	5.34943
ENSDARG00000010186	myosin IIIA	myo3a	13.6249	19.7457	30.7032	0	7.09158	5.19459	7.74177	120.657	89.2943	24.7411
ENSDARG00000010191	tetratricopeptide repeat domain 39C	ttc39c	533.435	593.295	309.346	0	7.09158	64.9323	3.87089	356.314	158.497	224.008
ENSDARG00000010192	paired box gene 3a	pax3a	2.33963	3.39378	0.622963	0	0	0	0	47.1315	24.5559	0
ENSDARG00000010194	eukaryotic translation initiation factor 4Bb	eif4bb	990.763	698.348	1158.98	8079.72	3091.93	7745.13	7261.78	343.117	853.876	955.542
ENSDARG00000010207	MAD, mothers against decapentaplegic homolog 3b (Drosophila)	smad3b	177.536	130.661	215.011	50.6566	70.9158	251.937	750.952	7.54104	56.367	24.7411
ENSDARG00000010231	protein phosphatase, Mg2+/Mn2+ dependent, 1Na (putative)	ppm1na	2.33963	0.771315	0.355979	0	0	0	0	47.1315	29.0206	0
ENSDARG00000010238	RNA binding motif protein 22	rbm22	3.8535	7.25036	5.96265	0	0	0	0	0	0	22.7351
ENSDARG00000010244	ribosomal protein L22-like 1	rpl22l1	3079.77	2155.67	1488.97	3545.96	4162.76	3524.53	2430.92	1055.75	1375.13	1368.79
ENSDARG00000010246	protein arginine methyltransferase 1	prmt1	6503.89	6444.03	5137.4	6904.49	5538.53	8926.9	824.499	22129.2	11829.8	12349.8
ENSDARG00000010248	WD repeat domain 54	wdr54	189.097	232.937	224.089	354.596	42.5495	129.865	23.2253	0	80.9229	76.2294
ENSDARG00000010250	NAD(P)H dehydrogenase, quinone 1	nqo1	125.514	105.362	98.6952	96.2475	0	124.67	301.929	0	157.939	54.163
ENSDARG00000010252	Janus kinase 3 (a protein tyrosine kinase, leukocyte)	jak3	0	0	0	0	0	98.6971	0	0	0	0
ENSDARG00000010255	bridging integrator 2b	bin2b	0	0.154263	0	0	0	103.892	689.018	145.165	122.78	147.109
ENSDARG00000010266	insulin-like growth factor 2 mRNA binding protein 3	igf2bp3	10.1843	15.1178	30.5252	0	0	2.59729	0	2005.92	939.264	187.899
ENSDARG00000010267	dihydropyrimidine dehydrogenase b	dpydb	221.439	163.21	279.621	172.232	7.09158	5.19459	7.74177	33.9347	8.92943	1.33736
ENSDARG00000010270	FEZ family zinc finger 1	fezf1	0	0.154263	0	0	0	0	0	94.263	0.558089	1.33736
ENSDARG00000010276	prostaglandin-endoperoxide synthase 2b	ptgs2b	1.51388	2.931	0.444974	0	7.09158	0	0	601.398	154.033	417.256
ENSDARG00000010279	secretory carrier membrane protein 2	scamp2	1572.5	1688.1	1483.01	2811.44	2907.55	3919.32	5078.6	1528.95	1487.31	2887.36
ENSDARG00000010280	cytoplasmic linker associated protein 1a	clasp1a	452.098	506.445	650.64	192.495	70.9158	215.575	588.375	326.15	396.243	304.249
ENSDARG00000010281	exportin 4	xpo4	555.592	331.82	350.283	704.126	432.587	244.146	0	82.9514	85.9457	235.375
ENSDARG00000010290	syntaxin 12	stx12	902.82	1196.77	1436.11	759.848	957.364	763.604	1741.9	838.941	763.466	991.651
ENSDARG00000010294	fibromodulin b	fmodb	129.23	105.516	97.0933	101.313	177.29	106.489	89.0304	616.48	338.202	125.712
ENSDARG00000010296	potassium voltage-gated channel, subfamily H (eag-related), member 2	KCNH2 (2 of 5)	0.412875	0.154263	0.0889947	0	0	0	0	0	2.79045	0
ENSDARG00000010297	RAB GTPase activating protein 1	RABGAP1	244.973	380.721	358.56	141.838	7.09158	59.7377	588.375	47.1315	72.5516	18.0543
ENSDARG00000010300	TNF receptor-associated factor 3 interacting protein 1	traf3ip1	87.9424	53.375	108.129	30.3939	0	0	0	90.4925	40.7405	9.36151
ENSDARG00000010301	UDP-Gal:betaGlcNAc beta 1,4- galactosyltransferase, polypeptide 6	b4galt6	3107.85	3297.99	2631.57	405.253	85.099	361.024	65.8051	5857.5	3713.53	2809.12
ENSDARG00000010312	ceruloplasmin	cp	0.688125	2.15968	2.66984	0	0	0	1799.96	5.65578	11.1618	5.34943
ENSDARG00000010316	glutaminyl-tRNA synthetase	qars	609.404	460.629	1117.42	2249.15	446.77	2498.6	1203.85	916.236	303.601	1579.42
ENSDARG00000010317	G protein-coupled receptor 183	gpr183	4.26638	18.8201	15.6631	0	0	49.3486	0	0	0.558089	0.668679
ENSDARG00000010318	sushi-repeat-containing protein	srpx	834.558	559.203	583.182	10.1313	0	0	0	0	44.6471	105.651
ENSDARG00000010331	chromosome X open reading frame 57	C5HXorf57	13.4873	24.5278	20.1128	50.6566	0	2.59729	0	30.1642	11.1618	0
ENSDARG00000010332	zgc:56231	zgc:56231	0	0	0	0	0	0	0	1.88526	18.4169	1.33736
ENSDARG00000010347	alkaline ceramidase 1	acer1	0	0	0	0	0	0	0	0	0	0
ENSDARG00000010350	complement component 1, q subcomponent-like 3a	c1ql3a	0	0	0	0	0	0	0	0	6.69707	8.02415
ENSDARG00000010373		CABZ01053600.1	0	0	0	0	0	0	0	0	0	0
ENSDARG00000010376	si:ch211-132g1.5	si:ch211-132g1.5	0	6.01625	17.8879	0	0	0	0	0	1.11618	0
ENSDARG00000010378	chymotrypsin-like	CTRL (1 of 3)	0	1.38837	0	10.1313	0	0	0	0	0	3.3434
ENSDARG00000010381	ring finger protein 2	rnf2	929.382	1167.46	1264.79	1124.58	765.891	1223.33	1401.26	789.924	1111.71	839.861
ENSDARG00000010382	carnitine O-acetyltransferase b	cratb	325.621	326.729	441.147	141.838	7.09158	54.5432	205.157	3.77052	219.329	215.983
ENSDARG00000010384	lysophosphatidic acid receptor 5a	lpar5a	0	0	0	0	0	0	0	0	0	0
ENSDARG00000010385	septin 4a	sept4a	121.661	126.804	131.534	10.1313	0	2.59729	0	0	3.34854	1.33736
ENSDARG00000010400	leucine rich repeat (in FLII) interacting protein 2	lrrfip2	303.739	339.533	423.17	587.616	56.7327	615.558	449.023	207.379	497.816	476.768
ENSDARG00000010407	protein phosphatase 4, regulatory subunit 4	ppp4r4	170.793	259.933	234.59	0	7.09158	0	0	62.2136	11.7199	12.7049
ENSDARG00000010408	immunoglobulin superfamily, member 9b	igsf9b	83.676	120.942	187.957	65.8535	14.1832	10.3892	356.121	544.84	469.911	513.546
ENSDARG00000010411	epsin 1	epn1	614.358	469.268	639.872	1276.55	801.349	958.401	971.592	1231.07	1101.67	1447.02
ENSDARG00000010415	sirtuin 4	sirt4	132.12	142.539	138.476	101.313	0	70.1269	0	50.902	172.45	101.639
ENSDARG00000010420	N-myc downstream regulated gene 1b	ndrg1b	8.2575	17.8945	5.87365	0	0	0	0	0	0	0
ENSDARG00000010423	nephrosin	npsn	0	1.54263	0.177989	526.828	418.403	384.399	205.157	77.2956	32.9273	8.69283
ENSDARG00000010425	scavenger receptor class A, member 5 (putative)	scara5	126.615	107.521	92.1985	0	0	83.1134	0	3.77052	7.25516	0
ENSDARG00000010432	ELL associated factor 2	eaf2	1161.69	832.711	1051.92	901.687	730.433	766.201	642.567	520.332	252.814	723.511
ENSDARG00000010433	Rho GTPase activating protein 44	ARHGAP44 (1 of 2)	171.756	112.92	116.85	151.97	829.715	28.5702	7.74177	5.65578	13.9522	3.3434
ENSDARG00000010434	clusterin	clu	24250.9	26696.3	28717	11473.7	14551.9	5311.46	26504	2228.38	1504.61	2398.55
ENSDARG00000010437	family with sequence similarity 46, member C	fam46c	34874.9	20781.4	16289.5	19224.2	24324.1	12609.9	8376.6	3286.01	3700.69	881.319
ENSDARG00000010442	ring finger protein 11a	rnf11a	165.563	197.302	292.971	222.889	326.213	5.19459	178.061	345.003	500.606	201.941
ENSDARG00000010445	TraB domain containing	trabd	320.804	394.45	304.095	1560.22	595.693	1392.15	785.79	33.9347	75.9001	259.448
ENSDARG00000010454	guanylate cyclase activator 1A	guca1a	4.67925	3.54805	3.82677	0	0	0	0	20.7379	24.5559	6.68679
ENSDARG00000010461	NK2 homeobox 1a	nkx2.1a	0.27525	0	0	0	0	0	0	0	2.23236	0.668679
ENSDARG00000010462	sp9 transcription factor	sp9	0	0	0	0	0	7.79188	0	0	3.90662	1.33736
ENSDARG00000010472	ATPase, Na+/K+ transporting, alpha 2a polypeptide	atp1a2a	5.78025	6.32478	3.91577	5.06566	21.2748	5.19459	0	9.4263	8.37134	3.3434
ENSDARG00000010477	purinergic receptor P2X, ligand-gated ion channel, 3a	p2rx3a	0	0	0	0	0	0	0	0	0.558089	0
ENSDARG00000010478	heat shock protein 90, alpha (cytosolic), class A member 1, tandem duplicate 1	hsp90aa1.1	148.085	86.85	78.4934	30.3939	56.7327	2.59729	0	448.692	682.543	28.0845
ENSDARG00000010481	basic leucine zipper and W2 domains 1a	bzw1a	6046.42	6428.44	5305.33	6727.19	5538.53	12051.4	3913.47	35938.7	3033.77	7817.53
ENSDARG00000010482	proteoglycan 4a	prg4a	5.505	3.23952	1.06794	0	0	0	0	1.88526	0	0
ENSDARG00000010487	SUMO1 activating enzyme subunit 1	sae1	237.678	338.916	143.282	177.298	0	215.575	0	24.5084	103.805	137.079
ENSDARG00000010511	protein regulator of cytokinesis 1a	prc1a	12.6615	3.54805	6.94159	0	0	80.5161	0	0	0	0
ENSDARG00000010514	chemokine (C-X-C motif) receptor 5	CXCR5	1.23863	1.85116	0	0	0	0	0	0	0	0
ENSDARG00000010515	dishevelled segment polarity protein 1	DVL1 (1 of 3)	65.9224	56.306	26.4314	25.3283	113.465	41.5567	15.4835	50.902	34.6015	4.01207
ENSDARG00000010516	ribosomal protein L21	rpl21	7021.36	5794.73	3733.24	20222.1	38131.4	13144.9	24785.3	13636.1	15356.4	23665.2
ENSDARG00000010519	period homolog 3 (Drosophila)	per3	522.975	329.351	320.737	876.359	510.594	314.272	917.4	637.218	450.378	168.507
ENSDARG00000010524	si:ch211-282j22.3	si:ch211-282j22.3	125.376	150.715	148.443	30.3939	7.09158	80.5161	340.638	0	22.3236	48.1449
ENSDARG00000010531	secretory carrier membrane protein 4	scamp4	801.115	743.393	1042.75	1129.64	49.6411	514.264	689.018	488.282	501.722	657.312
ENSDARG00000010541	zgc:92161	zgc:92161	3.71588	3.85657	5.42868	106.379	326.213	270.118	220.64	524.102	1399.69	992.988
ENSDARG00000010553	membrane magnesium transporter 1	mmgt1	1423.59	1516.71	929.728	2071.85	1623.97	1376.57	689.018	767.301	988.934	2846.57
ENSDARG00000010555	pyruvate dehydrogenase (lipoamide) alpha 1b	pdha1b	4.81688	0	1.33492	0	0	0	0	1.88526	0	0
[truncated: 31,739 more rows]
