# Supplementary material for: Transcriptome analysis of pancreatic cells across distant species highlights novel important regulator genes
Source: BMC Biol. 2017 Mar 21;15:21. doi: 10.1186/s12915-017-0362-x (PMC5360028; doi:10.1186/s12915-017-0362-x)
Supplement: Additional file 4: Table S3. — Classification of genes according to their enriched expression in endocrine, acinar, or ductal cells. Expression levels were compared for each gene between endocrine, acinar, and ductal cells (pair-wise comparison with DEseq2). Classification was performed using the cut-off values of fold change > 4 and adjusted P < 0.05. The enrichment is given for each gene as Log2 of fold change and with the adjusted P value. (XLSX 2192 kb) [file 12915_2017_362_MOESM4_ESM.xlsx]

## Sheet: clasificacion_final_exp_filtere
Table S3: Classification of genes according to their enriched expression in endocrine, acinar or ductal cells (Padj-Value < 0.05 and FoldChange>4)
Ensembl Gene ID	Description	Gene Name	Clasification	log2FC_En&Duc	padj_En&Duc	log2FC_En&Ac	padj_En&Ac	log2FC_Duc&Ac	padj_Duc&Ac
ENSDARG00000000069	death associated protein	dap	Acinar	1.0399	0.0475431	5.3401	3.54715e-118	-4.15956	3.97106e-15
ENSDARG00000000161	intersectin 2a	itsn2a	Acinar	1.51339	0.0525888	4.8028	2.91724e-13	-3.15961	0.000311715
ENSDARG00000001057	bystin-like	bysl	Acinar	0.0261458	0.978566	2.87944	2.20533e-06	-2.83624	0.00122998
ENSDARG00000001975	hydroxysteroid 11-beta dehydrogenase 2	hsd11b2	Acinar	2.83489	0.0488897	4.42987	0.000997024	-3.12098	0.00833339
ENSDARG00000002745	L-threonine dehydrogenase	tdh	Acinar	-1.08545	0.00106283	4.08041	2.05213e-14	-5.12431	1.9236e-17
ENSDARG00000003016	eukaryotic translation elongation factor 2b	eef2b	Acinar	0.0210045	0.975405	3.13156	5.5375e-23	-3.13853	1.02598e-10
ENSDARG00000003081	myosin binding protein Hb	mybphb	Acinar	-2.28009	0.108264	6.13018	1.12336e-29	-7.46526	6.48651e-14
ENSDARG00000003795	isocitrate dehydrogenase 2 (NADP+), mitochondrial	IDH2	Acinar	-0.686397	0.227968	2.61441	2.67735e-14	-3.33653	2.03479e-10
ENSDARG00000003854	acyl-CoA synthetase long-chain family member 1b	acsl1b	Acinar	-1.4657	0.0735961	2.4539	0.00436087	-3.84113	5.33065e-05
ENSDARG00000004312	VAMP (vesicle-associated membrane protein)-associated protein A	vapa	Acinar	-3.23142	0.000164921	2.03327	0.000114696	-5.04971	5.52643e-08
ENSDARG00000004665	heat shock protein 5	hspa5	Acinar	-0.442815	0.558545	2.0476	6.51855e-09	-2.37308	0.00215814
ENSDARG00000004880	acyl-CoA synthetase medium-chain family member 3	acsm3	Acinar	6.65139	3.81789e-10	8.5492	3.99417e-17	-2.69652	0.0139927
ENSDARG00000005191	S-adenosylhomocysteine hydrolase	ahcy	Acinar	1.54709	0.000804477	6.49642	8.9521e-74	-4.9815	8.44628e-32
ENSDARG00000005230	signal sequence receptor, beta	ssr2	Acinar	0.279903	0.707292	3.43868	3.39039e-27	-3.16566	2.21781e-08
ENSDARG00000005593	retinoid x receptor, gamma a	rxrga	Acinar	2.0962	0.101553	5.74946	1.75298e-10	-3.34041	0.00257608
ENSDARG00000005675	Sec61 alpha like 2	sec61al2	Acinar	0.305387	0.612854	2.53408	2.53878e-16	-2.25464	5.17474e-05
ENSDARG00000006331	MIF4G domain containing b	mif4gdb	Acinar	-1.33459	0.0897019	2.12493	1.46165e-06	-3.38166	8.66182e-06
ENSDARG00000006497	reticulon 1a	rtn1a	Acinar	-1.09147	0.0049273	3.99555	1.47166e-52	-5.11302	8.63189e-45
ENSDARG00000006598	serum/glucocorticoid regulated kinase 2b	sgk2b	Acinar	1.46927	0.0255748	6.26502	1.10563e-14	-4.87988	1.93439e-08
ENSDARG00000006766	staphylococcal nuclease domain containing 1	snd1	Acinar	-1.38826	0.00518375	2.39449	1.77075e-05	-3.82522	1.96097e-12
ENSDARG00000006840	glycine N-methyltransferase	gnmt	Acinar	4.83866	6.19202e-16	7.10971	7.85876e-39	-2.39717	3.89479e-09
ENSDARG00000007207	canopy 2	cnpy2	Acinar	-1.4964	0.157997	2.68667	9.30167e-07	-3.926	0.000148962
ENSDARG00000007276	elastase 3 like	ela3l	Acinar	5.27834	3.64336e-21	10.8144	9.01615e-74	-5.72218	7.25035e-22
ENSDARG00000007421	formiminotransferase cyclodeaminase	ftcd	Acinar	0.184335	0.924151	6.8357	2.72928e-11	-6.18594	5.12056e-08
ENSDARG00000007534	intelectin 1	itln1	Acinar	2.33039	0.153483	3.76568	0.00947713	-3.13985	0.0457136
ENSDARG00000007682	pancreatic progenitor cell differentiation and proliferation factor a	ppdpfa	Acinar	1.42926	0.00131067	4.62009	8.39374e-08	-3.32553	0.00052541
ENSDARG00000008035	zgc:113516	zgc:113516	Acinar	-2.15453	0.0216429	4.9512	5.359e-11	-6.57519	4.2945e-11
ENSDARG00000009021	cholinergic receptor, nicotinic, alpha polypeptide 1	chrna1	Acinar	-0.643332	0.635	3.84472	0.000444306	-4.36917	0.000282676
ENSDARG00000009153	phospholipase A2, group IB (pancreas)	pla2g1b	Acinar	7.16124	8.93051e-71	11.3551	6.40746e-99	-4.42191	7.95955e-14
ENSDARG00000009443	zgc:92137	zgc:92137	Acinar	4.90055	6.55931e-07	8.29073	2.18239e-18	-3.78247	0.000245849
ENSDARG00000009470	HNF1 homeobox a	hnf1a	Acinar	0.0768452	0.916018	2.68589	7.80189e-17	-2.51657	0.000116173
ENSDARG00000009727	twinfilin, actin-binding protein, homolog 2b (Drosophila)	twf2b	Acinar	-0.299278	NA	8.11038	3.87086e-18	-7.48388	1.09668e-11
ENSDARG00000009830	high density lipoprotein-binding protein a	hdlbpa	Acinar	-0.0383647	0.952702	2.34375	0.000897714	-2.4405	0.00161746
ENSDARG00000010146	carboxypeptidase A2 (pancreatic)	cpa2	Acinar	4.86711	2.10183e-75	11.419	8.30876e-170	-6.60917	2.37731e-38
ENSDARG00000010194	eukaryotic translation initiation factor 4Bb	eif4bb	Acinar	-0.36786	0.596446	2.66651	1.96065e-08	-3.04436	4.32245e-06
ENSDARG00000010423	nephrosin	npsn	Acinar	4.94456	1.78064e-05	7.9388	2.53065e-18	-2.99662	0.000611388
ENSDARG00000010878	cyclin-dependent kinase inhibitor 1C	cdkn1c	Acinar	3.56069	0.0234835	5.26266	6.74926e-05	-4.39938	0.00143086
ENSDARG00000011390	natriuretic peptide receptor B/guanylate cyclase B (atrionatriuretic peptide receptor B)	NPR2	Acinar	1.30205	0.389457	7.41007	6.7454e-14	-6.37017	2.91343e-12
ENSDARG00000011473	calcitonin receptor-like a	calcrla	Acinar	-0.716223	0.370221	2.75481	2.63055e-07	-3.36112	8.46728e-06
ENSDARG00000011571	calcitonin receptor-like b	calcrlb	Acinar	0.973916	0.525308	5.19177	1.3706e-06	-4.4908	9.56713e-06
ENSDARG00000012044	polymerase (RNA) III (DNA directed) polypeptide G like a	polr3gla	Acinar	0.133875	0.925407	3.61142	2.44071e-08	-3.19707	0.00372363
ENSDARG00000012381	heat shock cognate 70	hsc70	Acinar	-0.460785	0.66328	2.92912	0.00661468	-3.21278	0.00660902
ENSDARG00000012539	deoxyribonuclease I	dnase1	Acinar	6.44055	4.62505e-19	10.2279	2.7936e-40	-4.30395	2.25249e-10
ENSDARG00000013409	bone morphogenetic protein 2a	bmp2a	Acinar	-0.749096	0.602706	5.82323	9.65078e-11	-6.6946	5.51195e-14
ENSDARG00000013430	betaine-homocysteine methyltransferase	bhmt	Acinar	3.75101	2.20417e-08	10.0909	1.45473e-38	-6.74202	9.37542e-19
ENSDARG00000013522	phosphoenolpyruvate carboxykinase 1 (soluble)	pck1	Acinar	-0.223184	0.807314	3.97322	0.000421744	-4.08924	0.000636347
ENSDARG00000013721	glucose-6-phosphatase a, catalytic, tandem duplicate 2	g6pca.2	Acinar	2.05399	0.00895198	5.20615	5.91194e-10	-3.34755	8.36789e-05
ENSDARG00000013749	zgc:92113	zgc:92113	Acinar	2.15345	0.000666274	5.66235	6.25791e-35	-3.45635	8.9249e-07
ENSDARG00000013763	ribosome binding protein 1 homolog a (dog)	rrbp1a	Acinar	-0.67366	0.172842	3.81217	1.71942e-18	-4.52536	1.50823e-20
ENSDARG00000013855	solute carrier family 12 (sodium/chloride transporters), member 3	slc12a3	Acinar	1.95163	0.220257	8.60497	2.65829e-30	-5.68912	3.26716e-10
ENSDARG00000013856	amylase, alpha 2A; pancreatic	amy2a	Acinar	6.00681	7.71367e-21	10.247	4.21372e-58	-4.46273	4.34296e-12
ENSDARG00000014106	cofilin 2 (muscle)	cfl2	Acinar	-0.561971	0.405892	2.14866	0.0148872	-2.68124	0.00650447
ENSDARG00000014165	signal sequence receptor, gamma	ssr3	Acinar	-0.0693575	0.927914	2.83452	1.86789e-08	-2.93945	8.00724e-06
ENSDARG00000014402	structural maintenance of chromosomes 1B	smc1b	Acinar	0.491585	NA	3.78273	0.00907521	-4.43344	0.00215814
ENSDARG00000014479	pancreas specific transcription factor, 1a	ptf1a	Acinar	4.25358	0.00234204	10.7643	4.02061e-33	-5.50824	4.95782e-07
ENSDARG00000014572	choline phosphotransferase 1	chpt1	Acinar	0.262543	0.686597	3.2877	2.24631e-09	-3.0537	1.77866e-05
ENSDARG00000014587	solute carrier family 38, member 5b	slc38a5b	Acinar	3.12615	1.47902e-09	5.16269	3.40949e-62	-2.02337	0.000167156
ENSDARG00000014794	ubiquinol-cytochrome c reductase core protein IIa	uqcrc2a	Acinar	-1.03355	0.0440587	3.34969	2.32447e-16	-4.37733	1.90462e-14
ENSDARG00000015337	catechol-O-methyltransferase a	comta	Acinar	2.64753	0.00158744	8.20447	4.33107e-97	-5.13591	1.27269e-13
ENSDARG00000015626	peptidoglycan recognition protein 6	pglyrp6	Acinar	5.457	3.98001e-07	9.00407	3.18352e-20	-4.48727	1.93021e-09
ENSDARG00000015627	regulator of G-protein signalling 6	rgs6	Acinar	-0.180433	0.880543	4.02223	4.63809e-13	-3.73514	0.000314462
ENSDARG00000015676	NMD3 homolog (S. cerevisiae)	nmd3	Acinar	-3.65791	0.00017095	2.11901	0.000124441	-5.53326	1.61007e-08
ENSDARG00000015869	solute carrier family 22 (organic cation/carnitine transporter), member 16	SLC22A16	Acinar	3.81911	2.95542e-06	6.30903	1.67817e-19	-2.39724	0.0111343
ENSDARG00000016056	zgc:113060	zgc:113060	Acinar	-2.13051	0.0450916	2.64864	1.63795e-07	-4.34851	3.30686e-05
ENSDARG00000016448	vitellogenin 3, phosvitinless	vtg3	Acinar	1.11182	NA	3.20216	0.0336589	-3.44501	0.0258889
ENSDARG00000016454	estrogen receptor 2a	esr2a	Acinar	0.130668	0.853987	3.75868	7.80173e-18	-3.55996	5.38617e-09
ENSDARG00000016687	acyl-Coenzyme A dehydrogenase, very long chain	acadvl	Acinar	-0.641763	0.214666	2.05242	0.00445177	-2.67341	0.000847304
ENSDARG00000016825	vitellogenin 6	vtg6	Acinar	1.38319	0.292176	6.1326	9.42263e-07	-5.87534	6.33204e-06
ENSDARG00000017240	Tnf receptor-associated factor 5	traf5	Acinar	0.491585	NA	10.1348	5.78449e-29	-7.17923	1.68922e-13
ENSDARG00000017314	chymotrypsin-like elastase family, member 1	CELA1 (1 of 7)	Acinar	4.76267	6.00142e-19	10.6327	2.0561e-80	-6.07967	9.37435e-31
ENSDARG00000017422	adipocyte plasma membrane associated protein	apmap	Acinar	-0.0784076	0.911083	3.28089	5.16086e-07	-3.32072	1.90493e-05
ENSDARG00000017490	carboxyl ester lipase, tandem duplicate 1	cel.1	Acinar	4.29094	2.75717e-08	10.0585	2.53953e-45	-6.28442	2.57896e-50
ENSDARG00000017821	GATA-binding protein 5	gata5	Acinar	1.14566	0.513142	6.84311	6.353e-09	-7.61547	2.91132e-20
ENSDARG00000017842	synovial apoptosis inhibitor 1, synoviolin	syvn1	Acinar	-1.67738	0.000236096	2.11799	8.28924e-09	-3.79411	1.53172e-13
ENSDARG00000018263	protein disulfide isomerase family A, member 2	pdia2	Acinar	4.76303	1.20616e-11	10.2832	1.50772e-70	-5.66151	1.02236e-33
ENSDARG00000018266	MTHFD1 methylenetetrahydrofolate dehydrogenase (NADP+ dependent) 1a	mthfd1a	Acinar	0.775209	0.198803	5.29358	7.94678e-39	-4.52779	1.16717e-19
ENSDARG00000018351	4-hydroxyphenylpyruvate dioxygenase a	hpda	Acinar	-0.197053	NA	7.66888	3.85511e-12	-6.8965	7.98362e-09
ENSDARG00000018478	alanine-glyoxylate aminotransferase b	agxtb	Acinar	4.37228	1.29589e-05	10.0601	5.479e-46	-5.24231	1.75474e-08
ENSDARG00000018944	4-hydroxy-2-oxoglutarate aldolase 1	hoga1	Acinar	2.21469	3.48955e-07	5.55549	1.03821e-38	-3.39855	1.54872e-13
ENSDARG00000019081	dihydrodiol dehydrogenase (dimeric)	DHDH (1 of 2)	Acinar	0.380503	0.534234	3.51555	8.94683e-17	-3.15913	6.41617e-08
ENSDARG00000019137	translocating chain-associating membrane protein 1	tram1	Acinar	0.383586	0.422321	3.51938	4.10615e-21	-3.17682	2.96516e-12
ENSDARG00000019444	signal sequence receptor, delta	ssr4	Acinar	0.0680807	0.889902	2.13832	4.43618e-13	-2.12204	8.48019e-08
ENSDARG00000020046	aryl hydrocarbon receptor 1a	ahr1a	Acinar	6.406	4.07862e-07	4.852	0.000338491	-3.01434	0.0268156
ENSDARG00000020364	fructose-1,6-bisphosphatase 1b	fbp1b	Acinar	5.62084	1.14232e-09	9.2784	2.25653e-31	-3.91663	9.52704e-10
ENSDARG00000020746	growth factor independent 1aa	gfi1aa	Acinar	4.89792	2.07182e-06	9.82665	2.34915e-32	-5.11394	2.12544e-10
ENSDARG00000020785	laminin, alpha 4	lama4	Acinar	-1.91038	0.0765972	4.15716	3.84511e-05	-5.43686	5.40457e-06
ENSDARG00000021154	proline dehydrogenase (oxidase) 2	PRODH2	Acinar	3.11242	0.00305099	8.51198	5.99603e-50	-4.45961	2.87429e-05
ENSDARG00000021339	carboxypeptidase A5	cpa5	Acinar	4.7685	8.07372e-11	10.6371	8.91471e-59	-6.12669	7.12639e-30
ENSDARG00000021383	N-acetylated alpha-linked acidic dipeptidase 2	naalad2	Acinar	2.7896	0.0119874	7.00854	1.03355e-15	-4.47731	1.45794e-08
ENSDARG00000021555	Parkinson disease (autosomal recessive, juvenile) 2, parkin	park2	Acinar	-3.45893	2.90793e-09	2.19165	0.00353764	-5.37974	1.13328e-09
ENSDARG00000021573	solute carrier family 16, member 7 (monocarboxylic acid transporter 2)	slc16a7	Acinar	3.99947	0.00318502	5.24774	3.483e-05	-2.84549	3.89402e-05
ENSDARG00000021702	programmed cell death 4a	pdcd4a	Acinar	0.122272	0.783932	2.21014	1.48161e-13	-2.07896	4.05677e-05
ENSDARG00000022372	kininogen 1	kng1	Acinar	0.101868	0.851925	2.74247	3.90447e-12	-2.68796	1.67431e-07
ENSDARG00000022795	golgi transport 1Ba	golt1ba	Acinar	-0.650149	0.119042	3.1948	6.03205e-37	-3.83398	1.06824e-21
ENSDARG00000023151	uncoupling protein 1	ucp1	Acinar	0.906854	0.592416	3.42483	0.0165289	-2.98026	0.0430448
ENSDARG00000023290	fatty acid binding protein 3, muscle and heart	fabp3	Acinar	-0.241931	0.627595	2.23646	6.5709e-06	-2.4931	3.91964e-05
ENSDARG00000023712	monoamine oxidase	mao	Acinar	-0.0241987	0.974186	2.17303	0.0219445	-2.27659	0.0174789
ENSDARG00000023768	major facilitator superfamily domain containing 4a	mfsd4a	Acinar	2.45083	0.0115441	8.58083	1.7033e-32	-5.99848	1.16795e-13
ENSDARG00000024160	hydroxyacid oxidase (glycolate oxidase) 1	hao1	Acinar	2.06144	0.212636	8.81921	5.36902e-17	-5.09092	4.84698e-05
ENSDARG00000024503	six-cysteine containing astacin protease 3	c6ast3	Acinar	5.65681	2.75903e-13	9.84254	6.71814e-45	-4.36644	3.46142e-11
ENSDARG00000024602	acyl-CoA binding domain containing 3	ACBD3	Acinar	-0.32754	0.710354	2.79335	4.22316e-08	-3.06134	0.000174514
ENSDARG00000025094	ER degradation enhancer, mannosidase alpha-like 1	edem1	Acinar	1.06033	0.0140914	3.27396	5.56293e-30	-2.17341	8.61528e-05
ENSDARG00000025436	methionine sulfoxide reductase B1a	msrb1a	Acinar	0.398642	0.52254	3.31166	4.96095e-13	-2.92487	5.15017e-06
ENSDARG00000025703	dimethylglycine dehydrogenase	dmgdh	Acinar	1.5121	0.357681	6.29661	1.48323e-07	-6.05378	1.20748e-08
ENSDARG00000025859	lipase maturation factor 2b	lmf2b	Acinar	-0.0134708	0.989302	5.71462	1.3235e-59	-5.55114	3.87145e-17
ENSDARG00000025953	ras homolog gene family, member Q	rhoq	Acinar	0.646852	0.227416	2.66361	0.000470842	-2.06684	0.023547
ENSDARG00000026039	cytochrome P450, family 1, subfamily A	cyp1a	Acinar	6.50446	6.54934e-32	8.64842	5.94186e-96	-2.05876	0.0015644
ENSDARG00000026070	CD82 antigen, b	cd82b	Acinar	-0.404222	0.430098	2.71815	4.46779e-07	-3.09058	5.96516e-06
ENSDARG00000026218	solute carrier family 1 (glial high affinity glutamate transporter), member 3a	slc1a3a	Acinar	1.94441	5.89408e-05	6.23886	7.04989e-50	-4.31965	4.90358e-16
ENSDARG00000026491	laminin, beta 1a	lamb1a	Acinar	-0.100912	0.908595	2.6694	5.54314e-07	-2.70552	0.000161583
ENSDARG00000026764	alpha-2-HS-glycoprotein	ahsg	Acinar	-0.86809	0.397164	7.81654	2.9386e-58	-8.45401	4.34112e-35
ENSDARG00000026797	v-akt murine thymoma viral oncogene homolog 2, like	akt2l	Acinar	-1.84165	0.011287	2.47058	9.40491e-10	-4.21967	6.59747e-09
ENSDARG00000027515	ribosomal RNA processing 1 homolog (S. cerevisiae)	rrp1	Acinar	-1.71547	3.45223e-05	2.02602	0.000123667	-3.69082	1.05801e-08
ENSDARG00000028087	aldehyde dehydrogenase 2, tandem duplicate 2	aldh2.2	Acinar	1.22948	0.0778386	3.29272	2.0598e-11	-2.07924	0.00816032
ENSDARG00000028367	sulfotransferase family 2, cytosolic sulfotransferase 3	sult2st3	Acinar	-1.76865	0.195848	3.35588	3.92162e-06	-4.14013	0.00170413
ENSDARG00000028476	ring finger protein 170	rnf170	Acinar	-0.637864	0.286643	2.20229	0.00269948	-2.84334	0.000808026
ENSDARG00000028804	ankyrin repeat domain 9	ankrd9	Acinar	-2.06302	0.000346087	2.76013	1.61636e-09	-4.5969	3.20933e-10
ENSDARG00000029230	purine nucleoside phosphorylase 4b	pnp4b	Acinar	1.81145	0.00426668	5.79705	2.17328e-41	-3.9701	4.10566e-15
ENSDARG00000029822	carboxyl ester lipase, tandem duplicate 2	cel.2	Acinar	4.29314	1.77012e-09	10.6994	6.80462e-53	-6.87091	5.25189e-38
ENSDARG00000029936	growth hormone regulated TBC protein 1a	grtp1a	Acinar	-0.644831	0.610498	2.28903	0.000671162	-2.66711	0.0242129
ENSDARG00000030104	SH3-domain binding protein 4	sh3bp4	Acinar	2.14196	0.0187029	4.76578	5.63075e-09	-2.66944	0.0102918
ENSDARG00000030108	SEC22 vesicle trafficking protein homolog B (S. cerevisiae), a	sec22ba	Acinar	0.58537	0.377571	2.57102	1.2065e-13	-2.01176	0.00112911
ENSDARG00000030237	progesterone receptor membrane component 2	pgrmc2	Acinar	-0.181844	0.699338	2.34306	1.41072e-07	-2.5172	2.43747e-05
ENSDARG00000030905	Cbp/p300-interacting transactivator, with Glu/Asp-rich carboxy-terminal domain, 2	cited2	Acinar	-0.466771	0.665764	4.87072	5.66129e-09	-5.09698	9.91136e-07
ENSDARG00000030915	carboxypeptidase A1 (pancreatic)	cpa1	Acinar	5.00535	5.3736e-15	10.3078	3.4921e-60	-5.49009	2.76312e-19
ENSDARG00000030949	signal recognition particle receptor, B subunit	srprb	Acinar	-0.135304	0.854945	2.56698	2.52303e-14	-2.72427	5.96516e-06
ENSDARG00000031228	podocalyxin-like	podxl	Acinar	-0.658399	0.293999	6.13725	1.80409e-48	-6.72861	1.32977e-34
ENSDARG00000031240	kinase D-interacting substrate of 220a	kidins220a	Acinar	0.194624	0.70341	2.85678	0.00474749	-2.67833	0.0144579
ENSDARG00000031387	ceramide synthase 4a	cers4a	Acinar	-2.56506	0.00254651	2.43765	0.0051318	-4.74258	4.23881e-06
ENSDARG00000031709	myeloid/lymphoid or mixed-lineage leukemia (trithorax homolog, Drosophila); translocated to, 1	MLLT1 (1 of 2)	Acinar	-0.261586	0.760604	2.27325	1.71177e-07	-2.52363	0.00118376
ENSDARG00000031768	RAR-related orphan receptor A, paralog a	roraa	Acinar	1.45544	0.0877222	4.29333	5.43577e-29	-2.51041	0.00624593
ENSDARG00000032098	complement component 8, gamma polypeptide	c8g	Acinar	0.716801	0.661141	6.92828	4.31062e-18	-4.41615	0.00106434
ENSDARG00000032617	fibroblast growth factor receptor-like 1a	fgfrl1a	Acinar	-3.30014	5.12752e-05	3.98535	1.00841e-09	-7.2461	3.17206e-22
ENSDARG00000033227	leukocyte cell-derived chemotaxin 2 like	lect2l	Acinar	-0.298852	0.875596	4.36027	0.00122478	-4.44446	0.00162977
ENSDARG00000033489	ubiquitin-conjugating enzyme E2, J1	ube2j1	Acinar	-1.24889	0.0115468	2.33268	2.38936e-09	-3.5478	1.42253e-09
ENSDARG00000033713	receptor-interacting serine-threonine kinase 2	ripk2	Acinar	0.396081	0.545617	2.68353	1.76168e-09	-2.21495	0.00331382
ENSDARG00000033871	Der1-like domain family, member 3	derl3	Acinar	-1.99472	0.00351165	3.97257	4.16732e-11	-6.05657	3.31107e-26
ENSDARG00000035095	one-eyed pinhead	oep	Acinar	0.491585	NA	9.13291	5.11084e-18	-6.85334	1.7491e-09
ENSDARG00000035185	frizzled homolog 9a	fzd9a	Acinar	0.970042	0.585063	6.1511	7.94845e-09	-4.64397	0.000139045
ENSDARG00000035427	surfeit 6	surf6	Acinar	-0.148163	0.739544	2.10454	3.2276e-06	-2.23565	0.000304683
ENSDARG00000035569	cytochrome P450, family 1, subfamily D, polypeptide 1	cyp1d1	Acinar	2.71022	0.0437755	8.73443	4.65497e-31	-4.9143	1.35872e-05
ENSDARG00000035709	luteinizing hormone, beta polypeptide	lhb	Acinar	3.19288	0.000226341	6.01421	1.44588e-08	-3.42298	0.00369969
ENSDARG00000036074	CCAAT/enhancer binding protein (C/EBP), alpha	cebpa	Acinar	0.605696	0.314986	7.14122	1.06401e-26	-6.61861	9.64128e-23
ENSDARG00000036239	glycine amidinotransferase (L-arginine:glycine amidinotransferase)	gatm	Acinar	5.54683	1.04884e-11	7.65666	9.34718e-12	-4.12932	0.000399739
ENSDARG00000036359	MYC induced nuclear antigen-like	minal	Acinar	-0.368253	0.677492	3.21744	3.18347e-06	-3.55179	6.54079e-05
ENSDARG00000036433	endoplasmic reticulum protein 27	ERP27	Acinar	5.54158	9.3967e-25	11.024	4.5319e-80	-5.72348	4.99741e-26
ENSDARG00000036764	HCLS1 associated protein X-1	hax1	Acinar	0.0222261	0.966317	2.24456	1.75379e-55	-2.23801	1.10761e-07
ENSDARG00000036893	coagulation factor XIII, A1 polypeptide b	f13a1b	Acinar	2.96151	0.000132638	10.216	6.83559e-81	-6.85904	9.49382e-19
ENSDARG00000037000	FK506 binding protein 11	fkbp11	Acinar	0.440278	0.459268	5.19879	8.48289e-52	-4.62379	4.02909e-15
ENSDARG00000037121	methionine adenosyltransferase II, alpha b	mat2ab	Acinar	-0.840528	0.179636	4.02301	3.53664e-14	-4.81089	6.18942e-14
ENSDARG00000037178	zic family member 2 (odd-paired homolog, Drosophila) b	zic2b	Acinar	2.67716	0.0162431	7.08315	1.70994e-12	-4.4036	0.000334957
ENSDARG00000037307	glucosamine-6-phosphate deaminase 1	gnpda1	Acinar	2.47312	9.08036e-07	5.42031	5.55653e-14	-3.11433	0.000148327
ENSDARG00000037748	solute carrier family 43, member 1b	slc43a1b	Acinar	2.24778	0.00570462	8.64475	2.213e-187	-5.78412	5.28804e-14
ENSDARG00000037832	kelch domain containing 3	klhdc3	Acinar	-2.67226	0.0126272	2.09468	0.000100063	-4.47852	3.30148e-05
ENSDARG00000037836	insulin-like growth factor binding protein, acid labile subunit	IGFALS	Acinar	1.73595	0.0123202	4.63665	1.18084e-11	-2.78542	0.00324046
ENSDARG00000038207	aldehyde dehydrogenase 4 family, member A1	aldh4a1	Acinar	-0.246796	0.737924	3.52412	2.19344e-13	-3.78696	8.83818e-11
ENSDARG00000038439	fatty acid binding protein 10a, liver basic	fabp10a	Acinar	4.15797	0.0038911	3.8733	0.00715987	-3.83079	0.00833889
ENSDARG00000038500	centrosomal protein 41	cep41	Acinar	2.21288	0.00119846	7.25816	5.69434e-44	-4.93132	3.85399e-12
ENSDARG00000038533	ST3 beta-galactoside alpha-2,3-sialyltransferase 1, like 2	st3gal1l2	Acinar	4.96068	9.59512e-05	10.6499	3.77835e-49	-4.38337	5.00938e-05
ENSDARG00000038643	aminolevulinate, delta-, synthetase 2	alas2	Acinar	6.85257	2.7891e-08	9.62474	1.42362e-23	-3.13769	0.000264211
ENSDARG00000038667	FGGY carbohydrate kinase domain containing	fggy	Acinar	-0.763205	0.0759678	2.19224	0.00138374	-2.9523	8.39769e-05
ENSDARG00000039130	cyclin-dependent kinase inhibitor 3	cdkn3	Acinar	0.444438	0.564103	3.45902	5.37703e-09	-2.8755	0.000830442
ENSDARG00000039381	cholesterol 25-hydroxylase like 1, tandem duplicate 1	ch25hl1.1	Acinar	2.11219	0.19621	9.93994	8.37702e-23	-5.50256	4.15152e-06
ENSDARG00000039393	si:ch211-240l19.5	si:ch211-240l19.5	Acinar	6.19774	1.09554e-29	10.8966	1.87538e-68	-4.94586	8.24436e-15
ENSDARG00000039605	methionine adenosyltransferase I, alpha	mat1a	Acinar	3.72051	1.08068e-07	10.3352	2.4433e-62	-7.00723	4.67736e-82
ENSDARG00000039714	pleckstrin homology-like domain, family A, member 1	phlda1	Acinar	-2.81249	2.96162e-05	2.35506	0.000694191	-5.06742	3.50234e-10
ENSDARG00000039730	zgc:112160	zgc:112160	Acinar	5.23788	8.42676e-17	10.5893	2.46623e-68	-5.57901	1.42388e-26
ENSDARG00000040282	zgc:92590	zgc:92590	Acinar	6.81296	3.22767e-37	10.9142	6.4578e-115	-4.04118	4.1688e-09
ENSDARG00000040505	Yip1 interacting factor homolog B (S. cerevisiae)	yif1b	Acinar	-0.505683	0.695191	2.39844	2.94591e-05	-2.66545	0.0257383
ENSDARG00000040518	signal sequence receptor, alpha	ssr1	Acinar	-3.21929	0.00049821	3.4608	1.60023e-35	-6.42858	3.54419e-14
ENSDARG00000040553	transmembrane protein 97	tmem97	Acinar	1.51609	0.0599135	3.56202	6.4598e-13	-2.01385	0.0171203
ENSDARG00000040610	Uncharacterized protein	CU571169.1	Acinar	4.92027	0.000717456	11.2318	4.18188e-33	-5.72915	2.16942e-08
ENSDARG00000041068	glutamic-oxaloacetic transaminase 2a, mitochondrial (aspartate aminotransferase 2)	got2a	Acinar	-0.295055	0.69751	2.04367	0.0127911	-2.35599	0.0151684
ENSDARG00000041110	DnaJ (Hsp40) homolog, subfamily C, member 3	dnajc3	Acinar	-1.28786	0.000108317	2.72143	2.40431e-17	-4.01267	8.87689e-22
ENSDARG00000041220	finTRIM family, member 53	ftr53	Acinar	0.305613	0.590813	2.63257	7.28062e-13	-2.37209	4.14706e-06
ENSDARG00000041317	RAN GTPase activating protein 1a	rangap1a	Acinar	-0.241445	0.670759	2.00729	2.463e-05	-2.29707	7.68245e-05
ENSDARG00000041391	transmembrane emp24-like trafficking protein 10 (yeast)	tmed10	Acinar	-0.282858	0.623289	2.04685	7.24151e-21	-2.34852	2.52325e-06
ENSDARG00000041430	bone morphogenetic protein 2b	bmp2b	Acinar	-2.21295	0.0957689	3.08313	0.000792891	-4.16931	0.0022538
ENSDARG00000041546	glycophorin C (Gerbich blood group)	gypc	Acinar	2.35149	0.102376	4.49588	0.000895573	-3.435	0.0156293
ENSDARG00000041607	eukaryotic translation initiation factor 4E binding protein 3, like	eif4ebp3l	Acinar	4.2537	4.3672e-12	6.06014	2.04757e-13	-2.0712	0.0463743
ENSDARG00000041616	UDP-GlcNAc:betaGal beta-1,3-N-acetylglucosaminyltransferase 9	b3gnt9	Acinar	-5.69446	8.10844e-06	3.66775	7.52289e-10	-8.83918	5.01019e-19
ENSDARG00000041703	ribosome binding protein 1 homolog b (dog)	rrbp1b	Acinar	-4.53634	2.06652e-21	2.03541	0.000136992	-6.35564	1.06824e-21
ENSDARG00000041723	zgc:55461	zgc:55461	Acinar	-2.03227	0.0329087	3.53099	0.00966634	-4.41107	0.0016504
ENSDARG00000041787	connexin 32.3	cx32.3	Acinar	4.40575	1.50889e-07	9.6971	1.21844e-46	-5.31297	1.95413e-12
ENSDARG00000041797	connexin 28.9	cx28.9	Acinar	5.67107	2.20265e-08	10.1158	6.94916e-50	-3.84131	5.09841e-05
ENSDARG00000041873	short chain dehydrogenase/reductase family 16C, member 5	SDR16C5	Acinar	-4.77101	1.4784e-05	2.90972	0.0102003	-5.92866	2.52114e-06
ENSDARG00000041884	zgc:77147	zgc:77147	Acinar	-1.20576	0.0203111	2.62219	2.28683e-08	-3.84022	1.34388e-10
ENSDARG00000042520	UTP14, U3 small nucleolar ribonucleoprotein, homolog A (yeast)	UTP14A	Acinar	-0.533568	0.2938	2.01216	0.000914332	-2.57156	6.18258e-05
ENSDARG00000042837	ATPase, Na+/K+ transporting, beta 3b polypeptide	atp1b3b	Acinar	1.20257	0.385427	4.58416	3.35131e-06	-3.26269	0.00456618
ENSDARG00000042839	DPH6 homolog (S. cerevisiae)	dph6	Acinar	0.333924	0.377964	4.01726	7.94799e-07	-3.73612	2.55025e-05
ENSDARG00000042840	echinoderm microtubule associated protein like 1	eml1	Acinar	-1.74061	0.0205315	2.31224	0.000824305	-4.07441	1.41523e-07
ENSDARG00000042993	trypsin	try	Acinar	5.23904	3.42261e-16	10.8188	4.5319e-80	-5.52591	3.66806e-16
ENSDARG00000043168	chymotrypsin-like elastase family, member 1	CELA1 (2 of 7)	Acinar	2.16252	0.0186555	6.34486	1.44578e-07	-5.16982	6.219e-05
ENSDARG00000043171	chymotrypsin-like elastase family, member 1	CELA1 (3 of 7)	Acinar	6.02492	3.24369e-14	12.1076	1.71498e-72	-6.11868	1.02121e-17
ENSDARG00000043173	chymotrypsin-like elastase family, member 1	CELA1 (4 of 7)	Acinar	5.72164	4.76319e-32	10.8059	8.29205e-96	-5.24902	3.2575e-24
ENSDARG00000043175	chymotrypsin-like elastase family, member 1	CELA1 (5 of 7)	Acinar	5.55404	1.90472e-15	11.2662	1.79401e-54	-6.19278	3.99026e-22
ENSDARG00000043279	aquaporin 12	aqp12	Acinar	3.28529	2.32857e-05	8.46307	7.85876e-39	-5.37592	3.76112e-21
ENSDARG00000043328	FIP1 like 1a (S. cerevisiae)	fip1l1a	Acinar	-3.8898	1.35063e-05	2.45599	9.80368e-08	-5.96159	2.66094e-11
ENSDARG00000043457	glyceraldehyde-3-phosphate dehydrogenase	gapdh	Acinar	8.38908	5.30208e-46	10.7112	3.55324e-88	-2.45029	9.38317e-06
ENSDARG00000043722	carboxypeptidase A4	cpa4	Acinar	3.91234	2.3954e-07	10.1367	1.0208e-45	-6.62921	1.50849e-31
ENSDARG00000044203	sulfatase modifying factor 1	sumf1	Acinar	-0.263364	0.726536	2.13226	3.79948e-06	-2.32401	0.00140347
ENSDARG00000044204	endonuclease, polyU-specific	endou	Acinar	6.0903	1.1358e-15	10.7478	9.14075e-47	-5.09923	9.95996e-16
ENSDARG00000044445	retinal G protein coupled receptor b	rgrb	Acinar	2.319	0.000160798	4.99801	4.10583e-27	-2.6887	3.94819e-05
ENSDARG00000044685	nuclear receptor subfamily 0, group B, member 2a	nr0b2a	Acinar	4.36447	3.8727e-06	8.78534	5.99002e-46	-3.9805	3.95034e-06
ENSDARG00000045074	ADP-ribosylation factor-like 4D	arl4d	Acinar	0.198432	0.534438	2.28303	0.00031394	-2.12131	0.00418652
ENSDARG00000045092	CDK5 regulatory subunit associated protein 3	cdk5rap3	Acinar	-0.583651	0.192501	2.05318	1.2055e-07	-2.67041	5.19366e-08
ENSDARG00000045230	cytochrome c oxidase subunit VIb polypeptide 1	cox6b1	Acinar	4.86082	2.2347e-24	7.81812	1.71899e-121	-2.93535	3.39801e-08
ENSDARG00000045306	solute carrier family 51, alpha subunit	slc51a	Acinar	7.62078	1.47987e-09	9.93187	1.76763e-22	-2.47929	0.0484482
ENSDARG00000045442	carboxypeptidase B1 (tissue)	cpb1	Acinar	4.86786	5.21114e-13	10.3496	1.52666e-54	-5.75229	8.70382e-22
ENSDARG00000045568	branched chain aminotransferase 1, cytosolic	bcat1	Acinar	-1.76701	0.0109492	3.31305	2.25417e-10	-4.85215	3.41107e-10
ENSDARG00000045574	lymphoid-restricted membrane protein	lrmp	Acinar	1.61263	0.0121112	7.30181	5.20035e-32	-5.80843	1.05426e-20
ENSDARG00000045601	cation/H+ exchanger protein 1	cax1	Acinar	1.15207	0.301108	4.46445	9.10971e-06	-3.58017	0.00015031
ENSDARG00000045634	leiomodin 2 (cardiac) a	lmod2a	Acinar	NA	NA	10.1184	3.69565e-26	-7.80055	6.73878e-13
ENSDARG00000045776	CCHC-type zinc finger, nucleic acid binding protein a	cnbpa	Acinar	-0.154144	0.670759	2.09296	4.4622e-09	-2.25124	1.32307e-05
ENSDARG00000045834	si:dkey-14d8.7	si:dkey-14d8.7	Acinar	2.95907	2.57968e-12	7.55261	1.60546e-27	-4.79856	1.65148e-10
ENSDARG00000045835	si:dkey-14d8.6	si:dkey-14d8.6	Acinar	4.35658	6.07538e-07	7.62835	2.57118e-19	-3.43247	0.00120475
ENSDARG00000051783	ribosomal protein, large, P0	rplp0	Acinar	-0.306868	0.613507	2.3309	2.42743e-06	-2.67041	2.16914e-05
ENSDARG00000051857	testis derived transcript (3 LIM domains)	tes	Acinar	-0.260449	0.84598	2.635	2.60906e-25	-2.59622	0.0240558
ENSDARG00000052046	SEC16 homolog B (S. cerevisiae)	SEC16B	Acinar	-3.61865	0.000218694	2.74767	2.1027e-08	-6.18997	5.34526e-12
ENSDARG00000052089	Uncharacterized protein	CR352260.1	Acinar	0.713595	0.627112	8.16894	3.36157e-22	-7.49165	1.62193e-18
ENSDARG00000052091	recombination signal binding protein for immunoglobulin kappa J region b	rbpjb	Acinar	-0.503402	0.406331	2.44155	0.00125391	-2.89731	0.00110745
ENSDARG00000052099	alanine-glyoxylate aminotransferase a	agxta	Acinar	5.54439	2.06139e-25	7.97384	6.59726e-64	-2.51524	3.27334e-10
ENSDARG00000052405	p21 protein (Cdc42/Rac)-activated kinase 6b	pak6b	Acinar	-0.541759	0.386083	3.21407	2.12971e-06	-3.60926	2.25748e-05
ENSDARG00000052575	ADP-ribosylation factor-like 13A	arl13a	Acinar	1.22112	0.390281	7.17293	2.79086e-31	-4.71016	6.18258e-05
ENSDARG00000052578	six-cysteine containing astacin protease 4	c6ast4	Acinar	5.37211	5.14512e-11	10.106	2.53271e-48	-4.61568	3.20464e-08
ENSDARG00000052644	carbonic anhydrase Xa	ca10a	Acinar	-0.858318	NA	5.67448	2.9917e-06	-8.39044	4.78496e-16
ENSDARG00000052712	succinate-CoA ligase, GDP-forming, alpha subunit	suclg1	Acinar	0.16184	0.77727	2.56936	2.09041e-19	-2.43431	1.9831e-06
ENSDARG00000052792	nothepsin	nots	Acinar	1.04442	0.427288	4.10807	0.00149311	-3.21242	0.0233095
ENSDARG00000053087	methylenetetrahydrofolate reductase (NAD(P)H)	mthfr	Acinar	-0.804911	0.223532	3.17183	0.0056453	-3.86218	0.0011068
ENSDARG00000053201	zgc:172323	zgc:172323	Acinar	4.50584	0.00271703	6.07797	1.44569e-06	-3.0379	0.0428616
ENSDARG00000053225	guanine nucleotide binding protein-like 2 (nucleolar)	gnl2	Acinar	0.153181	0.784263	2.21523	6.21145e-06	-2.11178	0.000485129
ENSDARG00000053483	zgc:113054	zgc:113054	Acinar	2.89112	0.0183268	4.54662	0.000134185	-2.31784	0.0199938
ENSDARG00000053485	aldehyde dehydrogenase 6 family, member A1	aldh6a1	Acinar	1.28589	0.00657701	3.55736	2.71717e-44	-2.29952	2.73126e-07
ENSDARG00000053500	cystathionine-beta-synthase a	cbsa	Acinar	3.44794	8.02592e-08	7.26524	2.12635e-37	-3.80423	1.58209e-07
ENSDARG00000053973	fetuin B	fetub	Acinar	1.7147	0.309265	3.83244	0.00792586	-4.65311	0.000853208
ENSDARG00000054218	glycolipid transfer protein domain containing 2	GLTPD2 (1 of 2)	Acinar	-1.7885	0.0476476	2.4806	1.05435e-11	-4.03169	2.30883e-06
ENSDARG00000054771	growth hormone receptor a	ghra	Acinar	0.44818	0.588631	2.48647	0.00019344	-2.03503	0.00803338
ENSDARG00000054916	eukaryotic translation initiation factor 4E binding protein 3	eif4ebp3	Acinar	6.45983	1.6092e-50	8.71458	1.15052e-34	-2.63908	0.00278555
ENSDARG00000055185	transmembrane 4 L six family member 5	tm4sf5	Acinar	2.20011	0.00962506	5.26712	1.0392e-13	-3.07337	7.8831e-05
ENSDARG00000055591	pipecolic acid oxidase	pipox	Acinar	3.87715	0.00123492	5.97376	7.91723e-08	-2.54506	0.0380788
ENSDARG00000055809	vitellogenin 2	vtg2	Acinar	0.849113	NA	4.50783	0.00111163	-4.93453	0.000437758
ENSDARG00000056307	zinc finger protein 706	znf706	Acinar	1.07741	0.0156402	3.13419	4.14146e-17	-2.10078	7.68245e-05
ENSDARG00000056572	neurensin 2	NRSN2	Acinar	-0.725426	0.313379	2.16079	0.000134428	-2.78916	0.000334725
ENSDARG00000056627	chemokine (C-X-C motif) ligand 14	cxcl14	Acinar	-1.91282	4.57797e-06	3.05831	4.03131e-11	-4.91722	6.08349e-19
ENSDARG00000056723	forkhead-associated (FHA) phosphopeptide binding domain 1	FHAD1 (1 of 2)	Acinar	4.32624	0.00420047	12.2085	8.66071e-49	-6.43251	1.07544e-12
ENSDARG00000056744	elastase 2	ela2	Acinar	6.08409	1.69306e-17	10.5284	6.06878e-50	-4.66312	1.89929e-10
ENSDARG00000056765	elastase 2 like	ela2l	Acinar	6.0615	3.32801e-23	10.3348	3.58216e-95	-4.22389	1.98396e-13
ENSDARG00000056835	layilin b	laynb	Acinar	-0.593943	0.642816	3.62291	1.88174e-06	-3.97734	0.000130429
ENSDARG00000057098	5-hydroxytryptamine (serotonin) receptor 1A b	htr1ab	Acinar	NA	NA	11.3701	5.75123e-34	-9.08162	2.57941e-18
ENSDARG00000057378	family with sequence similarity 213, member Aa	fam213aa	Acinar	-0.623882	0.418657	3.82633	4.58759e-24	-4.35215	1.48555e-10
ENSDARG00000057593	Uncharacterized protein	CABZ01101954.1	Acinar	3.33046	0.0163181	8.44657	1.28821e-20	-4.66211	4.38116e-06
ENSDARG00000058005	homogentisate 1,2-dioxygenase	hgd	Acinar	1.43801	0.16838	7.57227	3.96602e-35	-5.60865	2.0459e-09
ENSDARG00000058102	sarcosine dehydrogenase	sardh	Acinar	-2.21128	2.37197e-05	2.8198	2.21093e-09	-5.03038	8.20428e-18
ENSDARG00000058285	carnitine palmitoyltransferase 1B (muscle)	cpt1b	Acinar	0.395418	0.682468	3.77733	0.000224568	-3.22692	0.00745283
ENSDARG00000059052	solute carrier family 25 (mitochondrial carnitine/acylcarnitine carrier), member 29	SLC25A29 (2 of 2)	Acinar	0.221677	NA	9.92671	2.53106e-28	-8.32068	1.23587e-15
ENSDARG00000059259	poly(A) binding protein, cytoplasmic 4 (inducible form)	pabpc4	Acinar	0.354765	0.789543	4.69778	1.43166e-14	-3.79315	0.000972605
ENSDARG00000059348	relaxin/insulin-like family peptide receptor 3.3b	rxfp3.3b	Acinar	-3.99577	9.27851e-05	2.28329	0.00113021	-5.92612	1.04517e-08
ENSDARG00000059349	homer homolog 2 (Drosophila)	HOMER2	Acinar	-1.2751	0.20493	2.38229	2.88445e-13	-3.42941	0.000447929
ENSDARG00000059367	microfibrillar-associated protein 2	mfap2	Acinar	-1.86407	0.0824369	2.46412	0.000265276	-3.95668	0.000355325
ENSDARG00000059386	DTW domain containing 1	dtwd1	Acinar	-0.974055	0.137699	2.3591	0.00273442	-3.33287	4.73372e-05
ENSDARG00000059841	exosome component 1	exosc1	Acinar	-3.0559	9.03381e-06	2.21534	1.51012e-06	-5.19973	2.20486e-13
ENSDARG00000060036	aminoacyl tRNA synthetase complex-interacting multifunctional protein 1	aimp1	Acinar	-0.431789	0.508488	2.16198	8.70328e-17	-2.61623	6.04046e-06
ENSDARG00000060319	sodium channel, voltage-gated, type IV, beta b	scn4bb	Acinar	-1.24395	0.353895	2.39176	8.48418e-05	-3.09054	0.0174475
ENSDARG00000060350	apolipoprotein D	APOD (3 of 3)	Acinar	7.5593	3.84504e-11	10.2617	8.5192e-28	-2.73443	0.00738242
ENSDARG00000060397	hedgehog interacting protein	hhip	Acinar	2.21806	0.130152	6.50385	1.06445e-08	-5.51713	2.12815e-12
ENSDARG00000060456	N-myc (and STAT) interactor	NMI	Acinar	0.710534	0.0495283	2.65502	0.00121322	-2.01912	0.0300577
ENSDARG00000060707	peroxisomal biogenesis factor 11 alpha	pex11a	Acinar	-4.60699	6.67467e-05	2.70731	0.00715317	-6.15678	2.43046e-07
ENSDARG00000060875	phosphodiesterase 1A, calmodulin-dependent	pde1a	Acinar	2.16941	0.100442	4.61156	0.0006811	-4.4424	0.000801129
ENSDARG00000061117	ArfGAP with GTPase domain, ankyrin repeat and PH domain 2	agap2	Acinar	-5.13918	0.000135715	2.7257	0.0373522	-5.36702	7.2615e-05
ENSDARG00000061169	La ribonucleoprotein domain family, member 1B	larp1b	Acinar	0.547504	0.242204	3.45502	1.80644e-33	-2.89672	3.44815e-11
ENSDARG00000061186	integrin alpha 4	itga4	Acinar	-0.544185	0.738956	5.92971	9.8459e-10	-6.42897	2.5771e-10
ENSDARG00000061256	family with sequence similarity 195, member A	FAM195A	Acinar	0.32567	0.724295	3.72218	2.06439e-12	-3.25648	0.00016681
ENSDARG00000061890	ATPase type 13A2	atp13a2	Acinar	-0.60545	0.425253	2.27048	0.000652689	-2.89334	0.000522074
ENSDARG00000062699	Na+/K+ transporting ATPase interacting 4	nkain4	Acinar	-1.22788	0.418173	5.52021	2.52695e-28	-5.05662	6.7658e-05
ENSDARG00000062757	zgc:158403	zgc:158403	Acinar	-1.12943	0.0219612	2.41941	1.0181e-07	-3.55796	2.79648e-12
ENSDARG00000063626	DEAD (Asp-Glu-Ala-Asp) box polypeptide 21	ddx21	Acinar	0.237791	0.746633	3.53842	7.21526e-08	-3.27804	6.219e-05
ENSDARG00000063899	NADH dehydrogenase 2, mitochondrial	mt-nd2	Acinar	0.793118	0.0844405	2.75051	4.29027e-24	-2.00348	2.17437e-06
ENSDARG00000063910	ATP synthase 8, mitochondrial	mt-atp8	Acinar	-0.00511607	0.99449	2.24045	3.52421e-05	-2.22945	0.000790742
ENSDARG00000063916	NADH dehydrogenase 4L, mitochondrial	mt-nd4l	Acinar	-0.426129	0.581843	2.72583	1.69874e-16	-3.1059	4.80068e-06
ENSDARG00000063917	NADH dehydrogenase 4, mitochondrial	mt-nd4	Acinar	0.820841	0.0319845	2.78992	2.31234e-14	-2.01704	3.72903e-05
ENSDARG00000063921	NADH dehydrogenase 5, mitochondrial	mt-nd5	Acinar	0.30878	0.510249	2.5352	1.50211e-12	-2.27969	2.25968e-07
ENSDARG00000063924	cytochrome b, mitochondrial	mt-cyb	Acinar	0.614354	0.0428484	2.60118	1.97414e-08	-2.01816	0.000673184
ENSDARG00000067729	AT rich interactive domain 3C (BRIGHT-like)	ARID3C	Acinar	-0.705801	0.684719	4.8162	1.31523e-05	-5.46438	2.40754e-06
ENSDARG00000067829	peroxisome proliferator-activated receptor gamma, coactivator 1 alpha	ppargc1a	Acinar	2.05188	0.0683747	5.18335	1.26514e-10	-2.80682	0.0117879
ENSDARG00000067969	spermatogenesis associated, serine-rich 2	SPATS2 (1 of 2)	Acinar	-6.00958	4.90908e-09	2.01065	0.0472065	-6.65469	9.45908e-09
ENSDARG00000067976	androgen receptor	ar	Acinar	-2.40446	0.014472	2.0162	0.0393301	-4.11501	0.000247845
ENSDARG00000068478	glutathione peroxidase 4a	gpx4a	Acinar	-0.16284	0.779562	2.11417	0.0129799	-2.31951	0.0115961
ENSDARG00000068572	solute carrier family 16 (monocarboxylic acid transporters), member 1	slc16a1	Acinar	-1.10816	0.0101286	2.97659	1.8062e-09	-4.04623	9.95389e-12
ENSDARG00000068680	chymotrypsin-like	ctrl	Acinar	5.9352	1.143e-30	11.3119	5.7797e-142	-5.40963	1.56464e-32
ENSDARG00000068724	serine hydroxymethyltransferase 2 (mitochondrial)	shmt2	Acinar	-0.0305242	0.966848	3.69377	2.70659e-21	-3.74025	4.6595e-12
ENSDARG00000068738	cytochrome c oxidase subunit Vb 2	cox5b2	Acinar	3.54668	1.70431e-10	7.49943	1.96875e-43	-4.05334	1.34507e-11
ENSDARG00000068784	chromosome 10 open reading frame 54	C13H10orf54	Acinar	0.78372	0.63149	3.49014	0.0167234	-3.75476	0.00954922
ENSDARG00000068855	coiled-coil domain containing 176	CCDC176 (2 of 2)	Acinar	-1.80199	0.0445691	3.1971	4.16354e-05	-4.62184	9.01318e-06
ENSDARG00000068910	nitric oxide synthase 1 (neuronal)	nos1	Acinar	5.32816	3.4017e-06	9.8998	8.4992e-35	-4.10818	1.27279e-05
ENSDARG00000069013	peroxiredoxin 4	prdx4	Acinar	-1.00389	0.00610465	2.19248	2.29498e-07	-3.20285	3.72601e-10
ENSDARG00000069043	hydroxysteroid (11-beta) dehydrogenase 1-like	HSD11B1L (1 of 2)	Acinar	0.77274	NA	9.96623	8.48754e-43	-7.78849	2.64564e-17
ENSDARG00000069464	cytochrome c oxidase subunit VIIa polypeptide 1 (muscle)	cox7a1	Acinar	1.73181	0.00181812	4.08777	1.39922e-09	-2.47373	0.00171773
ENSDARG00000069543	galactose-1-phosphate uridylyltransferase	galt	Acinar	1.06935	0.0153217	3.56021	1.06402e-06	-2.5364	0.00301207
ENSDARG00000069843	potassium channel tetramerisation domain containing 12.1	kctd12.1	Acinar	0.303893	0.55065	3.34353	1.49823e-30	-2.99707	1.20748e-08
ENSDARG00000069909	HtrA serine peptidase 2	HTRA2 (4 of 31)	Acinar	0.308252	0.437196	2.68391	5.11916e-08	-2.41176	0.00012129
ENSDARG00000069977	chromosome 12 open reading frame 10	C11H12orf10	Acinar	-2.01996	0.00592376	2.09195	9.50104e-05	-4.02188	4.58819e-07
ENSDARG00000070140	retinol saturase (all-trans-retinol 13,14-reductase)	RETSAT (2 of 2)	Acinar	1.09246	0.437224	5.05331	2.35999e-14	-3.07112	0.0177709
ENSDARG00000070212	zgc:158463	zgc:158463	Acinar	-1.55067	0.1449	4.84169	5.01917e-08	-5.87102	1.05552e-07
ENSDARG00000070395	citrate synthase	cs	Acinar	0.213711	0.530195	2.29844	0.000357425	-2.12981	0.00427703
ENSDARG00000070743	transmembrane protein 45A	TMEM45A	Acinar	-1.11255	0.400311	3.83443	3.82759e-13	-4.12427	0.000710883
ENSDARG00000070830	zgc:136858	zgc:136858	Acinar	8.84434	7.85856e-15	10.7095	1.76554e-29	-2.24993	0.0300119
ENSDARG00000070844	guanidinoacetate N-methyltransferase	gamt	Acinar	3.12895	1.18439e-06	8.49107	5.98112e-57	-5.24693	1.31666e-12
ENSDARG00000070866	transmembrane protein 11	tmem11	Acinar	0.261663	0.684349	2.63807	1.07132e-18	-2.40813	1.17235e-05
ENSDARG00000071083	si:dkeyp-34c12.1	si:dkeyp-34c12.1	Acinar	6.67223	1.53351e-07	13.2496	1.74356e-62	-4.92489	8.07386e-06
ENSDARG00000071139	zgc:64065	zgc:64065	Acinar	3.53504	1.20211e-05	5.9818	1.51294e-21	-2.24071	0.0213742
ENSDARG00000071426	leucine rich repeat containing 59	lrrc59	Acinar	0.2147	0.810638	2.41485	2.23828e-05	-2.23873	0.00424414
ENSDARG00000071491	negative regulator of reactive oxygen species	nrros	Acinar	-0.085167	NA	3.15174	0.0366321	-4.63178	0.000918488
ENSDARG00000071555	zgc:153675	zgc:153675	Acinar	-1.90794	6.32287e-05	2.66367	1.25453e-09	-4.60953	3.14022e-25
ENSDARG00000071601	parvalbumin 9	pvalb9	Acinar	0.0240611	0.974736	3.37029	2.49035e-05	-3.38613	0.000119766
ENSDARG00000071636	Uncharacterized protein	BX511034.2	Acinar	-1.16809	0.187064	3.15159	0.0030539	-3.97181	0.00138374
ENSDARG00000073742	si:ch73-103b2.3	si:ch73-103b2.3	Acinar	5.18597	7.09907e-26	10.8561	7.55533e-95	-5.82172	7.03583e-29
ENSDARG00000073813	selenocysteine lyase	scly	Acinar	-0.165721	0.833597	2.05179	0.000894235	-2.32146	9.138e-06
ENSDARG00000073872	tyrosylprotein sulfotransferase 1	tpst1	Acinar	0.198808	0.791912	4.25126	3.26245e-17	-4.04734	1.56533e-09
ENSDARG00000073930	tryptophanyl-tRNA synthetase	WARS	Acinar	-2.31851	2.25447e-07	2.83409	1.14512e-06	-5.05416	6.73878e-13
ENSDARG00000073971	plasminogen receptor, C-terminal lysine transmembrane protein	plgrkt	Acinar	-0.307319	0.69738	4.29842	1.25341e-10	-4.5826	1.21675e-08
ENSDARG00000073998	myosin phosphatase Rho interacting protein	MPRIP (2 of 4)	Acinar	1.5408	0.186874	5.60819	5.30162e-09	-3.84699	0.00128529
ENSDARG00000074117	cholecystokinin B receptor	CCKBR (1 of 2)	Acinar	6.2012	2.65298e-06	11.7142	9.02305e-37	-5.75446	2.44461e-09
ENSDARG00000074148	recombination signal binding protein for immunoglobulin kappa J region-like	rbpjl	Acinar	3.86972	0.0124431	12.9546	6.31503e-56	-7.52649	6.85614e-17
ENSDARG00000074301	cystathionase (cystathionine gamma-lyase)	cth	Acinar	3.00744	1.28232e-06	6.51987	1.33636e-22	-3.64312	1.39295e-06
ENSDARG00000074337	core-binding factor, runt domain, alpha subunit 2; translocated to, 2	cbfa2t2	Acinar	-5.09195	1.18209e-11	2.64723	2.93444e-14	-7.3246	9.97465e-20
ENSDARG00000074361	glycerophosphodiester phosphodiesterase domain containing 4	GDPD4 (1 of 3)	Acinar	-3.79909	0.00150111	4.67014	5.88773e-10	-7.39735	3.93236e-12
ENSDARG00000074362	zgc:165582	zgc:165582	Acinar	-3.62062	0.000692917	3.56636	2.43504e-26	-6.41897	5.45544e-10
ENSDARG00000074547	si:ch211-240l19.8	si:ch211-240l19.8	Acinar	6.11156	6.87589e-23	10.6528	1.07394e-53	-4.74317	1.4123e-09
ENSDARG00000074603	transducin (beta)-like 2	tbl2	Acinar	-0.824359	0.349927	2.02656	6.73166e-06	-2.80739	0.000949647
ENSDARG00000074613	si:ch211-240l19.6	si:ch211-240l19.6	Acinar	5.79228	2.32378e-15	10.2503	3.91833e-43	-4.84576	3.69998e-13
ENSDARG00000074697	neural proliferation, differentiation and control, 1	npdc1	Acinar	-1.2168	0.0616403	3.84941	6.209e-34	-5.02864	2.42384e-17
ENSDARG00000075132	fumarate hydratase	fh	Acinar	-0.823506	0.135619	2.4034	2.62972e-07	-3.248	1.01177e-07
ENSDARG00000075159	antigen p97 (melanoma associated) identified by monoclonal antibodies 133.2 and 96.5	mfi2	Acinar	-1.11437	0.0258666	2.68171	7.88178e-17	-3.8529	8.40958e-20
ENSDARG00000075346	transmembrane protein 129	tmem129	Acinar	0.00528078	0.993912	2.15586	0.00536285	-2.11554	0.0203118
ENSDARG00000075426	Uncharacterized protein	CU639413.2	Acinar	1.31165	0.206883	3.57127	0.006398	-2.74582	0.0444528
ENSDARG00000075444	cell growth regulator with EF-hand domain 1	CGREF1	Acinar	-1.08491	0.0468935	4.16495	1.10266e-55	-5.08147	2.39634e-18
ENSDARG00000075480	si:dkey-63d15.12	si:dkey-63d15.12	Acinar	3.2042	0.0347215	7.96092	2.6254e-14	-3.91822	0.00210489
ENSDARG00000075690	DDRGK domain containing 1	ddrgk1	Acinar	-0.184439	0.785548	2.90444	5.17552e-06	-3.0946	0.000101519
ENSDARG00000075707	nidogen 2a (osteonidogen)	nid2a	Acinar	0.20999	0.913865	6.34556	2.64053e-09	-6.18399	1.45794e-08
ENSDARG00000075757	grass carp reovirus (GCRV)-induced gene 2e	gig2e	Acinar	3.50672	2.07198e-06	5.64629	7.9176e-21	-2.15946	0.00020535
ENSDARG00000075930	ADAM metallopeptidase with thrombospondin type 1 motif, 22	adamts22	Acinar	-1.82056	0.00566049	4.50423	1.82405e-08	-6.18201	2.68644e-13
ENSDARG00000075958	si:dkey-266f7.9	si:dkey-266f7.9	Acinar	8.15207	6.96183e-20	11.7052	4.31591e-62	-3.59385	3.5792e-10
ENSDARG00000076092	solute carrier family 31 (copper transporters), member 2	slc31a2	Acinar	0.850041	0.0452398	5.82906	6.44482e-52	-4.8919	2.62846e-18
ENSDARG00000076211	Uncharacterized protein	CR846080.3	Acinar	2.26459	0.165712	4.57126	0.000907145	-3.17162	0.040994
ENSDARG00000076223	stress-associated endoplasmic reticulum protein 1	SERP1	Acinar	3.30026	4.45592e-20	5.26333	9.74782e-33	-2.02507	0.00100336
ENSDARG00000076250	RAS and EF-hand domain containing	rasef	Acinar	3.24699	0.0128404	6.87273	1.96832e-10	-4.51945	3.12402e-10
ENSDARG00000076313	si:ch211-240l19.7	si:ch211-240l19.7	Acinar	5.67312	2.32378e-15	10.0246	7.2978e-51	-4.506	5.57316e-12
ENSDARG00000076534	si:ch211-14a17.10	si:ch211-14a17.10	Acinar	-0.150383	0.907306	3.17223	0.0259357	-3.08087	0.0436239
ENSDARG00000076568	Sec61 beta subunit	sec61b	Acinar	0.106057	0.852293	2.62319	2.6181e-09	-2.55706	1.67431e-07
ENSDARG00000076727	si:ch211-247i17.1	si:ch211-247i17.1	Acinar	0.814537	0.331668	3.52482	0.000609302	-2.76118	0.0167547
ENSDARG00000076768	RALBP1 associated Eps domain containing 2	REPS2	Acinar	-0.6911	0.0485193	3.52322	1.26956e-14	-4.1919	2.00865e-14
ENSDARG00000076773	leucine rich repeat containing 58a	lrrc58a	Acinar	-2.48841	2.72981e-06	2.19799	8.34491e-13	-4.70607	3.41551e-23
ENSDARG00000076821	myomesin 1	MYOM1 (2 of 2)	Acinar	0.349286	0.853345	4.81782	0.000280489	-6.50333	2.68223e-10
ENSDARG00000076848	lectin, galactoside-binding, soluble, 3 binding protein	LGALS3BP (3 of 3)	Acinar	6.50566	5.3686e-07	5.92304	3.19336e-06	-2.80332	0.0428974
ENSDARG00000076892	NME/NM23 nucleoside diphosphate kinase 2b, tandem duplicate 2	nme2b.2	Acinar	0.074631	0.92038	2.12881	0.00117678	-2.10881	0.00591475
ENSDARG00000076896	chromosome 10 open reading frame 67	C2H10orf67	Acinar	3.17583	0.0468618	10.7215	2.80525e-32	-6.48876	2.22377e-13
ENSDARG00000077044	ADP-ribosylation factor-like 6 interacting protein 5a	arl6ip5a	Acinar	-0.826959	0.538225	2.86681	1.92548e-05	-3.12705	0.0152719
ENSDARG00000077058	chymotrypsin-like elastase family, member 1	CELA1 (6 of 7)	Acinar	7.25839	4.5462e-30	11.3837	5.1874e-75	-4.3218	9.08799e-11
ENSDARG00000077067	DEAD (Asp-Glu-Ala-Asp) box polypeptide 47	ddx47	Acinar	-0.588703	0.65705	2.14825	2.01515e-09	-2.48533	0.0398693
ENSDARG00000077301	myeloid leukemia factor 1	mlf1	Acinar	-2.68662	0.0185557	2.74584	0.00240236	-4.63601	0.000174863
ENSDARG00000077306	cutC copper transporter homolog (E. coli)	cutc	Acinar	-0.04411	0.944337	2.00541	2.83777e-06	-2.08477	0.000629937
ENSDARG00000077505	retinol binding protein 4, plasma	rbp4	Acinar	4.5573	7.14229e-06	5.85039	1.76174e-06	-3.19976	0.00658898
ENSDARG00000077704	zgc:165582	zgc:165582	Acinar	0.0814798	0.852339	3.28487	2.13141e-58	-3.2068	1.53955e-16
ENSDARG00000077880	Uncharacterized protein	BX005356.2	Acinar	5.85638	2.79696e-09	10.0314	9.01908e-29	-5.03622	7.68138e-19
ENSDARG00000078196	glycerophosphodiester phosphodiesterase domain containing 4a	gdpd4a	Acinar	-5.83149	2.10869e-06	4.47862	1.66102e-13	-8.86296	1.04902e-17
ENSDARG00000078318	tropomodulin 1	tmod1	Acinar	-0.763023	0.301189	3.01205	1.44193e-06	-3.60545	3.02544e-05
ENSDARG00000078324	PR domain containing 16	prdm16	Acinar	3.69999	9.13547e-10	5.46503	4.90651e-08	-2.35944	0.048555
ENSDARG00000078425	ornithine aminotransferase	oat	Acinar	-6.04525	1.04805e-17	2.27316	1.15751e-05	-7.90374	1.05426e-20
ENSDARG00000078429	vitellogenin 4	vtg4	Acinar	0.810651	0.528259	6.22033	6.56325e-07	-6.60716	1.67431e-07
ENSDARG00000078495	polymeric immunoglobulin receptor	pigr	Acinar	4.30938	0.00135766	6.18345	4.26242e-07	-3.62884	0.000837473
ENSDARG00000078515	sushi domain containing 2	SUSD2	Acinar	-2.34824	0.0454601	4.04538	0.000108097	-5.15975	6.64494e-05
ENSDARG00000078882	solute carrier family 22, member 31	SLC22A31	Acinar	0.229195	0.802274	2.44327	8.3478e-06	-2.23658	0.00818842
ENSDARG00000078902	regulating synaptic membrane exocytosis 1b	rims1b	Acinar	-4.57901	4.96692e-12	2.14245	0.00179938	-6.3684	9.22223e-13
ENSDARG00000078964	extended synaptotagmin-like protein 2	ESYT2 (2 of 3)	Acinar	-2.5867	0.0272374	3.13672	0.0144353	-3.89997	0.00800884
ENSDARG00000079154	Uncharacterized protein	CR846080.4	Acinar	NA	NA	5.13265	0.000114929	-4.98333	0.000332064
ENSDARG00000079274	zgc:66382	zgc:66382	Acinar	5.19783	1.2073e-18	10.6015	8.24692e-62	-5.70948	1.10787e-22
ENSDARG00000079370	UTP18 small subunit (SSU) processome component homolog (yeast)	utp18	Acinar	-0.751094	0.363245	2.02126	0.0136967	-2.7225	0.00813276
ENSDARG00000079377	Rho guanine nucleotide exchange factor (GEF) 38	ARHGEF38	Acinar	5.83413	1.19611e-08	9.14778	4.11658e-32	-3.18129	0.000265041
ENSDARG00000079926	synaptotagmin XV	syt15	Acinar	0.948774	0.0664307	4.64173	2.23264e-31	-3.72917	2.39214e-13
ENSDARG00000080010	alcohol dehydrogenase 5	adh5	Acinar	0.774728	0.257058	3.13124	3.16779e-15	-2.35537	0.000534927
ENSDARG00000081270	RNA, 7SK small nuclear	rn7sk	Acinar	-0.149573	0.880503	2.24542	0.0227748	-2.46403	0.0195193
ENSDARG00000086067	beta-site APP-cleaving enzyme 2	BACE2 (2 of 2)	Acinar	6.66531	3.32589e-12	9.07979	3.29714e-29	-2.6966	2.1892e-05
ENSDARG00000086076	zgc:165555	zgc:165555	Acinar	2.69207	0.000148502	5.1663	2.8181e-20	-2.52425	7.97176e-05
ENSDARG00000086202	Uncharacterized protein	CABZ01089974.1	Acinar	0.0514964	0.916018	2.22091	0.000222074	-2.17996	0.00427789
ENSDARG00000086254	HERV-H LTR-associating 2	HHLA2 (3 of 4)	Acinar	6.06762	3.4975e-09	9.74612	4.32758e-26	-4.18565	2.7576e-05
ENSDARG00000086335	Uncharacterized protein	CABZ01040054.1	Acinar	3.98204	0.000381443	7.84671	2.27081e-25	-3.48117	0.0010201
ENSDARG00000086481	monoacylglycerol O-acyltransferase 3a	mogat3a	Acinar	-0.282858	0.824849	2.71427	0.0043071	-2.79016	0.0288666
ENSDARG00000086688	olfactomedin 4	OLFM4 (4 of 8)	Acinar	4.1811	0.00162191	4.62708	0.000724089	-3.80038	0.00447095
ENSDARG00000086761	widely interspaced zinc finger motifs	WIZ	Acinar	-0.222863	0.747174	2.22026	0.044191	-2.37679	0.0443909
ENSDARG00000086805	coiled-coil domain containing 129	ccdc129	Acinar	5.34871	0.000190297	11.3305	3.91433e-34	-4.49989	0.000138561
ENSDARG00000086821	pyrroline-5-carboxylate reductase 1b	pycr1b	Acinar	-4.47242	1.75507e-11	2.82208	9.92464e-08	-7.2509	1.00502e-28
ENSDARG00000086849	si:dkey-187k19.2	si:dkey-187k19.2	Acinar	-0.346677	0.721901	2.83295	1.35682e-10	-2.9521	0.000965144
ENSDARG00000086851	Uncharacterized protein	CR762484.2	Acinar	0.456287	0.728667	4.31148	3.83296e-10	-3.47679	0.000793871
ENSDARG00000086885	zgc:154055	zgc:154055	Acinar	0.421727	0.586935	3.03341	6.12496e-10	-2.49853	0.00145138
ENSDARG00000087216	NADH dehydrogenase (ubiquinone) complex I, assembly factor 3	ndufaf3	Acinar	-1.35955	0.21432	2.18545	0.00709097	-3.385	0.00279589
ENSDARG00000087263	signal sequence receptor, gamma	ssr3	Acinar	-0.412694	0.540098	2.55919	5.46341e-11	-3.02527	6.64852e-09
ENSDARG00000087277	selenoprotein J	selj	Acinar	0.3674	0.455553	2.95285	3.83737e-16	-2.62572	1.69133e-07
ENSDARG00000087853	Metazoan signal recognition particle RNA	Metazoa_SRP	Acinar	2.55272	0.0934279	3.67398	0.0117195	-3.29989	0.0310412
ENSDARG00000087854	anoctamin 9a	ano9a	Acinar	0.707933	0.580571	3.86733	1.22741e-08	-2.98701	0.00212055
ENSDARG00000087873	si:ch211-170n20.3	si:ch211-170n20.3	Acinar	3.36725	0.0181809	5.47899	1.97776e-05	-4.767	1.22371e-09
ENSDARG00000088079	transmembrane emp24 protein transport domain containing 6	TMED6	Acinar	4.74036	1.16851e-09	11.4555	1.54547e-87	-6.56334	9.95414e-24
ENSDARG00000088272	signal recognition particle 14	srp14	Acinar	-0.283686	0.645088	2.03212	1.1047e-06	-2.37494	9.21228e-06
ENSDARG00000088436	Uncharacterized protein	CT956064.3	Acinar	-3.006	0.00241167	2.62963	6.48151e-12	-5.45369	2.19775e-09
ENSDARG00000088491	Uncharacterized protein	CABZ01103847.1	Acinar	-4.37869	9.83918e-05	4.94251	1.24905e-29	-8.42938	3.7438e-19
ENSDARG00000088679	Uncharacterized protein	CABZ01034702.1	Acinar	3.01602	0.0270359	9.68118	1.3131e-44	-5.99686	5.51195e-14
ENSDARG00000088881	si:dkeyp-69b9.3	si:dkeyp-69b9.3	Acinar	-1.33445	0.280104	2.95094	0.0143271	-3.56602	0.00980019
ENSDARG00000088951	Uncharacterized protein	AL935186.6	Acinar	-1.1602	0.431257	3.20219	0.0202826	-3.72107	0.0103141
ENSDARG00000088979	cordon-bleu WH2 repeat protein-like 1	COBLL1 (1 of 2)	Acinar	-0.837021	0.527255	5.65654	1.89154e-13	-6.59249	1.99193e-17
ENSDARG00000088985	splA/ryanodine receptor domain and SOCS box containing 2	SPSB2	Acinar	1.60834	0.341686	7.41835	1.49766e-12	-4.12791	0.0013399
ENSDARG00000089086	musculoskeletal, embryonic nuclear protein 1 (mustn1), mRNA	MUSTN1	Acinar	6.01435	1.20134e-09	10.188	2.00505e-45	-3.6694	0.000281165
ENSDARG00000089221	MICAL-like 2	MICALL2 (3 of 3)	Acinar	-1.24024	0.297448	2.86086	0.00010313	-4.0051	7.86275e-05
ENSDARG00000089397	wu:fe11b02	wu:fe11b02	Acinar	3.3503	2.01963e-12	5.88951	3.29694e-19	-2.67532	0.000707243
ENSDARG00000089408	Metazoan signal recognition particle RNA	Metazoa_SRP	Acinar	-4.10144	0.00492585	3.32881	0.0209873	-3.73576	0.0137832
ENSDARG00000089608	protein phosphatase 1, catalytic subunit, beta isoform, like	ppp1cbl	Acinar	-0.633102	0.163345	2.1598	3.69054e-06	-2.8199	1.26823e-06
ENSDARG00000089645	Uncharacterized protein	CU929307.1	Acinar	-0.661257	0.383285	3.05108	1.96177e-06	-3.57209	2.17328e-05
ENSDARG00000089904	Uncharacterized protein	CABZ01066772.1	Acinar	-1.44362	0.037874	2.94654	8.56492e-06	-4.29936	3.45483e-08
ENSDARG00000089948	endonuclease domain containing 1	ENDOD1 (15 of 15)	Acinar	6.61187	3.30484e-18	10.5716	8.96775e-41	-4.34072	1.57768e-06
ENSDARG00000090185	si:dkeyp-73b11.8	si:dkeyp-73b11.8	Acinar	3.72267	1.98722e-07	6.24199	2.0467e-20	-2.43536	0.0138036
ENSDARG00000090286	serine (or cysteine) proteinase inhibitor, clade A (alpha-1 antiproteinase, antitrypsin), member 1	serpina1	Acinar	0.491585	NA	5.37198	4.2254e-05	-4.98655	0.000262773
ENSDARG00000090428	chymotrypsinogen B1	ctrb1	Acinar	5.35786	1.12686e-17	10.5671	6.9097e-73	-5.42279	1.55499e-24
ENSDARG00000090469	syncollin	SYCN (1 of 2)	Acinar	6.83524	9.53569e-22	11.5407	1.65878e-58	-5.04938	1.12049e-13
ENSDARG00000090585	glypican 1b	gpc1b	Acinar	-2.91642	0.000789848	2.58914	2.4252e-05	-5.4719	2.0605e-12
ENSDARG00000090766	Uncharacterized protein	CABZ01032488.1	Acinar	-1.43414	0.00780085	2.6752	7.21803e-08	-4.0661	7.93856e-09
ENSDARG00000090893	zgc:165555	zgc:165555	Acinar	1.0262	0.24607	5.43156	2.70473e-17	-4.15353	3.65577e-06
ENSDARG00000090899	Uncharacterized protein	CR450711.2	Acinar	5.38065	7.30948e-09	11.3128	5.85903e-90	-5.27539	1.9853e-09
ENSDARG00000090996	prostate androgen-regulated mucin-like protein 1	PARM1	Acinar	2.07304	0.20512	4.30884	0.00107966	-2.74652	0.0102763
ENSDARG00000091047		CABZ01045617.2	Acinar	-0.248904	0.77195	4.36568	1.08246e-05	-4.51504	4.31779e-05
ENSDARG00000091127	Kruppel-like factor 15	klf15	Acinar	0.208956	0.805875	5.63821	1.94631e-87	-5.26758	3.6616e-17
ENSDARG00000091156	cytochrome P450, family 2, subfamily AA, polypeptide 12	cyp2aa12	Acinar	0.0281335	0.966848	2.6788	4.46104e-08	-2.66952	7.48915e-05
ENSDARG00000091211	alcohol dehydrogenase 8a	adh8a	Acinar	2.9427	2.07845e-08	7.88503	3.47219e-120	-4.89112	8.87689e-22
ENSDARG00000091265	wu:fe11b02	wu:fe11b02	Acinar	2.72665	7.10055e-06	5.28911	3.80517e-20	-2.49974	0.00243156
ENSDARG00000091405	Uncharacterized protein	CABZ01115725.1	Acinar	-2.17464	0.0115249	2.62012	9.03743e-11	-4.63746	4.32293e-08
ENSDARG00000091418	sorting nexin 17	snx17	Acinar	0.741314	0.0168198	4.01181	1.2248e-27	-3.29277	3.5623e-11
ENSDARG00000091609	serine peptidase inhibitor, Kazal type 4	SPINK4	Acinar	6.62694	5.75405e-32	11.6269	8.70215e-87	-5.13212	1.74827e-13
ENSDARG00000091744	Uncharacterized protein	BX296557.7	Acinar	-5.28386	4.90478e-11	3.03475	0.00224197	-7.59804	9.22574e-14
ENSDARG00000091816	Uncharacterized protein	CABZ01088039.1	Acinar	0.743409	0.515283	4.82794	3.08176e-10	-4.01371	6.74513e-06
ENSDARG00000091917	si:ch73-386o14.1	si:ch73-386o14.1	Acinar	5.1534	2.25321e-06	6.38996	7.28159e-09	-2.10328	0.0444965
ENSDARG00000091972	si:dkey-58f10.7	si:dkey-58f10.7	Acinar	-0.78954	0.331017	2.9571	0.00172137	-3.61023	0.00075567
ENSDARG00000092035	si:ch211-156j16.1	si:ch211-156j16.1	Acinar	7.35258	3.23481e-15	10.9398	1.05813e-49	-3.6944	7.30335e-09
ENSDARG00000092126	vitellogenin 5	vtg5	Acinar	-1.47935	0.146672	6.01818	3.05332e-08	-6.37175	1.81353e-07
ENSDARG00000092200	carbohydrate (chondroitin 4) sulfotransferase 12	CHST12 (3 of 7)	Acinar	1.03853	0.410324	8.05334	5.51179e-38	-6.59094	1.62469e-15
ENSDARG00000092233	vitellogenin 1	vtg1	Acinar	3.86413	5.96952e-07	7.06449	3.115e-09	-5.79145	3.66029e-06
ENSDARG00000092419	vitellogenin 7	vtg7	Acinar	4.6132	9.3861e-06	6.47417	1.61391e-07	-5.42668	4.56739e-05
ENSDARG00000092522	si:ch1073-139a18.1	si:ch1073-139a18.1	Acinar	0.491585	NA	4.34503	0.00186764	-4.39836	0.00215552
ENSDARG00000092798	peptidylprolyl isomerase B (cyclophilin B)	ppib	Acinar	0.475541	0.262088	2.76039	9.02516e-21	-2.27557	1.40954e-06
ENSDARG00000092890	si:ch73-44m9.5	si:ch73-44m9.5	Acinar	7.26894	9.77263e-16	11.8556	1.42483e-42	-5.41009	1.42284e-12
ENSDARG00000092935	si:dkeyp-7b3.1	si:dkeyp-7b3.1	Acinar	1.03513	0.17172	3.7653	2.42435e-05	-2.68025	0.0147696
ENSDARG00000092976	si:ch211-127i16.2	si:ch211-127i16.2	Acinar	1.14091	0.216943	4.61794	7.53272e-10	-3.2202	0.0021192
ENSDARG00000093108	si:ch211-69l10.2	si:ch211-69l10.2	Acinar	-4.20551	6.29841e-13	2.77166	2.4582e-08	-6.68373	7.1274e-20
ENSDARG00000093198	complement component 3	C3 (9 of 9)	Acinar	NA	NA	3.55308	0.0157688	-4.07562	0.00598816
ENSDARG00000093201	si:dkey-112e17.1	si:dkey-112e17.1	Acinar	-1.72672	NA	5.17067	7.46542e-06	-6.81497	8.08155e-09
ENSDARG00000093205	si:ch211-142h2.1	si:ch211-142h2.1	Acinar	6.74352	2.65023e-19	13.4039	2.23502e-90	-6.47954	8.41286e-15
ENSDARG00000093425	si:rp71-23d18.2	si:rp71-23d18.2	Acinar	3.29563	0.0169435	6.00724	1.2947e-06	-4.06851	0.00240503
ENSDARG00000093756	wu:fe11b02	wu:fe11b02	Acinar	1.91464	0.0458432	5.40881	1.02459e-23	-3.2303	0.000282175
ENSDARG00000093773	si:ch1073-296i8.2	si:ch1073-296i8.2	Acinar	1.21233	0.362495	5.65795	2.95316e-11	-4.28553	1.2906e-05
ENSDARG00000093844	zgc:136461	zgc:136461	Acinar	4.61476	3.22098e-10	10.2864	3.82592e-55	-5.94716	2.46665e-31
ENSDARG00000093877	microfibrillar-associated protein 4	MFAP4 (10 of 14)	Acinar	2.8563	0.0599852	5.03485	0.000156985	-3.79197	0.00909503
ENSDARG00000094132	insulin-like growth factor 1	igf1	Acinar	-0.48173	0.748842	5.54901	4.26741e-14	-5.41734	1.26002e-06
ENSDARG00000094345	si:dkey-261l7.2	si:dkey-261l7.2	Acinar	-0.777832	0.398704	3.47922	6.53848e-09	-3.92962	3.35679e-05
ENSDARG00000094444	iodotyrosine deiodinase	iyd	Acinar	5.24667	0.000113792	10.0557	4.28617e-35	-3.8187	2.71578e-05
ENSDARG00000094473	forkhead-associated (FHA) phosphopeptide binding domain 1	FHAD1 (2 of 2)	Acinar	5.07651	0.000213999	13.7994	1.51239e-76	-7.69154	5.81538e-20
ENSDARG00000094488	si:ch211-214j8.15	si:ch211-214j8.15	Acinar	2.87426	6.08978e-06	6.93472	1.63028e-16	-4.23167	1.24435e-05
ENSDARG00000094557	nuclear protein 1	nupr1	Acinar	0.464141	0.623902	4.7554	5.39147e-08	-4.42418	2.44243e-07
ENSDARG00000094695	si:dkey-204f11.64	si:dkey-204f11.64	Acinar	0.256029	0.616014	2.41107	4.5134e-09	-2.20386	7.15137e-05
ENSDARG00000094803	si:dkey-153n9.5	si:dkey-153n9.5	Acinar	0.905559	0.207922	3.35618	2.86326e-08	-2.47086	0.000215188
ENSDARG00000094879	si:dkey-277m11.2	si:dkey-277m11.2	Acinar	3.60376	0.000953687	8.34995	1.35717e-61	-3.70772	0.000569877
ENSDARG00000094928	si:ch211-53m15.2	si:ch211-53m15.2	Acinar	1.92184	0.238551	8.86802	3.05928e-17	-4.68843	0.000129203
ENSDARG00000095351	si:ch73-308b14.1	si:ch73-308b14.1	Acinar	3.15224	1.09378e-07	7.60689	1.89944e-52	-4.39636	4.02368e-10
ENSDARG00000095385	si:dkey-3h23.2	si:dkey-3h23.2	Acinar	-2.17288	0.0459715	3.80448	3.23312e-05	-5.59773	1.78799e-07
ENSDARG00000095422	si:ch211-198f4.4	si:ch211-198f4.4	Acinar	7.54865	4.82945e-11	9.47965	6.51968e-20	-3.72958	9.17754e-05
ENSDARG00000095462	chymotrypsin-like elastase family, member 1	CELA1 (7 of 7)	Acinar	5.48474	1.22784e-20	11.5052	1.07052e-80	-6.22825	1.9107e-26
ENSDARG00000095807	haptoglobin	hp	Acinar	-0.27666	0.722583	2.2075	0.0138574	-2.47519	0.0133428
ENSDARG00000095826	single-pass membrane protein with aspartate-rich tail 1	smdt1	Acinar	-0.608718	0.255108	3.62715	5.19204e-08	-4.14174	6.32731e-08
ENSDARG00000096046	si:ch211-209p16.4	si:ch211-209p16.4	Acinar	-0.00689807	0.99621	7.93647	5.9793e-63	-7.6854	2.1994e-31
ENSDARG00000096145	si:dkey-111b14.2	si:dkey-111b14.2	Acinar	-2.17945	0.0200615	3.96251	0.00432819	-4.57922	0.00126623
ENSDARG00000096341	si:ch211-15l16.3	si:ch211-15l16.3	Acinar	2.04181	0.187317	5.73044	1.76943e-06	-3.67688	0.0064801
ENSDARG00000096359	epiplakin 1	eppk1	Acinar	2.6973	0.000124073	4.69257	1.39765e-10	-2.0415	0.0461996
ENSDARG00000096403	si:dkey-153m14.1	si:dkey-153m14.1	Acinar	-0.135518	0.934169	4.07584	0.00047274	-3.81987	0.00535425
ENSDARG00000096508	si:ch211-265g21.1	si:ch211-265g21.1	Acinar	2.60413	0.00229382	6.81791	5.94671e-22	-4.39851	6.465e-12
ENSDARG00000096524	si:ch73-193i22.1	si:ch73-193i22.1	Acinar	-1.28931	0.00204558	2.40335	3.86179e-18	-3.69303	2.25968e-15
ENSDARG00000096655	si:ch211-184m19.3	si:ch211-184m19.3	Acinar	2.12424	0.00208785	6.34642	2.03758e-41	-4.15585	3.6583e-10
ENSDARG00000096667	si:dkey-25o16.2	si:dkey-25o16.2	Acinar	2.47723	0.00010568	5.7744	1.52666e-54	-3.24179	2.13545e-07
ENSDARG00000097103	zgc:165555	zgc:165555	Acinar	2.61566	8.52992e-05	5.02708	1.5148e-09	-2.64474	0.00262379
ENSDARG00000097137	si:dkeyp-116a7.2	si:dkeyp-116a7.2	Acinar	3.39813	6.18784e-18	7.91913	5.84446e-34	-4.70126	2.15312e-10
ENSDARG00000097267	si:ch211-266k8.6	si:ch211-266k8.6	Acinar	NA	NA	3.83351	0.00798023	-4.0506	0.00628295
ENSDARG00000097526	si:ch73-112l6.6	si:ch73-112l6.6	Acinar	2.60344	0.0784654	5.34897	9.71221e-06	-3.14638	0.0140761
ENSDARG00000097533	si:dkey-29l4.4	si:dkey-29l4.4	Acinar	1.96147	0.00346026	6.84703	8.12611e-88	-4.80677	3.43591e-18
ENSDARG00000097553	si:dkey-193e13.8	si:dkey-193e13.8	Acinar	2.61931	0.00176782	8.14707	2.39202e-65	-5.31612	1.18637e-13
ENSDARG00000097610	si:ch211-136a14.2	si:ch211-136a14.2	Acinar	0.582702	0.67325	7.47226	7.85443e-28	-6.54687	1.31741e-13
ENSDARG00000097718	StAR-related lipid transfer (START) domain containing 10	STARD10	Acinar	-1.72481	0.00283449	2.77719	3.04456e-07	-4.45257	1.51281e-10
ENSDARG00000097815	si:ch73-39o22.3	si:ch73-39o22.3	Acinar	-0.205262	0.893865	5.82057	3.26509e-12	-5.81912	9.99977e-10
ENSDARG00000097838	si:dkey-42l23.1	si:dkey-42l23.1	Acinar	6.50032	6.52665e-07	10.2694	1.58619e-26	-3.56603	0.00105474
ENSDARG00000000001	solute carrier family 35, member A5	slc35a5	common	1.70659	0.0649541	1.74079	0.241859	-0.388517	0.837944
ENSDARG00000000018	nuclear respiratory factor 1	nrf1	common	0.372019	0.433069	0.449734	0.302974	-0.125358	0.859722
ENSDARG00000000019	ubiquitin-conjugating enzyme E2H (UBC8 homolog, yeast)	ube2h	common	-0.929609	0.104303	-1.26687	0.0352026	0.304576	0.701211
ENSDARG00000000068	solute carrier family 9 (sodium/hydrogen exchanger), member 3 regulator 1	slc9a3r1	common	-1.32036	0.0301472	-2.02085	0.000798175	0.594254	0.541328
ENSDARG00000000086	intersectin 1 (SH3 domain protein)	itsn1	common	-0.079904	0.928731	0.438758	0.705512	-0.608367	0.64067
ENSDARG00000000103	myosin, heavy chain 10, non-muscle	myh10	common	-0.97057	0.052681	-1.58712	0.164514	0.668261	0.625868
ENSDARG00000000142	chromosome 5 open reading frame 28	C10H5orf28	common	-0.722763	0.131473	-1.67908	0.222441	1.09009	0.477927
ENSDARG00000000151	thyroid hormone receptor alpha a	thraa	common	1.03073	0.106467	1.16177	0.467878	-0.451906	0.808052
ENSDARG00000000183	protein tyrosine phosphatase, non-receptor type 4, b	ptpn4b	common	-3.80115	0.000715625	-1.64599	0.225348	-1.54955	0.363172
ENSDARG00000000241	solute carrier family 40 (iron-regulated transporter), member 1	slc40a1	common	1.72983	0.00109749	3.57867	2.4184e-05	-1.94498	0.0626889
ENSDARG00000000324	DDB1 and CUL4 associated factor 8	DCAF8	common	0.36845	0.518555	-1.45117	0.0553124	1.75219	0.0398455
ENSDARG00000000394	matrin 3-like 1.1	matr3l1.1	common	-0.215493	0.620678	-0.263396	0.814632	0.0169389	0.990459
ENSDARG00000000423	Rieske (Fe-S) domain containing	RFESD (1 of 4)	common	-2.64209	0.00145349	-0.557381	0.70987	-1.62719	0.312481
ENSDARG00000000476	PMS1 postmeiotic segregation increased 1 (S. cerevisiae)	pms1	common	0.576163	0.624869	-0.645707	0.680945	0.989774	0.567955
ENSDARG00000000489	UPF3 regulator of nonsense transcripts homolog B (yeast)	upf3b	common	0.628702	0.316347	-0.100363	0.941646	0.64873	0.620773
ENSDARG00000000529	oral-facial-digital syndrome 1	ofd1	common	0.585298	0.274487	0.413236	0.829241	-0.0582303	0.978078
ENSDARG00000000540	asparagine synthetase domain containing 1	asnsd1	common	-1.0072	0.0731466	0.106316	0.926685	-1.1336	0.258664
ENSDARG00000000542	general transcription factor IIE, polypeptide 1, alpha	gtf2e1	common	-0.986841	0.452245	-1.57365	0.305118	0.501073	0.805454
ENSDARG00000000567	zinc finger protein 281	ZNF281 (1 of 2)	common	0.590194	0.413399	-0.8962	0.493341	1.35783	0.329022
ENSDARG00000000568	elongation factor RNA polymerase II	ell	common	-0.724362	0.0503222	0.353683	0.714341	-1.08566	0.240348
ENSDARG00000000631	protein tyrosine phosphatase, non-receptor type 4, a	ptpn4a	common	0.9614	0.0224374	-1.00029	0.477077	1.73019	0.200962
ENSDARG00000000656	proteasome (prosome, macropain) subunit, beta type, 9a	psmb9a	common	2.76657	1.33361e-13	0.776782	0.519986	1.58943	0.168451
ENSDARG00000000666	cellular repressor of E1A-stimulated genes 2	creg2	common	0.00390202	0.995783	0.496467	0.281589	-0.495013	0.552342
ENSDARG00000000690	synaptophysin-like 2b	sypl2b	common	2.95991	2.45302e-06	-0.0747786	0.971424	2.08229	0.195303
ENSDARG00000000729	death-associated protein 6	daxx	common	0.122385	0.795497	-0.664945	0.651055	0.707999	0.643366
ENSDARG00000000760	zinc finger protein 511	znf511	common	0.562908	0.471452	-0.908005	0.461487	1.35414	0.32471
ENSDARG00000000779	suppressor of ypt1	sly1	common	-1.59889	2.58307e-05	0.400464	0.519801	-2.01937	0.0010215
ENSDARG00000000796	nuclear receptor subfamily 4, group A, member 1	nr4a1	common	-1.77434	1.66476e-07	-2.88596	1.97173e-05	1.13653	0.20752
ENSDARG00000000830	TEL2, telomere maintenance 2, homolog (S. cerevisiae)	telo2	common	-2.74953	0.000385062	-0.407865	0.83158	-1.58075	0.349808
ENSDARG00000000853	dual serine/threonine and tyrosine protein kinase	dstyk	common	1.80611	0.0205971	1.1483	0.41012	0.302834	0.860909
ENSDARG00000000857	mitogen-activated protein kinase 14a	mapk14a	common	-1.58495	0.00536323	-2.53322	8.05543e-05	0.894965	0.31665
ENSDARG00000000887	gametocyte specific factor 1	GTSF1	common	5.27425	2.41304e-09	1.99237	0.218035	1.42755	0.416372
ENSDARG00000000935	unkempt homolog (Drosophila)	unk	common	-1.24036	0.00506104	-0.324328	0.84791	-0.720051	0.65371
ENSDARG00000000966	nuclear receptor co-repressor 2	ncor2	common	1.02018	0.0087482	-1.24683	0.059243	2.16025	0.00288549
ENSDARG00000000972	pyruvate carboxylase a	pcxa	common	-0.765889	0.0926878	0.576452	0.56098	-1.31013	0.185196
ENSDARG00000001014	myosin, heavy polypeptide 9b, non-muscle	myh9b	common	-0.459454	0.533265	-0.585696	0.649337	0.171998	0.913363
ENSDARG00000001129	Dicer1, Dcr-1 homolog (Drosophila)	dicer1	common	-1.18127	0.00654456	0.148531	0.857802	-1.35405	0.0636907
ENSDARG00000001162	matrin 3-like 1.1	matr3l1.1	common	0.374946	0.269092	-0.435756	0.703927	0.726535	0.530987
ENSDARG00000001169	hydroxysteroid (17-beta) dehydrogenase 8	hsd17b8	common	-0.00122203	0.998019	0.453414	0.377242	-0.509964	0.404291
ENSDARG00000001210	ADP-ribosylation factor-like 14 effector protein	arl14ep	common	0.068974	0.880533	-1.11085	0.287316	1.08323	0.351056
ENSDARG00000001220	MYC binding protein 2	mycbp2	common	0.416395	0.341686	0.344505	0.736543	0.010428	0.994224
ENSDARG00000001241	poly-U binding splicing factor b	puf60b	common	-1.00265	0.104922	0.888379	0.165922	-1.93066	0.0110826
ENSDARG00000001244	serine/arginine repetitive matrix 1	srrm1	common	-0.337705	0.433069	-0.183981	0.692497	-0.197982	0.773753
ENSDARG00000001249	polycomb group ring finger 1	pcgf1	common	0.589682	0.612405	-1.19043	0.45169	1.48599	0.372942
ENSDARG00000001285	RNA binding motif protein 14b	rbm14b	common	1.11991	0.11849	-1.08076	0.325468	1.95839	0.082652
ENSDARG00000001303	proteasome (prosome, macropain) subunit, beta type, 8	psmb8	common	3.50874	1.0191e-10	1.12437	0.354762	1.86265	0.119292
ENSDARG00000001354	solute carrier family 6 (neurotransmitter transporter, GABA), member 13 like	slc6a13l	common	4.21857	0.00279528	2.32979	0.145406	0.328586	0.87763
ENSDARG00000001447	mesoderm induction early response 1b	mier1b	common	1.02358	0.00768438	0.515772	0.687478	0.326799	0.824869
ENSDARG00000001452	a disintegrin and metalloproteinase domain 8a	adam8a	common	4.20753	1.36514e-14	2.87505	0.053844	-0.530582	0.78643
ENSDARG00000001557	translocase of outer mitochondrial membrane 34	tomm34	common	0.98365	0.0402553	0.274385	0.877578	0.447147	0.793851
ENSDARG00000001578	enoyl Coenzyme A hydratase, short chain, 1, mitochondrial	echs1	common	-0.233332	0.565596	0.570315	0.205882	-0.818415	0.214235
ENSDARG00000001621	nuclear transcription factor Y, alpha, like	nfyal	common	1.32884	0.0127581	0.0937197	0.87648	1.19186	0.111136
ENSDARG00000001634	kin of IRRE like a	kirrela	common	0.081775	0.924574	-1.32248	0.3328	1.33747	0.375984
ENSDARG00000001637	Uncharacterized protein	CU695232.1	common	1.83691	0.0192381	-2.3943	0.0532257	3.34823	0.0132169
ENSDARG00000001729	striatin, calmodulin binding protein 3	strn3	common	0.969065	0.135155	-0.859591	0.201978	1.6731	0.0446317
ENSDARG00000001734	FK506 binding protein 8	fkbp8	common	-1.83844	0.000377518	-0.870472	0.269121	-0.91349	0.357848
ENSDARG00000001754	nucleolar complex associated 2 homolog (S. cerevisiae)	noc2l	common	-0.462053	0.647057	1.13906	0.241455	-1.62689	0.155922
ENSDARG00000001767	solute carrier family 29 (nucleoside transporters), member 2	slc29a2	common	2.50873	0.0575073	1.11595	0.534829	0.477778	0.816255
ENSDARG00000001769	protein tyrosine phosphatase, receptor type, A	ptpra	common	1.71699	0.00315317	-0.421513	0.722697	1.89838	0.0689871
ENSDARG00000001777	nucleoporin 155	nup155	common	-1.56224	0.11077	0.831004	0.287158	-2.2855	0.0302009
ENSDARG00000001782	protein kinase, cAMP-dependent, catalytic, beta a	prkacba	common	-0.582125	0.338274	-1.76428	0.00144082	1.09442	0.295755
ENSDARG00000001788	ATP synthase, H+ transporting, mitochondrial F1 complex, O subunit	atp5o	common	0.816913	0.0178351	1.63133	4.99893e-05	-0.874478	0.119808
ENSDARG00000001804	zgc:112148	zgc:112148	common	0.679605	0.106157	1.34252	0.00522269	-0.72761	0.251359
ENSDARG00000001807	tumor necrosis factor receptor superfamily, member 21	tnfrsf21	common	-0.923489	0.0359339	-1.28113	0.466974	0.919176	0.634011
ENSDARG00000001825	WD repeat domain 96	wdr96	common	-2.17286	0.122086	-2.42704	0.0729372	0.148721	0.945456
ENSDARG00000001829	zgc:112982	zgc:112982	common	0.656094	0.205843	-0.172369	0.867169	0.727329	0.466327
ENSDARG00000001857	AF4/FMR2 family, member 4	aff4	common	-1.69939	0.0409341	0.00358434	0.997673	-1.50026	0.267159
ENSDARG00000001880	syntaxin 3A	stx3a	common	-0.676616	0.228758	-0.570377	0.0607091	-0.154224	0.856703
ENSDARG00000001888	protein phosphatase, Mg2+/Mn2+ dependent, 1Ba	ppm1ba	common	-1.16681	0.00771536	0.677589	0.372338	-1.84016	0.0102115
ENSDARG00000001890	STT3, subunit of the oligosaccharyltransferase complex, homolog B (S. cerevisiae)	stt3b	common	0.00849178	0.987173	1.34208	0.0468987	-1.33979	0.0991583
ENSDARG00000001897	mannosidase, alpha, class 2B, member 1	man2b1	common	-1.07001	0.00690933	-1.577	0.0144564	0.499088	0.58794
ENSDARG00000001898	mannosidase, endo-alpha	manea	common	0.0907716	0.932066	0.566541	0.302425	-0.503685	0.666633
ENSDARG00000001910	RAR-related orphan receptor A, paralog b	rorab	common	1.43732	2.3654e-07	0.609327	0.280565	0.742135	0.294543
ENSDARG00000001929	PTEN induced putative kinase 1	pink1	common	0.108623	0.838764	-1.02368	0.0559978	1.02838	0.167973
ENSDARG00000001930	kelch-like 15 (Drosophila)	klhl15	common	-1.03778	0.409849	-2.37807	0.0131155	0.929902	0.596806
ENSDARG00000001939	beta-1,3-glucuronyltransferase 3 (glucuronosyltransferase I)	b3gat3	common	-2.24546	0.0761871	-0.304881	0.843302	-1.68832	0.30889
ENSDARG00000001940	DnaJ (Hsp40) homolog, subfamily C, member 1	dnajc1	common	-0.882374	0.0627128	1.5348	3.13451e-08	-2.46416	2.81189e-07
ENSDARG00000001950	adenylate kinase 1	ak1	common	0.0416535	0.980558	-0.795822	0.634522	0.516975	0.800688
ENSDARG00000001968	dedicator of cytokinesis 5	dock5	common	4.25128	4.2975e-08	0.854343	0.602462	2.49743	0.0820868
ENSDARG00000001972	tyrosylprotein sulfotransferase 2	tpst2	common	3.72677	5.96038e-09	0.349811	0.849017	2.35234	0.110165
ENSDARG00000002006	retinoid x receptor, beta b	rxrbb	common	1.52622	0.0256836	0.105227	0.927339	1.25127	0.238843
ENSDARG00000002013	growth factor receptor-bound protein 10a	grb10a	common	3.15945	5.27096e-06	1.31855	0.00639126	1.82935	0.0316665
ENSDARG00000002016	peptidylprolyl isomerase (cyclophilin)-like 2	ppil2	common	-0.517492	0.362733	-0.265751	0.841023	-0.215059	0.882451
ENSDARG00000002020	rapamycin-insensitive companion of mTOR b	rictorb	common	-0.630118	0.207438	-2.16554	0.17724	1.91181	0.256573
ENSDARG00000002021	phosphorylase, glycogen; brain	pygb	common	-0.716144	0.333971	0.22153	0.894439	-0.873294	0.561533
ENSDARG00000002031	TOX high mobility group box family member 4	tox4	common	-1.81639	0.0229847	-1.12944	0.0535625	-0.810643	0.457176
ENSDARG00000002037	6-phosphofructo-2-kinase/fructose-2,6-biphosphatase 2b	pfkfb2b	common	-0.831693	0.372548	-0.766641	0.000708757	-0.109696	0.935064
ENSDARG00000002071	adenylosuccinate synthase	adss	common	-1.46888	0.183516	-2.50115	0.0660866	0.816513	0.675913
ENSDARG00000002077	menage a trois homolog 1	mnat1	common	0.399038	0.519111	-0.690542	0.615544	0.990561	0.487541
ENSDARG00000002082	casein kinase 2 alpha 1	ck2a1	common	0.428044	0.583184	0.514086	0.0141445	-0.178825	0.847757
ENSDARG00000002127	signal transducing adaptor molecule (SH3 domain and ITAM motif) 1	stam	common	-0.737869	0.0892216	0.0971918	0.941489	-0.83702	0.46836
ENSDARG00000002128	CWF19-like 1, cell cycle control	cwf19l1	common	-0.0585366	0.911953	0.909704	0.339301	-0.973327	0.361594
ENSDARG00000002131	cugbp, Elav-like family member 2	celf2	common	-0.913505	0.465472	-1.84216	0.260669	1.11709	0.547793
ENSDARG00000002148	dishevelled segment polarity protein 3	DVL3 (1 of 2)	common	-0.0331898	0.963584	-0.564056	0.523429	0.455704	0.648261
ENSDARG00000002165	proteasome activator subunit 1	psme1	common	0.603499	0.326457	-0.949171	0.204786	1.40422	0.114419
ENSDARG00000002167	calcium channel, voltage-dependent, beta 1 subunit	cacnb1	common	-2.68411	5.86661e-08	-0.6385	0.555509	-1.89162	0.0642697
ENSDARG00000002168	transformer 2 beta homolog (Drosophila)	tra2b	common	-0.784715	0.0541187	-0.192807	0.862383	-0.60737	0.577208
ENSDARG00000002174	integrin alpha FG-GAP repeat containing 2	itfg2	common	-1.07147	0.00666513	0.250257	0.575651	-1.37078	0.0135606
ENSDARG00000002184	immunoglobulin (CD79A) binding protein 1	igbp1	common	-1.0311	0.107242	-0.210497	0.910417	-0.679222	0.68702
ENSDARG00000002190	chromatin modifying protein 2Bb	chmp2bb	common	1.51118	6.95259e-06	-0.299013	0.800544	1.59769	0.114272
ENSDARG00000002196	BTB and CNC homology 1, basic leucine zipper transcription factor 1	bach1	common	0.145833	0.879278	0.557529	0.703457	-0.423506	0.803163
ENSDARG00000002210	serine/threonine kinase 25a	stk25a	common	-1.66743	1.02804e-07	0.106067	0.948647	-1.51512	0.251359
ENSDARG00000002213	inversin	invs	common	-1.61109	0.0394132	-0.112444	0.944947	-1.27774	0.356547
ENSDARG00000002215	RNA 3'-terminal phosphate cyclase	rtca	common	0.878155	0.00378079	-1.16862	0.0627745	1.95021	0.00647113
ENSDARG00000002217	short coiled-coil protein b	scocb	common	-2.58845	0.000398664	-2.19442	0.0852925	-0.0712686	0.971094
ENSDARG00000002220	chromosome 9 open reading frame 78	C5H9orf78	common	-0.0184614	0.976026	0.0583729	0.957187	-0.13626	0.908097
ENSDARG00000002231	phosphatidic acid phosphatase type 2C	PPAP2C (1 of 2)	common	0.973421	0.334519	1.94267	0.138492	-1.08068	0.504368
ENSDARG00000002235	matrix metalloproteinase 14a (membrane-inserted)	mmp14a	common	1.95293	0.0172693	-2.20866	0.160907	3.72003	0.0102109
ENSDARG00000002240	proteasome (prosome, macropain) subunit, beta type, 6	psmb6	common	0.502703	0.494863	0.123691	0.893814	0.263363	0.812532
ENSDARG00000002249	thromboxane A synthase 1 (platelet, cytochrome P450, family 5, subfamily A)	tbxas1	common	-0.498033	0.427416	1.35985	0.0378746	-1.89379	0.018839
ENSDARG00000002264	mitochondrial ribosomal protein L41	mrpl41	common	0.982021	0.0348974	1.20065	0.00672693	-0.290481	0.7148
ENSDARG00000002267	ddb1 and cul4 associated factor 13	dcaf13	common	-0.233466	0.586667	0.583885	0.587368	-0.862126	0.442369
ENSDARG00000002285	mucolipin 1a	mcoln1a	common	-0.485655	0.592416	-0.528598	0.758565	0.137237	0.946424
ENSDARG00000002303	exportin, tRNA (nuclear export receptor for tRNAs)	xpot	common	-0.490327	0.536742	0.648946	0.351214	-1.20972	0.191619
ENSDARG00000002304	GINS complex subunit 2	gins2	common	1.32861	0.195173	-0.885236	0.573371	2.09553	0.111123
ENSDARG00000002333	family with sequence similarity 102, member B, b	fam102bb	common	-0.129144	0.897309	0.908708	0.439376	-0.976294	0.487775
ENSDARG00000002339	coiled-coil domain containing 101	ccdc101	common	0.307386	0.282035	-0.875377	0.539252	1.07763	0.459274
ENSDARG00000002344	tubulin, beta 4B class IVb	tubb4b	common	0.0582273	0.940222	-0.900687	0.000176058	0.813548	0.2543
ENSDARG00000002353	T-cell activation RhoGTPase activating protein a	tagapa	common	1.3266	0.000402618	-0.679356	0.700674	1.61567	0.312245
ENSDARG00000002355	sedoheptulokinase	shpk	common	0.430214	0.330126	-0.652102	0.677355	0.933965	0.546401
ENSDARG00000002362	UBA-like domain containing 1a	ubald1a	common	-1.30955	0.0441834	-2.45733	8.34416e-07	1.07117	0.279703
ENSDARG00000002365	ceramide synthase 5	cers5	common	1.54857	0.0127554	-1.28859	0.000114077	2.65334	2.22298e-05
ENSDARG00000002369	ubiquitin C	UBC	common	2.38831	7.77108e-08	1.38323	0.172944	0.733985	0.532422
ENSDARG00000002377	mitochondrial elongation factor 2	mief2	common	2.00471	0.0177264	-0.497521	0.732391	2.21285	0.0942582
ENSDARG00000002385	ataxia telangiectasia mutated	atm	common	-1.60798	0.00148428	-1.65603	0.265834	0.415695	0.822366
ENSDARG00000002396	cryptochrome DASH	cry-dash	common	0.193412	0.779291	-0.679235	0.726963	0.838349	0.665241
ENSDARG00000002401	UDP-galactose-4-epimerase	gale	common	0.0492141	0.95392	-0.192004	0.914635	0.137674	0.942252
ENSDARG00000002402	excision repair cross-complementing rodent repair deficiency, complementation group 3	ercc3	common	-1.33565	0.000480237	0.729446	0.366651	-2.05214	0.00952282
ENSDARG00000002405	solute carrier family 6 (proline IMINO transporter), member 20	SLC6A20	common	-1.63466	0.0038971	-0.904482	0.0767316	-0.789794	0.345913
ENSDARG00000002411	phosphodiesterase 4C, cAMP-specific b	pde4cb	common	-6.03912	1.35576e-13	-2.37197	0.128117	-1.27601	0.487202
ENSDARG00000002414	glutamate dehydrogenase 1b	glud1b	common	-1.67317	0.114349	1.45119	0.0115595	-2.9895	0.00539301
ENSDARG00000002467	retinol dehydrogenase 14b (all-trans/9-cis/11-cis)	rdh14b	common	-1.54311	0.020719	-2.39608	0.020615	0.875242	0.525195
ENSDARG00000002487	nucleolar complex associated 3 homolog (S. cerevisiae)	noc3l	common	-0.380329	0.383343	0.0580136	0.968087	-0.432515	0.753249
ENSDARG00000002523	hydroxysteroid dehydrogenase like 2	hsdl2	common	-0.311292	0.539292	1.38081	0.00195623	-1.71055	0.00596313
ENSDARG00000002536	transmembrane 9 superfamily protein member 4	tm9sf4	common	-1.26721	0.11657	-1.0948	0.115104	-0.296266	0.805595
ENSDARG00000002538	smu-1 suppressor of mec-8 and unc-52 homolog a (C. elegans)	smu1a	common	-1.24014	0.00485229	-0.483333	0.258848	-0.82804	0.160785
ENSDARG00000002549	eukaryotic translation initiation factor 3, subunit E, b	eif3eb	common	-0.8417	0.258953	-0.980465	0.243029	0.0488777	0.971573
ENSDARG00000002552	mitogen-activated protein kinase-activated protein kinase 2a	mapkapk2a	common	0.165066	0.766815	-1.86419	0.134435	1.93945	0.133565
ENSDARG00000002571	tropomodulin 2	tmod2	common	1.68693	0.00651994	-0.374706	0.707451	1.86486	0.0504969
ENSDARG00000002576	calcium binding protein 5a	cabp5a	common	-1.8873	0.0958487	0.553928	0.755362	-2.15013	0.141804
ENSDARG00000002587	dihydropyrimidinase-like 3	dpysl3	common	-4.3349	5.3274e-09	-2.12437	0.187155	-0.532911	0.792619
ENSDARG00000002591	RuvB-like 1 (E. coli)	ruvbl1	common	-0.071705	0.922203	-1.26497	0.00969837	1.04363	0.189411
ENSDARG00000002593	solute carrier family 45, member 2	slc45a2	common	-1.74673	0.0583799	-4.70728	0.000191004	2.83485	NA
ENSDARG00000002613	replication protein A3	rpa3	common	1.65019	0.00137215	-0.308016	0.786698	1.78005	0.0553077
ENSDARG00000002614	phosphatidylinositol-4-phosphate 5-kinase, type I, alpha, a	pip5k1aa	common	-0.725207	0.588812	-1.46261	0.358169	0.610908	0.760715
ENSDARG00000002634	UDP-Gal:betaGlcNAc beta 1,4- galactosyltransferase, polypeptide 1	b4galt1	common	3.70361	1.02975e-09	1.45036	0.0821007	1.9668	0.039348
ENSDARG00000002642	SH3-domain GRB2-like 1b	sh3gl1b	common	0.49682	0.195356	-0.0860288	0.897244	0.50437	0.461485
ENSDARG00000002659	microtubule-associated protein, RP/EB family, member 1b	mapre1b	common	0.359124	0.673072	-0.425987	0.464498	0.64783	0.511815
ENSDARG00000002663	optineurin	optn	common	0.721046	0.0952962	-1.18184	0.0976085	1.79319	0.0287356
ENSDARG00000002670	autophagy related 14	ATG14	common	0.0220119	0.980934	-1.31161	0.20543	1.27221	0.316621
ENSDARG00000002690	RAB interacting factor	rabif	common	-0.397202	0.437049	-1.62964	0.210437	1.24119	0.379565
ENSDARG00000002710	nucleolin	ncl	common	0.863806	0.033752	0.294288	0.768709	0.487303	0.644894
ENSDARG00000002720	utp15, U3 small nucleolar ribonucleoprotein, homolog	utp15	common	0.330902	0.738445	1.1402	0.00406055	-0.865379	0.394994
ENSDARG00000002731	syndecan 2	sdc2	common	-2.41656	0.000219152	-1.82705	1.97776e-05	-0.734953	0.407269
ENSDARG00000002754	programmed cell death 2-like	pdcd2l	common	1.06813	0.0420859	0.32965	0.784282	0.591991	0.619819
ENSDARG00000002758	death effector domain-containing 1	dedd1	common	2.50943	3.78336e-05	1.02248	0.224356	1.36116	0.188494
ENSDARG00000002776	suppressor of Ty 3 homolog (S. cerevisiae)	supt3h	common	-0.0814544	0.880259	-0.525461	0.369846	0.359641	0.67137
ENSDARG00000002790	adaptor-related protein complex 2, mu 1 subunit, a	ap2m1a	common	-1.20621	0.0777495	-1.39632	0.000173634	0.0347037	0.973705
ENSDARG00000002791	ATPase, Na+/K+ transporting, alpha 1a polypeptide, tandem duplicate 1	atp1a1a.1	common	0.704747	0.0747287	0.929129	0.09206	-0.305408	0.713662
ENSDARG00000002792	archain 1a	arcn1a	common	-1.79122	0.00202858	0.897798	0.153379	-2.72055	0.000126827
ENSDARG00000002794	ring finger protein 14	RNF14 (1 of 5)	common	-1.3588	0.135055	-1.79393	0.20636	0.515944	0.781545
ENSDARG00000002798	component of oligomeric golgi complex 8	cog8	common	-1.61204	0.00674128	0.246621	0.801648	-1.74536	0.0714166
ENSDARG00000002826	centrosomal protein 57-like 1	cep57l1	common	-0.772631	0.276256	-1.94593	0.0738061	1.18693	0.397602
ENSDARG00000002830	trm2 tRNA methyltransferase 2 homolog A (S. cerevisiae)	trmt2a	common	-0.333813	0.651932	0.55571	0.717417	-0.849247	0.577462
ENSDARG00000002831	collagen, type IV, alpha 4	col4a4	common	-0.0897066	0.930942	-2.00162	0.118472	1.74537	0.259215
ENSDARG00000002837	lactamase, beta 2	lactb2	common	0.50078	0.435632	0.58628	0.660835	-0.232238	0.885415
ENSDARG00000002877	RALBP1 associated Eps domain containing 1	reps1	common	0.309447	0.414618	-0.0927858	0.911378	0.348372	0.690687
ENSDARG00000002880	coiled-coil domain containing 132	CCDC132 (1 of 2)	common	-1.56262	0.0150803	-0.351778	0.719452	-1.2423	0.220056
ENSDARG00000002894	apoptosis, caspase activation inhibitor	aven	common	-0.755303	0.11283	-1.63916	0.252438	0.972491	0.548026
ENSDARG00000002897	Uncharacterized protein	CR318593.1	common	0.35625	0.358686	-0.101622	0.885486	0.392787	0.589039
ENSDARG00000002912	adiponectin receptor 1a	adipor1a	common	-2.51294	3.7273e-19	-1.61829	0.0225864	-0.815931	0.371059
ENSDARG00000002916	Sec31 homolog B (S. cerevisiae)	sec31b	common	0.487508	0.394134	-0.582417	0.432512	0.951457	0.276231
ENSDARG00000002917	glutaminase 2 (liver, mitochondrial)	GLS2 (1 of 3)	common	0.326231	0.616312	-0.815391	0.55525	1.07544	0.436305
ENSDARG00000002947	ATP-binding cassette, sub-family D (ALD), member 3b	abcd3b	common	-0.376827	0.578917	-0.054591	0.975486	-0.332962	0.852656
ENSDARG00000002949	protein phosphatase 6, catalytic subunit	ppp6c	common	-0.0258763	0.956148	-1.35689	0.0641005	1.26061	0.149937
ENSDARG00000002967	pdgfa associated protein 1b	pdap1b	common	0.260006	0.727476	1.4031	0.00225135	-1.20803	0.10851
ENSDARG00000002970	synovial sarcoma translocation, chromosome 18 (H. sapiens)	ss18	common	-1.37041	0.0607325	-1.58317	0.137066	0.202074	0.897678
ENSDARG00000002971	polyhomeotic homolog 1	phc1	common	-1.70521	1.74214e-05	-1.52396	0.165577	-0.0310859	0.985466
ENSDARG00000002980	vacuolar protein sorting 54 homolog (S. cerevisiae)	vps54	common	-0.740184	0.202784	0.13759	0.933009	-0.782774	0.59369
ENSDARG00000002986	guanine deaminase	gda	common	1.74271	0.0326636	1.0283	0.495867	0.350706	0.845367
ENSDARG00000002988	troponin T2d, cardiac	tnnt2d	common	-0.975637	0.059896	-1.09981	0.420115	0.278909	0.877855
ENSDARG00000002991	centrosomal protein 135	cep135	common	0.0901677	0.922911	-0.468883	0.741521	0.482019	0.757125
ENSDARG00000003021	histone deacetylase 8	hdac8	common	-1.35336	0.0257731	0.272292	0.792695	-1.62879	0.082652
ENSDARG00000003027	sodium channel modifier 1	scnm1	common	-0.423305	0.68373	-1.57218	0.278335	1.10395	0.513487
ENSDARG00000003032	eukaryotic translation initiation factor 4A, isoform 1B	eif4a1b	common	0.457105	0.451712	1.94509	9.96702e-06	-1.53268	0.026761
ENSDARG00000003035	heat shock protein 9	hspa9	common	-0.00988863	0.983024	0.283076	0.804102	-0.349473	0.768895
ENSDARG00000003041	Uncharacterized protein	CABZ01111496.1	common	4.76888	6.76997e-08	1.80092	0.229503	2.00347	0.177856
ENSDARG00000003046	sorbin and SH3 domain containing 2a	sorbs2a	common	2.31403	0.000187118	0.801353	0.532504	1.19664	0.387822
ENSDARG00000003051	holocytochrome c synthase	hccs	common	-0.00622412	0.992156	0.337027	0.571924	-0.421378	0.593871
ENSDARG00000003054	tachykinin receptor 3-like	tacr3l	common	2.45455	0.0277079	1.00742	0.578986	0.572652	0.776392
ENSDARG00000003058	FGFR1 oncogene partner	fgfr1op	common	-0.447831	0.294175	0.127349	0.868129	-0.633547	0.412529
ENSDARG00000003061	CD276 molecule	cd276	common	-0.747741	0.251802	-2.14833	0.140781	1.52718	0.345084
ENSDARG00000003068	golgi reassembly stacking protein 1	gorasp1	common	-0.460848	0.443736	1.36743	2.12451e-06	-1.89476	7.2615e-05
ENSDARG00000003069	BTB (POZ) domain containing 7	btbd7	common	-1.56578	0.0727627	-0.5069	0.775295	-0.659692	0.719503
ENSDARG00000003087	UBX domain protein 6	ubxn6	common	0.34645	0.526173	0.517782	0.755624	-0.256298	0.8878
ENSDARG00000003098	lysine (K)-specific demethylase 5Bb	kdm5bb	common	-2.3396	0.0148815	-2.04395	0.064551	-0.279074	0.871414
ENSDARG00000003102	zgc:101130	zgc:101130	common	1.31582	0.0931746	0.0625085	0.944968	1.21141	0.211433
ENSDARG00000003109	regulator of calcineurin 1a	rcan1a	common	2.92016	8.46028e-08	1.90052	0.205293	0.114818	0.955524
ENSDARG00000003127	zgc:123105	zgc:123105	common	0.154565	0.857124	-0.248693	0.69283	0.378765	0.729819
ENSDARG00000003132	APAF1 interacting protein	apip	common	0.0416077	0.93548	0.570938	0.227209	-0.578036	0.285625
ENSDARG00000003144	peroxisomal membrane protein 2	pxmp2	common	-1.32868	0.0899403	-1.46139	0.356826	0.387939	0.843374
ENSDARG00000003151	S-phase kinase-associated protein 1	skp1	common	0.269024	0.409823	-0.37852	0.444699	0.58358	0.360246
ENSDARG00000003153	cleavage and polyadenylation specific factor 5	cpsf5	common	-0.94978	0.0757244	0.164152	0.658955	-1.19519	0.0193792
ENSDARG00000003167	MTOR associated protein, LST8 homolog (S. cerevisiae)	mlst8	common	-0.331158	0.458934	-0.731003	0.597752	0.416532	0.790401
ENSDARG00000003175	syntaxin 5A, like	stx5al	common	-1.13573	0.125035	0.943401	0.00158998	-2.1494	0.00277738
ENSDARG00000003189	proteasome (prosome, macropain) 26S subunit, non-ATPase, 1	psmd1	common	-3.01955	9.57969e-16	-0.647623	0.588432	-2.06131	0.055409
ENSDARG00000003197	WD repeat domain 21	wdr21	common	-2.43655	8.44976e-05	-0.212824	0.915562	-1.62309	0.30988
ENSDARG00000003205	N-glycanase 1	ngly1	common	-1.20194	0.0506142	-0.63834	0.635553	-0.498597	0.73992
ENSDARG00000003206	coiled-coil-helix-coiled-coil-helix domain containing 6a	chchd6a	common	0.103098	0.834772	-0.449161	0.420712	0.51225	0.491508
ENSDARG00000003207	MTERF domain containing 1	mterfd1	common	-0.831893	0.0917639	-0.177469	0.905726	-0.620783	0.656921
ENSDARG00000003208	protein-O-mannose kinase	pomk	common	-0.469643	0.460797	-0.148532	0.93075	-0.252131	0.88432
ENSDARG00000003213	N(alpha)-acetyltransferase 15, NatA auxiliary subunit a	naa15a	common	-1.53918	0.000255415	0.958541	0.274944	-2.45468	0.00369969
ENSDARG00000003217	URB2 ribosome biogenesis 2 homolog (S. cerevisiae)	urb2	common	-2.07177	0.00650791	0.232104	0.89965	-1.97139	0.175147
ENSDARG00000003235	nucleoporin 88	nup88	common	-1.78309	0.00267883	0.185836	0.8595	-1.95144	0.0357887
ENSDARG00000003244	guanylate binding protein 3	gbp3	common	0.539202	0.474837	0.404081	0.758225	-0.00698122	0.996715
ENSDARG00000003251	zinc finger and BTB domain containing 22b	zbtb22b	common	-0.424607	0.56698	-1.05179	0.376062	0.650388	0.644412
ENSDARG00000003257	zgc:101559	zgc:101559	common	-0.167381	0.837657	-2.11027	0.000837165	1.78108	0.0711781
ENSDARG00000003263	processing of precursor 4, ribonuclease P/MRP subunit	pop4	common	1.07104	0.00103944	0.272762	0.788554	0.692164	0.499046
ENSDARG00000003269	chloride channel 3	clcn3	common	0.12878	0.886252	0.691813	0.174465	-0.651864	0.485806
ENSDARG00000003270	deoxyhypusine synthase	dhps	common	-1.47145	0.00423511	-0.194939	0.917901	-1.01512	0.524323
ENSDARG00000003287	WD repeat domain 12	wdr12	common	0.232932	0.826364	1.57496	0.242801	-1.43706	0.335147
ENSDARG00000003307	syntaxin 16	stx16	common	-0.777185	0.0566696	-1.29871	0.163911	0.522062	0.662462
ENSDARG00000003308	ER membrane protein complex subunit 2	emc2	common	0.138509	0.780113	0.204392	0.777516	-0.147585	0.874006
ENSDARG00000003311	pantothenate kinase 2	pank2	common	-0.750045	0.188154	-1.14455	0.310593	0.439252	0.750949
ENSDARG00000003320	family with sequence similarity 91, member A1	fam91a1	common	-0.0120587	0.982834	-0.468228	0.480571	0.369865	0.671151
ENSDARG00000003326	calcium channel, voltage-dependent, gamma subunit 5a	cacng5a	common	-7.60009	2.96011e-11	-1.74653	0.286352	-1.52361	0.376286
ENSDARG00000003328	family with sequence similarity 178, member A	fam178a	common	-1.8844	0.0099231	0.633774	0.625049	-2.31393	0.0584733
ENSDARG00000003373	COMM domain containing 2	commd2	common	-0.404355	0.166821	1.03664	0.172472	-1.45403	0.07899
ENSDARG00000003375	guanine nucleotide binding protein (G protein), gamma 12a	gng12a	common	1.49329	0.0233612	-1.33931	0.38731	2.40363	0.0983629
ENSDARG00000003380	polyamine oxidase (exo-N4-amino)	PAOX	common	-1.18525	0.00644767	-1.31185	0.332668	0.310612	0.854192
ENSDARG00000003382	CWC25 spliceosome-associated protein homolog (S. cerevisiae)	cwc25	common	0.511453	0.28709	-0.6154	0.484545	1.05679	0.272259
ENSDARG00000003383	ankyrin repeat and SOCS box-containing 8	asb8	common	-2.5157	8.88986e-08	-1.34036	0.0130447	-1.15081	0.14919
ENSDARG00000003384	A kinase (PRKA) anchor protein 17A	akap17a	common	1.68994	0.00121259	0.626896	0.566867	0.898997	0.435882
ENSDARG00000003391	sorting nexin 7	snx7	common	0.144539	0.731533	0.505961	0.472429	-0.390391	0.666427
ENSDARG00000003397	short chain dehydrogenase/reductase family 42E, member 1	sdr42e1	common	0.214494	0.753792	0.91051	0.600013	-0.811817	0.653575
ENSDARG00000003398	recombination signal binding protein for immunoglobulin kappa J region a	rbpja	common	0.909377	0.0844253	1.02486	0.0465636	-0.148825	0.882666
ENSDARG00000003403	teneurin transmembrane protein 1	tenm1	common	-1.98117	0.00592305	0.686267	0.548611	-2.41611	0.0334773
ENSDARG00000003421	insulin-like growth factor 2 mRNA binding protein 2a	igf2bp2a	common	1.84897	2.35439e-07	0.377654	0.788696	1.19009	0.346713
ENSDARG00000003429	heterogeneous nuclear ribonucleoprotein D-like	hnrpdl	common	0.0862725	0.894943	-0.272248	0.396642	0.253523	0.72754
ENSDARG00000003446	inositol 1,3,4,5,6-pentakisphosphate 2-kinase	ippk	common	-2.01796	0.0385367	-0.496428	0.751522	-1.33198	0.391501
ENSDARG00000003449	phosphodiesterase 10A	pde10a	common	-4.696	4.10516e-08	-1.8803	0.218778	-1.45059	0.413521
ENSDARG00000003462	ferrochelatase	fech	common	0.361223	0.757475	2.09361	0.0978773	-1.68169	0.246718
ENSDARG00000003469	neurogenic differentiation 4	neurod4	common	1.35014	0.419634	1.61254	0.334672	-3.11779	0.0438324
ENSDARG00000003470	solute carrier family 25, member 42	slc25a42	common	1.74507	4.85348e-08	2.7481	1.11426e-16	-1.0442	0.0432977
ENSDARG00000003475	sulfotransferase family 1, cytosolic sulfotransferase 5	sult1st5	common	-0.499401	0.520381	-1.70805	0.252438	1.27667	0.438754
ENSDARG00000003487	nucleoporin 93	nup93	common	-1.57547	0.0866399	-0.63299	0.709797	-0.710128	0.691197
ENSDARG00000003495	MAP-kinase activating death domain	madd	common	0.58101	0.40252	-0.238586	0.735499	0.785844	0.4134
ENSDARG00000003511	mitochondrial ribosomal protein L3	mrpl3	common	0.307652	0.666599	1.3305	0.0304036	-1.05081	0.257137
ENSDARG00000003513	thyroid hormone receptor associated protein 3b	thrap3b	common	-1.45015	2.89229e-05	-0.356448	0.578442	-1.11753	0.101737
ENSDARG00000003517	inositol(myo)-1(or 4)-monophosphatase 1	impa1	common	-1.17097	0.0672047	-3.19741	0.000663344	1.95458	0.0983383
ENSDARG00000003519	adenine phosphoribosyl transferase	aprt	common	-1.31863	0.0542532	0.163815	0.935881	-1.17141	0.498174
ENSDARG00000003520	TBC1 domain family, member 14	tbc1d14	common	-1.56409	0.010584	-1.95655	0.123808	0.632188	0.698651
ENSDARG00000003523	intelectin 3	itln3	common	2.58396	0.111973	4.47947	0.00122338	-2.58405	0.109448
ENSDARG00000003526	proteasome (prosome, macropain) subunit, alpha type,5	psma5	common	-0.466197	0.457898	-1.04267	0.00179148	0.450211	0.541864
ENSDARG00000003527	MAK16 homolog (S. cerevisiae)	mak16	common	1.66296	0.000951319	1.99501	8.7409e-08	-0.328488	0.707951
ENSDARG00000003531	transcription elongation factor A (SII), 1	tcea1	common	0.60491	0.187696	-0.936286	0.128203	1.42349	0.0496678
ENSDARG00000003544	adenosine deaminase, RNA-specific, B1b	adarb1b	common	-5.58169	2.73641e-10	-1.65397	0.246002	-1.94756	0.258664
ENSDARG00000003546	unc-45 homolog A (C. elegans)	unc45a	common	-3.24505	1.48963e-09	-0.58825	0.73428	-1.92766	0.20176
ENSDARG00000003564	deoxyhypusine hydroxylase/monooxygenase	dohh	common	0.137339	0.801396	1.4517	2.0013e-05	-1.31134	0.0232169
ENSDARG00000003570	heat shock protein 90, beta (grp94), member 1	hsp90b1	common	-1.561	0.0224519	1.17772	0.0160675	-2.67523	0.000347325
ENSDARG00000003573	dynactin 5	dctn5	common	0.0864752	0.797137	-0.951543	0.0384052	0.9689	0.112984
ENSDARG00000003582	coiled-coil domain containing 34	CCDC34	common	1.36018	0.0102785	1.52141	0.135877	-0.297377	0.831015
ENSDARG00000003584	phospholipase A2, group VII (platelet-activating factor acetylhydrolase, plasma)	pla2g7	common	2.41762	2.89674e-10	-0.140731	0.92752	2.19892	0.055098
ENSDARG00000003592	surfeit 1	surf1	common	0.419662	0.421473	-0.163824	0.830072	0.487576	0.560036
ENSDARG00000003599	ribosomal protein L3	rpl3	common	0.415747	0.519111	1.44234	3.49709e-05	-1.08713	0.0975674
ENSDARG00000003607	nuclear receptor subfamily 2, group F, member 6a	nr2f6a	common	1.70432	0.0107199	-0.22787	0.558049	1.87461	0.0176059
ENSDARG00000003616	ariadne ubiquitin-conjugating enzyme E2 binding protein homolog 1 (Drosophila)	arih1	common	1.48171	0.000637355	0.948459	0.144654	0.424616	0.621944
ENSDARG00000003631	clock homolog 3 (mouse)	clock3	common	-1.51394	0.0202548	-0.363031	0.746996	-1.04783	0.375408
ENSDARG00000003641	trk-fused gene	tfg	common	-0.642853	0.4768	-0.0503192	0.940235	-0.718441	0.4727
ENSDARG00000003675	crystallin, lambda 1	cryl1	common	1.23059	0.00700819	-0.758181	0.250171	1.84375	0.0107081
ENSDARG00000003681	eukaryotic translation initiation factor 5	eif5	common	-1.16465	0.00193175	1.09236	0.00209494	-2.2921	3.24531e-06
ENSDARG00000003682	HECT domain containing E3 ubiquitin protein ligase 4	HECTD4 (1 of 3)	common	1.06137	0.009314	-1.4034	0.0144881	2.3726	9.2038e-05
ENSDARG00000003693	histidyl-tRNA synthetase	hars	common	-1.66256	0.0471747	1.52246	0.023187	-3.15654	0.00044436
ENSDARG00000003695	voltage-dependent anion channel 3	vdac3	common	-1.68439	1.0831e-06	-0.366348	0.388344	-1.35728	0.00914059
ENSDARG00000003699	ATPase, Cu++ transporting, alpha polypeptide	atp7a	common	0.614825	0.375689	-1.48982	0.167242	1.99193	0.0893674
ENSDARG00000003705	prion protein, related sequence 3	prnprs3	common	-1.21292	0.00424951	-1.44976	0.281968	0.398046	0.809696
ENSDARG00000003749	polymerase (DNA directed), beta	polb	common	-0.12287	0.875489	-1.1081	0.444989	0.91267	0.563471
ENSDARG00000003750	phosphoribosylformylglycinamidine synthase	pfas	common	-1.62343	0.0540429	-1.5306	0.160826	0.00587872	0.997161
ENSDARG00000003751	LATS, large tumor suppressor, homolog 1 (Drosophila)	lats1	common	1.11875	0.0229629	0.0711102	0.959663	0.865245	0.489696
ENSDARG00000003754	tetraspanin 2	tspan2	common	-1.92401	1.669e-06	-2.72287	0.0174448	1.05047	0.461863
ENSDARG00000003757	canopy1	cnpy1	common	-0.167654	0.740047	0.724037	0.0137008	-0.901804	0.108426
ENSDARG00000003776	phosphatidylinositol-5-phosphate 4-kinase, type II, alpha a	pip4k2aa	common	0.665311	0.296997	-1.65485	0.0312546	2.1943	0.023672
ENSDARG00000003808	aquaporin 3a	aqp3a	common	7.6436	6.85957e-10	1.75763	0.28965	-1.66464	0.34501
ENSDARG00000003811	plexin b2a	plxnb2a	common	0.984152	0.042506	0.141282	0.74201	0.812293	0.184476
ENSDARG00000003813	signal recognition particle 54	srp54	common	-1.27606	0.00157362	1.6504	0.000142821	-2.94732	1.19335e-08
ENSDARG00000003818	protein kinase, AMP-activated, gamma 1 non-catalytic subunit	prkag1	common	-0.3742	0.334254	-1.19602	0.100442	0.764036	0.397532
ENSDARG00000003827	small nuclear RNA activating complex, polypeptide 1b	snapc1b	common	-0.00542664	0.997304	0.088999	0.926952	-0.119432	0.950975
ENSDARG00000003829	UDP-N-acetyl-alpha-D-galactosamine:polypeptide N-acetylgalactosaminyltransferase 2	galnt2	common	-0.686737	0.161279	-0.68785	0.477502	0.0188028	0.989904
ENSDARG00000003836	transmembrane protein 63Ba	tmem63ba	common	-2.0129	0.0592557	0.956135	0.45169	-2.6425	0.0563908
ENSDARG00000003841	U6 snRNA biogenesis 1	usb1	common	-0.0183146	0.977069	-0.298198	0.70187	0.241058	0.80131
ENSDARG00000003845	choroideremia (Rab escort protein 1)	chm	common	-2.02277	0.000309113	-1.3444	0.0162023	-0.758139	0.375408
ENSDARG00000003846	mitochondrial ribosomal protein L21	mrpl21	common	0.123867	0.829248	0.851409	0.0738343	-0.796451	0.145066
ENSDARG00000003860	chromobox homolog 3a (HP1 gamma homolog, Drosophila)	cbx3a	common	-1.06895	0.046572	-0.825387	0.277848	-0.294799	0.771445
ENSDARG00000003865	par-6 partitioning defective 6 homolog beta (C. elegans)	pard6b	common	-1.64397	0.0166771	1.10273	0.22841	-2.58361	0.0149081
ENSDARG00000003866	transmembrane 9 superfamily member 2	tm9sf2	common	-0.13822	0.849878	0.368308	0.32762	-0.600531	0.426838
ENSDARG00000003869	2,4-dienoyl CoA reductase 1, mitochondrial	decr1	common	0.668734	0.0265016	-0.196973	0.898919	0.72226	0.605089
ENSDARG00000003872	coiled-coil domain containing 102A	ccdc102a	common	1.7612	0.0485465	0.18454	0.927845	1.00481	0.574259
ENSDARG00000003882	strawberry notch homolog 2a	sbno2a	common	-0.00901632	0.993746	0.518184	0.749104	-0.483463	0.784923
ENSDARG00000003899	zinc finger, DHHC-type containing 23b	zdhhc23b	common	-0.0755616	0.897108	-0.505045	0.715437	0.384315	0.794745
ENSDARG00000003910	mediator complex subunit 13b	med13b	common	-0.504377	0.543959	-1.46324	0.0271435	0.804196	0.454531
ENSDARG00000003920	SET translocation (myeloid leukemia-associated) B	setb	common	0.233633	0.721459	0.591373	0.219027	-0.439899	0.590238
ENSDARG00000003927	claudin 12	cldn12	common	0.457968	0.340815	0.0933525	0.912144	0.269453	0.768031
ENSDARG00000003931	CNDP dipeptidase 2 (metallopeptidase M20 family)	cndp2	common	-1.14424	0.0272188	-0.698869	0.086356	-0.47994	0.557466
ENSDARG00000003933	pyruvate kinase, muscle, a	pkma	common	0.142681	0.814488	-1.78406	8.10343e-05	1.82147	0.00330433
ENSDARG00000003934	nucleoredoxin-like 2	nxnl2	common	1.29126	0.0181998	-1.67272	0.188675	2.64252	0.0368269
ENSDARG00000003938	replication protein A1	rpa1	common	-0.882	0.0757244	-0.981942	0.474297	0.184812	0.913702
ENSDARG00000003940	mitochondrial fission regulator 1-like	mtfr1l	common	-1.25632	0.0864289	-0.826154	0.212743	-0.543533	0.608857
ENSDARG00000003941	RRS1 ribosome biogenesis regulator homolog (S. cerevisiae)	rrs1	common	1.78465	0.000171998	1.01073	0.319491	0.569757	0.627427
ENSDARG00000003952	profilin 2	pfn2	common	1.30389	0.00312926	-1.52577	0.00206422	2.68663	1.1206e-05
ENSDARG00000003961	poly (ADP-ribose) polymerase family, member 3	parp3	common	0.717653	0.0570744	-0.596997	0.662267	1.14383	0.385579
ENSDARG00000003973	cysteine and histidine-rich domain (CHORD) containing 1a	chordc1a	common	1.10228	0.141809	-0.402843	0.773967	1.3688	0.293112
ENSDARG00000003974	speckle-type POZ protein-like b	spoplb	common	-1.80999	1.70756e-05	-0.933195	0.0289177	-0.88177	0.196675
ENSDARG00000003977	zgc:153896	zgc:153896	common	3.43123	2.96162e-05	0.754363	0.667147	1.7889	0.268458
ENSDARG00000003984	listerin E3 ubiquitin protein ligase 1	LTN1	common	-1.33323	0.0961888	0.54937	0.671518	-1.82748	0.138506
ENSDARG00000004015	adenylate cyclase activating polypeptide 1a	adcyap1a	common	1.61784	0.325955	-0.561232	NA	3.58063	0.0205455
ENSDARG00000004017	sperm associated antigen 1a	spag1a	common	1.72124	0.00685398	1.8819	0.136431	-0.528126	0.741377
ENSDARG00000004034	Rho GDP dissociation inhibitor (GDI) gamma	arhgdig	common	6.47369	8.88035e-13	2.90145	0.0550699	0.913556	0.613413
ENSDARG00000004037	component of oligomeric golgi complex 2	cog2	common	-0.956466	0.0178605	-0.645997	0.633242	-0.223951	0.886622
ENSDARG00000004046	PHD finger protein 6	phf6	common	-0.45127	0.507861	-1.64204	0.29266	1.31625	0.42515
ENSDARG00000004055	UHRF1 (ICBP90) binding protein 1-like	uhrf1bp1l	common	-1.67411	4.55029e-07	-0.601257	0.119442	-1.10802	0.0325413
ENSDARG00000004059	galactokinase 2	galk2	common	0.504642	0.265655	-1.31011	0.0435389	1.6784	0.0496939
ENSDARG00000004060	basic helix-loop-helix family, member e40	bhlhe40	common	-1.16917	0.0125047	-0.308293	0.664923	-0.914372	0.232347
ENSDARG00000004078	acyl-CoA synthetase long-chain family member 4a	acsl4a	common	1.5506	0.0182867	-1.88953	0.168329	3.05372	0.020382
ENSDARG00000004094	acyl-CoA synthetase bubblegum family member 2	acsbg2	common	0.694303	0.313873	0.141453	0.853349	0.434822	0.654508
ENSDARG00000004114	TELO2 interacting protein 1	tti1	common	-1.40554	0.0147696	-1.21189	0.468513	0.224598	0.913392
ENSDARG00000004115	mannosyl (alpha-1,3-)-glycoprotein beta-1,4-N-acetylglucosaminyltransferase, isozyme B	mgat4b	common	-0.826248	0.0792777	0.161045	0.87279	-0.987815	0.248062
ENSDARG00000004130	mevalonate kinase	mvk	common	-2.08934	0.00588894	-2.18213	0.104957	0.382203	0.840181
ENSDARG00000004132	ubiquitin specific peptidase 19	usp19	common	0.656553	0.072235	-0.673344	0.663539	1.17558	0.427013
ENSDARG00000004148	amyloid beta (A4) precursor-like protein 1	aplp1	common	-0.617741	0.587766	-0.936585	0.531152	0.25817	0.893806
ENSDARG00000004154	ORAI calcium release-activated calcium modulator 1b	orai1b	common	-3.2373	8.40055e-13	0.130777	0.944968	-2.64492	0.0552763
ENSDARG00000004160	receptor accessory protein 3b	reep3b	common	0.941302	0.18857	0.620515	0.443548	0.203217	0.866768
ENSDARG00000004161	IK cytokine	ik	common	-1.13778	0.0231406	-0.905761	0.0966754	-0.290365	0.733274
ENSDARG00000004169	stathmin 1a	stmn1a	common	1.63369	0.036791	-0.236847	0.892513	1.58354	0.272201
ENSDARG00000004171	Rab acceptor 1 (prenylated)	rabac1	common	-0.393683	0.443693	-0.934655	0.161042	0.507341	0.595902
ENSDARG00000004173	coatomer protein complex, subunit alpha	copa	common	-2.15093	0.000221701	-0.330769	0.650624	-1.87985	0.00914165
ENSDARG00000004174	CCR4-NOT transcription complex, subunit 1	cnot1	common	-1.15288	0.128006	0.124703	0.847356	-1.37556	0.105421
ENSDARG00000004176	unc-51-like kinase 4 (C. elegans)	ulk4	common	-5.61331	6.50778e-16	-1.21406	0.470505	-2.29846	0.162872
ENSDARG00000004184	neurofibromin 1b	nf1b	common	-1.7399	0.100769	-1.04916	0.558966	-0.0604369	0.978554
ENSDARG00000004189	chromobox homolog 1a (HP1 beta homolog Drosophila)	cbx1a	common	-0.947718	0.14033	-1.53201	0.219666	0.643488	0.671457
ENSDARG00000004196	tumor necrosis factor (ligand) superfamily, member 10 like	tnfsf10l	common	1.121	0.516672	-0.0807223	0.966725	1.28199	0.476522
ENSDARG00000004211	coiled-coil domain containing 106a	ccdc106a	common	0.335288	0.479951	-1.09328	0.102223	1.35986	0.0883161
ENSDARG00000004246	slit (Drosophila) homolog 2	slit2	common	-3.94186	8.05784e-13	-1.65658	0.33208	-0.536267	0.792641
ENSDARG00000004251	dihydrofolate reductase	dhfr	common	1.66654	0.00125101	0.126085	0.921983	1.38472	0.173668
ENSDARG00000004261	transmembrane emp24 protein transport domain containing 9	tmed9	common	-1.44038	3.71846e-07	-0.612562	0.198693	-0.849595	0.151528
ENSDARG00000004262	cytochrome P450, family 46, subfamily A, polypeptide 2	cyp46a2	common	1.4463	0.0263472	0.294436	0.701671	1.02261	0.234682
ENSDARG00000004265	zgc:109986	zgc:109986	common	0.618908	0.158635	-0.174543	0.876772	0.69223	0.498659
ENSDARG00000004270	atlastin 3	atl3	common	0.152113	0.702032	0.0838596	0.915136	-0.00197416	0.998351
ENSDARG00000004274	zgc:112496	zgc:112496	common	1.23273	0.240607	1.64699	0.182199	-0.562207	0.739912
ENSDARG00000004280	SEH1-like (S. cerevisiae)	seh1l	common	0.00313758	0.996578	-0.305238	0.454339	0.217044	0.793714
ENSDARG00000004305	vang-like 1 (van gogh, Drosophila)	vangl1	common	3.30442	6.37795e-06	0.934647	0.60793	1.14079	0.525302
ENSDARG00000004306	kelch-like 18 (Drosophila)	klhl18	common	-1.18029	0.284702	-0.963747	0.597978	0.248123	0.909248
ENSDARG00000004307	LY6/PLAUR domain containing 6	lypd6	common	-3.41638	0.0105412	-1.09164	0.543034	-0.280248	0.847968
ENSDARG00000004308	family with sequence similarity 8, member A1	fam8a1	common	-0.111186	0.937829	-0.287939	0.87648	0.0699196	0.974184
ENSDARG00000004311	low density lipoprotein receptor adaptor protein 1a	ldlrap1a	common	-3.71894	0.0040916	-2.29038	0.0582783	-1.08274	0.561709
ENSDARG00000004318	COBW domain containing	cbwd	common	-0.689612	0.292608	0.428032	0.494164	-1.1576	0.168899
ENSDARG00000004342	serine/arginine-rich splicing factor 11	srsf11	common	0.413035	0.241677	0.705648	0.0119775	-0.328385	0.568436
ENSDARG00000004343	negative elongation factor complex member E	nelfe	common	0.220283	0.758965	-0.124824	0.905624	0.246986	0.838337
ENSDARG00000004377	protein phosphatase 1, regulatory subunit 13Ba	ppp1r13ba	common	-5.14843	2.9533e-09	-1.43739	0.404828	-1.40742	0.436579
ENSDARG00000004378	Yes-related kinase	yrk	common	-1.64827	0.041436	-1.56538	0.248064	0.0333014	0.986932
ENSDARG00000004406	sepiapterin reductase a	spra	common	0.334785	0.697617	0.979563	0.34701	-0.723915	0.573408
ENSDARG00000004427	dpy-30 homolog (C. elegans)	dpy30	common	-0.127362	0.779989	-0.0547092	0.912479	-0.133726	0.832092
ENSDARG00000004436	family with sequence similarity 92, member A1	fam92a1	common	0.351534	0.470752	-1.98098	0.117449	2.2256	0.0877787
ENSDARG00000004452	TAR DNA binding protein, like	tardbpl	common	0.616362	0.235237	-0.38714	0.371891	0.89914	0.148166
ENSDARG00000004455	purinergic receptor P2X, ligand-gated ion channel, 5	p2rx5	common	0.785875	0.537443	1.9019	0.000129959	-0.836326	0.561507
ENSDARG00000004460	desumoylating isopeptidase 2	desi2	common	-1.8993	0.0106374	-1.80741	0.0802426	-0.0723603	0.96584
ENSDARG00000004470	protein kinase C substrate 80K-H	prkcsh	common	-1.58485	9.54487e-05	-0.850238	0.0458377	-0.769234	0.231508
ENSDARG00000004472	alpha tubulin acetyltransferase 1	atat1	common	-1.57362	0.0920552	-5.03976	1.88295e-05	2.45901	NA
ENSDARG00000004497	tetraspanin 33	tspan33	common	1.4491	0.00302545	-0.327877	0.857363	1.37781	0.37441
ENSDARG00000004517	phosphoribosyl pyrophosphate amidotransferase	ppat	common	0.0536554	0.951777	0.888482	0.586576	-0.926468	0.585793
ENSDARG00000004525	chromosome 1 open reading frame 35	C2H1orf35	common	0.94008	0.117892	0.591556	0.65212	0.158283	0.920527
ENSDARG00000004527	protein (peptidylprolyl cis/trans isomerase) NIMA-interacting, 4 (parvulin)	pin4	common	0.488765	0.312981	1.35256	0.00234232	-0.92874	0.0889273
ENSDARG00000004532	cordon-bleu homolog (mouse)	cobl	common	0.495162	0.642323	-1.20335	0.26831	1.57305	0.244908
ENSDARG00000004537	lysine (K)-specific methyltransferase 2A	kmt2a	common	0.756188	0.159564	-0.388231	0.24613	1.10132	0.0685662
ENSDARG00000004541	dynein, axonemal, intermediate chain 2a	dnai2a	common	6.87122	1.64451e-11	2.45348	0.121533	1.8264	0.249496
ENSDARG00000004574	general transcription factor IIIC, polypeptide 2, beta	gtf3c2	common	-0.572795	0.458802	-1.59569	0.172651	1.02196	0.488483
ENSDARG00000004581	sel-1 suppressor of lin-12-like (C. elegans)	sel1l	common	-1.28781	3.41486e-05	1.01375	0.0947578	-2.28225	0.000595479
ENSDARG00000004587	K(lysine) acetyltransferase 5	KAT5 (1 of 2)	common	0.908769	0.0266192	-0.294156	0.735713	1.12032	0.183945
ENSDARG00000004616	myotubularin related protein 2	mtmr2	common	-1.02643	0.155606	-0.136604	0.937199	-0.750899	0.639422
ENSDARG00000004632	egl nine homolog 1 (C. elegans)	egln1	common	-0.61901	0.338875	0.536806	0.419383	-1.20259	0.141913
ENSDARG00000004636	coiled-coil domain containing 9	ccdc9	common	1.58834	0.0398541	0.107392	0.884965	1.44289	0.126289
ENSDARG00000004647	spindle and centriole associated protein 1	spice1	common	-0.400896	0.650531	-1.6281	0.295086	1.25569	0.458826
ENSDARG00000004672	protein tyrosine kinase 2a	ptk2.1	common	-2.34797	1.06173e-09	-2.51758	0.0748436	0.771902	0.665459
ENSDARG00000004680	DnaJ (Hsp40) homolog, subfamily B, member 6a	dnajb6a	common	0.136808	0.789992	-0.490047	0.226114	0.564115	0.427829
ENSDARG00000004687	acetyl-Coenzyme A acyltransferase 1	acaa1	common	-0.754401	0.125767	0.2751	0.46678	-1.07656	0.0620237
ENSDARG00000004692	nucleic acid binding protein 1a	nabp1a	common	1.78748	0.000207856	2.96463	9.13743e-09	-1.17563	0.1489
ENSDARG00000004696	eukaryotic elongation factor, selenocysteine-tRNA-specific	eefsec	common	-0.64849	0.586861	-0.838807	0.520243	0.123526	0.951809
ENSDARG00000004697	retinoid X receptor, gamma b	rxrgb	common	1.95623	0.0326456	0.73025	0.663952	0.829404	0.634019
ENSDARG00000004702	interferon regulatory factor 2 binding protein 2a	irf2bp2a	common	-1.45323	0.18646	-2.04426	0.0117599	0.286597	0.86328
ENSDARG00000004706	SYF2 homolog, RNA splicing factor (S. cerevisiae)	syf2	common	0.588325	0.159128	-0.0737561	0.823992	0.613625	0.24445
ENSDARG00000004713	MAD2 mitotic arrest deficient-like 1 (yeast)	mad2l1	common	-1.59085	0.146104	-0.575187	0.741038	-0.690664	0.723311
ENSDARG00000004714	transcription factor 12	tcf12	common	-0.887171	0.0234585	-1.49569	0.289147	0.768892	0.634019
ENSDARG00000004726	trafficking protein particle complex 11	trappc11	common	-1.58071	0.0169978	-0.507472	0.41719	-1.1374	0.16846
ENSDARG00000004727	cms1 ribosomal small subunit homolog (yeast)	cmss1	common	1.11996	0.141515	0.0386128	0.971362	0.928718	0.366288
ENSDARG00000004729	transcription factor binding to IGHM enhancer 3a	tfe3a	common	1.99375	0.000346041	-0.482327	0.723638	2.22563	0.0507044
ENSDARG00000004735	heterogeneous nuclear ribonucleoprotein Ub	hnrnpub	common	1.00494	0.0233874	-0.144431	0.862078	1.03971	0.184171
ENSDARG00000004754	heat shock protein 4a	hspa4a	common	1.54104	0.0393246	0.783605	0.513827	0.612057	0.668024
ENSDARG00000004757	Y box binding protein 1	ybx1	common	1.80564	1.0043e-05	2.70457	0.000192571	-1.01584	0.277695
ENSDARG00000004771	ankyrin repeat domain 10b	ankrd10b	common	1.36122	3.23693e-07	-0.646144	0.537722	1.82899	0.0619889
ENSDARG00000004774	WD repeat domain 36	wdr36	common	0.506131	0.175836	1.71335	0.0432952	-1.29287	0.191703
ENSDARG00000004780	coiled-coil domain containing 142	CCDC142	common	0.453063	0.587102	-1.26174	0.419796	1.59462	0.316294
ENSDARG00000004785	COP9 constitutive photomorphogenic homolog subunit 2 (Arabidopsis)	cops2	common	0.456447	0.16537	0.101309	0.902649	0.301942	0.732851
ENSDARG00000004796	mahogunin, ring finger 1b	mgrn1b	common	-1.47579	0.13338	-2.07381	0.0445161	0.50417	0.759308
ENSDARG00000004798	UDP-Gal:betaGlcNAc beta 1,4- galactosyltransferase, polypeptide 4	b4galt4	common	-1.8036	0.0787764	1.08107	0.406071	-2.42525	0.100155
ENSDARG00000004806	glutamate-rich WD repeat containing 1	grwd1	common	-0.594323	0.450623	0.102034	0.951003	-0.694941	0.6534
ENSDARG00000004830	flotillin 2a	flot2a	common	-0.918763	0.127993	-1.33879	0.00084348	0.381042	0.656056
ENSDARG00000004836	DnaJ (Hsp40) homolog, subfamily C, member 5ab	dnajc5ab	common	-0.0552321	0.928778	-1.472	0.0221898	1.36703	0.100695
ENSDARG00000004840	Ras association (RalGDS/AF-6) domain family 1	rassf1	common	-0.207792	0.74349	-1.42727	0.279287	1.1641	0.41347
ENSDARG00000004845	Uncharacterized protein	CU896698.1	common	-3.64315	0.000470179	-0.84375	0.340115	-2.51195	0.0652184
ENSDARG00000004851	histone H4 transcription factor	hinfp	common	0.0300636	0.97652	-0.841519	0.652331	0.894423	0.641546
ENSDARG00000004866	family with sequence similarity 63, member A	fam63a	common	-0.890552	0.114349	1.22432	0.109761	-2.08132	0.010925
ENSDARG00000004870	presenilin 1	psen1	common	-0.758251	0.395674	-0.290794	0.541582	-0.590865	0.56927
ENSDARG00000004875	transmembrane channel-like 6	TMC6 (1 of 2)	common	2.51435	0.00974056	1.98187	0.0724682	0.275766	0.873649
ENSDARG00000004889	aspartylglucosaminidase	aga	common	1.74076	1.63807e-07	-1.14748	0.233409	2.67314	0.00423184
ENSDARG00000004891	peroxisomal biogenesis factor 19	pex19	common	-0.227144	0.779855	1.2443	0.00167725	-1.52525	0.047753
ENSDARG00000004896	lon peptidase 2, peroxisomal	lonp2	common	-0.26617	0.568812	-0.255292	0.841635	-0.0462024	0.97535
ENSDARG00000004906	stress-induced-phosphoprotein 1 (Hsp70/Hsp90-organizing protein)	stip1	common	-0.00923252	0.989917	-0.729804	0.0133313	0.680712	0.358753
ENSDARG00000004909	catalase	cat	common	-0.721886	0.324657	0.903155	0.273851	-1.66297	0.0788647
ENSDARG00000004917	PDX1 C-terminal inhibiting factor 1	pcif1	common	1.42277	0.014264	0.558064	0.729171	0.576359	0.727807
ENSDARG00000004925	IMP2 inner mitochondrial membrane peptidase-like (S. cerevisiae)	immp2l	common	1.15189	0.0144915	1.5587	0.00258792	-0.466579	0.52563
ENSDARG00000004926	stem-loop binding protein	slbp	common	1.44228	0.0175273	-0.308432	0.852767	1.41664	0.324719
ENSDARG00000004937	S-phase kinase-associated protein 2 (p45)	skp2	common	-1.64937	0.0150036	-1.4092	0.200873	-0.134025	0.935195
ENSDARG00000004939	metadherin b	mtdhb	common	-3.29296	2.43083e-12	-0.504417	0.767011	-2.09898	0.143265
ENSDARG00000004948	BRCA2 and CDKN1A interacting protein	bccip	common	0.831578	0.129592	2.08097	4.65147e-08	-1.30483	0.0385884
ENSDARG00000004956	zinc finger, matrin type 2	zmat2	common	0.559957	0.144973	0.958887	0.0825213	-0.440979	0.579
ENSDARG00000004958	UV-stimulated scaffold protein A	uvssa	common	-0.0470479	0.949728	0.440527	0.793689	-0.509312	0.769763
ENSDARG00000005002	BRF1 homolog, subunit of RNA polymerase III transcription initiation factor IIIBb	brf1b	common	-0.330018	0.627032	0.917004	0.558797	-1.18571	0.451848
ENSDARG00000005015	testis specific protein, Y-linked 2	TSPY2	common	2.51187	3.96847e-05	1.00792	0.358902	1.28003	0.265356
ENSDARG00000005034	isoprenoid synthase domain containing	ispd	common	-0.527422	0.426484	-1.21614	0.187739	0.608276	0.610653
ENSDARG00000005039	glutathione S-transferase pi 1	gstp1	common	0.873638	0.113521	1.77581	9.02791e-05	-0.918272	0.123468
ENSDARG00000005049	RAB20, member RAS oncogene family	rab20	common	1.25517	0.0927656	2.44041	0.000243839	-1.20213	0.241732
ENSDARG00000005057	DIM1 dimethyladenosine transferase 1-like (S. cerevisiae)	dimt1l	common	-0.84667	0.477246	-0.45553	0.77704	-0.42945	0.813424
ENSDARG00000005058	non-SMC condensin I complex, subunit D2	ncapd2	common	-0.42699	0.722216	-0.609333	0.716056	0.245135	0.905341
ENSDARG00000005078	eukaryotic translation initiation factor 4E family member 3	eif4e3	common	-1.70148	0.000450382	-1.89289	0.0272482	0.240994	0.854599
ENSDARG00000005085	gamma-glutamyl cyclotransferase b	ggctb	common	-3.00396	0.0211944	-0.520677	0.779015	-1.32225	0.468549
ENSDARG00000005115	calumenin b	calub	common	-0.954061	0.344936	1.67606	0.00122836	-2.58223	0.00921115
ENSDARG00000005121	mitofusin 1b	mfn1b	common	-1.94111	0.0895625	-0.271171	0.814982	-1.63037	0.25241
ENSDARG00000005122	ATPase, Ca++ transporting, cardiac muscle, slow twitch 2b	atp2a2b	common	0.0533421	0.948954	0.374817	0.815305	-0.419246	0.800758
ENSDARG00000005128	ribonuclease H2, subunit B	rnaseh2b	common	1.26134	0.0270083	0.0822385	0.958722	0.940734	0.488499
ENSDARG00000005134	proteasome (prosome, macropain) 216S subunit, non-ATPase, 11b	psmd11b	common	-1.59863	0.011928	-0.475938	0.497812	-1.17875	0.180656
ENSDARG00000005163	EFR3 homolog A (S. cerevisiae)	efr3a	common	1.68398	0.0958145	-0.586925	0.727126	1.87319	0.236553
ENSDARG00000005172	dynein, light chain, LC8-type 2b	dynll2b	common	0.46811	0.396775	0.189359	0.699104	0.21341	0.70879
ENSDARG00000005179	chromosome 14 open reading frame 159	C17H14orf159	common	-4.26711	1.28027e-13	-1.9583	0.228432	-0.650007	0.742385
ENSDARG00000005186	sp4 transcription factor	sp4	common	1.73494	2.2214e-06	-0.746008	0.596398	2.15174	0.084144
ENSDARG00000005210	coronin, actin binding protein, 2A	coro2a	common	1.56679	0.00525838	0.548539	0.401398	0.906319	0.265486
ENSDARG00000005216	zgc:158328	zgc:158328	common	-0.0866378	0.95662	-3.69012	0.00218893	2.35399	0.154605
ENSDARG00000005218	Werner helicase interacting protein 1	wrnip1	common	-2.47303	0.000166566	0.490684	0.798223	-2.13178	0.188145
ENSDARG00000005236	Snf2-related CREBBP activator protein	srcap	common	1.10031	7.39259e-05	-0.369837	0.631302	1.35344	0.0704081
ENSDARG00000005246	ankyrin repeat and SOCS box-containing 3	asb3	common	-2.12868	6.605e-05	-0.0904759	0.955974	-1.76235	0.177109
ENSDARG00000005251	ribulose-5-phosphate-3-epimerase	rpe	common	-0.191981	0.599107	-0.0135869	0.978127	-0.231197	0.717046
ENSDARG00000005254	KDEL (Lys-Asp-Glu-Leu) endoplasmic reticulum protein retention receptor 2a	kdelr2a	common	-1.25213	0.0508152	1.01792	0.014006	-2.32916	0.000539722
ENSDARG00000005271	zinc finger CCCH-type containing 12A	zc3h12a	common	0.401049	0.664847	-0.405208	0.767029	0.72725	0.637668
ENSDARG00000005273	endoplasmic reticulum-golgi intermediate compartment (ERGIC) 1	ergic1	common	1.26175	0.0640302	-0.850387	0.267597	2.01312	0.0282978
ENSDARG00000005315	cugbp, Elav-like family member 1	celf1	common	0.929516	0.0375312	0.267865	0.386955	0.591683	0.234283
ENSDARG00000005318	signal transducing adaptor molecule (SH3 domain and ITAM motif) 2	stam2	common	-0.40536	0.423239	-0.891039	0.389147	0.452092	0.711559
ENSDARG00000005350	DIP2 disco-interacting protein 2 homolog Ba (Drosophila)	dip2ba	common	-0.150768	0.708149	0.0854147	0.911378	-0.293052	0.728366
ENSDARG00000005355	La ribonucleoprotein domain family, member 6	larp6	common	1.20341	0.207922	-0.97863	0.522202	1.80109	0.23583
ENSDARG00000005356	TYRO3 protein tyrosine kinase	tyro3	common	1.83373	0.0235157	-0.262476	0.768331	1.87022	0.0948944
ENSDARG00000005359	succinate-CoA ligase, ADP-forming, beta subunit	sucla2	common	-1.87234	0.00526083	0.290166	0.675551	-2.23042	0.00329035
ENSDARG00000005374	tubulin, gamma complex associated protein 4	tubgcp4	common	-2.30438	1.52198e-15	-1.18572	0.421279	-0.657774	0.695471
ENSDARG00000005382	PR domain containing 9	prdm9	common	-1.16938	0.233789	0.136189	0.934913	-1.16274	0.455656
ENSDARG00000005394	DNA (cytosine-5-)-methyltransferase 3 alpha a	dnmt3aa	common	-1.17869	0.0871314	-1.14378	0.174185	-0.0209614	0.9891
ENSDARG00000005416	mitogen-activated protein kinase kinase kinase 5	map3k5	common	1.59934	0.0094024	2.06783	0.0628399	-0.711958	0.609329
ENSDARG00000005419	interleukin 1, beta	il1b	common	-0.111297	0.941292	2.89779	0.0555638	-2.43354	0.140965
ENSDARG00000005423	phosphoglycerate mutase 1a	pgam1a	common	-0.148139	0.75165	0.463866	0.743134	-0.6383	0.648735
ENSDARG00000005425	WD repeat and FYVE domain containing 1	wdfy1	common	-0.450329	0.185981	-0.350452	0.562209	-0.135234	0.87763
ENSDARG00000005446		ckap5	common	-1.416	0.00944623	-1.56807	0.139779	0.218192	0.88162
ENSDARG00000005448	mitochondrial methionyl-tRNA formyltransferase	mtfmt	common	0.178717	0.839704	0.978205	0.343894	-0.892542	0.473429
ENSDARG00000005451	GDP dissociation inhibitor 2	gdi2	common	-0.370726	0.704599	0.194514	0.497449	-0.675452	0.506961
ENSDARG00000005453	forkhead box P2	foxp2	common	-3.05924	2.28076e-05	-1.19375	0.448585	-1.15375	0.495214
ENSDARG00000005456	katanin p80 (WD repeat containing) subunit B 1	katnb1	common	-1.05375	0.07293	-1.14096	0.118677	0.0222523	0.986116
ENSDARG00000005458	casein kinase 1, gamma 2a	csnk1g2a	common	0.897434	0.123966	-1.31639	0.0953951	2.05501	0.0198777
ENSDARG00000005462	kinesin family member 4A	KIF4A	common	-2.27963	0.00447919	-0.848387	0.640469	-0.682783	0.728366
ENSDARG00000005464	deoxyribonuclease I-like 3	dnase1l3	common	1.80034	0.00853403	1.4219	0.0305631	0.345485	0.758877
ENSDARG00000005468	interferon regulatory factor 2 binding protein 1	irf2bp1	common	0.72952	0.268316	-0.702302	0.560681	1.25859	0.303556
ENSDARG00000005476	neuron navigator 3	nav3	common	0.0623368	0.896034	-1.75533	0.00555564	1.73609	0.0185925
ENSDARG00000005500	DiGeorge syndrome critical region gene 6	dgcr6	common	0.285498	0.462015	-1.216	0.348641	1.4087	0.292867
ENSDARG00000005513	nascent polypeptide-associated complex alpha polypeptide	naca	common	1.50892	0.00133519	1.39605	0.00271281	0.0301039	0.972471
ENSDARG00000005536	ubiquitin protein ligase E3 component n-recognin 7	ubr7	common	-0.110596	0.788664	-1.41623	0.0705972	1.2285	0.188016
ENSDARG00000005540	exportin 7	xpo7	common	0.484281	0.482189	-1.84203	0.193465	2.19571	0.120351
ENSDARG00000005544	BTB (POZ) domain containing 3a	btbd3a	common	-0.117103	0.910745	0.412503	0.819727	-0.597181	0.743938
ENSDARG00000005549	zinc finger protein 710	ZNF710 (1 of 2)	common	-2.38147	0.0407306	-1.51547	0.308207	-0.595332	0.76042
ENSDARG00000005551	heterogeneous nuclear ribonucleoprotein H1, like	hnrnph1l	common	-0.367521	0.536646	-0.151943	0.930262	-0.224853	0.896309
ENSDARG00000005560	tyrosine 3-monooxygenase/tryptophan 5-monooxygenase activation protein, eta polypeptide	ywhah	common	-0.338183	0.57871	-0.989524	0.28955	0.564487	0.622576
ENSDARG00000005561	G elongation factor, mitochondrial 2	gfm2	common	-0.381011	0.550062	-0.690013	0.58778	0.332954	0.823071
ENSDARG00000005576	M-phase phosphoprotein 8	mphosph8	common	0.901387	0.0130718	-0.615359	0.424316	1.39494	0.0799445
ENSDARG00000005578	UDP-glucose pyrophosphorylase 2a	ugp2a	common	-1.11222	0.359232	1.41042	0.295116	-2.11542	0.170872
ENSDARG00000005586	zinc finger and BTB domain containing 20	zbtb20	common	1.05252	0.058264	0.488758	0.399611	0.538179	0.471023
ENSDARG00000005590	metal response element binding transcription factor 2	mtf2	common	0.430665	0.637737	-0.550591	0.634503	0.750176	0.606707
ENSDARG00000005606	PAX interacting (with transcription-activation domain) protein 1	paxip1	common	-0.623546	0.40427	-0.692675	0.6406	0.0605886	0.974202
ENSDARG00000005612	anterior pharynx defective 1B	aph1b	common	-0.354218	0.773041	-0.695917	0.240173	0.123245	0.937479
ENSDARG00000005616	complement component bfb	bfb	common	-0.828339	0.515827	-2.29601	0.124903	1.40037	0.433905
ENSDARG00000005619	NIMA (never in mitosis gene a)-related kinase 2	nek2	common	3.70905	0.000173523	1.38249	0.421824	1.06714	0.560964
ENSDARG00000005620	EH-domain containing 1a	ehd1a	common	-1.59253	0.077951	0.788232	0.329092	-2.39241	0.0194593
ENSDARG00000005625	transmembrane protein 57a	tmem57a	common	-1.59687	0.108499	-0.998919	0.335202	-0.601302	0.689673
ENSDARG00000005629	SET and MYND domain containing 2b	smyd2b	common	0.278633	0.79127	-3.43458	0.000815249	2.83061	0.0512228
ENSDARG00000005640	adenosine deaminase, tRNA-specific 3	adat3	common	-0.287346	0.831553	2.20962	0.000130148	-2.19216	0.0849883
ENSDARG00000005642	F-box and WD-40 domain protein 5	fbxw5	common	-0.577503	0.33187	-0.181811	0.918603	-0.380735	0.822778
ENSDARG00000005643	glycine C-acetyltransferase	gcat	common	-0.346697	0.798692	1.76746	0.00888022	-1.93534	0.135284
ENSDARG00000005645	roundabout homolog 3	robo3	common	-3.20848	2.52799e-07	-1.97545	0.204639	-0.311279	0.877282
ENSDARG00000005648	olfactomedin-like 2A	olfml2a	common	9.11594	7.32905e-17	1.99605	0.223554	-0.979757	0.596894
ENSDARG00000005652	mannosidase, alpha, class 1A, member 1	man1a1	common	-0.0340679	0.937264	0.967266	0.00316568	-1.03601	0.0251115
ENSDARG00000005679	thyroid hormone receptor interactor 10	TRIP10 (1 of 2)	common	0.293583	0.449653	0.571459	0.470757	-0.343954	0.722504
ENSDARG00000005690	si:ch211-196h16.11	si:ch211-196h16.11	common	1.06151	0.189604	0.320851	0.863345	0.505873	0.784259
ENSDARG00000005699	DEAD/H (Asp-Glu-Ala-Asp/His) box polypeptide 19 (DBP5 homolog, yeast)	ddx19	common	-1.21393	0.220203	-0.818936	0.503541	-0.464558	0.765863
ENSDARG00000005704	EPS8-like 3	eps8l3	common	7.31914	9.65758e-13	1.24004	0.472714	2.68438	0.0939266
ENSDARG00000005713	ethylmalonic encephalopathy 1	ethe1	common	1.01198	0.104651	0.965166	0.249903	-0.00880477	0.995496
ENSDARG00000005738	ribosome production factor 1 homolog (S. cerevisiae)	rpf1	common	0.829981	0.0558718	0.347688	0.753398	0.368521	0.759359
ENSDARG00000005754	protein tyrosine phosphatase, receptor type, f, b	ptprfb	common	0.125365	0.784086	-0.126693	0.847131	0.208638	0.778914
ENSDARG00000005756	dynein, cytoplasmic 1, intermediate chain 2a	dync1i2a	common	-1.95465	2.54135e-05	-0.424088	0.808846	-1.07311	0.505532
ENSDARG00000005772	TSR2, 20S rRNA accumulation, homolog (S. cerevisiae)	tsr2	common	0.442479	0.420915	1.57333	1.94602e-09	-1.18049	0.0245192
ENSDARG00000005774	pl10	pl10	common	1.16751	0.155916	0.0262446	0.973618	0.99121	0.324719
ENSDARG00000005786	protein phosphatase 1F (PP2C domain containing)	ppm1f	common	-2.22829	0.0263379	-1.03395	0.549408	-0.486802	0.813402
ENSDARG00000005789	ectonucleotide pyrophosphatase/phosphodiesterase 1	enpp1	common	6.9618	6.18627e-33	1.91443	0.24967	1.74199	0.316562
ENSDARG00000005791	ribosomal protein L28	rpl28	common	1.16904	0.0665367	1.98213	0.0007197	-0.896049	0.296073
ENSDARG00000005800	adenosine monophosphate deaminase 3a	ampd3a	common	0.563215	0.536445	-1.74884	0.00493855	2.15364	0.0377235
ENSDARG00000005827	eukaryotic translation initiation factor 2, subunit 1 alpha a	eif2s1a	common	0.776036	0.0913368	1.0139	0.000179362	-0.283433	0.682864
ENSDARG00000005828	Fas apoptotic inhibitory molecule a	faima	common	-2.23098	0.0295932	-0.359101	0.859248	-1.0527	0.576891
ENSDARG00000005832	anaphase promoting complex subunit 2	anapc2	common	-1.6007	0.125799	-1.33145	0.39074	-0.0784754	0.971303
ENSDARG00000005834	GATA zinc finger domain containing 2B	gatad2b	common	-1.19713	0.250846	-2.68776	0.00337453	1.2922	0.424775
ENSDARG00000005840	glutamic-oxaloacetic transaminase 2b, mitochondrial (aspartate aminotransferase 2)	got2b	common	-1.47026	0.164098	0.91059	0.0863114	-2.38253	0.0260937
ENSDARG00000005842	CD9 antigen (p24) a	cd9a	common	0.688891	0.0893558	1.95383	0.0387474	-1.3846	0.202636
ENSDARG00000005861	Ral GTPase activating protein, alpha subunit 2 (catalytic)	ralgapa2	common	-0.911227	0.00409165	0.0270523	0.979835	-0.914877	0.330946
ENSDARG00000005867	gon-4-like (C.elegans)	gon4l	common	-1.91838	0.0279192	-1.64856	0.250713	0.0265263	0.990245
ENSDARG00000005870	methylmalonic aciduria (cobalamin deficiency) cblD type, with homocystinuria	mmadhc	common	0.904587	0.0409142	0.398739	0.600086	0.410872	0.644412
ENSDARG00000005891	cytochrome b5 reductase 3	cyb5r3	common	0.95251	0.0140924	-0.735257	0.585456	1.47934	0.245822
ENSDARG00000005897	2-deoxyribose-5-phosphate aldolase homolog (C. elegans)	dera	common	-1.07188	0.413711	-0.258774	0.892192	-0.640274	0.742641
ENSDARG00000005908	CDC-like kinase 4b	clk4b	common	0.439584	0.280281	-0.007279	0.991256	0.384303	0.53699
ENSDARG00000005915	transcription factor 3a	tcf3a	common	-0.230792	0.832839	-0.161549	0.926314	-0.0232166	0.99108
ENSDARG00000005926	adenylate kinase 2	ak2	common	0.606344	0.392603	1.93155	1.72287e-07	-1.35549	0.0637575
ENSDARG00000005927	TBC1 domain family, member 17	tbc1d17	common	-0.4061	0.186199	-0.611975	0.14996	0.148969	0.838249
ENSDARG00000005941	v-yes-1 Yamaguchi sarcoma viral oncogene homolog 1	yes1	common	-0.951027	0.0478849	-1.1117	0.255948	0.139879	0.918698
ENSDARG00000005944	guanine nucleotide binding protein (G protein), beta polypeptide 1b	gnb1b	common	0.892238	0.26479	-1.06849	6.81046e-09	1.86799	0.0274536
ENSDARG00000005945	squamous cell carcinoma antigen recognised by T cells	sart1	common	-1.51537	0.00274285	0.0175735	0.986741	-1.50512	0.0765881
ENSDARG00000005948	ankyrin repeat and MYND domain containing 2a	ankmy2a	common	-2.14486	0.00243668	-2.07146	0.152451	0.423569	0.822778
ENSDARG00000005972	resistance to inhibitors of cholinesterase 8 homolog B	ric8b	common	-3.01434	8.09655e-10	-1.03837	0.386095	-1.69964	0.151537
ENSDARG00000005980	splicing factor, suppressor of white-apricot homolog (Drosophila)	sfswap	common	-0.102933	0.792963	0.182404	0.864162	-0.312097	0.781597
ENSDARG00000006005	NudC domain containing 3	nudcd3	common	-0.595491	0.32748	0.85351	0.167707	-1.49257	0.0466724
ENSDARG00000006010	B lymphoma Mo-MLV insertion region 1a	bmi1a	common	-0.0177593	0.975718	-1.81062	0.015906	1.71914	0.0713138
ENSDARG00000006017	K(lysine) acetyltransferase 2A	kat2a	common	-1.29195	0.0507792	-2.11446	0.0499882	0.889855	0.556028
ENSDARG00000006019	transketolase b	tktb	common	-0.131998	0.855538	0.965153	0.226584	-1.16915	0.215348
ENSDARG00000006021	ATP/GTP binding protein 1	agtpbp1	common	-4.35003	8.89485e-07	-2.05661	0.0796706	-1.55108	0.361724
ENSDARG00000006031	4-aminobutyrate aminotransferase	abat	common	-1.55061	0.0152765	1.18386	0.00496914	-2.68916	3.4232e-05
ENSDARG00000006038	AE binding protein 2	aebp2	common	1.11936	0.0329241	-1.83057	0.0160072	2.75326	0.00141285
ENSDARG00000006040	cytochrome P450, family 20, subfamily A, polypeptide 1	cyp20a1	common	0.0255486	0.974164	1.56866	9.49702e-08	-1.59223	0.0152559
ENSDARG00000006044	uronyl-2-sulfotransferase	ust	common	-1.67581	0.143586	-0.220126	0.906064	-1.12933	0.523031
ENSDARG00000006052	mucosa associated lymphoid tissue lymphoma translocation gene 1a	malt1a	common	3.14223	1.62695e-09	0.929044	0.362461	1.91681	0.0678144
ENSDARG00000006062	A kinase (PRKA) anchor protein 1b	akap1b	common	-1.11158	0.0164775	1.94788	0.00160426	-3.00106	4.66926e-05
ENSDARG00000006074	uridine-cytidine kinase 2a	uck2a	common	-0.503263	0.604538	-0.485547	0.742908	-0.0924206	0.959682
ENSDARG00000006092	RAD21 homolog (S. pombe) a	rad21a	common	-1.28212	0.307701	-0.0565334	0.957761	-1.28412	0.37557
ENSDARG00000006093	cyclin-dependent kinase 15	cdk15	common	-2.50859	0.00206093	-2.45127	0.0827978	0.517956	0.794241
ENSDARG00000006094	insulin-like growth factor 2 receptor	igf2r	common	-0.399204	0.634661	0.997733	0.28961	-1.30558	0.261923
ENSDARG00000006124	lysine (K)-specific demethylase 5C	kdm5c	common	-1.06997	0.0125191	-0.260094	0.676329	-0.854652	0.203501
ENSDARG00000006125	casein kinase 1, delta b	csnk1db	common	-0.21176	0.578184	-0.833623	0.15829	0.557686	0.461047
ENSDARG00000006128	centrosomal protein 170a	cep170a	common	-1.21628	0.129073	-0.973978	0.142876	-0.245533	0.852302
ENSDARG00000006145	de-etiolated homolog 1 (Arabidopsis)	det1	common	-3.41225	4.19755e-05	-2.1257	0.104723	-0.838615	0.620773
ENSDARG00000006169	leucine-rich repeat kinase 2	lrrk2	common	1.10847	0.103589	-0.784122	0.396188	1.78997	0.0619671
ENSDARG00000006192	GATA zinc finger domain containing 2Ab	gatad2ab	common	-1.44231	0.0728595	-1.09218	0.435844	-0.236268	0.895888
ENSDARG00000006196	salvador homolog 1 (Drosophila)	sav1	common	0.509035	0.485339	0.723396	0.227628	-0.303805	0.762807
ENSDARG00000006200	eukaryotic translation initiation factor 4 gamma, 1	EIF4G1 (1 of 3)	common	-0.465672	0.342919	1.41728	0.0180274	-1.88055	0.00953496
ENSDARG00000006202	v-erb-b2 erythroblastic leukemia viral oncogene homolog 3a	erbb3a	common	7.51717	5.46475e-52	2.07242	0.187025	2.79859	0.0657306
ENSDARG00000006215	aldo-keto reductase family 1, member B1 (aldose reductase)	akr1b1	common	1.67791	9.13832e-06	2.58026	0.00318763	-1.08209	0.316382
ENSDARG00000006219	guanine nucleotide binding protein-like 3 (nucleolar)	gnl3	common	0.851785	0.0886944	2.09029	0.00740969	-1.33148	0.166393
ENSDARG00000006225	DEAD (Asp-Glu-Ala-Asp) box polypeptide 39Aa	ddx39aa	common	0.475282	0.549732	-0.118421	0.597152	0.464941	0.590415
ENSDARG00000006235	breast cancer metastasis-suppressor 1-like a	brms1la	common	1.88892	0.000181574	-0.969716	0.539063	2.38339	0.0939266
ENSDARG00000006240	solute carrier family 27 (fatty acid transporter), member 1a	slc27a1a	common	0.342683	0.766095	0.546685	0.662653	-0.285989	0.864979
ENSDARG00000006242	protein tyrosine phosphatase type IVA, member 1	ptp4a1	common	-0.624592	0.114247	-1.07858	0.0465277	0.400464	0.608587
ENSDARG00000006253	mesoderm induction early response 1, family member 3	mier3	common	-2.30784	0.000106561	-1.92082	0.0753284	-0.148257	0.934017
ENSDARG00000006257	very low density lipoprotein receptor	vldlr	common	-2.33857	0.000381115	-0.733164	0.443403	-1.5894	0.0950535
ENSDARG00000006260	tubulin, alpha 8 like 4	tuba8l4	common	1.13845	0.169438	0.335579	0.714761	0.650874	0.576779
ENSDARG00000006266	signal transduction and activation of transcription 1a	stat1a	common	0.965811	0.0290204	-0.697895	0.128278	1.59457	0.0120959
ENSDARG00000006275	interferon regulatory factor 2 binding protein 2b	irf2bp2b	common	-0.618779	0.0180256	-1.20879	0.14453	0.574647	0.579
ENSDARG00000006290	NADH dehydrogenase (ubiquinone) Fe-S protein 5	ndufs5	common	0.586197	0.391974	1.16448	0.0259302	-0.661264	0.375941
ENSDARG00000006299	Rho guanine nucleotide exchange factor (GEF) 7a	arhgef7a	common	-3.8306	4.82949e-19	-1.92324	0.143438	-1.20425	0.435243
ENSDARG00000006300	proteasome (prosome, macropain) 26S subunit, non-ATPase, 9	psmd9	common	-0.193699	0.709105	-1.33331	0.000638966	1.042	0.0818041
ENSDARG00000006314	integrin, alpha V	itgav	common	1.22436	0.0483147	-0.15211	0.89933	1.27124	0.248362
ENSDARG00000006316	ribosomal protein L23a	rpl23a	common	1.87298	0.00861329	2.20008	0.00013273	-0.404585	0.698651
ENSDARG00000006332	sorting nexin 14	snx14	common	-1.10327	0.110603	-0.551827	0.604969	-0.570992	0.65141
ENSDARG00000006345	mediator complex subunit 17	MED17	common	-1.56862	0.0011186	0.465325	0.483997	-2.03347	0.00579622
ENSDARG00000006353	integrin, alpha 5 (fibronectin receptor, alpha polypeptide)	itga5	common	1.93704	0.197241	3.6934	0.00632015	-2.1718	0.127768
ENSDARG00000006370	ATPase, H+ transporting, lysosomal, V1 subunit H	atp6v1h	common	-2.37389	1.2099e-07	-1.72459	0.000653452	-0.681329	0.395543
ENSDARG00000006372	UDP glucuronosyltransferase 5 family, polypeptide C2	ugt5c2	common	-2.11409	0.0572161	-1.09991	0.479426	-0.689196	0.72065
ENSDARG00000006389	MAD homolog 2 (Drosophila)	smad2	common	-0.738659	0.0550893	-0.504188	0.28961	-0.259555	0.735761
ENSDARG00000006392	exosome component 9	exosc9	common	0.95858	0.0214114	0.049878	0.978279	0.664724	0.690279
ENSDARG00000006394	meiotic recombination 11 homolog A (S. cerevisiae)	mre11a	common	-2.37179	0.000298539	-0.857267	0.577909	-1.10934	0.490157
ENSDARG00000006395	RNA binding motif protein 25	rbm25	common	0.138888	0.810734	0.00796538	0.993418	0.0699009	0.952838
ENSDARG00000006397	lysosomal-associated protein transmembrane 4 alpha	laptm4a	common	-0.849742	0.0705712	-1.19613	0.000677411	0.246728	0.734937
ENSDARG00000006399	tyrosine 3-monooxygenase/tryptophan 5-monooxygenase activation protein, epsilon polypeptide 1	ywhae1	common	1.02959	0.22829	-0.863376	0.0407598	1.80442	0.055474
ENSDARG00000006408	high-mobility group box 3b	hmgb3b	common	1.84678	0.00010269	1.6491	6.09696e-06	0.179974	0.783774
ENSDARG00000006413	ribosomal protein L38	rpl38	common	1.42504	0.00975068	2.05973	0.00373754	-0.754304	0.427513
ENSDARG00000006420	attractin-like 1b	atrnl1b	common	-2.10188	0.0140113	-1.96726	0.00422355	-0.288743	0.831513
ENSDARG00000006434	polymerase (RNA) I polypeptide E	polr1e	common	-0.448446	0.725993	0.42004	0.780874	-0.85247	0.60941
ENSDARG00000006447	solute carrier family 19, member 3a	slc19a3a	common	-1.22704	0.0664941	1.42428	0.320177	-2.35448	0.0896179
ENSDARG00000006462	cat eye syndrome chromosome region, candidate 5	CECR5	common	1.77336	9.19572e-06	0.468122	0.610389	1.17081	0.220672
ENSDARG00000006468	GRB2-related adaptor protein 2a	grap2a	common	3.2877	9.60323e-11	-0.858594	0.643028	2.83742	0.0718929
ENSDARG00000006477	DNA-damage inducible protein 2	ddi2	common	0.318083	0.568812	-1.12464	0.180883	1.38158	0.154185
ENSDARG00000006487	acidic (leucine-rich) nuclear phosphoprotein 32 family, member A	anp32a	common	-0.126628	0.737773	-0.395419	0.324576	0.215437	0.748439
ENSDARG00000006494	ankyrin repeat and SOCS box-containing 7	asb7	common	0.279127	0.541946	-1.11195	0.419298	1.30695	0.358083
ENSDARG00000006508	phosphatidylinositol-4-phosphate 5-kinase, type I, beta b	pip5k1bb	common	-2.32695	3.30129e-06	-1.00872	0.50454	-0.878903	0.585677
ENSDARG00000006518	actin filament associated protein 1-like 1a	afap1l1a	common	0.953397	0.291842	1.74516	0.0605103	-0.873698	0.346125
ENSDARG00000006524	suppressor of Ty 6 homolog	supt6h	common	0.475314	0.264744	0.0414629	0.969689	0.376809	0.73463
ENSDARG00000006527	bromodomain containing 3a	brd3a	common	-0.0703636	0.907547	-0.0448207	0.905377	-0.0345371	0.970651
ENSDARG00000006545	RGP1 retrograde golgi transport homolog (S. cerevisiae)	rgp1	common	-0.884352	0.177983	-2.01417	0.104433	1.14468	0.440522
ENSDARG00000006546	adenylate kinase 4	ak4	common	-0.219496	0.697371	1.06156	0.136985	-1.3421	0.0991003
ENSDARG00000006566	nemo like kinase, type 1	nlk1	common	1.30405	0.0721529	-0.252475	0.828009	1.44567	0.204046
ENSDARG00000006567	dihydrouridine synthase 4-like (S. cerevisiae)	dus4l	common	-0.194202	0.772678	0.121625	0.946631	-0.341034	0.84744
ENSDARG00000006577	NAD kinase a	nadka	common	-0.34567	0.621732	0.977781	0.396921	-1.25207	0.329901
ENSDARG00000006584	PHD finger protein 8	phf8	common	-3.12503	3.44002e-06	-1.40706	0.342774	-1.11204	0.491885
ENSDARG00000006600	LSM14 homolog Aa (SCD6, S. cerevisiae)	lsm14aa	common	1.73359	3.96043e-07	1.0298	0.0224379	0.618557	0.320672
ENSDARG00000006601	kazrin, periplakin interacting protein	KAZN (1 of 3)	common	0.548278	0.461778	-0.351364	0.84467	0.685174	0.69525
ENSDARG00000006604	poliovirus receptor-related 3b	pvrl3b	common	1.80357	1.46749e-05	0.362406	0.823684	1.051	0.473429
ENSDARG00000006609	mitogen-activated protein kinase kinase 2a	map2k2a	common	0.365525	0.709105	0.222231	0.850874	-0.000750687	0.999549
ENSDARG00000006617	N-ethylmaleimide-sensitive factor attachment protein, gamma, like	napgl	common	-2.13353	0.0508435	-1.31865	0.38392	-0.575391	0.760502
ENSDARG00000006621	paraspeckle component 1	pspc1	common	-0.834789	0.129914	-1.74814	0.0130394	0.8986	0.368688
ENSDARG00000006624	protein phosphatase 2, regulatory subunit B, alpha b	ppp2r2ab	common	-0.780373	0.222024	-0.865358	0.140631	-0.0180484	0.987871
ENSDARG00000006639	limb and neural patterns b	lnpb	common	1.4702	0.134391	0.150439	0.923519	1.16787	0.429785
ENSDARG00000006642	developmentally regulated GTP binding protein 2	drg2	common	0.195819	0.750839	0.819123	0.00991684	-0.696171	0.26767
ENSDARG00000006666	BUD13 homolog (S. cerevisiae)	BUD13	common	0.490378	0.322767	-0.0816679	0.961813	0.443606	0.787228
ENSDARG00000006672	zinc finger protein 395	znf395	common	-1.29364	0.028053	-3.38006	0.00387606	2.17349	0.109221
ENSDARG00000006677	receptor (TNFRSF)-interacting serine-threonine kinase 1, like	ripk1l	common	-1.87157	0.00103079	-0.892283	0.556867	-0.636018	0.719449
ENSDARG00000006683	Rac/Cdc42 guanine nucleotide exchange factor (GEF) 6	arhgef6	common	0.242404	0.78774	-1.98697	0.0449227	2.07655	0.0980445
ENSDARG00000006686	zinc finger, MYND domain containing 19	zmynd19	common	1.02009	0.132399	0.0683372	0.968265	0.687218	0.658743
ENSDARG00000006687	H2A histone family, member Y2	h2afy2	common	-1.21747	0.04217	-1.58863	0.0611937	0.33988	0.790522
ENSDARG00000006691	ribosomal protein L12	rpl12	common	1.26574	0.00908866	2.04724	0.000133788	-0.862516	0.212005
ENSDARG00000006712	WAS/WASL interacting protein family, member 2b	wipf2b	common	1.44421	0.00178248	-0.845559	0.387193	2.07862	0.032369
ENSDARG00000006719	sperm antigen with calponin homology and coiled-coil domains 1-like a	specc1la	common	-2.41296	1.1449e-06	-0.625581	0.406071	-1.78121	0.0219793
ENSDARG00000006729	eukaryotic translation initiation factor 3, subunit 6 interacting protein	eif3s6ip	common	0.205755	0.798864	1.17285	0.0111276	-1.03722	0.208124
ENSDARG00000006773	elongation of very long chain fatty acids (FEN1/Elo2, SUR4/Elo3, yeast)-like 4a	elovl4a	common	-2.61789	0.00569266	-1.56645	0.280481	-0.603238	0.761795
ENSDARG00000006782	retinoblastoma 1	rb1	common	1.57759	0.0472002	-0.636156	0.631381	1.88048	0.145914
ENSDARG00000006791	aryl hydrocarbon receptor nuclear translocator-like 1a	arntl1a	common	-2.04841	0.0937767	0.0900862	0.945426	-2.06853	0.131771
ENSDARG00000006797	5'-nucleotidase domain containing 1	nt5dc1	common	-1.18087	0.150488	-0.420115	0.787782	-0.668825	0.68702
ENSDARG00000006811	sulfotransferase family 1, cytosolic sulfotransferase 6	sult1st6	common	6.41669	1.27888e-18	1.87518	0.261556	1.66597	0.338223
ENSDARG00000006812	WD repeat domain 26b	wdr26b	common	0.802042	0.0480896	0.622423	0.446714	0.107325	0.922291
ENSDARG00000006848	poly (ADP-ribose) polymerase family, member 9	PARP9	common	3.37748	7.88113e-07	2.27722	0.0665457	0.512107	0.761922
ENSDARG00000006869	syntaxin 17	stx17	common	-0.0413524	0.956544	-0.650747	0.735713	0.598496	0.762255
ENSDARG00000006877	ectonucleotide pyrophosphatase/phosphodiesterase 4	enpp4	common	2.09213	4.7647e-09	-0.544202	0.749905	2.13087	0.134238
ENSDARG00000006878	PHD finger protein 21Aa	phf21aa	common	-6.49538	1.05083e-11	-2.14692	0.105788	-2.40053	0.138909
ENSDARG00000006889	metallophosphoesterase domain containing 2a	mpped2a	common	-1.13065	0.0463366	-0.978418	0.344766	-0.125406	0.93063
ENSDARG00000006915	ADP-ribosylation factor-like 8Ba	arl8ba	common	0.642275	0.021132	-0.0996458	0.785285	0.674137	0.133948
ENSDARG00000006921	low density lipoprotein receptor-related protein 5	lrp5	common	1.81559	0.000171562	0.796082	0.244964	0.876471	0.2989
ENSDARG00000006924	Uncharacterized protein	FBXO38	common	0.148274	0.841123	0.212101	0.684831	-0.0607271	0.957082
ENSDARG00000006926	biotinidase	btd	common	-1.8892	2.29651e-09	-0.224378	0.903538	-1.23684	0.424513
ENSDARG00000006963	chromosome segregation 1-like (S. cerevisiae)	cse1l	common	-2.1897	3.17995e-05	-0.979334	0.53074	-0.789799	0.636879
ENSDARG00000007025	tetratricopeptide repeat domain 9C	ttc9c	common	-0.0924323	0.948294	0.958584	0.417486	-0.989826	0.542633
ENSDARG00000007034	heterogeneous nuclear ribonucleoprotein K, like	hnrpkl	common	0.316046	0.716624	-0.247432	0.525018	0.542525	0.60189
ENSDARG00000007045	CCR4-NOT transcription complex, subunit 4	CNOT4 (1 of 2)	common	-0.574625	0.385625	-1.53847	0.124178	0.899875	0.462947
ENSDARG00000007065	mitochondrial ribosomal protein S18B	mrps18b	common	0.889948	0.366957	1.26515	0.0437726	-0.448851	0.719671
ENSDARG00000007081	protein inhibitor of activated STAT, 4a	pias4a	common	-0.146033	0.793664	-0.796718	0.244773	0.561746	0.524138
ENSDARG00000007092	XPA binding protein 2	xab2	common	-1.29586	0.00363484	-0.977214	0.494624	-0.146851	0.934994
ENSDARG00000007097	hairy-related 13	her13	common	2.3384	0.0103807	1.0004	0.360072	1.18653	0.403965
ENSDARG00000007098	integral membrane protein 2Ba	itm2ba	common	0.669116	0.380062	-0.79117	0.0129746	1.39268	0.100679
ENSDARG00000007125	ankyrin repeat and SOCS box containing 6	asb6	common	0.0647804	0.911997	-1.22376	0.0129661	1.24546	0.114668
ENSDARG00000007127	acetyl-CoA acetyltransferase 2	acat2	common	-0.958797	0.0276621	-0.436511	0.772878	-0.433245	0.782197
ENSDARG00000007129	solute carrier family 6, member 16	SLC6A16 (1 of 2)	common	1.3195	0.00197873	1.06154	0.164103	0.15787	0.886314
ENSDARG00000007130	mRNA turnover 4 homolog (S. cerevisiae)	mrto4	common	0.292262	0.466714	1.29542	0.0882209	-1.06979	0.239425
ENSDARG00000007135	CCR4-NOT transcription complex, subunit 3a	cnot3a	common	-1.20081	0.0254555	0.160504	0.912361	-1.29195	0.286602
ENSDARG00000007141	proteasome (prosome, macropain) 26S subunit, ATPase, 3	psmc3	common	0.121097	0.904519	-1.16074	0.438902	1.12549	0.483262
ENSDARG00000007169	integrin beta 1 binding protein 1	itgb1bp1	common	0.106939	0.894315	-0.212156	0.878404	0.193707	0.898377
ENSDARG00000007175	RecQ protein-like (DNA helicase Q1-like)	recql	common	-0.803111	0.359155	0.278263	0.787053	-1.08827	0.358524
ENSDARG00000007180	solute carrier family 30 (zinc transporter), member 4	slc30a4	common	-0.919366	0.107161	1.76338	0.0443369	-2.65494	0.00477015
ENSDARG00000007181	NAD kinase 2, mitochondrial	nadk2	common	-1.52551	0.188901	1.30939	0.0106794	-2.66855	0.0250108
ENSDARG00000007184	zinc finger and BTB domain containing 16a	zbtb16a	common	-1.37113	0.305717	-2.35836	0.075209	0.887968	0.636233
ENSDARG00000007196	RAE1 RNA export 1 homolog (S. pombe)	rae1	common	0.212347	0.812868	-0.214264	0.894268	0.280919	0.867432
ENSDARG00000007198	metastasis associated 1	MTA1	common	-0.274595	0.723419	-1.77679	0.0782203	1.46397	0.235376
ENSDARG00000007204	si:ch211-195b21.5	si:ch211-195b21.5	common	-1.00366	0.0176629	-0.9439	0.419193	0.0327189	0.984319
ENSDARG00000007216	ATP-binding cassette, sub-family E (OABP), member 1	abce1	common	-0.807483	0.335002	0.864338	0.0259357	-1.73914	0.0361858
ENSDARG00000007217	WD repeat domain 55	wdr55	common	-0.15737	0.658852	0.120018	0.950049	-0.266609	0.8878
ENSDARG00000007219	actinin, alpha 1	actn1	common	-1.3754	0.0390775	-2.35244	0.0364489	1.02823	0.459217
ENSDARG00000007231	receptor-like tyrosine kinase	ryk	common	0.797861	0.172257	-0.881856	0.15506	1.59789	0.0560853
ENSDARG00000007241	myelocytomatosis oncogene b	mycb	common	1.66372	0.00189457	0.682595	0.246408	0.930782	0.24244
ENSDARG00000007244	acid phosphatase 2, lysosomal	ACP2	common	0.64276	0.269256	1.13232	0.0200397	-0.571459	0.427418
ENSDARG00000007247	resistance to inhibitors of cholinesterase 8 homolog A	ric8a	common	2.24597	3.87556e-05	0.203946	0.924697	1.19071	0.510485
ENSDARG00000007250	unconventional SNARE in the ER 1 homolog (S. cerevisiae)	use1	common	-1.14399	0.087227	0.917953	0.00922072	-2.10817	0.000785982
ENSDARG00000007257	RAB5A, member RAS oncogene family, b	rab5ab	common	1.49364	0.000603687	0.484718	0.262577	0.956935	0.0383329
ENSDARG00000007264	glioblastoma amplified sequence	gbas	common	-1.19607	0.0979675	0.550527	0.0836575	-1.81027	0.0142961
ENSDARG00000007271	myoneurin	mynn	common	-0.00790467	0.994263	-0.0747537	0.956655	0.075765	0.964485
ENSDARG00000007279	Yip1 domain family, member 5	yipf5	common	-0.95249	0.0694928	0.373429	0.304913	-1.40225	0.0139179
ENSDARG00000007285	mitochondrial ribosomal protein 63	mrp63	common	0.268396	0.725612	0.534668	0.409922	-0.359691	0.690985
ENSDARG00000007294	aconitase 2, mitochondrial	aco2	common	-1.16407	0.0211924	0.182463	0.794539	-1.40394	0.0351154
ENSDARG00000007302	SH3-domain GRB2-like 3b	sh3gl3b	common	6.18298	9.99411e-09	2.08233	0.203522	1.84776	0.240173
ENSDARG00000007315	thymopoietin a	tmpoa	common	0.188184	0.777671	1.14374	0.156666	-1.03359	0.29267
ENSDARG00000007320	ribosomal protein L7	rpl7	common	0.987873	0.013198	1.68119	0.00114042	-0.765713	0.270534
ENSDARG00000007323	chromatin modifying protein 4B	chmp4b	common	1.88943	4.87604e-09	-1.11282	0.086645	2.84911	2.86232e-05
ENSDARG00000007344	titin-cap (telethonin)	tcap	common	0.755321	NA	0.391213	0.772525	-0.409003	0.771024
ENSDARG00000007347	degenerative spermatocyte homolog 1, lipid desaturase (Drosophila)	degs1	common	0.479757	0.576881	-0.104237	0.927745	0.431513	0.73464
ENSDARG00000007354	protein disulfide isomerase family A, member 3	pdia3	common	-1.40122	0.0130574	0.500913	0.404828	-1.93128	0.00727418
ENSDARG00000007359	ubiquitin-like 4A	UBL4A	common	-0.596471	0.19483	-0.0864293	0.854287	-0.530038	0.451848
ENSDARG00000007362	SFT2 domain containing 1	sft2d1	common	1.24324	0.0679588	0.896493	0.0844833	0.244127	0.812044
ENSDARG00000007366	amidohydrolase domain containing 1	AMDHD1	common	1.46348	0.230102	-2.75886	0.0201225	2.60217	0.105372
ENSDARG00000007377	ornithine decarboxylase 1	odc1	common	-0.255905	0.81756	0.0493046	0.968265	-0.435834	0.76042
ENSDARG00000007383	potassium channel, subfamily K, member 6	kcnk6	common	-0.4537	0.452422	0.0777063	0.966144	-0.44854	0.797888
ENSDARG00000007385	chaperonin containing TCP1, subunit 7 (eta)	cct7	common	-0.421829	0.518798	-0.127897	0.835374	-0.390789	0.647538
ENSDARG00000007387	interferon regulatory factor 2a	irf2a	common	1.11947	0.0200096	-1.12482	0.382828	2.05181	0.0939266
ENSDARG00000007396	Rho family GTPase 3b	rnd3b	common	8.0058	1.51006e-10	0.996013	0.543261	3.03823	0.0525573
ENSDARG00000007405	serine/threonine kinase receptor associated protein	strap	common	-1.65531	0.0499652	-0.380543	0.634642	-1.37379	0.187705
ENSDARG00000007409	peptidylprolyl isomerase Fa	ppifa	common	0.243926	0.675909	0.875295	0.00727829	-0.61082	0.427982
ENSDARG00000007413	AT rich interactive domain 2 (ARID, RFX-like)	arid2	common	0.658225	0.261123	-1.43144	0.15527	1.95362	0.06846
ENSDARG00000007429	NADPH dependent diflavin oxidoreductase 1	ndor1	common	-0.845237	0.268782	0.611465	0.691669	-1.39283	0.33443
ENSDARG00000007438	ubiquitin-conjugating enzyme E2I2	ube2i2	common	0.609582	0.202083	0.787062	0.020615	-0.254303	0.70653
ENSDARG00000007443	F-box and leucine-rich repeat protein 18	fbxl18	common	1.63632	0.0287627	1.15674	0.291499	0.341583	0.817633
ENSDARG00000007444	intraflagellar transport 81 homolog	ift81	common	-0.368164	0.57851	-1.193	0.493651	0.948571	0.610564
ENSDARG00000007449	solute carrier family 25, member 39	slc25a39	common	-1.37046	0.118975	0.927794	0.213385	-2.18956	0.0314252
ENSDARG00000007485	enhancer of polycomb homolog 2 (Drosophila)	epc2	common	-0.0688252	0.895552	-0.222866	0.89929	0.115317	0.951029
ENSDARG00000007523	lysine (K)-specific methyltransferase 2E	kmt2e	common	1.66732	0.00808534	-1.39175	0.261593	2.74488	0.0190264
ENSDARG00000007526	NADH dehydrogenase (ubiquinone) Fe-S protein 2	ndufs2	common	-1.11036	0.13534	0.578949	0.12597	-1.77764	0.0122108
ENSDARG00000007531	zinc finger, CCHC domain containing 9	zcchc9	common	1.30354	0.00508824	1.90978	4.87615e-09	-0.597936	0.419776
ENSDARG00000007549	pyridoxal-dependent decarboxylase domain containing 1	pdxdc1	common	-0.315263	0.474587	0.342219	0.584772	-0.688889	0.335576
ENSDARG00000007560	sema domain, immunoglobulin domain (Ig), short basic domain, secreted, (semaphorin) 3bl	sema3bl	common	2.60004	0.00214034	1.84777	0.216856	0.129188	0.951764
ENSDARG00000007566	amyloid beta precursor protein (cytoplasmic tail) binding protein 2	appbp2	common	-0.353545	0.371982	-0.262516	0.794443	-0.117006	0.921589
ENSDARG00000007597	biogenesis of lysosomal organelles complex-1, subunit 4, cappuccino	bloc1s4	common	1.46336	0.00494305	-0.90825	0.341637	2.14031	0.0351471
ENSDARG00000007601	zinc finger, MYND-type containing 8	zmynd8	common	-1.89421	1.8774e-05	-2.88351	0.0215988	1.35606	0.365565
ENSDARG00000007603	syntaxin binding protein 2	stxbp2	common	0.445255	0.449092	-0.47287	0.410669	0.805774	0.284783
ENSDARG00000007614	WW domain containing oxidoreductase	wwox	common	-2.48762	0.00297501	-0.0926129	0.957385	-1.99749	0.170046
ENSDARG00000007628	dual specificity phosphatase 1	dusp1	common	1.81419	2.25266e-08	1.0401	0.149463	0.654153	0.481169
ENSDARG00000007639	CCR4-NOT transcription complex, subunit 4	CNOT4 (2 of 2)	common	-1.48877	0.0139547	0.605468	0.317784	-2.1456	0.00330122
ENSDARG00000007657	cyclin H	ccnh	common	-0.413808	0.446753	-0.577586	0.533186	0.137172	0.912833
ENSDARG00000007663	amphiphysin	amph	common	-6.14408	1.6909e-12	-2.16517	0.171929	-1.62995	0.357566
ENSDARG00000007665	HSPA (heat shock 70kDa) binding protein, cytoplasmic cochaperone 1	hspbp1	common	1.70343	0.0123975	0.397728	0.793675	1.06035	0.457006
ENSDARG00000007671	growth hormone receptor b	ghrb	common	1.22187	0.000131444	3.03421	1.10007e-05	-1.88416	0.0262236
ENSDARG00000007691	cullin 1b	cul1b	common	-0.54459	0.0867964	-1.5446	0.188715	1.03157	0.436838
ENSDARG00000007697	fatty acid binding protein 7, brain, a	fabp7a	common	1.92994	0.00492597	2.25376	0.0454282	-0.522485	0.744247
ENSDARG00000007714	ubiquitin-conjugating enzyme E2Q (putative) 1	ube2q1	common	-1.36319	0.0777617	0.213561	0.844763	-1.60849	0.12584
ENSDARG00000007720	SUB1 homolog b (S. cerevisiae)	sub1b	common	-1.08505	0.00271765	-1.4622	0.000455151	0.319164	0.634019
ENSDARG00000007727	ral guanine nucleotide dissociation stimulator-like 2	rgl2	common	-2.79435	0.00175476	-1.48251	0.287855	-0.96887	0.555319
ENSDARG00000007734	oligonucleotide/oligosaccharide-binding fold containing 1	obfc1	common	1.46725	0.0693954	-1.09588	0.419275	2.20062	0.114295
ENSDARG00000007737	zyg-11 homolog (C. elegans)	zyg11	common	-1.95788	4.81593e-05	-1.10178	0.329092	-0.706937	0.590252
ENSDARG00000007744	TSR1, 20S rRNA accumulation, homolog (yeast)	tsr1	common	-1.18473	0.086198	1.08007	0.137071	-2.28799	0.00657939
ENSDARG00000007745	ubiquinol-cytochrome c reductase, Rieske iron-sulfur polypeptide 1	uqcrfs1	common	0.552083	0.568971	1.01774	6.93994e-05	-0.530774	0.61241
ENSDARG00000007751	lamin L3	lmnl3	common	-6.86319	4.04836e-09	0.136318	0.949416	-0.334749	0.799475
ENSDARG00000007753	copine II	cpne2	common	-2.26823	0.00489879	-0.849384	0.642587	-0.602608	0.760264
ENSDARG00000007755	WD repeat domain 61	wdr61	common	-0.139032	0.71383	-0.841124	0.317414	0.64077	0.530267
ENSDARG00000007760	spastic paraplegia 21 (H. sapiens)	spg21	common	-0.215016	0.759401	0.0452983	0.972197	-0.318827	0.814684
ENSDARG00000007764	kelch domain containing 10	klhdc10	common	-1.53131	0.00758771	-0.397657	0.810124	-0.913969	0.554657
ENSDARG00000007786	thioredoxin-related transmembrane protein 2b	tmx2b	common	0.807463	0.134519	-0.100245	0.939942	0.744311	0.533332
ENSDARG00000007791	protein phosphatase 2 (formerly 2A), regulatory subunit A (PR 65), alpha isoform	ppp2r1a	common	-0.940207	0.0859549	-0.815636	0.0756702	-0.219577	0.797593
ENSDARG00000007804	growth arrest-specific 6	gas6	common	0.382533	0.702178	1.53531	0.302436	-1.28962	0.422269
ENSDARG00000007807	cytohesin 3a	cyth3a	common	-2.51791	0.0158523	0.166525	0.930454	-2.06733	0.18929
ENSDARG00000007808	zinc finger, DHHC domain containing 16a	zdhhc16a	common	-0.529052	0.280818	-0.626707	0.51453	0.111527	0.932894
ENSDARG00000007812	Sp3b transcription factor	sp3b	common	-0.785741	0.160921	-0.894726	0.57022	0.283514	0.878841
ENSDARG00000007813	arginyl aminopeptidase (aminopeptidase B)-like 1	RNPEPL1	common	2.67769	3.88992e-09	0.416866	0.806444	1.66633	0.249184
ENSDARG00000007818	paralemmin 1b	palm1b	common	-5.45447	1.04527e-08	-1.96199	0.234426	-1.08862	0.559815
ENSDARG00000007836	cathepsin La	ctsla	common	1.47685	5.91156e-05	1.41943	0.0290634	-0.029835	0.977841
ENSDARG00000007863	transformer-2 alpha	tra2a	common	0.794816	0.0231538	-0.109581	0.877578	0.830605	0.19031
ENSDARG00000007867	DAZ associated protein 2	dazap2	common	0.359038	0.447615	-0.292351	0.679067	0.558876	0.48551
ENSDARG00000007886	solute carrier family 35, member B2	slc35b2	common	-0.261936	0.707492	-0.152099	0.926831	-0.0955198	0.957423
ENSDARG00000007892	programmed cell death 2	pdcd2	common	0.155901	0.839572	0.623466	0.53081	-0.562144	0.640353
ENSDARG00000007901	crooked neck pre-mRNA splicing factor-like 1 (Drosophila)	crnkl1	common	-0.777442	0.207201	0.873536	0.358207	-1.61684	0.0985724
ENSDARG00000007915	Janus kinase 2a	jak2a	common	-0.197284	0.889511	1.21149	0.169888	-1.34184	0.346785
ENSDARG00000007916	X-prolyl aminopeptidase (aminopeptidase P) 3, putative	xpnpep3	common	-0.714093	0.136924	0.690642	0.647065	-1.29481	0.372942
ENSDARG00000007923	protein tyrosine phosphatase, non-receptor type 1	ptpn1	common	0.834636	0.126464	-0.0457078	0.955923	0.763154	0.361898
ENSDARG00000007941	H6 family homeobox 4	hmx4	common	-5.0666	2.01626e-07	-1.67102	0.223419	-2.29221	0.149472
ENSDARG00000007943	GA repeat binding protein, beta 2a	gabpb2a	common	0.0865766	0.914345	-0.836397	0.511243	0.851332	0.537817
ENSDARG00000007959	3-hydroxyisobutyrate dehydrogenase b	hibadhb	common	-0.425695	0.375955	0.7888	0.0902406	-1.27304	0.0402997
ENSDARG00000007960	heterogeneous nuclear ribonucleoprotein A/Ba	hnrnpaba	common	0.571479	0.25348	-0.387552	0.614862	0.865887	0.269465
ENSDARG00000007971	CDC28 protein kinase regulatory subunit 1B	cks1b	common	1.1575	0.300259	-0.800687	0.649733	1.55258	0.370955
ENSDARG00000007975	ferritin, heavy polypeptide 1b	fth1b	common	-0.192453	0.799247	0.659151	0.488312	-0.810247	0.489824
ENSDARG00000007976	si:ch211-220f16.2	si:ch211-220f16.2	common	0.73846	0.121433	-0.869374	0.439062	1.49559	0.187414
ENSDARG00000007989	neural precursor cell expressed, developmentally down-regulated 8	nedd8	common	-0.499844	0.340908	-1.61414	0.204208	1.16134	0.414222
ENSDARG00000007993	casein kinase 1, alpha 1	csnk1a1	common	-1.53748	0.000531192	-1.27699	0.0476051	-0.244884	0.815218
ENSDARG00000007996	POU class 2 homeobox 1b	pou2f1b	common	-0.324096	0.590061	-2.40421	0.123047	2.31663	0.149485
ENSDARG00000008014	nudix (nucleoside diphosphate linked moiety X)-type motif 17	nudt17	common	0.583819	0.396404	0.26696	0.827092	0.189286	0.894493
ENSDARG00000008020	mediator of RNA polymerase II transcription, subunit 31 homolog (yeast)	med31	common	2.00565	6.40451e-05	0.418629	0.788132	1.22249	0.393362
ENSDARG00000008032	squamous cell carcinoma antigen recognised by T cells 3	sart3	common	-0.909244	0.0923024	0.12486	0.908194	-1.06303	0.256925
ENSDARG00000008049	si:dkey-42i9.4	si:dkey-42i9.4	common	1.26798	0.0112812	-0.854655	0.541614	1.86765	0.144991
ENSDARG00000008052	nuclear distribution gene C homolog	nudc	common	-0.956872	0.0972174	-0.992691	0.108256	-0.0252024	0.983194
ENSDARG00000008057	Nedd4 family interacting protein 1, like	ndfip1l	common	-1.34934	0.000964892	-0.494801	0.543406	-0.838763	0.347013
ENSDARG00000008064	mediator complex subunit 8	med8	common	0.212164	0.670057	0.865245	0.315099	-0.705956	0.493405
ENSDARG00000008068	translation machinery associated 16 homolog (S. cerevisiae)	tma16	common	1.36581	0.0104429	2.12114	7.96348e-09	-0.770508	0.231715
ENSDARG00000008097	serine/arginine-rich splicing factor 9	srsf9	common	0.366097	0.708608	0.188745	0.877924	0.0623546	0.965565
ENSDARG00000008105	methyltransferase like 2A	mettl2a	common	0.541596	0.529158	0.386578	0.844822	-0.106225	0.961382
ENSDARG00000008107	v-src sarcoma (Schmidt-Ruppin A-2) viral oncogene homolog (avian)	src	common	2.28253	4.02897e-06	0.313313	0.840015	1.57004	0.231269
ENSDARG00000008119	E2F transcription factor 6	E2F6	common	-0.643649	0.302151	-1.72844	0.033364	0.994478	0.360681
ENSDARG00000008141	retinoblastoma-like 1 (p107)	rbl1	common	-2.67564	0.00309921	-0.282171	0.862383	-2.03574	0.148286
ENSDARG00000008142	syntaxin binding protein 3	stxbp3	common	-1.47577	0.00552594	-0.315247	0.459212	-1.24954	0.0444026
ENSDARG00000008153	serine incorporator 5	serinc5	common	1.76776	0.0509947	0.468612	0.708422	1.17489	0.38664
ENSDARG00000008155	spermine synthase	sms	common	-2.01479	0.00481372	-0.713335	0.608613	-1.01698	0.484626
ENSDARG00000008164	Uncharacterized protein	CT573322.1	common	6.79421	4.34984e-09	2.70599	0.0822798	0.160953	0.934142
ENSDARG00000008184	melanoma inhibitory activity family, member 3	mia3	common	-1.94956	7.87828e-07	0.614818	0.238631	-2.58553	7.48852e-07
ENSDARG00000008186	spleen tyrosine kinase	syk	common	-2.9419	0.0216308	-0.38568	0.850717	-0.336539	0.819826
ENSDARG00000008188	splicing factor 1	sf1	common	-1.15774	0.0982429	-0.537344	0.263734	-0.743327	0.387191
ENSDARG00000008218	zinc finger protein 410	znf410	common	-0.457128	0.156325	1.85098	2.86649e-05	-2.31664	3.08737e-05
ENSDARG00000008224	vacuolar protein sorting 35 (yeast)	vps35	common	-1.91709	1.91981e-06	-0.914343	0.265292	-0.972995	0.284653
ENSDARG00000008235	component of oligomeric golgi complex 5	cog5	common	-2.55069	0.000135694	0.0103707	0.994295	-2.28159	0.0705351
ENSDARG00000008237	seryl-tRNA synthetase	sars	common	-0.76648	0.448398	1.47229	7.32067e-09	-2.22369	0.0175149
ENSDARG00000008239	molybdenum cofactor synthesis 3	mocs3	common	0.163585	0.673423	-0.456758	0.813661	0.549213	0.77521
ENSDARG00000008243	chaperonin containing TCP1, subunit 8 (theta)	cct8	common	-0.54175	0.38411	0.297444	0.569174	-0.911582	0.214277
ENSDARG00000008247	vascular endothelial zinc finger 1a	vezf1a	common	1.22717	0.0142847	-1.288	0.325346	2.26057	0.0674061
ENSDARG00000008255	CCR4-NOT transcription complex, subunit 6	cnot6	common	-0.987513	0.00380233	-0.00264935	0.997624	-0.956219	0.317117
ENSDARG00000008275	kelch-like 24b	klhl24b	common	0.477293	0.468146	-0.339068	0.853349	0.683088	0.697791
ENSDARG00000008278	REST corepressor 2	rcor2	common	0.600304	0.506856	-0.96088	0.575661	1.26187	0.469649
ENSDARG00000008292	eukaryotic translation initiation factor 2, subunit 3 gamma	eif2s3	common	0.694401	0.26088	1.3399	0.000248297	-0.710575	0.337016
ENSDARG00000008359	calponin 3, acidic a	cnn3a	common	0.740161	0.112612	-1.83637	4.81041e-05	2.45435	2.90094e-05
ENSDARG00000008366	membrane protein, palmitoylated 7 (MAGUK p55 subfamily member 7)	mpp7	common	3.29714	5.82017e-20	1.21428	0.362502	1.46427	0.275149
ENSDARG00000008370	casein kinase 1, delta a	csnk1da	common	-0.17947	0.731388	-0.839849	0.0748358	0.623301	0.435336
ENSDARG00000008377	epsin 2	epn2	common	0.510505	0.374391	-0.456039	0.213046	0.908772	0.182897
ENSDARG00000008380	bromodomain containing 7	brd7	common	-1.23719	0.0215635	0.788921	0.0921219	-2.07054	0.000690181
ENSDARG00000008383	actin related protein 2/3 complex, subunit 1A	arpc1a	common	1.11996	0.0233592	-0.92475	0.0212892	1.92411	0.000871533
ENSDARG00000008384	histone deacetylase 6	hdac6	common	-0.926593	0.0948339	-0.0632723	0.971083	-0.724236	0.643051
ENSDARG00000008388	matrix metalloproteinase 14b (membrane-inserted)	mmp14b	common	1.45072	0.0143507	0.892611	0.293907	0.455372	0.665102
ENSDARG00000008395	snurportin 1	snupn	common	0.136566	0.828878	0.443647	0.433681	-0.385914	0.642245
ENSDARG00000008396	finTRIM family, member 24	ftr24	common	-0.98082	0.189641	-1.19476	0.483326	0.490599	0.803864
ENSDARG00000008413	ATPase, class VI, type 11A	atp11a	common	0.264966	0.687163	-1.8297	0.236122	2.03152	0.187875
ENSDARG00000008433	unc-45 homolog B (C. elegans)	unc45b	common	-3.15376	9.58977e-06	-1.63404	0.142581	-1.28712	0.366654
ENSDARG00000008434	bcl2-like 1	bcl2l1	common	-0.0581811	0.897265	-1.19001	0.161696	1.04638	0.289387
ENSDARG00000008439	ataxin 10	atxn10	common	-1.47342	0.000224838	-1.859	0.113631	0.549677	0.722729
ENSDARG00000008447	FK506 binding protein 4	fkbp4	common	0.18986	0.803846	-0.377169	0.459025	0.539201	0.57992
ENSDARG00000008457	fatty acid amide hydrolase 2a	faah2a	common	-0.868223	0.314734	-1.58161	0.278561	0.76008	0.657866
ENSDARG00000008461	anaphase promoting complex subunit 5	anapc5	common	-1.26158	0.303353	-1.37209	0.288014	0.0149871	0.99512
ENSDARG00000008472	APEX nuclease (apurinic/apyrimidinic endonuclease) 2	apex2	common	-0.308582	0.714231	-1.36257	0.219296	0.912337	0.510586
ENSDARG00000008480	tRNA methyltransferase 61 homolog A (S. cerevisiae)	trmt61a	common	1.16938	0.0134118	0.633276	0.715349	0.16902	0.93167
ENSDARG00000008487	dystrophin	dmd	common	-1.09252	0.229035	0.750273	0.41498	-1.83973	0.0987052
ENSDARG00000008490	LTV1 homolog (S. cerevisiae)	ltv1	common	-0.101822	0.821518	1.64394	0.000485614	-1.7905	0.00308644
ENSDARG00000008491	wu:fd55e03	wu:fd55e03	common	0.957889	0.0110254	1.44116	6.10749e-23	-0.526397	0.233958
ENSDARG00000008502	partner of NOB1 homolog (S. cerevisiae)	pno1	common	0.855209	0.0689304	2.25378	4.38848e-05	-1.46554	0.0363768
ENSDARG00000008503	glucocorticoid induced transcript 1	glcci1	common	-0.524116	0.283127	-0.773389	0.282372	0.184423	0.858764
ENSDARG00000008548	Rho GTPase activating protein 12a	arhgap12a	common	-0.634062	0.342456	-1.53164	0.0762088	0.825676	0.436953
ENSDARG00000008551	polymerase (DNA directed), epsilon 3 (p17 subunit)	pole3	common	-0.00148518	0.998019	-1.6036	3.16299e-10	1.485	0.0024922
ENSDARG00000008560	BRCA1 associated protein	brap	common	-0.920002	0.105238	-0.82876	0.626034	0.111291	0.957238
ENSDARG00000008573	family with sequence similarity 20, member B (H. sapiens)	fam20b	common	-2.76353	0.00303251	-0.7097	0.392157	-2.06503	0.0652035
ENSDARG00000008592	myotubularin related protein 8	mtmr8	common	2.18042	4.92568e-08	1.71735	0.110289	0.172176	0.909791
ENSDARG00000008623	COP9 constitutive photomorphogenic homolog subunit 3	cops3	common	-0.560286	0.381486	-0.00651027	0.996432	-0.541197	0.732494
ENSDARG00000008637	microsomal triglyceride transfer protein	mtp	common	-1.35921	0.1601	0.278642	0.896451	-1.15386	0.53272
ENSDARG00000008660	coronin, actin binding protein, 1B	coro1b	common	1.69538	4.02936e-06	-0.901283	0.621827	1.95223	0.243676
ENSDARG00000008662	fidgetin	fign	common	-4.46013	8.04821e-06	-1.34512	0.378063	-1.54605	0.38664
ENSDARG00000008678	sorting nexin 3	snx3	common	1.19672	0.00148434	-1.28054	0.0325794	2.34458	0.000491786
ENSDARG00000008680	karyopherin (importin) beta 1	kpnb1	common	-0.541582	0.515559	0.164103	0.75842	-0.801698	0.355034
ENSDARG00000008703	acylpeptide hydrolase	apeh	common	-3.0735	0.000757309	-1.27153	0.205719	-1.5685	0.308101
ENSDARG00000008706	poly(A) binding protein interacting protein 2B	paip2b	common	-1.36059	0.05428	-0.609211	0.302673	-0.850681	0.330542
ENSDARG00000008727	RAN binding protein 3a	ranbp3a	common	-1.89216	0.0230965	-0.728224	0.500713	-1.04912	0.448957
ENSDARG00000008735	ATPase, H+ transporting, lysosomal accessory protein 2	atp6ap2	common	-1.10648	0.012456	-2.4424	5.15523e-18	1.22608	0.0207243
ENSDARG00000008740	ESF1, nucleolar pre-rRNA processing protein, homolog (S. cerevisiae)	esf1	common	0.259097	0.661626	0.971272	0.456177	-0.801617	0.571005
ENSDARG00000008748	ubiquitin-conjugating enzyme E2Na	ube2na	common	-0.330767	0.674366	0.444455	0.298494	-0.869731	0.293295
ENSDARG00000008757	ectonucleoside triphosphate diphosphohydrolase 6 (putative function)	entpd6	common	-0.713395	0.185208	-1.35896	0.286516	0.660496	0.661526
ENSDARG00000008784	PRP4 pre-mRNA processing factor 4 homolog Ba	prpf4ba	common	-0.705782	0.243436	-1.79396	0.06449	1.09998	0.367434
ENSDARG00000008785	dihydrolipoamide dehydrogenase	dldh	common	-0.0388319	0.934199	1.09754	0.0020722	-1.18349	0.020382
ENSDARG00000008803	myristoylated alanine rich protein kinase C substrate b	marcksb	common	-1.4285	0.0165188	-1.73422	0.274543	0.709208	0.705189
ENSDARG00000008805	origin recognition complex, subunit 3	orc3	common	-0.909483	0.376822	-0.248609	0.894303	-0.571918	0.756091
ENSDARG00000008807	BCL2-related ovarian killer b	bokb	common	4.48014	3.33329e-05	1.52772	0.373162	1.75916	0.234037
ENSDARG00000008811	CKLF-like MARVEL transmembrane domain containing 3	cmtm3	common	-0.288488	0.793345	-1.57407	0.190064	1.09173	0.484652
ENSDARG00000008818	heat shock transcription factor 1	hsf1	common	-1.76875	0.000422889	-1.58974	0.184396	-0.00997608	0.995903
ENSDARG00000008832	neuraminidase 1	neu1	common	-1.88556	0.00040335	0.346635	0.779733	-2.12877	0.0438902
ENSDARG00000008840	hydroxymethylbilane synthase a	hmbsa	common	-0.938512	0.300982	1.37881	0.0153678	-2.3371	0.0103675
ENSDARG00000008852	elongation protein 4 homolog (S. cerevisiae)	elp4	common	-0.826134	0.079925	-0.538915	0.775927	-0.071239	0.973705
ENSDARG00000008859	myosin regulatory light chain interacting protein a	mylipa	common	-0.874375	0.00339643	-0.0319745	0.974682	-0.840335	0.361724
ENSDARG00000008867	RAS related protein 1b	rap1b	common	0.35495	0.541946	-0.496926	0.277984	0.802529	0.297099
ENSDARG00000008884	hypoxanthine phosphoribosyltransferase 1	hprt1	common	0.4459	0.513283	0.0207	0.991517	0.299552	0.877722
ENSDARG00000008887	epoxide hydrolase 1, like	ephx1l	common	4.88466	1.0264e-19	1.70971	0.28169	1.63844	0.310979
ENSDARG00000008904	SWI/SNF related, matrix associated, actin dependent regulator of chromatin, subfamily a, member 2	smarca2	common	0.0665388	0.893126	-0.574798	0.3146	0.603085	0.450421
ENSDARG00000008937	neogenin 1	neo1	common	2.40378	2.95965e-13	0.46413	0.770982	1.44788	0.301665
ENSDARG00000008946	coiled-coil domain containing 127b	ccdc127b	common	-0.0379068	0.979204	1.42385	7.97221e-05	-1.32242	0.330274
ENSDARG00000008947	Rtf1, Paf1/RNA polymerase II complex component, homolog (S. cerevisiae)	rtf1	common	0.0506721	0.881261	1.51806	0.0563866	-1.49883	0.0932233
ENSDARG00000008966	transducin (beta)-like 1 X-linked receptor 1b	tbl1xr1b	common	1.88605	0.0468642	0.102974	0.891184	1.74778	0.111421
ENSDARG00000008969	fibrinogen, B beta polypeptide	fgb	common	3.75329	7.64513e-06	2.20303	0.112955	0.747745	0.663677
ENSDARG00000008976	midasin homolog (yeast)	mdn1	common	0.429605	0.49907	1.20729	0.335202	-0.879519	0.5274
ENSDARG00000008979	golgin A1	golga1	common	-0.669594	0.107495	-0.766394	0.438382	0.0794771	0.953221
ENSDARG00000008983	SH3-domain GRB2-like endophilin B2a	sh3glb2a	common	0.078943	0.877455	-1.4516	0.0153761	1.47185	0.056486
ENSDARG00000009017	SCY1-like 1 (S. cerevisiae)	SCYL1 (1 of 2)	common	-1.42184	0.0254138	-0.507268	0.7851	-0.589566	0.753649
ENSDARG00000009020	cannabinoid receptor 1	cnr1	common	1.74304	0.00915775	-0.516879	0.626034	2.07405	0.0544787
ENSDARG00000009023	ankyrin repeat domain 28b	ankrd28b	common	-2.04608	6.65839e-06	-0.887462	0.391736	-1.0383	0.350042
ENSDARG00000009031	TRAF2 and NCK interacting kinase b	tnikb	common	-0.380082	0.523921	-1.8746	0.135595	1.53922	0.265291
ENSDARG00000009046	nephronophthisis 1	nphp1	common	-3.00381	8.07543e-05	-0.972139	0.591389	-0.774464	0.692465
ENSDARG00000009074	carbonyl reductase 4	cbr4	common	-1.70851	0.120415	-0.95765	0.12536	-0.837362	0.553784
ENSDARG00000009106	serine incorporator 1	serinc1	common	-1.18123	0.0251879	-1.71335	0.0170955	0.470635	0.653575
ENSDARG00000009113	phosphatidylinositol glycan, class C	pigc	common	0.391895	0.727142	0.691003	0.591057	-0.404038	0.808216
ENSDARG00000009123	selectin E	sele	common	2.38456	0.11902	2.00112	0.223299	-2.03252	0.232022
ENSDARG00000009136	tumor protein p53 binding protein, 2	tp53bp2	common	2.27263	0.00212042	0.544192	0.700355	1.38546	0.286602
ENSDARG00000009142	protein phosphatase 1, regulatory (inhibitor) subunit 13Bb	ppp1r13bb	common	-0.0974137	0.808778	-0.9196	0.241012	0.75812	0.412639
ENSDARG00000009169	MOB kinase activator 1Ba	mob1ba	common	0.190643	0.779881	0.0524965	0.943878	0.0373516	0.971094
ENSDARG00000009170	Ctr9, Paf1/RNA polymerase II complex component, homolog (S. cerevisiae)	ctr9	common	-1.69793	0.00186861	-0.829786	0.581851	-0.567299	0.733389
ENSDARG00000009175	vacuolar protein sorting 52 (yeast)	vps52	common	-1.13071	0.213432	0.975002	0.332877	-2.04315	0.0724608
ENSDARG00000009178	zinc finger, AN1-type domain 1	zfand1	common	0.254621	0.632927	0.696268	0.0736038	-0.455611	0.50635
ENSDARG00000009208	protein kinase C, delta a	prkcda	common	2.1947	6.48029e-07	0.933453	0.391169	1.01493	0.380452
ENSDARG00000009209	solute carrier family 9 (sodium/hydrogen exchanger), member 6a	slc9a6a	common	-2.5756	5.17923e-05	-1.83214	0.00351546	-0.793686	0.435207
ENSDARG00000009212	peptidylprolyl isomerase Aa (cyclophilin A)	ppiaa	common	1.86831	1.53501e-05	1.25601	9.40118e-05	0.550266	0.251277
ENSDARG00000009214	transmembrane protein 180	tmem180	common	-0.843901	0.0891899	-0.246126	0.832099	-0.569728	0.630864
ENSDARG00000009217	target of myb1-like 2 (chicken)	tom1l2	common	-0.395044	0.481256	-1.27816	0.131214	0.820644	0.425162
ENSDARG00000009218	methionyl-tRNA synthetase 2, mitochondrial	MARS2	common	-1.43902	0.041906	-0.136231	0.868686	-1.23193	0.221959
ENSDARG00000009250	electron-transfer-flavoprotein, beta polypeptide	etfb	common	0.888334	0.00626446	2.15682	1.08762e-11	-1.30821	0.008462
ENSDARG00000009252	N-acyl phosphatidylethanolamine phospholipase D	napepld	common	0.263132	0.533659	-1.14951	0.127762	1.30921	0.128405
ENSDARG00000009253	chromosome 14 open reading frame 166	C17H14orf166	common	-0.474016	0.334114	-0.927744	0.141879	0.375174	0.675486
ENSDARG00000009257	zer-1 homolog (C. elegans)	zer1	common	-3.76859	5.24905e-10	-2.21886	0.0894777	-0.881454	0.592072
ENSDARG00000009262	fatty acyl CoA reductase 2	FAR2	common	2.032	0.0144404	0.0390313	0.9833	1.54393	0.334852
ENSDARG00000009264	ataxin 3	ATXN3	common	-3.02529	5.03424e-05	1.06379	0.53853	-2.57043	0.112229
ENSDARG00000009266	UEV and lactate/malate dehyrogenase domains	uevld	common	0.346599	0.537443	-1.50943	0.331956	1.75496	0.258858
ENSDARG00000009273	protein phosphatase 1D magnesium-dependent, delta isoform a	ppm1da	common	-2.11145	0.00148941	-1.24042	0.437251	-0.416743	0.827018
ENSDARG00000009285	ribosomal protein L15	rpl15	common	1.57431	0.0412262	2.27104	8.76557e-09	-0.721098	0.430103
ENSDARG00000009311	parvalbumin 6	pvalb6	common	4.67317	9.45944e-05	1.85427	0.265024	1.50461	0.342201
ENSDARG00000009313	napsin A aspartic peptidase	NAPSA	common	4.21878	7.32013e-31	0.590809	0.753614	2.18973	0.164328
ENSDARG00000009315	calmegin	clgn	common	-1.5686	0.00421186	-2.29489	0.0748193	0.999838	0.524138
ENSDARG00000009336	allograft inflammatory factor 1-like	aif1l	common	-1.6188	8.36475e-10	-3.72816	0.00478312	2.56932	0.0750065
ENSDARG00000009342	thioredoxin domain containing 5	txndc5	common	-1.63726	0.00437944	-0.864199	0.0170595	-0.886753	0.204821
ENSDARG00000009346	cell cycle associated protein 1a	caprin1a	common	-0.247713	0.791546	-1.42611	0.0141445	1.09423	0.305261
ENSDARG00000009350	APG3 autophagy 3-like	apg3l	common	0.0274859	0.947082	0.10023	0.934563	-0.112197	0.932541
ENSDARG00000009387	roundabout homolog 4	robo4	common	0.649639	0.547042	2.98926	0.029116	-2.36066	0.120344
ENSDARG00000009390	N-acetylneuraminate pyruvate lyase (dihydrodipicolinate synthase)	npl	common	0.390838	0.389779	-0.0441616	0.973034	0.342336	0.793714
ENSDARG00000009418	myocyte enhancer factor 2cb	mef2cb	common	1.03319	0.411328	3.30718	1.03782e-05	-2.04203	0.116365
ENSDARG00000009430	transmembrane protein 30C	tmem30c	common	1.43363	0.0430436	0.295982	0.535308	1.02037	0.205092
ENSDARG00000009436	UBX domain protein 7	ubxn7	common	-0.0575048	0.946166	-0.138681	0.902561	0.0748143	0.958367
ENSDARG00000009447	ATP synthase, H+ transporting, mitochondrial F0 complex, subunit c3 (subunit 9) genome duplicate b	atp5g3b	common	0.658863	0.260751	2.04791	1.62712e-05	-1.45403	0.0266685
ENSDARG00000009459	solute carrier family 35, member E4	slc35e4	common	-2.9375	1.17652e-08	-1.36045	0.344068	-0.950135	0.556817
ENSDARG00000009472	mediator complex subunit 19b	med19b	common	-0.377251	0.308727	-1.5653	0.317433	1.28548	0.436164
ENSDARG00000009473	peroxisome proliferator-activated receptor delta b	ppardb	common	0.162044	0.719786	0.0318676	0.973253	0.0559533	0.959682
ENSDARG00000009480	phosducin-like	pdcl	common	-1.13304	0.0546172	-1.24683	0.00812697	0.00667285	0.995496
ENSDARG00000009484	ADP-ribosylation factor 1	arf1	common	0.995162	0.0876919	0.193561	0.83372	0.667476	0.490835
ENSDARG00000009488	GIPC PDZ domain containing family, member 2	gipc2	common	1.77282	5.13678e-06	-0.129555	0.766523	1.80207	0.000236257
ENSDARG00000009494	X-ray repair complementing defective repair in Chinese hamster cells 1	xrcc1	common	-0.255348	0.52706	-2.42191	0.0490655	2.15689	0.101089
ENSDARG00000009499	spectrin repeat containing, nuclear envelope 1a	syne1a	common	-0.0793123	0.92886	-1.54026	0.0840887	1.41286	0.203459
ENSDARG00000009505	slowmo homolog 2 (Drosophila)	slmo2	common	1.01429	0.025989	0.320822	0.571879	0.603284	0.363889
ENSDARG00000009525	TIA1 cytotoxic granule-associated RNA binding protein-like 1	tial1	common	1.90983	6.25706e-13	0.208403	0.838637	1.53259	0.0777716
ENSDARG00000009534	wntless homolog (Drosophila)	wls	common	1.4435	0.00503906	-2.00865	0.200476	2.95664	0.0496678
ENSDARG00000009549	ubiquitin protein ligase E3 component n-recognin 4	ubr4	common	-1.05726	0.00367114	-0.662271	0.228589	-0.436961	0.546099
ENSDARG00000009557	WD repeat containing, antisense to TP73	wrap73	common	-0.192899	0.799597	0.358442	0.852453	-0.577488	0.758038
ENSDARG00000009585	poly(A) polymerase alpha	papola	common	-0.318631	0.453946	0.606995	0.0812565	-0.986602	0.0486653
ENSDARG00000009594	nuclear receptor subfamily 1, group D, member 2b	nr1d2b	common	0.772723	0.0413024	-0.955422	0.123253	1.6337	0.0184788
ENSDARG00000009607	cyclin C	ccnc	common	-1.79802	0.00420652	-1.1854	0.410156	-0.357036	0.838144
ENSDARG00000009610	regulator of G-protein signaling 12a	rgs12a	common	-1.13288	0.170664	1.7513	0.281449	-2.56391	0.0982584
ENSDARG00000009626	nuclear receptor binding protein 2	NRBP2 (1 of 2)	common	-2.48476	0.0246922	-1.234	0.352555	-1.00213	0.561186
ENSDARG00000009640	proteasome (prosome, macropain) subunit, beta type, 1	psmb1	common	-0.519276	0.259086	-1.13891	9.12964e-06	0.52717	0.304857
ENSDARG00000009653	lipoma HMGIC fusion partner-like 2a	lhfpl2a	common	-1.27339	0.303291	-4.2879	6.96771e-06	1.70463	0.332453
ENSDARG00000009657	FGFR1 oncogene partner 2	fgfr1op2	common	0.699532	0.0638739	-0.379835	0.663707	0.972696	0.272378
ENSDARG00000009681	mediator complex subunit 27	med27	common	-0.130734	0.83199	-1.41242	0.29191	1.22302	0.393639
ENSDARG00000009685	pyrophosphatase (inorganic) 2	ppa2	common	0.256478	0.655251	-1.283	0.394855	1.47037	0.334852
ENSDARG00000009702	achaete-scute complex-like 1b (Drosophila)	ascl1b	common	2.45097	7.55013e-06	-0.454679	0.780959	2.41024	0.0725497
ENSDARG00000009724	ribophorin II	rpn2	common	-1.81776	2.74689e-06	0.468464	0.313928	-2.33446	2.27134e-07
ENSDARG00000009735	GRB10 interacting GYF protein 2	gigfy2	common	0.513016	0.156369	0.924468	0.324265	-0.491677	0.65846
ENSDARG00000009740	protein phosphatase 1, regulatory (inhibitor) subunit 7	ppp1r7	common	0.592046	0.350171	-0.696671	0.60793	1.10356	0.418542
ENSDARG00000009745	F-box and WD repeat domain containing 2	fbxw2	common	-0.885146	0.200585	-0.202727	0.692301	-0.792495	0.313301
ENSDARG00000009748	DNA fragmentation factor, beta polypeptide (caspase-activated DNase)	dffb	common	2.22269	0.00284561	0.339409	0.859906	1.28968	0.445018
ENSDARG00000009753	splicing factor 3B	sf3b14	common	1.46448	0.00469122	-0.884703	0.126773	2.23137	0.000661787
ENSDARG00000009754	zinc finger CCCH-type containing 11A	zc3h11a	common	1.70697	8.56535e-07	0.238346	0.707451	1.38589	0.0258961
ENSDARG00000009771	protein phosphatase methylesterase 1	ppme1	common	-1.50075	6.30007e-08	-1.82444	0.00593257	0.339183	0.732115
ENSDARG00000009779	myeloid cell leukemia sequence 1a	mcl1a	common	1.71452	1.8052e-06	-0.694222	0.483457	2.21251	0.0149081
ENSDARG00000009783	disrupted in renal carcinoma 2	dirc2	common	-1.13167	0.031639	-0.13332	0.929689	-0.86962	0.516255
ENSDARG00000009793	cofactor required for Sp1 transcriptional activation, subunit 7	crsp7	common	0.798754	0.00848832	0.382158	0.648197	0.332693	0.738192
ENSDARG00000009796	kinesin light chain 1a	klc1a	common	-2.4051	5.76526e-05	-2.17168	0.105897	0.272091	0.886815
ENSDARG00000009802	chromatin modifying protein 1A	chmp1a	common	-0.81833	0.299172	-0.920688	0.347828	0.00792902	0.995981
ENSDARG00000009806	small fragment nuclease	smfn	common	-0.244409	0.725878	-0.490236	0.637435	0.228533	0.866677
ENSDARG00000009837	acylglycerol kinase	agk	common	-0.768888	0.490817	1.01494	0.37837	-1.73452	0.196824
ENSDARG00000009839	family with sequence similarity 117, member B	FAM117B (1 of 2)	common	-0.891289	0.378791	0.891281	0.379928	-1.73108	0.173037
ENSDARG00000009851	WD repeat domain 41	wdr41	common	-1.23833	0.107304	-0.28296	0.857636	-0.852481	0.568676
ENSDARG00000009852	cytochrome P450, family 19, subfamily A, polypeptide 1b	cyp19a1b	common	1.27757	0.132731	0.882863	0.228432	0.40394	0.76345
ENSDARG00000009862	mRNA decapping enzyme	dcps	common	1.36044	0.094322	-0.712847	0.627687	1.87276	0.165015
ENSDARG00000009864	DEAD (Asp-Glu-Ala-Asp) box polypeptide 55	ddx55	common	0.392008	0.572754	0.778061	0.360301	-0.467598	0.605945
ENSDARG00000009867	adenylosuccinate synthase like 1	adssl1	common	-0.864616	0.436603	0.613098	0.703528	-1.22045	0.463764
ENSDARG00000009868	ddb1 and cul4 associated factor 11	dcaf11	common	-0.742391	0.223343	0.902692	0.265886	-1.60883	0.0653254
ENSDARG00000009870	mitogen-activated protein kinase 8b	mapk8b	common	-1.01386	0.296409	0.983788	0.134228	-2.04819	0.0373286
ENSDARG00000009871	small nuclear ribonucleoprotein polypeptide C	snrpc	common	0.444809	0.351526	0.201532	0.742924	0.160209	0.848557
ENSDARG00000009875	v-raf-1 murine leukemia viral oncogene homolog 1a	raf1a	common	-1.62999	0.0225635	-0.605882	0.648688	-0.908067	0.514813
ENSDARG00000009885	sulfotransferase family 3, cytosolic sulfotransferase 1	sult3st1	common	1.35042	0.139353	0.991566	0.00196774	0.435557	0.724947
ENSDARG00000009886	ring finger protein 114	rnf114	common	1.00796	0.148193	0.181543	0.905401	0.659264	0.630694
ENSDARG00000009890	Uncharacterized protein	CR936442.1	common	4.63453	1.62179e-05	1.86876	0.210437	2.17343	0.0922461
ENSDARG00000009899	zinc finger protein 385A	znf385a	common	0.0746368	0.944683	-1.94768	0.0973905	1.87439	0.188306
ENSDARG00000009903	NAD synthetase 1	nadsyn1	common	-1.0487	0.376453	1.0937	0.449556	-1.79655	0.270718
ENSDARG00000009942	cell division cycle 6 homolog (S. cerevisiae)	cdc6	common	-0.0101929	0.994764	-0.529835	0.754171	0.351046	0.867166
ENSDARG00000009950	endothelial differentiation-related factor 1	edf1	common	1.27813	0.000688734	0.851095	0.114299	0.371398	0.654262
ENSDARG00000009953	mediator complex subunit 14	med14	common	-0.243477	0.840837	-0.760506	0.563813	0.342323	0.848557
ENSDARG00000009958	Cas-Br-M (murine) ecotropic retroviral transforming sequence	cbl	common	-2.02679	1.5106e-05	-0.887579	0.0321432	-1.20893	0.0542138
ENSDARG00000009982	family with sequence similarity 199, X-linked	fam199x	common	-0.573105	0.166737	-1.97525	0.0397655	1.39175	0.228471
ENSDARG00000010002	guanine nucleotide binding protein (G protein), alpha 11a (Gq class)	gna11a	common	-2.58951	3.89794e-05	-1.04774	0.369	-1.30163	0.34264
ENSDARG00000010010	tripartite motif-containing 13	trim13	common	-0.625475	0.171549	-0.891148	0.599694	0.422273	0.823467
ENSDARG00000010018	QKI, KH domain containing, RNA binding 2	qki2	common	-0.714337	0.38484	1.78161	0.157057	-2.29393	0.0913706
ENSDARG00000010021	GrpE-like 1, mitochondrial	grpel1	common	1.61121	0.000646845	1.09339	0.429599	0.167679	0.923906
ENSDARG00000010025	lipolysis stimulated lipoprotein receptor	lsr	common	1.50651	1.08803e-05	1.27376	0.0409832	0.150577	0.881849
ENSDARG00000010035	endo-beta-N-acetylglucosaminidase	engase	common	-2.52213	2.72389e-05	-0.589905	0.750721	-1.21385	0.484626
ENSDARG00000010042	dynamin 1a	dnm1a	common	-1.92849	0.0281416	-1.15886	0.510799	-0.123052	0.956754
ENSDARG00000010051	ubiquitin fusion degradation 1-like	ufd1l	common	0.228256	0.647529	-0.936811	0.00806102	1.06513	0.0573887
ENSDARG00000010059	inositol-trisphosphate 3-kinase B	itpkb	common	-0.417265	0.389399	-2.30764	7.02433e-05	1.83045	0.0195921
ENSDARG00000010070	a disintegrin and metalloproteinase domain 9	adam9	common	-1.46765	0.00755935	-1.77623	0.0658588	0.324624	0.814784
ENSDARG00000010073	RAB3A interacting protein (rabin3)	rab3ip	common	-3.30675	6.01976e-05	-1.35109	0.178372	-1.85488	0.126587
ENSDARG00000010078	nucleoporin 133	nup133	common	-0.354369	0.750683	0.381516	0.828779	-0.753832	0.666009
ENSDARG00000010085	procollagen-proline, 2-oxoglutarate 4-dioxygenase (proline 4-hydroxylase), alpha polypeptide 2	p4ha2	common	-0.576447	0.132162	0.0675053	0.929753	-0.677587	0.321824
ENSDARG00000010097	coagulation factor IXa	f9a	common	-0.543535	0.559521	1.04503	0.219589	-1.5798	0.157576
ENSDARG00000010098	pantothenate kinase 1b	pank1b	common	-1.47944	0.000100126	-1.82653	4.27932e-05	0.306623	0.684416
ENSDARG00000010113	NADH dehydrogenase (ubiquinone) 1 beta subcomplex, 8	ndufb8	common	1.88755	1.04842e-05	1.79011	4.07021e-05	0.0550647	0.953847
ENSDARG00000010137	LIM-domain binding factor 1a	ldb1a	common	-1.89858	0.00117667	-2.13139	0.000138721	0.132364	0.905168
ENSDARG00000010149	ATP synthase, H+ transporting, mitochondrial F1 complex, alpha subunit 1, cardiac muscle	atp5a1	common	-0.926093	0.155392	1.63774	1.28202e-10	-2.62121	1.25622e-06
ENSDARG00000010154	V-set and transmembrane domain containing 4a	vstm4a	common	2.90297	0.0147868	1.87666	0.261083	-0.299668	0.887964
ENSDARG00000010158	neurobeachin b	nbeab	common	1.87576	0.0267366	1.68554	0.0129563	0.227323	0.872168
ENSDARG00000010160	ribosomal protein S15a	rps15a	common	1.15699	0.0137573	1.66264	0.00371056	-0.589825	0.44188
ENSDARG00000010181	ArfGAP with SH3 domain, ankyrin repeat and PH domain 2a	asap2a	common	-1.41922	0.102688	-1.36532	0.397254	0.210818	0.921589
ENSDARG00000010186	myosin IIIA	myo3a	common	1.70193	0.0190739	-1.89987	0.0364756	3.30679	0.00211866
ENSDARG00000010244	ribosomal protein L22-like 1	rpl22l1	common	-0.802788	0.105324	0.564266	0.234828	-1.4313	0.0010599
ENSDARG00000010246	protein arginine methyltransferase 1	prmt1	common	1.31037	0.00187869	-0.135888	0.910417	1.30181	0.196535
ENSDARG00000010248	WD repeat domain 54	wdr54	common	-1.69131	0.152529	-0.592808	0.619691	-1.07062	0.501389
ENSDARG00000010250	NAD(P)H dehydrogenase, quinone 1	nqo1	common	-0.537307	0.69738	0.187341	0.906937	-0.621004	0.741193
ENSDARG00000010255	bridging integrator 2b	bin2b	common	9.9504	2.62826e-30	2.32698	0.146108	-0.357451	0.859903
ENSDARG00000010267	dihydropyrimidine dehydrogenase b	dpydb	common	-3.64505	6.57415e-05	-1.77785	0.175887	-1.25558	0.43602
ENSDARG00000010279	secretory carrier membrane protein 2	scamp2	common	0.33824	0.563531	1.16977	0.000404015	-0.901267	0.152566
ENSDARG00000010280	cytoplasmic linker associated protein 1a	clasp1a	common	-0.651178	0.0666877	-0.961005	0.273851	0.294807	0.796598
ENSDARG00000010281	exportin 4	xpo4	common	-1.4819	0.0335041	-0.221792	0.902216	-1.05954	0.495665
ENSDARG00000010290	syntaxin 12	stx12	common	-0.43131	0.332955	-0.189342	0.773323	-0.305173	0.680518
ENSDARG00000010294	fibromodulin b	fmodb	common	1.56678	0.0169436	0.0276375	0.95953	1.47143	0.0793646
ENSDARG00000010297	RAB GTPase activating protein 1	RABGAP1	common	-2.76547	2.99277e-06	-0.623087	0.663031	-1.72405	0.196763
ENSDARG00000010300	TNF receptor-associated factor 3 interacting protein 1	traf3ip1	common	-0.852976	0.342131	-2.51048	0.0716252	1.71902	0.299994
ENSDARG00000010312	ceruloplasmin	cp	common	1.84034	0.0412208	1.97124	0.230845	-2.15293	0.204481
ENSDARG00000010316	glutaminyl-tRNA synthetase	qars	common	0.373159	0.683385	1.02294	0.228625	-0.732982	0.510109
ENSDARG00000010381	ring finger protein 2	rnf2	common	-0.298409	0.442987	-0.018176	0.970901	-0.331869	0.579163
ENSDARG00000010382	carnitine O-acetyltransferase b	cratb	common	-1.10636	0.341771	-1.65817	0.0901288	0.376075	0.825542
ENSDARG00000010400	leucine rich repeat (in FLII) interacting protein 2	lrrfip2	common	0.159357	0.807862	0.21865	0.846676	-0.144264	0.913088
ENSDARG00000010408	immunoglobulin superfamily, member 9b	igsf9b	common	1.90871	4.45694e-05	-0.216766	0.896173	1.77594	0.16709
ENSDARG00000010411	epsin 1	epn1	common	1.1201	0.00380577	0.762236	0.0140782	0.29202	0.585665
ENSDARG00000010415	sirtuin 4	sirt4	common	-0.327809	0.622292	-1.26545	0.405209	0.940733	0.574778
ENSDARG00000010425	scavenger receptor class A, member 5 (putative)	scara5	common	-4.4881	9.44637e-08	-1.51068	0.363464	-1.13626	0.541864
ENSDARG00000010432	ELL associated factor 2	eaf2	common	-0.960708	0.122331	-0.447255	0.135201	-0.612298	0.388007
ENSDARG00000010442	ring finger protein 11a	rnf11a	common	0.62102	0.262564	-0.256631	0.860919	0.77534	0.569009
ENSDARG00000010445	TraB domain containing	trabd	common	-1.26889	0.153601	1.59675	0.00115178	-2.86078	0.00124161
ENSDARG00000010478	heat shock protein 90, alpha (cytosolic), class A member 1, tandem duplicate 1	hsp90aa1.1	common	1.61397	0.107679	-1.89863	0.122038	3.08897	0.0222168
ENSDARG00000010481	basic leucine zipper and W2 domains 1a	bzw1a	common	1.23078	0.18978	0.214805	0.758178	0.985543	0.397008
ENSDARG00000010487	SUMO1 activating enzyme subunit 1	sae1	common	-1.2945	0.111412	-0.893528	0.602201	-0.138913	0.947924
ENSDARG00000010515	dishevelled segment polarity protein 1	DVL1 (1 of 3)	common	-0.751684	0.447188	-0.0913601	0.939164	-0.611676	0.662035
ENSDARG00000010516	ribosomal protein L21	rpl21	common	1.64263	0.00160579	2.02053	8.35032e-05	-0.46227	0.546357
ENSDARG00000010519	period homolog 3 (Drosophila)	per3	common	0.0395141	0.95898	0.68287	0.287366	-0.621883	0.511446
ENSDARG00000010524	si:ch211-282j22.3	si:ch211-282j22.3	common	-2.16618	0.0448182	-0.279997	0.8525	-1.67633	0.275789
ENSDARG00000010531	secretory carrier membrane protein 4	scamp4	common	-0.629229	0.145469	-0.502335	0.669969	-0.133854	0.925064
ENSDARG00000010553	membrane magnesium transporter 1	mmgt1	common	0.295018	0.729304	0.124599	0.868129	0.0529278	0.964361
ENSDARG00000010563	speckle-type POZ protein-like a	spopla	common	-1.01771	0.0624575	-0.142416	0.93858	-0.720267	0.663017
ENSDARG00000010583	par-3 partitioning defective 3 homolog (C. elegans)	pard3	common	0.335637	0.632149	0.464544	0.731965	-0.167801	0.916753
ENSDARG00000010596	solute carrier family 7, member 6 opposite strand	slc7a6os	common	-0.994731	0.12286	-0.151478	0.922551	-0.798296	0.569093
ENSDARG00000010603	potassium channel tetramerisation domain containing 9	kctd9	common	-2.10672	0.0259183	-1.09636	0.513827	-0.518355	0.793714
ENSDARG00000010610	sterile alpha and TIR motif containing 1	sarm1	common	-4.25246	5.37476e-08	-1.42599	0.397777	-1.34101	0.457769
ENSDARG00000010640	solute carrier family 12 (potassium/chloride transporters), member 2	slc12a2	common	-3.66935	2.5797e-06	-1.84183	0.249808	-0.607247	0.763346
ENSDARG00000010655	protein phosphatase 1K (PP2C domain containing)	ppm1k	common	-0.19733	0.819654	0.0632826	0.914923	-0.248741	0.827492
ENSDARG00000010657	interleukin-1 receptor-associated kinase 4	irak4	common	-1.65232	0.0123027	0.495397	0.393642	-2.19524	0.00382699
ENSDARG00000010658	insulin induced gene 1	insig1	common	0.648669	0.536815	-0.912001	0.376788	1.31457	0.301144
ENSDARG00000010681	tight junction associated protein 1 (peripheral)	tjap1	common	-0.959062	0.352958	-1.96474	0.0617568	0.935348	0.559399
ENSDARG00000010717	coiled-coil-helix-coiled-coil-helix domain containing 10	chchd10	common	-1.28048	0.0239757	0.489161	0.397384	-1.83553	0.00389501
ENSDARG00000010721	septin 6	sept6	common	1.34592	5.07606e-06	-1.13303	0.0755753	2.35435	0.000556503
ENSDARG00000010732	X-ray repair complementing defective repair in Chinese hamster cells 4	xrcc4	common	-1.15082	0.315405	-2.43965	0.00344432	0.976974	0.524883
ENSDARG00000010738	chromosome 8 open reading frame 76	C16H8orf76	common	0.936131	0.204849	0.811973	0.579351	-0.122086	0.947246
ENSDARG00000010745	DnaJ (Hsp40) homolog, subfamily A, member 2, like	dnaja2l	common	-2.48372	1.19423e-07	-1.86162	0.00611184	-0.61367	0.531907
ENSDARG00000010752	acyl-CoA synthetase long-chain family member 4, like	acsl4l	common	3.00617	6.6651e-05	1.00823	0.0943752	1.96535	0.0390898
ENSDARG00000010756	nucleotide-binding oligomerization domain containing 2	nod2	common	1.54642	0.0455492	0.0739947	0.970678	1.05691	0.542633
ENSDARG00000010758	calpain 12	capn12	common	2.40974	0.00488128	-0.532632	0.699559	2.25335	0.118133
ENSDARG00000010771	GIPC PDZ domain containing family, member 1	gipc1	common	-1.19958	0.0291528	-1.00464	0.00790781	-0.217793	0.820479
ENSDARG00000010773	patatin-like phospholipase domain containing 6	pnpla6	common	0.449043	0.533018	0.149064	0.910903	0.222948	0.873925
ENSDARG00000010779	tousled-like kinase 2	tlk2	common	0.627219	0.371592	-1.13057	0.0123639	1.67637	0.0459684
ENSDARG00000010784	protein phosphatase 1, regulatory (inhibitor) subunit 12A	ppp1r12a	common	1.28839	0.112625	-1.01062	0.133888	2.18961	0.0250801
ENSDARG00000010789	homer homolog 3 (Drosophila)	homer3	common	1.42355	0.00294177	-0.565948	0.536966	1.83637	0.0379162
ENSDARG00000010794	transcription factor EB	tfeb	common	-1.81302	0.00735956	-3.35789	0.00199814	1.72998	0.196675
ENSDARG00000010823	mediator of cell motility 1	memo1	common	-1.65521	0.0083162	-0.811854	0.518887	-0.7442	0.599721
ENSDARG00000010831	churchill domain containing 1	churc1	common	0.385839	0.481435	-0.0170414	0.975486	0.314684	0.645773
ENSDARG00000010844	v-Ki-ras2 Kirsten rat sarcoma viral oncogene homolog	kras	common	0.975521	0.0741733	0.946717	0.119291	0.00623814	0.995981
ENSDARG00000010853	CKLF-like MARVEL transmembrane domain containing 6	cmtm6	common	1.65977	4.82461e-05	0.785085	0.0210031	0.813914	0.171169
ENSDARG00000010862	aminomethyltransferase	amt	common	-0.583441	0.449603	1.01009	0.373979	-1.55598	0.200039
ENSDARG00000010873	DEAD (Asp-Glu-Ala-Asp) box helicase 17	DDX17	common	0.315543	0.384545	-0.931207	0.248349	1.165	0.184439
ENSDARG00000010905	methyltransferase like 13	mettl13	common	-1.63953	0.0129292	0.236979	0.891138	-1.67677	0.228823
ENSDARG00000010918	nitrogen permease regulator-like 3 (S. cerevisiae)	nprl3	common	-1.25029	0.031722	0.135783	0.90855	-1.40201	0.149937
ENSDARG00000010936	ATP-binding cassette, sub-family B (MDR/TAP), member 4	abcb4	common	7.33637	8.07989e-09	2.65222	0.0898045	1.48589	0.314966
ENSDARG00000010941	protein O-linked mannose N-acetylglucosaminyltransferase 2 (beta 1,4-)	pomgnt2	common	0.757058	0.381958	-1.41337	0.0283212	2.0486	0.0439799
ENSDARG00000010956	SH3-domain GRB2-like endophilin B1b	sh3glb1b	common	-0.975263	0.205062	-0.021978	0.957174	-1.04645	0.21504
ENSDARG00000010965	proteasome (prosome, macropain) subunit, alpha type, 8	psma8	common	0.261153	0.631429	0.249432	0.600696	-0.071804	0.93167
ENSDARG00000010977	RAB34, member RAS oncogene family b	rab34b	common	1.14679	0.182273	-0.628228	0.647055	1.59912	0.233036
ENSDARG00000010978	tRNA methyltransferase 1 homolog (S. cerevisiae)	trmt1	common	-1.24181	0.302431	0.683862	0.348398	-1.87381	0.146084
ENSDARG00000010981	zinc finger, DHHC-type containing 3a	zdhhc3a	common	-0.478173	0.552336	0.719858	0.391927	-1.26153	0.213475
ENSDARG00000010995	missing oocyte, meiosis regulator, homolog (Drosophila)	mios	common	-1.62339	6.32279e-05	0.342866	0.47185	-1.99258	0.000274285
ENSDARG00000011000	general transcription factor IIA, 1	gtf2a1	common	-1.39743	1.78576e-06	-0.671085	0.173836	-0.741333	0.250353
ENSDARG00000011020	heterogeneous nuclear ribonucleoprotein A1a	hnrnpa1a	common	0.484662	0.282007	-0.209502	0.821074	0.62618	0.511446
ENSDARG00000011026	zgc:92907	zgc:92907	common	0.556375	0.230978	-0.64022	0.500049	1.11887	0.257573
ENSDARG00000011049	solute carrier family 17, member 9b	slc17a9b	common	-1.50096	2.51355e-07	-0.379896	0.752307	-1.00733	0.369396
ENSDARG00000011055	F-box protein 9	fbxo9	common	-0.857907	0.13589	1.61967	0.000554828	-2.50417	0.000123743
ENSDARG00000011079	WD repeat domain 3	wdr3	common	-1.39487	4.17083e-05	-0.138115	0.930105	-1.10463	0.398369
ENSDARG00000011125	small nuclear ribonucleoprotein polypeptides B and B1	snrpb	common	1.16186	0.313639	-0.25555	0.78764	1.2032	0.355303
ENSDARG00000011133	cyclin E1	ccne1	common	-0.230523	0.888988	-1.6289	0.0216007	1.04269	0.534252
ENSDARG00000011146	ubiquinol-cytochrome c reductase binding protein	uqcrb	common	2.09825	3.82654e-06	1.80002	8.66704e-07	0.281135	0.717456
ENSDARG00000011152	ribonuclease P 14 subunit	rpp14	common	1.68973	0.000743705	1.30168	0.0497026	0.267996	0.773175
ENSDARG00000011157	rho/rac guanine nucleotide exchange factor (GEF) 18a	arhgef18a	common	1.29473	0.0323787	0.75287	0.0667013	0.453997	0.530987
ENSDARG00000011166	carbonic anhydrase	cahz	common	2.26241	0.166821	2.42076	0.128147	-0.276849	0.8981
ENSDARG00000011170	N-myc downstream regulated gene 2	ndrg2	common	-0.197826	0.703712	1.88749	4.92447e-06	-2.0586	0.000831316
ENSDARG00000011186	zinc finger protein-like 1	zfpl1	common	0.0962614	0.896598	-0.45984	0.686777	0.520222	0.693748
ENSDARG00000011188	activin A receptor, type IIAa	acvr2aa	common	0.578094	0.509354	-0.0739798	0.956836	0.60846	0.649489
ENSDARG00000011196	DnaJ (Hsp40) homolog, subfamily C, member 11	dnajc11	common	-0.924852	0.125524	0.991273	0.050741	-1.95887	0.00575738
ENSDARG00000011201	ribosomal protein, large P2, like	rplp2l	common	0.546441	0.342426	2.21961	0.00135558	-1.7526	0.0246194
ENSDARG00000011219	v-akt murine thymoma viral oncogene homolog 2	akt2	common	-2.18307	1.71634e-06	-0.697936	0.678857	-0.996547	0.543611
ENSDARG00000011240	intraflagellar transport protein 46	ift46	common	-0.791391	0.0275836	-1.54776	0.156509	0.807783	0.536961
ENSDARG00000011246	KRR1, small subunit (SSU) processome component, homolog (yeast)	krr1	common	0.600001	0.342406	0.324905	0.84839	0.0994047	0.958404
ENSDARG00000011247	RNA-binding region (RNP1, RRM) containing 3	rnpc3	common	0.898227	0.173999	-0.14599	0.925822	0.927265	0.496908
ENSDARG00000011272	ubiquinol-cytochrome c reductase complex assembly factor 2	UQCC2	common	1.0511	0.0489698	0.0803047	0.92085	0.874772	0.248043
ENSDARG00000011298	activating transcription factor 7a	atf7a	common	-1.61572	0.00137167	-1.30372	0.407435	0.109447	0.957963
ENSDARG00000011299	basic leucine zipper nuclear factor 1	blzf1	common	0.165534	0.838695	-0.025718	0.988019	0.0735151	0.966969
ENSDARG00000011301	nedd8 activating enzyme E1 subunit 1	nae1	common	-2.12332	8.02496e-06	-1.05331	0.000675585	-1.17142	0.0317015
ENSDARG00000011312	serine/threonine kinase 3 (STE20 homolog, yeast)	stk3	common	0.368601	0.604833	-0.284283	0.669969	0.596174	0.519691
ENSDARG00000011333	Rho GTPase activating protein 33	arhgap33	common	-4.79762	5.89245e-22	-1.31721	0.387912	-2.36881	0.104895
ENSDARG00000011334	neurocalcin delta b	ncaldb	common	0.0660683	0.903956	-0.92119	0.575651	0.927119	0.588327
ENSDARG00000011360	nuclear factor of activated T-cells, cytoplasmic, calcineurin-dependent 2 interacting protein	nfatc2ip	common	0.618516	0.194682	0.104975	0.941093	0.386813	0.778484
ENSDARG00000011373	MAP kinase-interacting serine/threonine kinase 2a	mknk2a	common	-0.888778	0.33752	-1.78783	0.213222	1.0431	0.535875
ENSDARG00000011376	zgc:77816	zgc:77816	common	0.527337	0.237188	-0.607964	0.679041	0.979546	0.493298
ENSDARG00000011404	flap structure-specific endonuclease 1	fen1	common	1.34308	0.00103181	-0.0122647	0.994292	0.995617	0.545208
ENSDARG00000011405	ribosomal protein S9	rps9	common	1.44644	0.0208722	1.34826	0.0201774	0.00201169	0.998502
ENSDARG00000011408	LSM14 homolog Ab (SCD6, S. cerevisiae)	lsm14ab	common	0.674181	0.258157	-0.255992	0.838982	0.780752	0.516249
ENSDARG00000011418	sigma non-opioid intracellular receptor 1	sigmar1	common	-1.7023	0.00484437	-0.852014	0.191299	-0.919499	0.306997
ENSDARG00000011422	ryanodine receptor 1a (skeletal)	ryr1a	common	0.953866	0.0190335	-0.676693	0.11587	1.52927	0.0235779
ENSDARG00000011445	ELM2 and Myb/SANT-like domain containing 1	ELMSAN1 (1 of 2)	common	3.28836	0.00032952	1.94482	0.239755	-1.11958	0.549356
ENSDARG00000011449	feline sarcoma oncogene	fes	common	-0.404084	0.623597	-1.4849	0.271739	1.10665	0.471076
ENSDARG00000011459	gelsolin a	gsna	common	-1.13748	0.00858522	-2.17468	4.42861e-08	0.961724	0.0674061
ENSDARG00000011462	OTU domain, ubiquitin aldehyde binding 1b	otub1b	common	-0.311174	0.418257	-0.320351	0.642456	-0.0311952	0.975497
ENSDARG00000011466	lactation elevated 1a	lace1a	common	1.54779	0.0385448	0.19631	0.911562	1.00445	0.51502
ENSDARG00000011488	sirtuin 2 (silent mating type information regulation 2, homolog) 2 (S. cerevisiae)	sirt2	common	-0.255975	0.479845	-0.667647	0.119511	0.355791	0.609512
ENSDARG00000011493	DCN1, defective in cullin neddylation 1, domain containing 3	DCUN1D3	common	-0.503223	0.611375	-0.430247	0.677608	-0.193717	0.897897
ENSDARG00000011496	protein phosphatase, Mg2+/Mn2+ dependent, 1Bb	ppm1bb	common	-0.273323	0.617762	0.136245	0.823003	-0.486326	0.517032
ENSDARG00000011498	si:ch211-212o1.2	si:ch211-212o1.2	common	-0.124176	0.912981	-2.3473	0.0499095	1.97491	0.167128
ENSDARG00000011506	lysophosphatidylcholine acyltransferase 1	lpcat1	common	-1.62617	0.00230311	-3.11477	0.00189285	1.56051	0.267737
ENSDARG00000011510	regulator of chromosome condensation 2	rcc2	common	-1.93297	0.00123786	-0.844093	0.606083	-0.685643	0.696283
ENSDARG00000011511	MIF4G domain containing a	mif4gda	common	0.280263	0.690311	-0.175672	0.892522	0.419759	0.752241
ENSDARG00000011515	ORAI calcium release-activated calcium modulator 1	ORAI1	common	1.18613	0.321579	1.00691	0.310523	0.203733	0.899546
ENSDARG00000011521	ureidopropionase, beta	upb1	common	1.34484	0.0861358	0.699432	0.698153	0.225769	0.912247
ENSDARG00000011533	sema domain, transmembrane domain (TM), and cytoplasmic domain, (semaphorin) 6D, like	sema6dl	common	1.2982	0.0494725	-0.376603	0.786767	1.50379	0.235417
ENSDARG00000011537	UDP glucuronosyltransferase 2 family, polypeptide A5	ugt2a5	common	-1.2119	0.0149914	-0.645992	0.637956	-0.448413	0.765843
ENSDARG00000011545	arrestin, beta 2b	arrb2b	common	1.35284	0.000295266	0.750738	0.339301	0.478359	0.616105
ENSDARG00000011553	ATP synthase, H+ transporting, mitochondrial F0 complex, subunit b, isoform 1	atp5f1	common	0.38671	0.456059	1.47841	0.000429749	-1.15559	0.0588918
ENSDARG00000011555	sperm associated antigen 7	spag7	common	0.349776	0.458796	-1.30075	0.0469292	1.5665	0.0466441
ENSDARG00000011570	POU class 6 homeobox 1	pou6f1	common	0.483308	0.530457	0.488122	0.766017	-0.084154	0.96561
ENSDARG00000011582	SRY-box containing gene 5	sox5	common	-0.900304	0.0621378	-2.9189	4.71055e-06	1.984	0.0163623
ENSDARG00000011594	SWI/SNF related, matrix associated, actin dependent regulator of chromatin, subfamily b, member 1b	smarcb1b	common	-1.5186	0.131343	-2.24988	0.0690302	0.725936	0.677786
ENSDARG00000011597	ataxin 2-like	atxn2l	common	-1.18093	0.0567745	-0.165885	0.758225	-1.10769	0.124271
ENSDARG00000011602	si:dkeyp-117h8.2	si:dkeyp-117h8.2	common	-0.508863	0.602549	-3.64058	0.000507602	2.54091	0.0825764
ENSDARG00000011605	DENN/MADD domain containing 6B	dennd6b	common	0.0315898	0.974736	-2.26051	0.119624	2.17147	0.154684
ENSDARG00000011609	forkhead box K2	FOXK2 (1 of 2)	common	1.64166	8.11398e-06	0.934404	0.347331	0.544337	0.643902
ENSDARG00000011611	ARP1 actin-related protein 1, centractin (yeast)	actr1	common	-1.77816	0.0223756	-0.806089	0.128041	-1.11894	0.215733
ENSDARG00000011613	RNA binding motif protein 39a	rbm39a	common	0.811958	0.0629007	0.305474	0.613559	0.429142	0.517823
ENSDARG00000011636	si:ch211-93f2.1	si:ch211-93f2.1	common	2.33551	7.34148e-06	0.590148	0.667333	1.36915	0.274995
ENSDARG00000011637	transcription elongation factor B (SIII), polypeptide 3	tceb3	common	-0.826357	0.0977738	0.35453	0.431182	-1.25347	0.020382
ENSDARG00000011648	small nuclear ribonucleoprotein D1 polypeptide	snrpd1	common	1.56323	0.119155	-0.374189	0.795088	1.61481	0.242714
ENSDARG00000011652	tripartite motif containing 29	TRIM29 (5 of 87)	common	-0.287764	0.637679	-0.719926	0.693889	0.509853	0.793947
ENSDARG00000011661	twinfilin, actin-binding protein, homolog 1b	twf1b	common	-0.545166	0.611089	-0.0972083	0.954174	-0.484347	0.783382
ENSDARG00000011662	conserved helix-loop-helix ubiquitous kinase	chuk	common	-0.921164	0.097268	-0.145193	0.876143	-0.827313	0.34264
ENSDARG00000011666	mutS homolog 6 (E. coli)	msh6	common	-0.6733	0.375607	-0.638131	0.701911	0.063049	0.975211
ENSDARG00000011671	phosphodiesterase 6B, cGMP-specific, rod, beta	pde6b	common	-0.0796158	0.962475	1.49751	0.387019	-1.35847	0.451848
ENSDARG00000011672	si:ch211-106g4.2	si:ch211-106g4.2	common	0.301752	0.807314	0.289514	0.883403	-0.0762678	0.970092
ENSDARG00000011683	phosphoribosyl transferase domain containing 1	prtfdc1	common	0.898196	0.451105	-0.0699051	0.971767	0.683948	0.722964
ENSDARG00000011703	clock	clock	common	-0.388523	0.53039	-2.26354	0.0143759	1.83392	0.0986397
ENSDARG00000011723	chromosome 5 open reading frame 22	C2H5orf22	common	0.468652	0.58135	0.439014	0.77784	-0.0304187	0.987755
ENSDARG00000011724	MARVEL domain containing 1	marveld1	common	5.32501	1.24633e-16	2.26396	0.0613034	2.17941	0.0965728
ENSDARG00000011727	B9 protein domain 1	b9d1	common	0.718537	0.184731	-0.463067	0.744111	1.01258	0.45449
ENSDARG00000011740	U2 small nuclear RNA auxiliary factor 2b	u2af2b	common	0.785692	0.104354	-0.229201	0.727642	0.916834	0.210144
ENSDARG00000011743	phosphatidylinositol glycan anchor biosynthesis, class O	pigo	common	-0.754469	0.106975	-0.393478	0.778734	-0.286724	0.852145
ENSDARG00000011764	asunder, spermatogenesis regulator homolog (Drosphila)	asun	common	-0.95159	0.0831983	0.112031	0.950884	-0.926202	0.557724
ENSDARG00000011770	dehydrogenase/reductase (SDR family) member 12	dhrs12	common	1.10532	0.208676	-1.79324	0.156919	2.6052	0.0440828
ENSDARG00000011777	cortactin	cttn	common	-0.428003	0.607191	-1.28326	0.22912	0.760781	0.558535
ENSDARG00000011797	family with sequence similarity 46, member Bb	fam46bb	common	0.739741	0.337206	1.43668	0.38249	-1.03572	0.551743
ENSDARG00000011801	tryptophanyl tRNA synthetase 2, mitochondrial	wars2	common	-0.602417	0.336715	-0.665568	0.673603	0.162821	0.931474
ENSDARG00000011809	microtubule associated monooxygenase, calponin and LIM domain containing 1	mical1	common	1.4205	0.0221961	0.0344653	0.983869	1.14725	0.415711
ENSDARG00000011819	pecanex homolog (Drosophila)	pcnx	common	0.00190171	0.99786	-1.3745	0.159732	1.26773	0.257049
ENSDARG00000011824	pre-B-cell leukemia homeobox interacting protein 1b	pbxip1b	common	-1.5815	0.000206125	-2.19089	5.01309e-06	0.589414	0.485712
ENSDARG00000011825	centrin 3	cetn3	common	-0.203053	0.778532	-1.5827	0.0381009	1.32051	0.232277
ENSDARG00000011830	FYVE, RhoGEF and PH domain containing 4a	fgd4a	common	1.59426	8.10672e-06	-1.02875	0.477102	2.26395	0.0858921
ENSDARG00000011837	chromosome 9 open reading frame 72	C13H9orf72	common	-0.252957	0.742685	-0.627662	0.426897	0.356357	0.765796
ENSDARG00000011841	ATP synthase, H+ transporting, mitochondrial F0 complex, subunit g	atp5l	common	1.20433	0.00515648	1.11775	0.0244253	0.00949278	0.991305
ENSDARG00000011845	chimerin (chimaerin) 2	chn2	common	3.30494	3.5204e-06	1.86524	0.0246723	1.29484	0.257137
ENSDARG00000011851	mitogen-activated protein kinase kinase 5	map2k5	common	-0.625025	0.132508	-1.19815	0.422836	0.672559	0.687815
ENSDARG00000011855	AP2 associated kinase 1	AAK1 (1 of 2)	common	-1.73318	0.0182795	0.208011	0.914266	-1.62149	0.292637
ENSDARG00000011863	protein tyrosine kinase 7a	ptk7a	common	0.659381	0.265079	0.0620685	0.934897	0.570304	0.533279
ENSDARG00000011885	mitochondrial ribosomal protein L19	mrpl19	common	0.32602	0.713437	1.07159	0.0260619	-0.812556	0.403341
ENSDARG00000011886	phosducin a	pdca	common	1.24767	0.266973	1.48037	0.180171	-0.207676	0.901807
ENSDARG00000011890	cryptochrome 4	cry4	common	1.15915	0.382487	2.27585	0.0286449	-1.00988	0.535923
ENSDARG00000011897	tumor susceptibility 101	TSG101 (1 of 5)	common	0.824445	0.224123	-0.918373	0.562263	1.54912	0.308273
ENSDARG00000011921	thioredoxin-like 1	txnl1	common	-0.291589	0.657653	1.29625	3.85279e-07	-1.64969	0.00482453
ENSDARG00000011925	spinster homolog 1 (Drosophila)	spns1	common	-0.48959	0.167464	0.48724	0.133352	-1.02482	0.0366583
ENSDARG00000011929	proteolipid protein 1b	plp1b	common	-1.59023	0.154227	-2.04941	0.18988	0.723445	0.707951
ENSDARG00000011931	DPH5 homolog (S. cerevisiae)	dph5	common	0.563722	0.570923	1.87949	2.76034e-18	-1.29529	0.183564
ENSDARG00000011932	protein kinase C binding protein 1, like	prkcbp1l	common	-0.590467	0.239687	0.044135	0.980648	-0.558332	0.738141
ENSDARG00000011934	glycogenin 1a	gyg1a	common	0.694402	0.379745	0.0651019	0.874878	0.624786	0.52861
ENSDARG00000011945	solute carrier family 35, member E1	slc35e1	common	-0.542106	0.363999	0.757519	0.191443	-1.36742	0.0473728
ENSDARG00000011948	insulin receptor a	insra	common	-0.539713	0.271368	0.268822	0.617937	-0.808916	0.266934
ENSDARG00000011955	aarF domain containing kinase 4	adck4	common	-2.18061	0.000105178	-0.789272	0.653633	-0.740675	0.687294
ENSDARG00000011958	catenin, beta like 1	ctnnbl1	common	-2.07727	0.000322789	-0.827465	0.115582	-1.33681	0.0714412
ENSDARG00000011999	ybeY metallopeptidase	ybey	common	-1.23303	0.0177043	0.0165566	0.990563	-1.14964	0.356178
ENSDARG00000012002	solute carrier family 38, member 7	slc38a7	common	-1.40173	0.0291428	0.514823	0.6146	-1.79893	0.078496
ENSDARG00000012005	MOB kinase activator 2b	mob2b	common	0.561727	0.541959	-0.586147	0.703168	0.909829	0.566105
ENSDARG00000012021	3-ketodihydrosphingosine reductase	kdsr	common	-0.829628	0.200099	-0.636013	0.571384	-0.133045	0.929968
ENSDARG00000012025	heparan sulfate 6-O-sulfotransferase 2	hs6st2	common	-0.00275736	0.996683	-0.628194	0.529882	0.542248	0.638557
ENSDARG00000012035	zgc:100832	zgc:100832	common	-0.129496	0.844788	-0.62947	0.570645	0.461924	0.71885
ENSDARG00000012039	tetratricopeptide repeat domain 26	ttc26	common	-0.880179	0.0332905	-0.309752	0.833837	-0.487834	0.73992
ENSDARG00000012040	Uncharacterized protein	FP236813.1	common	1.12999	0.0451128	-0.712759	0.465361	1.71547	0.0916989
ENSDARG00000012051	methyltransferase like 21A	mettl21a	common	1.27722	0.00200132	0.637003	0.594304	0.426567	0.760733
ENSDARG00000012071	angiopoietin-like 1	angptl1	common	-2.67687	0.000494196	-1.29359	0.460519	-0.306319	0.885009
ENSDARG00000012072	ATP synthase, H+ transporting, mitochondrial F0 complex, subunit s	atp5s	common	1.00256	0.00847444	1.84858	0.00127986	-0.919175	0.243035
ENSDARG00000012073	kinesin family member 15	kif15	common	0.764905	0.398706	1.99874	0.0159674	-1.23326	0.255384
ENSDARG00000012076	apolipoprotein A-Ia	apoa1a	common	-4.81544	6.29481e-07	-0.930298	0.596763	-2.37154	0.138752
ENSDARG00000012081	kinesin family member 3B	kif3b	common	1.56608	0.0765928	-1.24828	0.294981	2.59778	0.0338025
ENSDARG00000012094	protein kinase, cAMP-dependent, regulatory, type I, alpha (tissue specific extinguisher 1) b	prkar1ab	common	-2.80564	2.45143e-08	-1.74553	0.000642643	-1.02977	0.221276
ENSDARG00000012113	chromosome 1 open reading frame 109	C19H1orf109	common	0.920971	0.257046	1.3456	0.176538	-0.471601	0.715342
ENSDARG00000012140	cyclin L1b	ccnl1b	common	2.03705	1.03003e-06	0.819285	0.0770935	1.14797	0.062595
ENSDARG00000012141	poly(A) polymerase gamma	papolg	common	0.615528	0.418767	-0.783056	0.365727	1.32909	0.214112
ENSDARG00000012144	ER membrane protein complex subunit 7	emc7	common	-0.731211	0.0976648	-1.25216	0.00262268	0.440182	0.535194
ENSDARG00000012177	RAB4B, member RAS oncogene family	rab4b	common	-1.03798	0.00419975	-1.31592	0.391927	0.530504	0.764754
ENSDARG00000012187	GTP cyclohydrolase I feedback regulator	gchfr	common	0.747629	0.0373066	-0.189233	0.805611	0.872046	0.238828
ENSDARG00000012192	calcium activated nucleotidase 1a	cant1a	common	-1.18869	0.0704048	-0.983087	0.357283	-0.216309	0.880708
ENSDARG00000012194	sterol carrier protein 2a	scp2a	common	0.486979	0.141517	2.06374	0.000316469	-1.63501	0.019802
ENSDARG00000012196	fer (fps/fes related) tyrosine kinase	fer	common	-1.18845	0.00874934	-1.5192	0.258054	0.502162	0.762739
ENSDARG00000012199	glutamic pyruvate transaminase (alanine aminotransferase) 2	gpt2	common	-3.01294	0.00620183	-1.51105	0.229221	-1.25907	0.443801
ENSDARG00000012203	discs, large homolog 3 (Drosophila)	dlg3	common	0.993493	0.284627	-0.512301	0.696435	1.16011	0.459145
ENSDARG00000012215	uridine monophosphate synthetase	umps	common	-1.11609	0.182222	1.18336	0.40092	-2.17208	0.112961
ENSDARG00000012219	D4, zinc and double PHD fingers family 2	dpf2	common	-0.476497	0.50815	0.849572	0.346391	-1.34811	0.184947
ENSDARG00000012222	nucleoporin 35	nup35	common	0.510575	0.605629	-0.707844	0.688498	0.976937	0.580248
ENSDARG00000012234	proteasome activator subunit 3	psme3	common	0.721009	0.265079	0.712458	0.438735	-0.114049	0.931204
ENSDARG00000012244	ubiquitin-conjugating enzyme E2E 3 (UBC4/5 homolog, yeast)	ube2e3	common	0.281159	0.544052	-1.52724	6.57526e-05	1.70291	0.00197352
ENSDARG00000012256	transaldolase 1	taldo1	common	-0.442992	0.632306	-0.0745033	0.932899	-0.492288	0.649489
ENSDARG00000012261	elongation factor Tu GTP binding domain containing 2	eftud2	common	-1.68613	0.0720173	-0.273522	0.888652	-1.08797	0.528406
ENSDARG00000012271	transmembrane protein 206	tmem206	common	-0.264882	0.819753	2.15508	0.0872333	-2.26943	0.112652
ENSDARG00000012274	eukaryotic translation initiation factor 4E family member 1c	eif4e1c	common	0.626726	0.403169	0.742631	0.475349	-0.237701	0.86328
ENSDARG00000012294	adaptor-related protein complex 1, gamma 1 subunit	ap1g1	common	0.111467	0.849649	0.260708	0.858454	-0.218884	0.884414
ENSDARG00000012295	BCS1-like (yeast)	bcs1l	common	-2.30544	0.0288124	0.185061	0.912361	-2.04945	0.187378
ENSDARG00000012314	ubiquitin specific protease 25	usp25	common	-1.58876	0.01099	-0.951699	0.249066	-0.610511	0.58794
ENSDARG00000012325	GEN1 Holliday junction 5' flap endonuclease	GEN1	common	1.36665	0.0545551	-1.75389	0.121733	2.8143	0.0230775
ENSDARG00000012336	component of oligomeric golgi complex 6	cog6	common	-1.95951	0.0157392	0.0857937	0.933355	-2.08283	0.0347499
ENSDARG00000012338	zgc:158654	zgc:158654	common	-6.46513	2.25686e-10	-1.28847	0.439628	-1.74059	0.31581
ENSDARG00000012368	tetratricopeptide repeat domain 21B	ttc21b	common	-1.12753	0.0278167	-2.36173	0.0698465	1.41235	0.355488
ENSDARG00000012369	retinol dehydrogenase 10b	rdh10b	common	-0.534809	0.349255	-1.67807	0.177127	1.13406	0.425283
ENSDARG00000012378	N(alpha)-acetyltransferase 35, NatC auxiliary subunit	naa35	common	-1.83413	3.88322e-08	-0.35721	0.802496	-1.25708	0.325537
ENSDARG00000012387	pyruvate dehydrogenase (lipoamide) alpha 1a	pdha1a	common	-0.864295	0.224822	0.60387	0.299485	-1.54287	0.0506486
ENSDARG00000012389	adenosine deaminase, RNA-specific	adar	common	-1.00881	0.0801482	-0.86479	0.388276	-0.0898303	0.951809
ENSDARG00000012399	adenylosuccinate synthase, like	adssl	common	-0.0201168	0.979606	-0.0345427	0.973253	-0.0840472	0.947924
ENSDARG00000012403	excision repair cross-complementing rodent repair deficiency, complementation group 6-like 2	ERCC6L2	common	-0.177044	0.836688	0.506307	0.693939	-0.687899	0.590079
ENSDARG00000012405	collagen, type I, alpha 1a	col1a1a	common	3.69484	0.0011542	2.3582	0.0986489	0.665176	0.731049
ENSDARG00000012407	mannosyl (alpha-1,3-)-glycoprotein beta-1,2-N-acetylglucosaminyltransferase a	mgat1a	common	1.085	0.0121106	0.343692	0.710802	0.657771	0.517032
ENSDARG00000012432	family with sequence similarity 76, member B	fam76b	common	1.32788	8.43198e-06	-0.367181	0.660042	1.57511	0.0453794
ENSDARG00000012450	vacuole membrane protein 1	vmp1	common	0.445888	0.378281	0.150109	0.872657	0.205926	0.845854
ENSDARG00000012453	renalase, FAD-dependent amine oxidase	rnls	common	-0.851046	0.25285	-1.94156	0.173896	1.19292	0.465864
ENSDARG00000012458	zgc:77849	zgc:77849	common	0.671884	0.273001	0.889969	0.34355	-0.335738	0.784259
ENSDARG00000012460	Ras association (RalGDS/AF-6) domain family member 4	rassf4	common	-0.1325	0.781588	1.11426	0.0210133	-1.29216	0.0528045
ENSDARG00000012467	serine peptidase inhibitor, Kunitz type 1 b	spint1b	common	-0.660764	0.156116	-0.342304	0.750242	-0.327025	0.784296
ENSDARG00000012468	acetoacetyl-CoA synthetase	aacs	common	-4.23928	1.93881e-06	0.365936	0.852453	-2.66547	0.0984764
ENSDARG00000012485	aurora kinase A	aurka	common	3.51114	6.54051e-05	1.32164	0.439647	0.990436	0.595172
ENSDARG00000012490	phosphodiesterase 1C, calmodulin-dependent 70kDa	PDE1C (1 of 2)	common	0.202129	0.86911	2.93209	0.0248654	-2.53726	0.0874049
ENSDARG00000012493	SUMO1/sentrin specific peptidase 6a	senp6a	common	-2.93691	5.2674e-09	-1.07888	0.375779	-1.47018	0.25241
ENSDARG00000012495	M-phase phosphoprotein 10 (U3 small nucleolar ribonucleoprotein)	mphosph10	common	-0.254555	0.757475	1.57124	0.146187	-1.82213	0.122932
ENSDARG00000012499	period homolog 1b (Drosophila)	per1b	common	-0.526469	0.225544	-1.48152	0.0439458	0.910696	0.30988
ENSDARG00000012505	U2 small nuclear RNA auxiliary factor 2a	u2af2a	common	0.93267	0.275258	-0.507972	0.335934	1.38687	0.164163
ENSDARG00000012506	arginyl aminopeptidase (aminopeptidase B)	rnpep	common	-2.85436	0.00433787	-0.354243	0.845114	-1.7334	0.303799
ENSDARG00000012513	syndecan binding protein (syntenin) 2	sdcbp2	common	0.877569	0.0673867	-1.31686	0.00125688	2.08547	7.44688e-05
ENSDARG00000012519	host cell factor C1b	hcfc1b	common	0.212916	0.698721	-0.585564	0.119115	0.756838	0.277878
ENSDARG00000012552	transferrin receptor 1b	tfr1b	common	-0.831482	0.302113	0.937769	0.432465	-1.7658	0.145179
ENSDARG00000012553	RAP1A, member of RAS oncogene family a	rap1aa	common	0.418381	0.58666	-0.202038	0.78337	0.487453	0.629547
ENSDARG00000012563	prenyl (decaprenyl) diphosphate synthase, subunit 2	pdss2	common	-0.589379	0.601853	0.256463	0.811837	-0.961884	0.419775
ENSDARG00000012572	polymerase (RNA) III (DNA directed) polypeptide F	polr3f	common	0.375003	0.5175	-0.016326	0.986173	0.347881	0.728939
ENSDARG00000012574	STE20-like kinase b	slkb	common	0.95053	0.00949712	-1.092	0.392523	1.8563	0.128771
ENSDARG00000012577	WW domain containing adaptor with coiled-coil a	waca	common	-2.29745	4.64033e-13	-0.476761	0.455241	-1.81204	0.0050425
ENSDARG00000012586	formin-like 2a	fmnl2a	common	1.30488	0.000255203	-0.133032	0.85948	1.35481	0.0579138
ENSDARG00000012591	programmed cell death 10b	pdcd10b	common	-0.188771	0.628522	-0.191421	0.772878	-0.0617376	0.945826
ENSDARG00000012593	procollagen, type V, alpha 1	col5a1	common	-1.75609	0.000914558	-1.28905	0.45169	0.156942	0.943544
ENSDARG00000012600	helicase with zinc finger 2, transcriptional coactivator	HELZ2 (2 of 3)	common	2.53626	0.000609506	1.78623	0.0540716	0.624041	0.64216
ENSDARG00000012603	eukaryotic translation initiation factor 3, subunit Ja	eif3ja	common	0.72032	0.142506	0.650483	0.0682357	-0.00824227	0.992216
ENSDARG00000012625	protein kinase, AMP-activated, gamma 2 non-catalytic subunit a	prkag2a	common	-1.72689	0.00253266	-0.764029	0.583641	-0.755461	0.613774
ENSDARG00000012627	cell division cycle 34 homolog (S. cerevisiae) b	cdc34b	common	0.390827	0.358099	-1.50774	0.145689	1.81093	0.0983383
ENSDARG00000012642	si:ch211-266d19.4	si:ch211-266d19.4	common	-0.430551	0.350026	-1.02451	0.292558	0.572194	0.623999
ENSDARG00000012649	Uncharacterized protein	CT955987.1	common	0.0105261	0.992516	-0.596543	0.738508	0.49172	0.797016
ENSDARG00000012656	activating transcription factor 6	atf6	common	-0.658774	0.44146	0.957132	0.035371	-1.54905	0.0822851
ENSDARG00000012672	general transcription factor IIE, polypeptide 2, beta	gtf2e2	common	0.627871	0.223684	-1.25779	0.10383	1.77117	0.0397523
ENSDARG00000012674	RNA pseudouridylate synthase domain containing 4	rpusd4	common	0.649813	0.318906	-0.375923	0.753669	0.871214	0.468397
ENSDARG00000012682	profilin 2 like	pfn2l	common	-0.0457783	0.945016	-0.0430062	0.949628	-0.0346554	0.973705
ENSDARG00000012684	ATPase, Ca++ transporting, plasma membrane 1a	atp2b1a	common	1.12255	0.143081	-0.85937	0.464959	1.8223	0.133225
ENSDARG00000012688	eukaryotic translation initiation factor 1B	eif1b	common	1.61614	5.64116e-08	-0.631002	0.129173	2.14706	7.3809e-06
ENSDARG00000012699	bobby sox homolog (Drosophila)	BBX	common	-2.3118	0.0317031	-1.91266	0.0302478	-0.442043	0.791867
ENSDARG00000012709	amylo-1, 6-glucosidase, 4-alpha-glucanotransferase a	agla	common	-1.99347	5.60799e-07	-0.422971	0.742259	-1.37285	0.244297
ENSDARG00000012723	RNA binding motif protein 14a	rbm14a	common	0.117364	0.826734	-0.707143	0.0331632	0.740875	0.222063
ENSDARG00000012729	hematopoietic cell-specific Lyn substrate 1	hcls1	common	5.5185	1.58597e-08	1.71901	0.311141	1.02266	0.587597
ENSDARG00000012741	transmembrane protein 57b	tmem57b	common	-1.85282	0.0736378	-0.898973	0.483106	-0.82579	0.639422
ENSDARG00000012745	POC1 centriolar protein homolog B (Chlamydomonas), like	poc1bl	common	1.46747	0.00212336	0.35812	0.84671	0.670724	0.705821
ENSDARG00000012747	RER1 retention in endoplasmic reticulum 1 homolog (S. cerevisiae)	rer1	common	0.637423	0.337207	0.0209752	0.969108	0.585418	0.509069
ENSDARG00000012763	ADP-ribosylation factor-like 13b	arl13b	common	0.120823	0.915617	-0.775486	0.66776	0.8541	0.646827
ENSDARG00000012776	SWI/SNF related, matrix associated, actin dependent regulator of chromatin, subfamily a, member 1	smarca1	common	0.394196	0.413055	-1.74343	0.0523964	2.03817	0.0310412
ENSDARG00000012777	nuclear casein kinase and cyclin-dependent kinase substrate 1b	nucks1b	common	0.637905	0.178222	-0.213529	0.752733	0.781842	0.278351
ENSDARG00000012788	forkhead box A3	foxa3	common	1.93312	0.0077207	-0.0899559	0.923868	1.93314	0.0438324
ENSDARG00000012790	transmembrane protein 161A	tmem161a	common	-0.693086	0.21898	0.476974	0.53081	-1.16335	0.191677
ENSDARG00000012796	histamine N-methyltransferase	hnmt	common	-0.0973196	0.871199	0.571286	0.388336	-0.740498	0.330314
ENSDARG00000012818	casein kinase 2 alpha 2a	ck2a2a	common	-0.0699407	0.89434	0.421093	0.515245	-0.55761	0.454544
ENSDARG00000012820	NOP56 ribonucleoprotein homolog	nop56	common	0.145536	0.800553	1.1235	0.0912784	-1.03055	0.227245
ENSDARG00000012827	methyltransferase like 3	mettl3	common	0.511447	0.477813	-0.699745	0.714761	1.0402	0.575494
ENSDARG00000012829	N-acylsphingosine amidohydrolase 2	asah2	common	1.59879	0.0163653	-1.80047	0.0939482	3.08104	0.0090713
ENSDARG00000012833	forkhead box N3	foxn3	common	-1.3568	0.0482769	-2.39242	0.0530568	1.23611	0.407844
ENSDARG00000012848	ariadne homolog 2 (Drosophila)	arih2	common	-2.02306	0.000189105	-0.561764	0.419186	-1.48455	0.0549223
ENSDARG00000012866	phosphatidylinositol binding clathrin assembly protein a	picalma	common	1.52549	0.0610467	-1.25222	0.00253302	2.65833	0.00270002
ENSDARG00000012871	aminopeptidase-like 1	npepl1	common	-0.729749	0.136251	0.314476	0.521365	-1.11077	0.0718986
ENSDARG00000012887	zinc finger protein 143a	znf143a	common	-1.17056	0.246803	-0.527562	0.340048	-0.722367	0.565447
ENSDARG00000012892	Alport syndrome, mental retardation, midface hypoplasia and elliptocytosis chromosomal region gene 1 homolog (human)	ammecr1	common	-0.276644	0.807641	0.763692	0.357146	-1.08304	0.378911
ENSDARG00000012899	DEAD (Asp-Glu-Ala-Asp) box polypeptide 49	ddx49	common	0.771365	0.213237	-0.302543	0.859248	0.848613	0.589381
ENSDARG00000012914	Rho guanine nucleotide exchange factor (GEF) 4	arhgef4	common	1.6004	0.00250852	0.987255	0.461503	0.357504	0.82435
ENSDARG00000012915	enoyl CoA hydratase 1, peroxisomal	ech1	common	-0.012185	0.974164	0.661712	0.271225	-0.709585	0.340093
ENSDARG00000012927	transcription elongation factor A (SII), 2	tcea2	common	-0.0278915	0.961627	-1.69685	0.111008	1.62819	0.16709
ENSDARG00000012929	eukaryotic translation initiation factor 2D	eif2d	common	0.0990924	0.857885	0.495766	0.586495	-0.470154	0.654482
ENSDARG00000012932	methionine adenosyltransferase II, beta	mat2b	common	-1.05925	0.0230447	-1.22376	0.0342394	0.103525	0.919269
ENSDARG00000012942	integrin, beta 5	itgb5	common	-3.14473	0.000536307	-1.13093	0.515582	-1.03204	0.578027
ENSDARG00000012946	synapse associated protein 1	syap1	common	-0.58668	0.0743364	-0.221834	0.584885	-0.404738	0.492707
ENSDARG00000012947	spindle and kinetochore associated complex subunit 2	SKA2	common	1.93481	0.000621499	-0.273982	0.771244	2.0184	0.0169085
ENSDARG00000012949	sex comb on midleg-like 2 (Drosophila)	SCML2	common	-3.23414	2.24649e-05	-1.84173	0.0977247	-1.07398	0.495451
ENSDARG00000012953	MOB kinase activator 1Bb	mob1bb	common	-1.73276	0.00254439	-1.69483	0.10279	0.0362262	0.982418
ENSDARG00000012982	neurofibromin 1a	nf1a	common	0.334584	0.546661	-0.389458	0.776865	0.661314	0.624817
ENSDARG00000012986	adenosine deaminase-like	adal	common	-0.517927	0.712367	-2.32144	0.0782203	1.206	0.5147
ENSDARG00000012987	glucose phosphate isomerase a	gpia	common	-1.86291	0.00237665	-0.0188827	0.978391	-1.91278	0.00836967
ENSDARG00000012990	hook microtubule-tethering protein 3	HOOK3	common	-2.23598	0.00389614	-0.408737	0.812372	-1.24574	0.454497
ENSDARG00000013000	protein tyrosine phosphatase, receptor type, f polypeptide (PTPRF), interacting protein (liprin), alpha 2	ppfia2	common	-1.28384	0.167017	-3.40219	0.00128966	1.99414	0.182558
ENSDARG00000013004	thymine-DNA glycosylase	tdg	common	-1.44724	0.00789054	-0.356303	0.842123	-0.784674	0.643231
ENSDARG00000013006	progesterone immunomodulatory binding factor 1	pibf1	common	-1.25181	0.236758	-0.0478909	0.975486	-1.0376	0.542909
ENSDARG00000013012	ribosomal protein L36	rpl36	common	1.63459	0.00134596	2.22729	4.86204e-05	-0.681896	0.363588
ENSDARG00000013015	ankyrin repeat domain 7	ANKRD7	common	-1.25289	0.0684899	-2.54237	0.0429003	1.34342	0.393639
ENSDARG00000013016	polymerase (DNA-directed), epsilon 4, accessory subunit	POLE4	common	1.84616	0.00201257	-0.30773	0.788272	1.95597	0.0667105
ENSDARG00000013022	si:ch211-59h6.1	si:ch211-59h6.1	common	0.937996	0.113837	-0.670164	0.644547	1.42909	0.294543
ENSDARG00000013023	NOP2/Sun domain family, member 3	nsun3	common	-0.97459	0.00922135	-0.081033	0.957914	-0.779132	0.585391
ENSDARG00000013024	endoplasmic reticulum aminopeptidase 1	ERAP1 (1 of 2)	common	-1.46691	0.000487402	0.0651775	0.974412	-1.08264	0.540465
ENSDARG00000013025	integrator complex subunit 6	ints6	common	0.934424	0.116787	0.631695	0.427093	0.266493	0.818481
ENSDARG00000013031	metastasis associated 1 family, member 2	mta2	common	-0.540712	0.528913	-1.19204	0.0635607	0.493447	0.664323
ENSDARG00000013042	inhibitor of growth family, member 2	ing2	common	1.31661	6.18839e-05	-0.546678	0.697932	1.61086	0.203524
ENSDARG00000013044	NADH dehydrogenase (ubiquinone) flavoprotein 2	ndufv2	common	-0.212697	0.696864	1.28957	5.84354e-08	-1.56227	0.000808581
ENSDARG00000013047	gamma-aminobutyric acid (GABA) A receptor, rho 1	GABRR1 (1 of 2)	common	-0.269802	0.565191	-0.244466	0.864636	-0.00994326	0.995691
ENSDARG00000013072	matrix metallopeptidase 15 (membrane-inserted)	MMP15 (1 of 2)	common	1.50002	0.0133356	0.936412	0.373735	0.43389	0.745585
ENSDARG00000013075	mitochondrial ribosomal protein L11	mrpl11	common	1.43929	7.67285e-07	-0.295596	0.607607	1.63756	0.00393954
ENSDARG00000013076	B lymphoma Mo-MLV insertion region 1b	bmi1b	common	0.884515	0.164364	-2.2643	0.0569293	2.95696	0.0137477
ENSDARG00000013078	tyrosine 3-monooxygenase/tryptophan 5-monooxygenase activation protein, beta polypeptide a	ywhaba	common	-0.248296	0.773541	-0.404759	0.479653	0.016668	0.989202
ENSDARG00000013079	tubulin, gamma complex associated protein 2	tubgcp2	common	-1.53525	0.0872913	-1.68747	0.162468	0.196418	0.914989
ENSDARG00000013082	UDP-N-acteylglucosamine pyrophosphorylase 1, like 1	uap1l1	common	0.626785	0.384998	-0.0493326	0.975529	0.497719	0.753764
ENSDARG00000013095	glutamate-cysteine ligase, catalytic subunit	gclc	common	-1.02773	0.00071071	-0.895703	0.519583	-0.00267389	0.998749
ENSDARG00000013117	hippocampus abundant transcript 1a	hiat1a	common	0.047437	0.934309	0.446396	0.629551	-0.468859	0.643902
ENSDARG00000013122	MAF1 homolog (S. cerevisiae)	maf1	common	-0.293578	0.593544	-1.73282	0.194404	1.41564	0.32611
ENSDARG00000013128	pyruvate dehydrogenase kinase, isozyme 1	pdk1	common	-3.78323	0.000118775	-1.66039	0.188156	-1.53104	0.360056
ENSDARG00000013150	DEAH (Asp-Glu-Ala-His) box polypeptide 16	dhx16	common	-0.358214	0.598358	0.585457	0.386141	-1.00573	0.240834
ENSDARG00000013161	zgc:55558	zgc:55558	common	1.06281	0.237912	-0.00024125	0.999873	0.752895	0.658232
ENSDARG00000013175	copine III	cpne3	common	0.805195	0.103626	-0.736304	0.280334	1.40843	0.0680034
ENSDARG00000013184	poly(rC) binding protein 2	pcbp2	common	-0.957877	0.00409465	-0.975595	0.0215643	-0.0434424	0.957082
ENSDARG00000013207	zinc finger E-box binding homeobox 1b	zeb1b	common	0.803421	0.0152108	-0.816421	0.476357	1.46489	0.196932
ENSDARG00000013221	phosphodiesterase 4C, cAMP-specific a	pde4ca	common	0.731938	0.245381	1.07918	0.401901	-0.4451	0.776785
ENSDARG00000013245	WW domain binding protein 1-like a	wbp1la	common	-1.71314	4.15725e-05	-0.22607	0.872954	-1.28412	0.314374
ENSDARG00000013250	threonyl-tRNA synthetase	tars	common	0.737262	0.256357	1.87723	0.0660613	-1.22079	0.319943
ENSDARG00000013266	collectin sub-family member 11	colec11	common	2.46225	0.022947	1.23301	0.486517	0.206563	0.924488
ENSDARG00000013269	synaptotagmin-like 4	sytl4	common	1.28851	7.71042e-05	-2.43097	0.0630339	3.39881	0.00838612
ENSDARG00000013274	eukaryotic translation initiation factor 4eb	eif4eb	common	-0.995886	0.00170326	0.524068	0.30131	-1.55641	0.00635067
ENSDARG00000013279	zinc finger protein 76	ZNF76	common	-0.995634	0.236588	1.31549	0.00605306	-2.27601	0.00951158
ENSDARG00000013302	glutathione peroxidase 8 (putative)	gpx8	common	0.997858	0.282874	0.746338	0.680675	-0.10021	0.962904
ENSDARG00000013307	ribosomal protein L19	rpl19	common	1.18572	0.0100917	1.49162	0.00454013	-0.38898	0.612117
ENSDARG00000013317	phosphorylase, glycogen (muscle) b	pygmb	common	-1.14579	0.0964648	-3.56997	0.00467591	2.51393	0.0768592
ENSDARG00000013329	tetratricopeptide repeat domain 5	ttc5	common	-1.29988	0.3005	-0.81021	0.120141	-0.625349	0.694124
ENSDARG00000013333	NADH dehydrogenase (ubiquinone) 1 alpha subcomplex, 10	ndufa10	common	-0.633614	0.397619	0.121136	0.704414	-0.857743	0.273807
ENSDARG00000013340	GTP cyclohydrolase 2	gch2	common	-6.34297	2.02914e-16	-2.86465	0.0511507	-1.54578	0.366052
ENSDARG00000013343	kinesin family member 26Ba	kif26ba	common	-2.06764	0.0593769	-3.79244	0.000418907	1.34633	NA
ENSDARG00000013346	family with sequence similarity 208, member Ab	fam208ab	common	-1.426	2.94509e-05	-0.674993	0.13087	-0.786932	0.221317
ENSDARG00000013371	isochorismatase domain containing 2	isoc2	common	1.25073	0.00506754	1.22046	0.0280245	-0.0600616	0.953148
ENSDARG00000013375	fem-1 homolog c (C.elegans)	fem1c	common	0.518672	0.622861	0.115257	0.916285	0.227833	0.878303
ENSDARG00000013379	protein phosphatase 6, regulatory subunit 3	ppp6r3	common	-0.454714	0.233555	-0.596858	0.117063	0.0802512	0.911836
ENSDARG00000013382	CWC15 spliceosome-associated protein homolog (S. cerevisiae)	CWC15	common	0.265049	0.631498	0.143511	0.799481	0.0346472	0.970076
ENSDARG00000013397	BCL2/adenovirus E1B interacting protein 2	bnip2	common	-0.609508	0.430708	0.44129	0.787782	-1.016	0.506182
ENSDARG00000013420	retinitis pigmentosa 9 (autosomal dominant)	rp9	common	0.516288	0.281596	0.833054	0.37858	-0.415016	0.721093
ENSDARG00000013423	cysteine conjugate-beta lyase 2	ccbl2	common	-0.424638	0.326113	-0.457707	0.778475	0.104481	0.955257
ENSDARG00000013434	HIR histone cell cycle regulation defective homolog A (S. cerevisiae)	hira	common	-1.03791	0.131048	0.780427	0.41498	-1.71477	0.100695
ENSDARG00000013443	ATPase, H+ transporting, lysosomal, V1 subunit B, member a	atp6v1ba	common	-2.37501	6.34223e-09	-1.08507	0.221049	-1.21119	0.21483
ENSDARG00000013453	tudor domain containing 9	tdrd9	common	-3.99031	6.2189e-08	1.16179	0.516137	-2.0743	0.222892
ENSDARG00000013457	superkiller viralicidic activity 2-like 2	skiv2l2	common	-1.55957	0.0862899	1.36789	0.00866759	-2.84981	0.00211455
ENSDARG00000013461	suppressor of Ty 7 (S. cerevisiae)-like	supt7l	common	-2.51133	0.00026165	-0.251381	0.864465	-2.0075	0.128153
ENSDARG00000013472	neural precursor cell expressed, developmentally down-regulated 1	nedd1	common	-2.33512	4.28413e-06	-0.599251	0.250005	-1.76705	0.0179376
ENSDARG00000013475	chaperonin containing TCP1, subunit 4 (delta)	cct4	common	-1.27773	0.0574094	1.46032	0.00343673	-2.76437	0.000118726
ENSDARG00000013478	ribosomal RNA processing 15 homolog (S. cerevisiae)	rrp15	common	0.631772	0.37107	1.68281	0.0053697	-1.11744	0.2105
ENSDARG00000013479	golgi associated, gamma adaptin ear containing, ARF binding protein 3	gga3	common	-2.17117	0.0568938	-0.771624	0.665603	-0.761299	0.698651
ENSDARG00000013492	zinc finger and BTB domain containing 34	zbtb34	common	-2.68087	0.00123749	-0.191215	0.901135	-2.06491	0.168201
ENSDARG00000013505	ubiquitin-conjugating enzyme E2Kb (UBC1 homolog, yeast)	ube2kb	common	-0.0632836	0.926698	0.113847	0.769401	-0.271867	0.715623
ENSDARG00000013542	lysophosphatidylglycerol acyltransferase 1	lpgat1	common	-1.29366	0.000766575	-0.907703	0.372518	-0.333362	0.791529
ENSDARG00000013561	phosphoglucomutase 1	pgm1	common	-1.08381	0.0876493	0.778427	0.0218175	-1.93412	0.0018338
ENSDARG00000013581	Hermansky-Pudlak syndrome 6	HPS6	common	-3.27257	1.14809e-05	-1.71275	0.284603	-0.542481	0.791529
ENSDARG00000013582	casein kinase 2 alpha 2b	ck2a2b	common	-1.40451	0.106251	-0.337594	0.790438	-1.01763	0.453308
ENSDARG00000013596	bromodomain containing 1a	brd1a	common	0.24939	0.816069	-0.863193	0.609877	1.01787	0.565174
ENSDARG00000013615	pre-B-cell leukemia transcription factor 3b	pbx3b	common	-0.06757	0.912499	-1.55709	0.329259	1.47926	0.368418
ENSDARG00000013623	voltage-dependent anion channel 2	vdac2	common	0.944042	0.144779	1.74714	5.59455e-13	-0.847279	0.23314
ENSDARG00000013628	CD164 molecule, sialomucin	cd164	common	-1.37864	0.0169523	-1.39136	0.0159166	-0.00411563	0.997097
ENSDARG00000013655	tumor protein D52-like 2b	tpd52l2b	common	-0.550835	0.1514	-0.411696	0.523407	-0.19607	0.820664
ENSDARG00000013667	TBC1 domain containing kinase	tbck	common	-2.08973	0.000106999	-0.716724	0.586595	-1.1338	0.403756
ENSDARG00000013670	hypoxia up-regulated 1	hyou1	common	-1.99455	0.0047238	1.32169	0.0718725	-3.20854	9.83499e-05
ENSDARG00000013681	shisa family member 4	SHISA4 (2 of 3)	common	1.5407	0.00724531	0.492694	0.575651	0.889028	0.360188
ENSDARG00000013694	transmembrane protein 110	tmem110	common	-0.690301	0.454842	-0.0349428	0.981866	-0.582695	0.705854
ENSDARG00000013704	ceramide synthase 2a	cers2a	common	0.956047	0.200473	-1.39036	0.0020722	2.22171	0.00746713
ENSDARG00000013705	cerebral cavernous malformation 2	ccm2	common	-1.72561	0.00147995	-1.13044	0.408815	-0.321094	0.852836
ENSDARG00000013708	ubiquitin specific peptidase 9	usp9	common	-0.667967	0.0597524	-0.607017	0.121794	-0.101641	0.882098
ENSDARG00000013711	si:rp71-61h23.4	si:rp71-61h23.4	common	2.5992	5.99776e-08	1.65678	0.0633132	0.698578	0.537441
ENSDARG00000013726	adaptor-related protein complex 4, beta 1 subunit	ap4b1	common	-1.3928	0.0300261	-0.559372	0.740452	-0.513162	0.775196
ENSDARG00000013729	serine/arginine-rich splicing factor 6a	srsf6a	common	1.2742	0.0236186	1.11215	0.0599352	0.0632704	0.95383
ENSDARG00000013732	Vps20-associated 1 homolog (S. cerevisiae)	vta1	common	0.467653	0.14236	-0.399402	0.286457	0.803629	0.149919
ENSDARG00000013741	LanC antibiotic synthetase component C-like 1 (bacterial)	lancl1	common	-1.36546	0.0225766	-1.73292	0.182177	0.52773	0.747115
ENSDARG00000013771	cathepsin Sb, tandem duplicate 2	ctssb.2	common	5.74001	6.63992e-06	1.70213	0.308608	0.382595	0.847817
ENSDARG00000013776	thimet oligopeptidase 1	thop1	common	-1.96349	0.00253777	-0.502055	0.77704	-1.06332	0.518668
ENSDARG00000013784	zgc:77158	zgc:77158	common	0.0942704	0.892273	-2.35568	0.0804702	2.41081	0.0822726
ENSDARG00000013794	Kruppel-like factor 11b	klf11b	common	-0.0456286	0.923377	-1.26642	0.166735	1.17081	0.254906
ENSDARG00000013795	Hermansky-Pudlak syndrome 4	hps4	common	-1.65696	0.0018127	0.453992	0.787053	-1.79683	0.214384
ENSDARG00000013800	small nuclear ribonucleoprotein D3 polypeptide	snrpd3	common	1.92164	0.00339882	-0.890833	0.545621	2.42844	0.0725323
ENSDARG00000013802	PCI domain containing 2	pcid2	common	-0.183444	0.818502	-0.0338101	0.95177	-0.235644	0.809888
ENSDARG00000013804	calpain, small subunit 1 b	capns1b	common	-0.21834	0.738956	-2.03265	2.17514e-06	1.67966	0.00904456
ENSDARG00000013813	family with sequence similarity 219, member Ab	fam219ab	common	-4.15968	2.28614e-08	-1.66152	0.244836	-1.53946	0.366094
ENSDARG00000013822	anaphase promoting complex subunit 16	anapc16	common	-0.82065	0.0628848	0.122848	0.929443	-0.914132	0.438754
ENSDARG00000013828	sorting nexin 13	snx13	common	-2.76586	1.99445e-05	-0.42959	0.808719	-1.74752	0.257438
ENSDARG00000013830	oxysterol binding protein-like 2b	osbpl2b	common	-0.713017	0.334194	0.119359	0.934895	-0.859441	0.517006
ENSDARG00000013838	sulfatase 2b	sulf2b	common	-3.3943	1.072e-05	-1.79469	0.273625	-0.4322	0.831609
ENSDARG00000013839	aldehyde dehydrogenase 3 family, member B1	aldh3b1	common	-1.04857	0.210735	0.075477	0.970477	-0.90914	0.615535
ENSDARG00000013841	v-abl Abelson murine leukemia viral oncogene homolog 2	abl2	common	-0.682259	0.558548	0.755613	0.648588	-1.33797	0.425395
ENSDARG00000013842	TBC1 domain family, member 19	tbc1d19	common	-1.60696	0.00574802	-1.39955	0.274932	0.0294334	0.988002
ENSDARG00000013845	tetratricopeptide repeat domain 14	ttc14	common	0.709658	0.0106728	0.919552	0.417488	-0.334659	0.807709
ENSDARG00000013847	epidermal growth factor receptor a (erythroblastic leukemia viral (v-erb-b) oncogene homolog, avian)	egfra	common	0.352755	0.431097	-1.60666	0.121915	1.86311	0.0935737
ENSDARG00000013860	protein tyrosine phosphatase, mitochondrial 1	ptpmt1	common	1.18098	0.0180254	1.05228	0.0284001	0.0403117	0.965544
ENSDARG00000013861	armadillo repeat containing 1	armc1	common	-1.327	0.094263	-0.372515	0.674294	-0.901464	0.440032
ENSDARG00000013863	family with sequence similarity 133, member B	fam133b	common	-0.552546	0.110075	1.00215	0.0311566	-1.56714	0.00656093
ENSDARG00000013880	spermatogenesis associated 20	spata20	common	-0.911319	0.18495	0.61002	0.132939	-1.6113	0.0136119
ENSDARG00000013881	phosphatidylinositol 4-kinase type 2 beta	pi4k2b	common	-1.71959	0.00680368	-0.62229	0.242458	-1.19759	0.108212
ENSDARG00000013892	sortilin-related receptor, L(DLR class) A repeats containing	sorl1	common	1.69143	0.000148948	-1.33147	0.0164455	2.91243	2.38584e-06
ENSDARG00000013916	protein tyrosine phosphatase, non-receptor type 6	ptpn6	common	-1.64371	0.141088	1.88413	0.177699	-3.01508	0.0386648
ENSDARG00000013921	furry homolog a (Drosophila)	frya	common	1.12864	0.205062	0.708834	0.606997	0.29708	0.862006
ENSDARG00000013926	solute carrier family 16 (monocarboxylic acid transporters), member 9a	slc16a9a	common	1.37184	0.0811888	0.877705	0.585806	0.159104	0.936276
ENSDARG00000013931	eukaryotic translation initiation factor 3, subunit M	eif3m	common	1.20845	0.0166628	1.89669	1.04518e-13	-0.742123	0.17768
ENSDARG00000013938	proteasome (prosome, macropain) subunit, beta type, 3	psmb3	common	0.0250556	0.971836	-1.2109	0.00038312	1.11592	0.0674451
ENSDARG00000013946	influenza virus NS1A binding protein b	ivns1abpb	common	2.05378	0.000669281	-0.116591	0.923344	1.99843	0.0510533
ENSDARG00000013950	peptide deformylase (mitochondrial)	pdf	common	0.63357	0.405249	-0.613392	0.677886	1.11805	0.447174
ENSDARG00000013961	solute carrier family 31 (copper transporters), member 1	slc31a1	common	0.786817	0.118465	0.790924	0.200894	-0.0384036	0.971094
ENSDARG00000013965	cullin 2	cul2	common	-2.55329	6.27181e-14	-0.571101	0.503656	-1.87936	0.0190655
ENSDARG00000013966	proteasome (prosome, macropain) subunit, alpha type, 6b	psma6b	common	0.0799089	0.914496	-0.327811	0.647082	0.29977	0.762255
ENSDARG00000013968	prosaposin	psap	common	-1.3032	0.00197817	1.39545	0.000671883	-2.74413	3.07399e-08
ENSDARG00000013973	peroxisomal biogenesis factor 3	pex3	common	-1.10723	0.00511079	-0.399654	0.74886	-0.662125	0.59738
ENSDARG00000013979	Nedd4 family interacting protein 1	ndfip1	common	1.1997	0.00185697	-0.163779	0.682986	1.28287	0.0050447
ENSDARG00000013990	ubiquitin-conjugating enzyme E2Q family member 2	ube2q2	common	0.609466	0.436631	-0.296665	0.590262	0.872227	0.37441
ENSDARG00000013997	endoplasmic reticulum to nucleus signaling 1	ern1	common	1.00807	0.18312	0.934772	0.00797954	0.0806417	0.943073
ENSDARG00000014003	StAR-related lipid transfer (START) domain containing 8	stard8	common	0.842929	0.346582	0.563857	0.762594	-0.0030063	0.998749
ENSDARG00000014004	eukaryotic translation initiation factor 2B, subunit 4 delta	eif2b4	common	-1.37973	0.0626335	0.170512	0.715349	-1.64396	0.0365305
ENSDARG00000014005	si:dkey-202c14.4	si:dkey-202c14.4	common	-0.737281	0.431404	-1.10187	0.418059	0.441408	0.805548
ENSDARG00000014008	CWC22 spliceosome-associated protein homolog (S. cerevisiae)	cwc22	common	-1.08727	0.0110315	-0.181741	0.851071	-0.890397	0.349808
ENSDARG00000014015	zgc:77086	zgc:77086	common	-2.44418	0.00725426	-0.733203	0.42316	-1.7622	0.121428
ENSDARG00000014017	ribonucleotide reductase M1 polypeptide	rrm1	common	0.557452	0.217828	-1.29045	0.315925	1.70219	0.191516
ENSDARG00000014022	nuclear factor of activated T-cells 5, tonicity-responsive	NFAT5 (1 of 2)	common	-3.55064	0.000409704	-2.00164	0.0957723	-1.1363	0.487551
ENSDARG00000014041	SWI/SNF-related, matrix-associated actin-dependent regulator of chromatin, subfamily a, containing DEAD/H box 1	smarcad1	common	-0.379734	0.697287	-0.44286	0.820167	0.0954675	0.965544
ENSDARG00000014058	RAB36, member RAS oncogene family	rab36	common	-5.18033	2.12137e-11	-1.60504	0.316344	-2.02232	0.218008
ENSDARG00000014068	phosphoglycerate mutase 1b	pgam1b	common	0.471963	0.594137	0.883739	0.0362933	-0.494383	0.629298
ENSDARG00000014083	WD repeat domain containing 82	wdr82	common	1.18661	0.0276272	-0.109124	0.920077	1.13124	0.241669
ENSDARG00000014085	si:ch211-266k8.3	si:ch211-266k8.3	common	1.4436	0.000180173	1.50728	4.23006e-05	-0.106227	0.88432
ENSDARG00000014101	pyridine nucleotide-disulphide oxidoreductase domain 2	pyroxd2	common	-2.69909	2.00646e-06	-1.65901	0.240294	-0.499392	0.775064
ENSDARG00000014113	Wiskott-Aldrich syndrome-like a	wasla	common	1.62584	6.60685e-06	-0.00916818	0.992791	1.49414	0.0780902
ENSDARG00000014123	G1 to S phase transition 1, like	gspt1l	common	0.564963	0.372782	2.13303	2.21817e-11	-1.61546	0.00499646
ENSDARG00000014134	protein kinase, cAMP-dependent, catalytic, alpha, genome duplicate a	prkacaa	common	-3.2317	7.50727e-07	-0.66626	0.574517	-2.28349	0.051271
ENSDARG00000014137	phosphatidylinositol binding clathrin assembly protein b	picalmb	common	-4.61092	6.39294e-07	-1.3838	0.322884	-2.45072	0.101992
ENSDARG00000014138	acyl-CoA thioesterase 8	acot8	common	-1.16354	0.0606767	0.120307	0.937717	-1.21775	0.35279
ENSDARG00000014147	axin 2 (conductin, axil)	axin2	common	-1.41358	0.00985758	-3.07238	0.00552389	1.71452	0.219923
ENSDARG00000014148	mediator complex subunit 22	med22	common	-1.30853	0.133869	-0.445554	0.782988	-0.728153	0.662462
ENSDARG00000014159	metadherin a	mtdha	common	1.12128	0.00292633	2.40922	1.85967e-07	-1.35587	0.03112
ENSDARG00000014161	excision repair cross-complementing rodent repair deficiency, complementation group 4	ercc4	common	-1.32891	0.136273	-1.75154	0.236083	0.666544	0.716008
ENSDARG00000014171	biogenesis of lysosome-related organelles complex-1, subunit 1	bloc1s1	common	0.539333	0.119217	-0.634913	0.605822	1.05924	0.387837
ENSDARG00000014180	immunoglobulin-like domain containing receptor 2	ildr2	common	0.353434	0.424657	-0.335834	0.870521	0.542594	0.783539
ENSDARG00000014181	forkhead box P1b	foxp1b	common	-1.75344	1.61728e-05	-2.74384	0.00768969	1.17779	0.353055
ENSDARG00000014208	zgc:55413	zgc:55413	common	-2.35731	0.0296642	-1.76034	0.100375	-0.362583	0.861614
ENSDARG00000014218	methyl CpG binding protein 2	mecp2	common	-2.27931	0.00568446	-0.534783	0.775295	-1.08884	0.541734
ENSDARG00000014222	zgc:86598	zgc:86598	common	-0.533692	0.364661	-0.223278	0.725334	-0.400304	0.633431
ENSDARG00000014230	dihydrolipoamide S-succinyltransferase	dlst	common	-0.209897	0.746147	1.64203	7.11718e-21	-1.90554	0.000271845
ENSDARG00000014232	si:dkey-121j17.5	si:dkey-121j17.5	common	-1.42398	0.000133397	-3.515	0.00487745	2.38882	0.0849856
ENSDARG00000014239	extended synaptotagmin-like protein 1b	esyt1b	common	0.0511228	0.954861	-0.99006	0.547375	1.00869	0.558731
ENSDARG00000014244	RNA binding motif protein, X-linked	rbmx	common	-1.0147	0.0692293	-0.0692568	0.949482	-0.977301	0.324497
ENSDARG00000014259	eyes absent homolog 1	eya1	common	-4.25216	3.73617e-06	-1.52889	0.373701	-1.10305	0.553281
ENSDARG00000014274	replication factor C (activator 1) 2	rfc2	common	1.75485	0.00345566	2.14515	2.79885e-08	-0.361812	0.683611
ENSDARG00000014287	enolase 2	eno2	common	-1.80696	0.113309	-2.83803	0.0459276	1.18572	0.518503
ENSDARG00000014289	methyltransferase like 10	mettl10	common	-0.0715898	0.926247	0.345087	0.620119	-0.408261	0.700397
ENSDARG00000014292	mediator complex subunit 15	med15	common	-0.667498	0.388692	-1.59899	0.041452	0.792703	0.487131
ENSDARG00000014303	vac14 homolog (S. cerevisiae)	vac14	common	-1.04206	0.0100561	-1.57682	0.213046	0.640455	0.673996
ENSDARG00000014310	ADP-ribosylation factor-like 1	arl1	common	0.473788	0.36845	0.363257	0.406306	0.0732086	0.935219
ENSDARG00000014311	ATH1, acid trehalase-like 1 (yeast)	athl1	common	5.99523	2.69849e-37	2.80473	0.0512853	1.19389	0.481351
ENSDARG00000014313	ATP synthase, H+ transporting, mitochondrial F0 complex, subunit F6	atp5j	common	0.749757	0.0692096	1.79732	0.000742174	-1.11709	0.0948106
ENSDARG00000014320	guanylate cyclase 2C	gucy2c	common	-0.838031	0.0789313	-2.80597	0.0320501	2.10514	0.138429
ENSDARG00000014329	nucleophosmin 1a	npm1a	common	0.347353	0.669272	1.96268	0.00387424	-1.67292	0.0705828
ENSDARG00000014333	ORM1-like 1 (S. cerevisiae)	ormdl1	common	0.40721	0.39887	0.444751	0.481968	-0.0609687	0.954539
ENSDARG00000014340	RAB11a, member RAS oncogene family, like	rab11al	common	1.80896	0.00404808	1.05158	0.0573824	0.74059	0.458909
ENSDARG00000014348	serine/threonine kinase 17b (apoptosis-inducing)	stk17b	common	0.122067	0.840153	1.04782	0.0422654	-0.996056	0.155102
ENSDARG00000014357	anti-Mullerian hormone	amh	common	3.04354	0.0209037	1.21653	0.391931	1.53057	0.375408
ENSDARG00000014361	transmembrane BAX inhibitor motif containing 4	tmbim4	common	-0.0133828	0.975088	0.282994	0.195492	-0.348497	0.412291
ENSDARG00000014366	LUC7-like 3 (S. cerevisiae)	luc7l3	common	0.91243	0.0105858	-0.456383	0.580783	1.26188	0.115791
ENSDARG00000014386	UDP-N-acetyl-alpha-D-galactosamine:polypeptide N-acetylgalactosaminyltransferase 6 (GalNAc-T6)	galnt6	common	1.62829	0.0625427	3.3614	0.000530013	-1.87535	0.122209
ENSDARG00000014403	leucyl/cystinyl aminopeptidase	lnpep	common	-0.149585	0.810734	0.862788	0.216583	-1.03635	0.171942
ENSDARG00000014427	myxovirus (influenza virus) resistance E	mxe	common	3.41637	1.39854e-08	0.500693	0.799481	1.67635	0.32471
ENSDARG00000014430	RAB guanine nucleotide exchange factor (GEF) 1	rabgef1	common	-1.37222	0.045343	-0.820873	0.48948	-0.525139	0.709339
ENSDARG00000014433	myosin, light chain 12, genome duplicate 1	myl12.1	common	1.71464	0.000539375	0.817069	5.8564e-05	0.822732	0.127592
ENSDARG00000014439	diacylglycerol kinase, zeta a	dgkza	common	-1.59813	0.0153752	-2.42924	0.0852369	1.16073	0.486942
ENSDARG00000014463	upstream transcription factor 1, like	usf1l	common	0.54893	0.215852	-1.72024	0.0292119	2.13797	0.0152559
ENSDARG00000014472	eukaryotic translation initiation factor 4A, isoform 3	eif4a3	common	-0.479293	0.504645	-0.295833	0.638581	-0.294551	0.76477
ENSDARG00000014474	Yip1 domain family, member 1	yipf1	common	0.381601	0.663987	-0.73132	0.437729	0.990862	0.393903
ENSDARG00000014498	YTH domain family 2	yth2	common	1.46902	0.065962	0.548742	0.309211	0.92485	0.353565
ENSDARG00000014499	nuclear transport factor 2, like	nutf2l	common	2.55533	8.77561e-09	1.65801	0.000671883	0.788186	0.262463
ENSDARG00000014506	transmembrane protein 126A	tmem126a	common	0.31306	0.459072	1.43771	0.0174323	-1.17474	0.101642
ENSDARG00000014517	ubiquitin specific protease 5	usp5	common	-2.08184	3.04694e-07	-1.01506	0.185737	-1.03002	0.233465
ENSDARG00000014527	pyruvate dehydrogenase kinase, isozyme 3a	pdk3a	common	-1.70878	0.24643	-1.59242	0.320276	-0.0599894	0.978078
ENSDARG00000014532	axin interaction partner and dorsalization antagonist	aida	common	-0.925816	0.0356514	0.708081	0.0830576	-1.67803	0.0024556
ENSDARG00000014536	prefoldin subunit 1	pfdn1	common	1.08037	0.00808169	0.0454035	0.923528	0.95495	0.0668249
ENSDARG00000014554	protein phosphatase 1, regulatory (inhibitor) subunit 3Cb	ppp1r3cb	common	0.12849	0.866793	0.602809	0.321821	-0.538019	0.503633
ENSDARG00000014556	serpin peptidase inhibitor, clade B (ovalbumin), member 1, like 3	serpinb1l3	common	-0.729791	0.391927	-0.702489	0.336523	-0.163652	0.896564
ENSDARG00000014569	heterogeneous nuclear ribonucleoprotein R	hnrnpr	common	1.86117	0.00273908	0.254288	0.771355	1.45021	0.0825764
ENSDARG00000014571	catenin (cadherin-associated protein), beta 1	ctnnb1	common	-1.44895	6.6503e-05	-1.13815	1.81592e-05	-0.385169	0.407718
ENSDARG00000014573	growth hormone inducible transmembrane protein	ghitm	common	-2.18246	0.0366193	-0.210926	0.775289	-2.08492	0.0703807
ENSDARG00000014577	rhophilin, Rho GTPase binding protein 2	rhpn2	common	-0.000241324	0.999732	0.745947	0.435199	-0.744631	0.510586
ENSDARG00000014582	exocyst complex component 3	exoc3	common	-1.2217	0.0779617	-1.08825	0.0539023	-0.257948	0.808674
ENSDARG00000014591	interleukin enhancer binding factor 2	ilf2	common	-0.412683	0.689846	-0.638907	0.451649	0.0627503	0.966969
ENSDARG00000014592	DENN/MADD domain containing 1A	dennd1a	common	-0.91998	0.211997	-0.906329	0.214626	-0.0794813	0.951809
ENSDARG00000014599	solute carrier family 5 (sodium-dependent vitamin transporter), member 6	slc5a6	common	-1.45708	0.12434	-0.677646	0.700045	-0.369224	0.854577
ENSDARG00000014634	membrane-bound transcription factor protease, site 1	mbtps1	common	-1.27793	0.00117526	-0.7572	0.540061	-0.413093	0.770899
ENSDARG00000014646	amine oxidase, copper containing 2	aoc2	common	-3.27134	0.00178965	-0.533152	0.752834	-2.2967	0.111309
ENSDARG00000014655	inositol 1,4,5-triphosphate receptor, type 1a	itpr1a	common	1.60658	0.00108087	2.41275	5.25082e-09	-0.817208	0.258022
ENSDARG00000014657	zgc:171731	zgc:171731	common	1.66492	0.164583	-2.80669	0.0661579	4.28362	0.00206674
ENSDARG00000014674	acyl-CoA synthetase long-chain family member 3b	acsl3b	common	0.359887	0.673949	-0.79782	0.480715	0.993351	0.440032
ENSDARG00000014675	ephrin A3a	efna3a	common	-4.44439	2.02837e-15	-1.81531	0.189428	-1.63211	0.297463
ENSDARG00000014690	ribosomal protein S4, X-linked	rps4x	common	0.609606	0.299022	1.82656	9.68405e-07	-1.27294	0.0393345
ENSDARG00000014692	zinc finger protein 622	znf622	common	-0.181272	0.843617	0.102276	0.935834	-0.382136	0.783447
ENSDARG00000014704	phosphoglucomutase 2-like 1	pgm2l1	common	-0.681934	0.155916	0.472335	0.670329	-1.14501	0.276666
ENSDARG00000014727	acyl-Coenzyme A oxidase 1, palmitoyl	acox1	common	-0.315047	0.536777	-1.20389	0.182765	0.82732	0.443801
ENSDARG00000014731	calcyclin binding protein	cacybp	common	0.6695	0.0625901	-1.44154	0.000752651	2.03552	0.0001288
ENSDARG00000014761	major facilitator superfamily domain containing 6-like	mfsd6l	common	-1.97187	0.0757853	1.14686	0.39758	-2.60935	0.0787003
ENSDARG00000014763	ADP-ribosylation factor 2	arf2	common	-0.198732	0.778802	-0.3415	0.262837	0.0282274	0.974505
ENSDARG00000014770	ubiquitin specific protease 4 (proto-oncogene)	usp4	common	0.397631	0.41772	-0.149939	0.843484	0.463976	0.587972
ENSDARG00000014775	zgc:113220	zgc:113220	common	-1.06987	0.00655245	-1.48398	0.254011	0.578065	0.718181
ENSDARG00000014802	solute carrier family 25, member 35	slc25a35	common	-0.921602	0.136275	-0.354726	0.79134	-0.52763	0.707999
ENSDARG00000014804	calcium channel, voltage-dependent, alpha 2/delta subunit 1a	cacna2d1a	common	-1.14278	0.206819	-0.109678	0.957421	-0.675845	0.724398
ENSDARG00000014806	protein tyrosine phosphatase-like (proline instead of catalytic arginine), member b	ptplb	common	0.582385	0.428797	0.477522	0.550672	-0.00962781	0.994424
ENSDARG00000014817	RAN binding protein 1	ranbp1	common	1.25496	4.46549e-07	0.379982	0.432776	0.800178	0.184653
ENSDARG00000014825	si:dkeyp-69b9.6	si:dkeyp-69b9.6	common	-4.28404	1.68042e-05	-0.943167	0.429586	-2.36452	0.137719
[truncated: 13,575 more rows]

## Sheet: Hoja1
Supplementary Table3: Classification of enriched genes in endocrine, acinar or ductal cells (Padj-Value < 0.05 and FoldChange>4)
