# Supplementary material for: Transcriptome analysis of pancreatic cells across distant species highlights novel important regulator genes
Source: BMC Biol. 2017 Mar 21;15:21. doi: 10.1186/s12915-017-0362-x (PMC5360028; doi:10.1186/s12915-017-0362-x)
Supplement: Additional file 5: Table S4. — Genes presenting conserved endocrine expression. The ZMH excel page shows the genes with endocrine-enriched expression in zebrafish, mice and human. The ZM, ZH and HM excel pages show genes with endocrine-enriched expression in two species (ZM: zebrafish and mice; ZH: zebrafish and human; HM: human and mice). The tables give the expression mean in endocrine cells (Normalized counts) and the enrichment (FC: fold change) in the three species. (XLSX 123 kb) [file 12915_2017_362_MOESM5_ESM.xlsx]

## Sheet: ZMH
Table S4: genes presenting endocrine-enriched expression conserved in Zebrafish, Mice and Human (ZMH)
(see the other excel pages ZM, ZH and MH below for the lists of endocrine genes conserved in two species)
Zebrafish_ID	Zebrafish_Name	Zebrafish_Mean	Zebrafish_FC	Mouse_ID	Mouse_Name	Mouse_Mean	Mouse_FC	Human_ID	Human_Name	Human_Mean	Human_FC
ENSDARG00000001154	rimbp2	65.4538	43.1674	ENSMUSG00000029420	Rimbp2	629.186	27.2227	ENSG00000060709	RIMBP2	1357.47	18.4984
ENSDARG00000001803	kcnh6	199.104	280.459	ENSMUSG00000038319	Kcnh2	411.241	23.4899	ENSG00000055118	KCNH2	1319.61	13.4693
ENSDARG00000001835	nalcn	925.502	10.5667	ENSMUSG00000000197	Nalcn	117.113	12.0253	ENSG00000102452	NALCN	237.194	5.35362
ENSDARG00000001889	tuba1a	176.239	22.7879	ENSMUSG00000072235	Tuba1a	765.648	17.6657	ENSG00000167552	TUBA1A	2840.07	5.94078
ENSDARG00000001994	stxbp1a	910.378	73.7855	ENSMUSG00000026797	Stxbp1	1921.24	37.1501	ENSG00000136854	STXBP1	2691.55	5.10055
ENSDARG00000002502	vat1l	94.2527	45.1679	ENSMUSG00000046844	Vat1l	507.137	70.1689	ENSG00000171724	VAT1L	633.661	14.4344
ENSDARG00000002546	rundc3ab	106.454	284.516	ENSMUSG00000006575	Rundc3a	825.889	16.9365	ENSG00000108309	RUNDC3A	858.763	16.7479
ENSDARG00000002600	pcsk1	9062.64	166.678	ENSMUSG00000021587	Pcsk1	1542.54	10.2242	ENSG00000175426	PCSK1	7279.66	29.4292
ENSDARG00000003084	spire2	12.9216	136.938	ENSMUSG00000010154	Spire2	65.6899	13.2327	ENSG00000204991	SPIRE2	258.044	7.2748
ENSDARG00000003655	tmem59l	426.692	28.6524	ENSMUSG00000035964	Tmem59l	141.374	112.151	ENSG00000105696	TMEM59L	189.861	10.1029
ENSDARG00000003680	runx1t1	141.085	360.958	ENSMUSG00000006586	Runx1t1	176.495	18.373	ENSG00000079102	RUNX1T1	210.932	7.21206
ENSDARG00000004023	isl1	2280.79	145.301	ENSMUSG00000042258	Isl1	664.173	115.671	ENSG00000016082	ISL1	1053.71	19.7761
ENSDARG00000004158	TMEM63C	694.591	958.991	ENSMUSG00000034145	Tmem63c	62.4636	32.4246	ENSG00000165548	TMEM63C	1103.19	11.5614
ENSDARG00000004402	elovl6	52.191	469.397	ENSMUSG00000041220	Elovl6	165.99	9.65064	ENSG00000170522	ELOVL6	195.533	6.31439
ENSDARG00000004577	zgc:194665	123.981	319.855	ENSMUSG00000057716	Tmem178b	205.438	5.78869	ENSG00000261115	TMEM178B	495.215	5.8319
ENSDARG00000005479	tenm3	231.166	115.539	ENSMUSG00000031561	Tenm3	268.01	19.9338	ENSG00000218336	TENM3	595.303	7.51069
ENSDARG00000005924	serpina10a	840.992	29.6133	ENSMUSG00000061947	Serpina10	1306.9	7.59204	ENSG00000140093	SERPINA10	67.3778	11.6612
ENSDARG00000006383	stxbp5l	77.0313	209.796	ENSMUSG00000022829	Stxbp5l	43.3533	86.2743	ENSG00000145087	STXBP5L	226.901	18.1872
ENSDARG00000006747	tmem178b	48.6668	438.07	ENSMUSG00000057716	Tmem178b	205.438	5.78869	ENSG00000261115	TMEM178B	495.215	5.8319
ENSDARG00000006849	asic2	26.6771	19.4586	ENSMUSG00000020704	Asic2	8.70586	8.02047	ENSG00000108684	ASIC2	28.2086	30.6939
ENSDARG00000006983	celf3b	66.248	569.828	ENSMUSG00000028137	Celf3	862.275	61.254	ENSG00000159409	CELF3	1756.79	16.5462
ENSDARG00000007220	ncam1b	187.829	283.396	ENSMUSG00000039542	Ncam1	277.303	31.9171	ENSG00000149294	NCAM1	27.9416	9.92741
ENSDARG00000007856	rtn4rl1a	12.6846	130.431	ENSMUSG00000045287	Rtn4rl1	175.556	5.04599	ENSG00000185924	RTN4RL1	157.264	5.53097
ENSDARG00000008209	myt1la	25.174	241.193	ENSMUSG00000061911	Myt1l	166.761	48.2373	ENSG00000186487	MYT1L	325.416	19.5464
ENSDARG00000008398	cacna1c	124.877	325.894	ENSMUSG00000051331	Cacna1c	336.745	38.7792	ENSG00000151067	CACNA1C	626.362	9.95683
ENSDARG00000008407	tspan7b	2878.4	100.578	ENSMUSG00000058254	Tspan7	1478.56	13.2529	ENSG00000156298	TSPAN7	734.031	5.10849
ENSDARG00000008829	chga	3080.18	98.8741	ENSMUSG00000021194	Chga	27195.7	44.4196	ENSG00000100604	CHGA	19721.8	16.4154
ENSDARG00000009242	fev	1589.42	43.1258	ENSMUSG00000055197	Fev	16.1121	37.4238	ENSG00000163497	FEV	124.267	11.3194
ENSDARG00000010083	rbfox3	68.5373	606.343	ENSMUSG00000025576	Rbfox3	11.3672	10.443	ENSG00000167281	RBFOX3	89.8393	15.2786
ENSDARG00000010565	aqp4	151.017	1147.73	ENSMUSG00000024411	Aqp4	168.235	278.792	ENSG00000171885	AQP4	41.4133	5.08816
ENSDARG00000010816	slc7a14a	314.382	7.86416	ENSMUSG00000069072	Slc7a14	2039.65	120.388	ENSG00000013293	SLC7A14	289.934	6.67817
ENSDARG00000010934	syt14a	117.412	961.698	ENSMUSG00000016200	Syt14	65.4823	125.703	ENSG00000143469	SYT14	117.753	14.9123
ENSDARG00000010957	mpp2b	80.2224	683.33	ENSMUSG00000017314	Mpp2	246.94	4.38908	ENSG00000108852	MPP2	373.287	6.32817
ENSDARG00000011171	TENM2 (1 of 2)	15.3505	158.5	ENSMUSG00000049336	Tenm2	286.256	18.1681	ENSG00000145934	TENM2	72.5191	5.73517
ENSDARG00000011673	si:ch211-246m6.5	29.0732	260.098	ENSMUSG00000079679	Vwde	8.60723	7.89625	ENSG00000146530	VWDE	429.231	62.8851
ENSDARG00000011862	inaa	151.202	1221.05	ENSMUSG00000034336	Ina	221.993	63.5318	ENSG00000148798	INA	621.446	16.4555
ENSDARG00000012347	nacad	124.911	89.1707	ENSMUSG00000041073	Nacad	5.56564	16.4879	ENSG00000136274	NACAD	114.694	4.46843
ENSDARG00000012482	pclob	65.3077	172.565	ENSMUSG00000061601	Pclo	1408.49	6.5691	ENSG00000186472	PCLO	978.138	5.25204
ENSDARG00000012534	slc6a6a	483.694	54.0945	ENSMUSG00000030096	Slc6a6	1600.59	9.94855	ENSG00000131389	SLC6A6	3699.72	29.9983
ENSDARG00000012555	ak5	147.249	236.808	ENSMUSG00000039058	Ak5	29.8943	4.92401	ENSG00000154027	AK5	21.5751	5.85343
ENSDARG00000012801	pfkpb	87.2291	134.947	ENSMUSG00000021196	Pfkp	438.055	6.0558	ENSG00000067057	PFKP	1533.31	7.84553
ENSDARG00000013310	MAP3K15	770.455	66.5345	ENSMUSG00000031303	Map3k15	635.561	29.5038	ENSG00000180815	MAP3K15	223.794	10.3158
ENSDARG00000013649	CASR	51.2764	469.696	ENSMUSG00000051980	Casr	318.339	47.4887	ENSG00000036828	CASR	2446.37	7.56136
ENSDARG00000013843	sept5a	242.435	230.89	ENSMUSG00000072214	Sept5	273.023	7.8621	ENSG00000184702	SEPT5	894.536	4.00372
ENSDARG00000014302	brinp2	70.4379	576.364	ENSMUSG00000004031	Brinp2	11.9624	10.968	ENSG00000198797	BRINP2	8.33369	6.80228
ENSDARG00000014462	rab3c	244.133	29.1765	ENSMUSG00000021700	Rab3c	33.347	9.69302	ENSG00000152932	RAB3C	553.904	4.95096
ENSDARG00000014477	sstr3	10.444	111.521	ENSMUSG00000044933	Sstr3	779.769	52.672	ENSG00000183473	SSTR3	379.021	8.54868
ENSDARG00000015601	gpr142	264.989	205.504	ENSMUSG00000034677	Gpr142	38.8544	20.2911	ENSG00000257008	GPR142	71.6644	18.231
ENSDARG00000015931	SNAP91 (1 of 2)	493.771	221.702	ENSMUSG00000033419	Snap91	85.4876	20.071	ENSG00000065609	SNAP91	375.188	16.0251
ENSDARG00000016584	rgs7	52.275	481.938	ENSMUSG00000026527	Rgs7	54.5099	46.1674	ENSG00000182901	RGS7	120.89	24.6411
ENSDARG00000016676	gnao1a	649.169	129.953	ENSMUSG00000031748	Gnao1	1231.2	57.0852	ENSG00000087258	GNAO1	1469.76	16.5491
ENSDARG00000017429	sphkap	20.9859	179.69	ENSMUSG00000026163	Sphkap	1688.17	71.5473	ENSG00000153820	SPHKAP	24.0229	7.23405
ENSDARG00000017470	scg2a	1019.6	289.699	ENSMUSG00000050711	Scg2	15960.3	58.4568	ENSG00000171951	SCG2	9941.98	25.6278
ENSDARG00000017673	nova2	145.188	70.1137	ENSMUSG00000021047	Nova1	75.3903	5.59364	ENSG00000139910	NOVA1	184.062	10.3422
ENSDARG00000017738	aclya	2041.39	6.18496	ENSMUSG00000020917	Acly	9092.02	8.37172	ENSG00000131473	ACLY	276.974	5.03967
ENSDARG00000019418	kcnj2a	400.134	84.2126	ENSMUSG00000041695	Kcnj2	28.0103	4.58094	ENSG00000123700	KCNJ2	48.3473	4.9229
ENSDARG00000019451	pcsk2	6677.71	591.511	ENSMUSG00000027419	Pcsk2	16325.9	80.3643	ENSG00000125851	PCSK2	4706.64	11.8113
ENSDARG00000019566	neurod	7576.31	104.274	ENSMUSG00000034701	Neurod1	1107.73	192.309	ENSG00000162992	NEUROD1	1538.46	10.3197
ENSDARG00000019622	rims2a	3122.38	211.711	ENSMUSG00000037386	Rims2	125.423	217.342	ENSG00000176406	RIMS2	392.613	19.8042
ENSDARG00000019753	kcnn3	244.223	19.0786	ENSMUSG00000000794	Kcnn3	43.5599	10.3171	ENSG00000143603	KCNN3	68.0671	4.00011
ENSDARG00000019983	CHRNB4	17.9645	178.313	ENSMUSG00000035200	Chrnb4	18.968	9.75789	ENSG00000117971	CHRNB4	13.3912	6.70902
ENSDARG00000020609	snap25a	1637.27	41.9921	ENSMUSG00000027273	Snap25	603.858	120.549	ENSG00000132639	SNAP25	1232.69	15.943
ENSDARG00000020771	tnr	58.4449	61.0446	ENSMUSG00000015829	Tnr	71.361	12.058	ENSG00000116147	TNR	282.274	6.65394
ENSDARG00000021143	rtn1b	1231.67	48.3341	ENSMUSG00000021087	Rtn1	67.0898	6.66386	ENSG00000139970	RTN1	900.258	12.613
ENSDARG00000021735	cacna1ba	31.1142	304.483	ENSMUSG00000004113	Cacna1b	53.2609	12.483	ENSG00000148408	CACNA1B	232.576	12.7058
ENSDARG00000023318	fmn2a	29.4802	288.595	ENSMUSG00000028354	Fmn2	377.693	33.8296	ENSG00000155816	FMN2	394.835	17.2525
ENSDARG00000023600	sh3gl2	1342.36	322.788	ENSMUSG00000028488	Sh3gl2	107.731	16.4558	ENSG00000107295	SH3GL2	478.941	10.6224
ENSDARG00000023952	fam167ab	70.0603	40.4938	ENSMUSG00000035095	Fam167a	45.0846	7.58521	ENSG00000154319	FAM167A	732.047	12.45
ENSDARG00000024744	dpp6b	223.555	1621.03	ENSMUSG00000061576	Dpp6	59.0013	14.0294	ENSG00000130226	DPP6	1276.56	12.1324
ENSDARG00000024785	ctnna2	342.588	477.432	ENSMUSG00000063063	Ctnna2	25.3687	22.3072	ENSG00000066032	CTNNA2	156.822	10.1652
ENSDARG00000024865	dscama	691.113	49.8112	ENSMUSG00000050272	Dscam	19.397	10.3177	ENSG00000171587	DSCAM	66.6322	7.96627
ENSDARG00000025034	syngr3b	919.167	55.9057	ENSMUSG00000007021	Syngr3	40.759	33.5835	ENSG00000127561	SYNGR3	60.5738	14.8122
ENSDARG00000025747	mapk10	62.2029	559.432	ENSMUSG00000046709	Mapk10	259.352	60.2606	ENSG00000109339	MAPK10	431.771	5.75357
ENSDARG00000026333	xkr7	51.2238	471.631	ENSMUSG00000042631	Xkr7	28.3893	62.245	ENSG00000260903	XKR7	208.413	13.7908
ENSDARG00000026784	robo1	222.629	33.9325	ENSMUSG00000022883	Robo1	184.788	28.3977	ENSG00000169855	ROBO1	609.252	7.34073
ENSDARG00000027394	AL929252.1	77.4648	677.992	ENSMUSG00000057716	Tmem178b	205.438	5.78869	ENSG00000261115	TMEM178B	495.215	5.8319
ENSDARG00000027495	elovl4b	98.4729	817.743	ENSMUSG00000032262	Elovl4	21.7699	8.02273	ENSG00000118402	ELOVL4	66.277	7.24479
ENSDARG00000027724	dgkb	9.66024	108.49	ENSMUSG00000036095	Dgkb	16.2451	8.57591	ENSG00000136267	DGKB	88.7372	14.4126
ENSDARG00000028628	gdap1l1	25.5172	249.727	ENSMUSG00000017943	Gdap1l1	365.002	536.272	ENSG00000124194	GDAP1L1	71.5824	15.0495
ENSDARG00000029590	jph3	121.299	7.79775	ENSMUSG00000025318	Jph3	99.9687	36.7124	ENSG00000154118	JPH3	112.517	20.5713
ENSDARG00000030349	cryba2a	17.4425	177.706	ENSMUSG00000006546	Cryba2	25.0943	13.1838	ENSG00000163499	CRYBA2	561.218	15.8293
ENSDARG00000030614	syt1a	713.038	210.147	ENSMUSG00000035864	Syt1	22.0172	11.7746	ENSG00000067715	SYT1	45.0306	5.75169
ENSDARG00000030656	sept3	115.309	40.3322	ENSMUSG00000022456	Sept3	84.2215	31.6745	ENSG00000100167	SEPT3	575.563	20.4387
ENSDARG00000031598	calb1	103.408	141.986	ENSMUSG00000028222	Calb1	96.2854	21.7508	ENSG00000104327	CALB1	27.9303	4.77509
ENSDARG00000032083	dpysl2b	265.583	122.509	ENSMUSG00000022048	Dpysl2	206.97	4.70126	ENSG00000092964	DPYSL2	1437.79	4.13829
ENSDARG00000032126	scg5	4068.48	148.953	ENSMUSG00000023236	Scg5	3122.52	95.9655	ENSG00000166922	SCG5	8522.53	10.1553
ENSDARG00000034107	actl6b	22.5694	26.0809	ENSMUSG00000029712	Actl6b	55.6678	46.3273	ENSG00000077080	ACTL6B	143.472	31.3255
ENSDARG00000034504	lmo1	375.626	521.763	ENSMUSG00000036111	Lmo1	19.2191	17.403	ENSG00000166407	LMO1	342.852	57.2644
ENSDARG00000034668	celf3a	320.849	93.5514	ENSMUSG00000028137	Celf3	862.275	61.254	ENSG00000159409	CELF3	1756.79	16.5462
ENSDARG00000034808	kcnip1b	145.651	381.588	ENSMUSG00000053519	Kcnip1	487.647	114.969	ENSG00000182132	KCNIP1	75.6513	11.1676
ENSDARG00000035350	ins	154447	265.506	ENSMUSG00000000215	Ins2	763134	133.358	ENSG00000254647	INS	170381	15.4305
ENSDARG00000035350	ins	154447	265.506	ENSMUSG00000035804	Ins1	525127	245.519	ENSG00000254647	INS	170381	15.4305
ENSDARG00000035832	pyyb	801.327	37.8666	ENSMUSG00000017311	Pyy	8889.62	144.248	ENSG00000131096	PYY	10.8848	8.90964
ENSDARG00000035895	fndc5b	285.458	28.0012	ENSMUSG00000001334	Fndc5	24.9402	7.16139	ENSG00000160097	FNDC5	54.0515	6.035
ENSDARG00000036058	gnao1b	593.254	425.426	ENSMUSG00000031748	Gnao1	1231.2	57.0852	ENSG00000087258	GNAO1	1469.76	16.5491
ENSDARG00000036505	syt4	1880.12	64.7258	ENSMUSG00000024261	Syt4	655.67	100.127	ENSG00000132872	SYT4	1178.85	15.7054
ENSDARG00000036584	st8sia5	188.978	15.6848	ENSMUSG00000025425	St8sia5	167.7	131.787	ENSG00000101638	ST8SIA5	28.7052	15.7687
ENSDARG00000036848	slc43a2a	1673.23	47.405	ENSMUSG00000038178	Slc43a2	1030.23	26.3551	ENSG00000167703	SLC43A2	1398	10.7985
ENSDARG00000036952	XKR7 (2 of 2)	14.5173	151.322	ENSMUSG00000042631	Xkr7	28.3893	62.245	ENSG00000260903	XKR7	208.413	13.7908
ENSDARG00000038386	ascl1a	22.5966	230.642	ENSMUSG00000020052	Ascl1	39.2761	64.9935	ENSG00000139352	ASCL1	75.1627	46.9914
ENSDARG00000038574	scg2b	2250.35	212.765	ENSMUSG00000050711	Scg2	15960.3	58.4568	ENSG00000171951	SCG2	9941.98	25.6278
ENSDARG00000038788	DNAI1 (1 of 2)	23.5064	62.5762	ENSMUSG00000061322	Dnaic1	22.0853	18.7525	ENSG00000122735	DNAI1	61.8379	11.58
ENSDARG00000039182	cacna2d2	185.536	455.789	ENSMUSG00000010066	Cacna2d2	19.9127	5.58492	ENSG00000007402	CACNA2D2	1493.29	14.0657
ENSDARG00000039220	st6galnac5a	10.2398	111.748	ENSMUSG00000039037	St6galnac5	50.1774	9.89049	ENSG00000117069	ST6GALNAC5	149.342	22.8201
ENSDARG00000039385	dlg4b	24.7291	248.212	ENSMUSG00000020886	Dlg4	313.286	19.0715	ENSG00000132535	DLG4	684.775	6.46715
ENSDARG00000039435	rgs17	180.821	86.8535	ENSMUSG00000019775	Rgs17	196.604	70.1763	ENSG00000091844	RGS17	261.747	6.17581
ENSDARG00000040177	rgs16	1037.64	53.5698	ENSMUSG00000026475	Rgs16	276.118	76.4398	ENSG00000143333	RGS16	545.318	6.56295
ENSDARG00000040907	gcgb	58869.2	88.59	ENSMUSG00000000394	Gcg	66276.4	36.0908	ENSG00000115263	GCG	122856	11.0233
ENSDARG00000041627	sncb	105.669	896.921	ENSMUSG00000034891	Sncb	82.3386	41.1167	ENSG00000074317	SNCB	171.765	43.5926
ENSDARG00000041702	rfx6	408.273	46.5591	ENSMUSG00000019900	Rfx6	647.334	89.8954	ENSG00000185002	RFX6	899.539	18.96
ENSDARG00000041925	cryba2b	11.2898	124.855	ENSMUSG00000006546	Cryba2	25.0943	13.1838	ENSG00000163499	CRYBA2	561.218	15.8293
ENSDARG00000041926	DLG4 (2 of 2)	33.3572	324.419	ENSMUSG00000020886	Dlg4	313.286	19.0715	ENSG00000132535	DLG4	684.775	6.46715
ENSDARG00000041960	OLFM4 (2 of 8)	51.165	15.3558	ENSMUSG00000022026	Olfm4	99.4421	50.4128	ENSG00000102837	OLFM4	5161.22	17.9427
ENSDARG00000042277	efnb3b	21.6568	56.0702	ENSMUSG00000003934	Efnb3	42.6502	7.17403	ENSG00000108947	EFNB3	152.707	4.80038
ENSDARG00000042846	disp2	2299.7	79.5404	ENSMUSG00000040035	Disp2	3580.79	66.5941	ENSG00000140323	DISP2	111.301	5.43868
ENSDARG00000043406	slc8a1b	65.8941	567.069	ENSMUSG00000054640	Slc8a1	73.634	8.08829	ENSG00000183023	SLC8A1	282.618	4.52672
ENSDARG00000044719	nrsn1	709.863	757.28	ENSMUSG00000048978	Nrsn1	28.4426	61.8044	ENSG00000152954	NRSN1	30.7957	6.73233
ENSDARG00000045316	map7d2b	313.4	64.4145	ENSMUSG00000041020	Map7d2	69.7915	26.3188	ENSG00000184368	MAP7D2	166.795	7.9067
ENSDARG00000045639	elavl4	298.435	737.106	ENSMUSG00000028546	Elavl4	211.294	104.663	ENSG00000162374	ELAVL4	484.371	17.3035
ENSDARG00000045685	cntn1b	17.8304	181.66	ENSMUSG00000055022	Cntn1	179.673	22.3991	ENSG00000018236	CNTN1	1672.28	8.47202
ENSDARG00000045936	pax6b	2135.71	123.306	ENSMUSG00000027168	Pax6	1698.16	118.512	ENSG00000007372	PAX6	4354.3	23.6363
ENSDARG00000046150	b4galnt4a	90.2526	775.604	ENSMUSG00000055629	B4galnt4	21.7795	8.17018	ENSG00000182272	B4GALNT4	87.1855	6.39071
ENSDARG00000051876	ush1c	129.904	1037.81	ENSMUSG00000030838	Ush1c	312.669	35.9824	ENSG00000006611	USH1C	410.032	6.21237
ENSDARG00000051879	abcc8	791.175	517.782	ENSMUSG00000040136	Abcc8	5420.75	58.995	ENSG00000006071	ABCC8	15712.2	25.9321
ENSDARG00000051880	kcnj11	195.782	14.4129	ENSMUSG00000096146	Kcnj11	223.52	44.9933	ENSG00000187486	KCNJ11	550.641	4.44306
ENSDARG00000052765	gria2b	954.833	89.3123	ENSMUSG00000033981	Gria2	61.4387	10.0372	ENSG00000120251	GRIA2	389.694	11.289
ENSDARG00000053130	pcp4a	235.93	47.903	ENSMUSG00000090223	Pcp4	8.29971	7.70027	ENSG00000183036	PCP4	185.388	12.496
ENSDARG00000053301	insm1b	317.742	234.264	ENSMUSG00000068154	Insm1	702.18	108.445	ENSG00000173404	INSM1	806.285	17.4642
ENSDARG00000053453	mpp2a	43.2606	394.62	ENSMUSG00000017314	Mpp2	246.94	4.38908	ENSG00000108852	MPP2	373.287	6.32817
ENSDARG00000054253	sobpa	22.9245	223.022	ENSMUSG00000038248	Sobp	208.265	21.4746	ENSG00000112320	SOBP	403.939	7.43438
ENSDARG00000054456	clip3	1084.03	190.102	ENSMUSG00000013921	Clip3	315.409	18.2316	ENSG00000105270	CLIP3	478.629	7.92835
ENSDARG00000054794	plcxd3	83.2024	8.5544	ENSMUSG00000049148	Plcxd3	32.8217	69.5971	ENSG00000182836	PLCXD3	2015.33	11.4035
ENSDARG00000055183	etv1	74.5767	645.402	ENSMUSG00000004151	Etv1	282.372	23.9135	ENSG00000006468	ETV1	519.373	8.32268
ENSDARG00000055216	tuba1c	175.149	41.9027	ENSMUSG00000072235	Tuba1a	765.648	17.6657	ENSG00000167552	TUBA1A	2840.07	5.94078
ENSDARG00000055343	mark1	16.7958	45.9776	ENSMUSG00000026620	Mark1	115.729	10.2582	ENSG00000116141	MARK1	231.532	7.06233
ENSDARG00000055752	npas4a	1187.97	405.768	ENSMUSG00000045903	Npas4	10.6211	9.52198	ENSG00000174576	NPAS4	31.3994	10.3609
ENSDARG00000055825	celsr3	28.3928	272.964	ENSMUSG00000023473	Celsr3	426.021	24.7296	ENSG00000008300	CELSR3	856.275	13.052
ENSDARG00000055874	cpe	13941.5	47.8754	ENSMUSG00000037852	Cpe	10208.3	44.6299	ENSG00000109472	CPE	22292.1	10.9379
ENSDARG00000056105	syt11b	118.334	18.3326	ENSMUSG00000068923	Syt11	486.172	18.438	ENSG00000132718	SYT11	1142.13	11.594
ENSDARG00000056181	ncam1a	104.171	13.6878	ENSMUSG00000039542	Ncam1	277.303	31.9171	ENSG00000149294	NCAM1	27.9416	9.92741
ENSDARG00000056230	ghsra	27.9696	77.5179	ENSMUSG00000051136	Ghsr	24.3105	54.9246	ENSG00000121853	GHSR	30.2737	60.317
ENSDARG00000056659	ttbk1b	25.9222	71.152	ENSMUSG00000015599	Ttbk1	5.23097	15.0895	ENSG00000146216	TTBK1	69.6637	17.0563
ENSDARG00000056833	svopa	13.1137	139.557	ENSMUSG00000042078	Svop	44.8373	23.6511	ENSG00000166111	SVOP	319.584	11.4332
ENSDARG00000057223	efna5b	11.9674	131.51	ENSMUSG00000048915	Efna5	25.1965	4.77881	ENSG00000184349	EFNA5	231.351	19.0374
ENSDARG00000057468	kcnc2	16.5486	172.894	ENSMUSG00000035681	Kcnc2	14.0466	7.3206	ENSG00000166006	KCNC2	11.7512	31.2519
ENSDARG00000057913	syt11a	1058.93	259.311	ENSMUSG00000068923	Syt11	486.172	18.438	ENSG00000132718	SYT11	1142.13	11.594
ENSDARG00000058011	arxa	459.397	37.9968	ENSMUSG00000035277	Arx	40.983	33.6862	ENSG00000004848	ARX	257.71	12.0683
ENSDARG00000058117	snap25b	95.7494	807.787	ENSMUSG00000027273	Snap25	603.858	120.549	ENSG00000132639	SNAP25	1232.69	15.943
ENSDARG00000058646	ptprna	1472.61	6.40649	ENSMUSG00000026204	Ptprn	5296.53	113.405	ENSG00000054356	PTPRN	14181.1	18.8238
ENSDARG00000058732	scgn	7054.05	91.3196	ENSMUSG00000021337	Scgn	755.659	60.6112	ENSG00000079689	SCGN	3621.83	7.37486
ENSDARG00000058939	b4galnt3b	26.8498	264.815	ENSMUSG00000041372	B4galnt3	6.89595	19.165	ENSG00000139044	B4GALNT3	604.415	4.52442
ENSDARG00000058985	KCNJ6	12.1934	130.881	ENSMUSG00000043301	Kcnj6	25.2196	56.5061	ENSG00000157542	KCNJ6	719.255	36.767
ENSDARG00000059423	prune2	190.31	1473.25	ENSMUSG00000039126	Prune2	547.76	11.9485	ENSG00000106772	PRUNE2	3003.24	24.5624
ENSDARG00000059529	BX255936.1	42.2596	7.56786	ENSMUSG00000014837	4931428F04Rik	27.8731	6.42288	ENSG00000196123	KIAA0895L	1179.72	6.93785
ENSDARG00000059534	JPH3 (2 of 2)	31.7636	305.369	ENSMUSG00000025318	Jph3	99.9687	36.7124	ENSG00000154118	JPH3	112.517	20.5713
ENSDARG00000059945	SV2A	126.648	47.2658	ENSMUSG00000038486	Sv2a	560.546	45.0282	ENSG00000159164	SV2A	21.9443	29.5702
ENSDARG00000060053	KCNH2 (4 of 5)	11.2601	28.5999	ENSMUSG00000038319	Kcnh2	411.241	23.4899	ENSG00000055118	KCNH2	1319.61	13.4693
ENSDARG00000060095	kcnb1	48.7017	451.146	ENSMUSG00000050556	Kcnb1	217.573	79.938	ENSG00000158445	KCNB1	112.423	5.4951
ENSDARG00000060368	syn1	23.6363	235.017	ENSMUSG00000037217	Syn1	628.232	125.746	ENSG00000008056	SYN1	384.177	17.7471
ENSDARG00000060434	MAP1B	70.5494	569.541	ENSMUSG00000052727	Map1b	1764.84	19.3427	ENSG00000131711	MAP1B	2807.51	10.151
ENSDARG00000060846	cabp7b	33.3515	323.507	ENSMUSG00000009075	Cabp7	391.177	41.4529	ENSG00000100314	CABP7	2232.31	31.0985
ENSDARG00000060948	dync1i1	18.2551	189.462	ENSMUSG00000029757	Dync1i1	17.883	9.57733	ENSG00000158560	DYNC1I1	213.224	9.10314
ENSDARG00000061031	dner	16.5103	171.312	ENSMUSG00000036766	Dner	77.6341	18.3572	ENSG00000187957	DNER	154.419	9.44061
ENSDARG00000061099	nfasca	293.981	2114.67	ENSMUSG00000026442	Nfasc	1398.09	4.88101	ENSG00000163531	NFASC	2438.5	9.69087
ENSDARG00000061120	slc43a2b	2826.39	103.584	ENSMUSG00000038178	Slc43a2	1030.23	26.3551	ENSG00000167703	SLC43A2	1398	10.7985
ENSDARG00000061162	ephx4	9.89225	110.891	ENSMUSG00000033805	Ephx4	14.9917	37.0932	ENSG00000172031	EPHX4	2.64787	10.4219
ENSDARG00000061203	trpc1	78.6546	203.796	ENSMUSG00000032839	Trpc1	116.803	59.5357	ENSG00000144935	TRPC1	173.127	4.10365
ENSDARG00000061416	C2CD4A	2438.91	71.2824	ENSMUSG00000047990	C2cd4a	19.4517	38.6494	ENSG00000198535	C2CD4A	1082.98	12.508
ENSDARG00000061416	C2CD4A	2438.91	71.2824	ENSMUSG00000091956	C2cd4b	99.0543	13.1833	ENSG00000198535	C2CD4A	1082.98	12.508
ENSDARG00000061622	kcng3	59.1102	537.449	ENSMUSG00000045053	Kcng3	11.8926	30.55	ENSG00000171126	KCNG3	92.3993	7.62497
ENSDARG00000061647	nrxn1a	1079.17	185.077	ENSMUSG00000024109	Nrxn1	246.293	38.2298	ENSG00000179915	NRXN1	408.424	10.2608
ENSDARG00000061832	SNTG1	12.0061	128.471	ENSMUSG00000025909	Sntg1	60.1258	22.6664	ENSG00000147481	SNTG1	29.382	5.82889
ENSDARG00000061918	cplx2	183.615	1423.05	ENSMUSG00000025867	Cplx2	2222.89	24.6484	ENSG00000145920	CPLX2	1803.34	8.29112
ENSDARG00000062236	ndrg4	338.399	91.2239	ENSMUSG00000036564	Ndrg4	98.0697	13.4597	ENSG00000103034	NDRG4	785.788	12.9116
ENSDARG00000062687	si:dkey-240h6.1	35.3054	329.627	ENSMUSG00000001901	Kcnh6	269.466	95.2919	ENSG00000173826	KCNH6	213.126	9.64616
ENSDARG00000062744	scn1lab	43.5815	405.327	ENSMUSG00000057182	Scn3a	104.188	38.9622	ENSG00000153253	SCN3A	173.651	11.035
ENSDARG00000063019	panx2	16.0787	16.4195	ENSMUSG00000058441	Panx2	44.5167	5.44625	ENSG00000073150	PANX2	48.3744	4.46185
ENSDARG00000063157	mapk8ip2	68.6115	50.124	ENSMUSG00000022619	Mapk8ip2	690.126	72.5526	ENSG00000008735	MAPK8IP2	570.547	7.30758
ENSDARG00000063158	SLC24A2 (2 of 2)	92.457	796.218	ENSMUSG00000037996	Slc24a2	697.303	106.443	ENSG00000155886	SLC24A2	28.544	37.2922
ENSDARG00000063299	pcloa	454.91	338.517	ENSMUSG00000061601	Pclo	1408.49	6.5691	ENSG00000186472	PCLO	978.138	5.25204
ENSDARG00000063432	AP3B2	343.012	127.934	ENSMUSG00000062444	Ap3b2	586.889	32.9824	ENSG00000103723	AP3B2	483.576	12.1571
ENSDARG00000063568	SYT7 (1 of 2)	17.8322	183.172	ENSMUSG00000024743	Syt7	2084.99	36.2308	ENSG00000011347	SYT7	5854.31	15.625
ENSDARG00000067507	kctd8	59.8439	162.306	ENSMUSG00000037653	Kctd8	27.5528	24.2101	ENSG00000183783	KCTD8	51.1379	11.998
ENSDARG00000067999	GJD2 (1 of 2)	15.7277	165.686	ENSMUSG00000068615	Gjd2	574.876	34.1743	ENSG00000159248	GJD2	954.021	14.9903
ENSDARG00000068050	agbl4	13.5852	146.239	ENSMUSG00000061298	Agbl4	19.043	10.234	ENSG00000186094	AGBL4	30.7485	5.61911
ENSDARG00000068370	ralgps1	18.0238	186.561	ENSMUSG00000032356	Rasgrf1	317.307	48.5755	ENSG00000058335	RASGRF1	1187.42	13.1016
ENSDARG00000068480	map7d2a	30.3649	47.1501	ENSMUSG00000041020	Map7d2	69.7915	26.3188	ENSG00000184368	MAP7D2	166.795	7.9067
ENSDARG00000068624	SPTBN4 (1 of 3)	11.4332	121.774	ENSMUSG00000011751	Sptbn4	437.643	52.9755	ENSG00000160460	SPTBN4	539.886	13.3341
ENSDARG00000069262	C8H1orf173	19.4694	27.5586	ENSMUSG00000042943	4922501L14Rik	43.49	12.7517	ENSG00000178965	C1orf173	45.6517	37.1849
ENSDARG00000069440	dachd	144.681	1162.26	ENSMUSG00000055639	Dach1	161.939	28.2709	ENSG00000165659	DACH1	286.44	4.54605
ENSDARG00000070047	rgs4	1052.04	57.9366	ENSMUSG00000038530	Rgs4	1981.08	61.97	ENSG00000117152	RGS4	1454.5	17.7938
ENSDARG00000070173	gria2a	42.1094	398.217	ENSMUSG00000033981	Gria2	61.4387	10.0372	ENSG00000120251	GRIA2	389.694	11.289
ENSDARG00000070567	cadpsb	67.9169	103.204	ENSMUSG00000054423	Cadps	586.575	208.679	ENSG00000163618	CADPS	2187.1	4.35958
ENSDARG00000071011	cdk5r2a	48.9069	439.689	ENSMUSG00000090071	Cdk5r2	159.09	31.8018	ENSG00000171450	CDK5R2	480.886	34.253
ENSDARG00000071325	C22H19orf26 (1 of 2)	9.79222	109.345	ENSMUSG00000035640	Dos	270.77	12.1629	ENSG00000099625	C19orf26	70.3118	5.31068
ENSDARG00000071518	KRT222	30.1081	282.285	ENSMUSG00000035849	Krt222	49.4631	18.4468	ENSG00000213424	KRT222	31.3999	4.56516
ENSDARG00000071685	slco5a1	419.57	415.07	ENSMUSG00000025938	Slco5a1	10.9433	9.32373	ENSG00000137571	SLCO5A1	169.646	8.85574
ENSDARG00000074030	myt1a	139.951	1143.93	ENSMUSG00000010505	Myt1	257.911	45.269	ENSG00000196132	MYT1	224.789	19.0748
ENSDARG00000074073	MAP6 (1 of 2)	76.6004	639.213	ENSMUSG00000055407	Map6	125.041	14.1223	ENSG00000171533	MAP6	616.772	13.6994
ENSDARG00000074087	NIM1K (1 of 3)	18.77	193.049	ENSMUSG00000095930	Nim1	25.3274	7.23797	ENSG00000177453	NIM1K	56.7439	10.0819
ENSDARG00000074310	rbfox3l	27.3135	13.4291	ENSMUSG00000025576	Rbfox3	11.3672	10.443	ENSG00000167281	RBFOX3	89.8393	15.2786
ENSDARG00000074486	KIAA0319	79.7011	676.011	ENSMUSG00000006711	D130043K22Rik	41.4368	21.2362	ENSG00000137261	KIAA0319	428.44	10.4083
ENSDARG00000074521	map6a	42.2621	395.21	ENSMUSG00000055407	Map6	125.041	14.1223	ENSG00000171533	MAP6	616.772	13.6994
ENSDARG00000074614	RIMBP2 (2 of 3)	33.7034	323.975	ENSMUSG00000029420	Rimbp2	629.186	27.2227	ENSG00000060709	RIMBP2	1357.47	18.4984
ENSDARG00000075222	amer2	30.7331	285.519	ENSMUSG00000021986	Amer2	55.3716	45.6524	ENSG00000165566	AMER2	11.5804	31.4355
ENSDARG00000075277	si:dkeyp-14d3.1	86.7218	725.81	ENSMUSG00000070498	Tmem132b	307.508	110.402	ENSG00000139364	TMEM132B	181.123	10.4908
ENSDARG00000075455	soga3b	40.6927	386.85	ENSMUSG00000038916	Soga3	88.9043	46.2289	ENSG00000214338	SOGA3	2.13989	9.10402
ENSDARG00000075858	fam155a	58.6381	84.6773	ENSMUSG00000079157	Fam155a	135.299	107.155	ENSG00000204442	FAM155A	72.1461	9.12453
ENSDARG00000075886	vwa5b2	1512.42	218.649	ENSMUSG00000046613	Vwa5b2	553.618	21.6148	ENSG00000145198	VWA5B2	1347.01	5.63916
ENSDARG00000075942	FRMD5 (1 of 2)	46.5309	125.001	ENSMUSG00000027238	Frmd5	105.249	4.23216	ENSG00000171877	FRMD5	33.3588	4.44435
ENSDARG00000076027	kif5c	34.7936	315.762	ENSMUSG00000026764	Kif5c	296.685	5.39703	ENSG00000168280	KIF5C	752.018	19.2356
ENSDARG00000076028	sez6l	47.5213	12.5037	ENSMUSG00000058153	Sez6l	2758.47	145.333	ENSG00000100095	SEZ6L	1086.55	24.3805
ENSDARG00000076220	sez6a	9.95533	107.313	ENSMUSG00000000632	Sez6	10.9811	9.97482	ENSG00000063015	SEZ6	286.561	25.9069
ENSDARG00000076591	snap91	578.61	72.8128	ENSMUSG00000033419	Snap91	85.4876	20.071	ENSG00000065609	SNAP91	375.188	16.0251
ENSDARG00000076702	PSD (1 of 3)	10.5585	118.096	ENSMUSG00000037126	Psd	154.894	9.5985	ENSG00000059915	PSD	836.131	10.3727
ENSDARG00000077045	scg5	56.8971	518.186	ENSMUSG00000023236	Scg5	3122.52	95.9655	ENSG00000166922	SCG5	8522.53	10.1553
ENSDARG00000077047	ptprnb	1521.06	265.839	ENSMUSG00000026204	Ptprn	5296.53	113.405	ENSG00000054356	PTPRN	14181.1	18.8238
ENSDARG00000077134	gpr158a	358.248	823.425	ENSMUSG00000045967	Gpr158	547.46	128.393	ENSG00000151025	GPR158	169.654	19.7009
ENSDARG00000078169	CACNA2D2 (2 of 3)	62.519	166.596	ENSMUSG00000010066	Cacna2d2	19.9127	5.58492	ENSG00000007402	CACNA2D2	1493.29	14.0657
ENSDARG00000078671	cdk5r2b	322.451	331.413	ENSMUSG00000090071	Cdk5r2	159.09	31.8018	ENSG00000171450	CDK5R2	480.886	34.253
ENSDARG00000078908	fbxo41	33.9473	325.815	ENSMUSG00000047013	Fbxo41	10.6371	25.7082	ENSG00000163013	FBXO41	664.738	4.33387
ENSDARG00000079161	BSN (1 of 3)	105.135	885.495	ENSMUSG00000032589	Bsn	206.367	35.8516	ENSG00000164061	BSN	689.499	9.86864
ENSDARG00000079276	UBE2QL1	264.823	195.078	ENSMUSG00000052981	Ube2ql1	11.3686	29.3493	ENSG00000215218	UBE2QL1	319.934	26.6486
ENSDARG00000079285	pcdh1g32	22.9555	209.747	ENSMUSG00000023036	Pcdhga9	1288.48	6.48192	ENSG00000240764	PCDHGC5	13.5673	5.00451
ENSDARG00000079295	cacna1bb	27.8262	262.34	ENSMUSG00000004113	Cacna1b	53.2609	12.483	ENSG00000148408	CACNA1B	232.576	12.7058
ENSDARG00000079296	gcga	409744	97.1744	ENSMUSG00000000394	Gcg	66276.4	36.0908	ENSG00000115263	GCG	122856	11.0233
ENSDARG00000079414	sez6b	63.8834	571.977	ENSMUSG00000000632	Sez6	10.9811	9.97482	ENSG00000063015	SEZ6	286.561	25.9069
ENSDARG00000079540	CACNA2D2 (3 of 3)	240.12	350.785	ENSMUSG00000010066	Cacna2d2	19.9127	5.58492	ENSG00000007402	CACNA2D2	1493.29	14.0657
ENSDARG00000079822	BSN (2 of 3)	137.921	211.517	ENSMUSG00000032589	Bsn	206.367	35.8516	ENSG00000164061	BSN	689.499	9.86864
ENSDARG00000079862	kl	624.896	33.9009	ENSMUSG00000058488	Kl	81.6188	13.5919	ENSG00000133116	KL	285.775	6.65762
ENSDARG00000079899	FAM135B	34.7373	41.5788	ENSMUSG00000036800	Fam135b	32.8938	28.8481	ENSG00000147724	FAM135B	281.685	16.3121
ENSDARG00000086103	slc37a1	26.2386	14.7254	ENSMUSG00000024036	Slc37a1	537.491	11.5037	ENSG00000160190	SLC37A1	463.029	4.55061
ENSDARG00000086104	SLCO5A1 (2 of 2)	349.357	9.83863	ENSMUSG00000025938	Slco5a1	10.9433	9.32373	ENSG00000137571	SLCO5A1	169.646	8.85574
ENSDARG00000086288	scg3	20832.7	138.331	ENSMUSG00000032181	Scg3	5123.43	59.5652	ENSG00000104112	SCG3	3187.01	12.9119
ENSDARG00000087241	ucn3l	138.434	1074.91	ENSMUSG00000044988	Ucn3	1683.56	58.5177	ENSG00000178473	UCN3	23.4534	57.9208
ENSDARG00000087260	MTSS1L (2 of 2)	35.0749	20.349	ENSMUSG00000033763	Mtss1l	356.708	11.0883	ENSG00000132613	MTSS1L	466.845	6.31517
ENSDARG00000087467	SLITRK6	21.914	210.054	ENSMUSG00000045871	Slitrk6	199.898	15.4815	ENSG00000184564	SLITRK6	31.0706	4.28214
ENSDARG00000087599	TENM3 (2 of 2)	18.5223	191.003	ENSMUSG00000031561	Tenm3	268.01	19.9338	ENSG00000218336	TENM3	595.303	7.51069
ENSDARG00000087887	PHF21B (2 of 2)	10.7358	9.5958	ENSMUSG00000016624	Phf21b	172.118	9.60261	ENSG00000056487	PHF21B	92.2753	22.9707
ENSDARG00000088342	tmem145	214.066	174.24	ENSMUSG00000043843	Tmem145	22.0513	19.1582	ENSG00000167619	TMEM145	173.636	11.2287
ENSDARG00000088789	mast1b	285.238	2140.08	ENSMUSG00000053693	Mast1	64.4954	7.03611	ENSG00000105613	MAST1	258.724	29.1862
ENSDARG00000088977	RIMBP2 (3 of 3)	33.6316	325.686	ENSMUSG00000029420	Rimbp2	629.186	27.2227	ENSG00000060709	RIMBP2	1357.47	18.4984
ENSDARG00000089464	myt1b	282.998	212.12	ENSMUSG00000010505	Myt1	257.911	45.269	ENSG00000196132	MYT1	224.789	19.0748
ENSDARG00000089790	efna5a	46.7675	431.026	ENSMUSG00000048915	Efna5	25.1965	4.77881	ENSG00000184349	EFNA5	231.351	19.0374
ENSDARG00000091410	st18	54.8738	149.315	ENSMUSG00000033740	St18	711.348	89.4104	ENSG00000147488	ST18	803.591	14.7472
ENSDARG00000091560	CU856173.1	52.3561	60.0764	ENSMUSG00000021565	Slc6a19	56.5438	29.7496	ENSG00000174358	SLC6A19	50.9451	5.43191
ENSDARG00000091756	insm1a	903.008	335.282	ENSMUSG00000068154	Insm1	702.18	108.445	ENSG00000173404	INSM1	806.285	17.4642
ENSDARG00000092624	SPTBN4 (3 of 3)	11.5925	35.0518	ENSMUSG00000011751	Sptbn4	437.643	52.9755	ENSG00000160460	SPTBN4	539.886	13.3341
ENSDARG00000092970	si:ch211-11c15.3	113.846	951.071	ENSMUSG00000072955	Tmsb15l	6.6257	16.7382	ENSG00000158427	TMSB15B	74.8795	6.30061
ENSDARG00000092970	si:ch211-11c15.3	113.846	951.071	ENSMUSG00000089768	Tmsb15b1	20.4145	5.61656	ENSG00000158427	TMSB15B	74.8795	6.30061
ENSDARG00000092970	si:ch211-11c15.3	113.846	951.071	ENSMUSG00000089996	Tmsb15b2	282.43	238.282	ENSG00000158427	TMSB15B	74.8795	6.30061
ENSDARG00000093357	NYAP2 (2 of 2)	17.2358	167.346	ENSMUSG00000054976	Nyap2	15.4317	37.0625	ENSG00000144460	NYAP2	28.6312	12.7022
ENSDARG00000096271	march7	11.1363	122.969	ENSMUSG00000048388	Fam171b	192.665	46.0523	ENSG00000144369	FAM171B	310.851	7.73249
ENSDARG00000097444	CTXN1 (2 of 2)	9.16793	101.473	ENSMUSG00000048644	Ctxn1	23.389	5.32298	ENSG00000178531	CTXN1	34.2655	9.88951
ENSDARG00000097488	UNC80 (2 of 2)	19.4783	197.288	ENSMUSG00000055567	Unc80	998.623	60.4109	ENSG00000144406	UNC80	1315.39	12.8427

## Sheet: ZM
Supplemental Table4 : genes presenting endocrine-enriched expression conserved in Zebrafish and Mice (ZM)
Zebrafish_ID	Zebrafish_Name	Zebrafish_Mean	Zebrafish_FC	Mouse_ID	Mouse_Name	Mouse_Mean	Mouse_FC
ENSDARG00000088708	NGFR (2 of 3)	194.261	42.0315	ENSMUSG00000000120	Ngfr	15.8716	4.32838
ENSDARG00000015002	cdh4	89.2641	751.352	ENSMUSG00000000305	Cdh4	87.6204	15.3314
ENSDARG00000079014	sema4f	20.0384	203.517	ENSMUSG00000000627	Sema4f	8.80159	8.25685
ENSDARG00000043257	ckbb	1444.13	11.9779	ENSMUSG00000001270	Ckb	348.867	22.3603
ENSDARG00000035984	mnx1	410.041	9.65562	ENSMUSG00000001566	Mnx1	61.3026	31.3688
ENSDARG00000008485	LRP3	18.9256	188.206	ENSMUSG00000001802	Lrp3	215.352	10.7094
ENSDARG00000069361	spa17	11.1955	119.429	ENSMUSG00000001948	Spa17	33.7113	12.5898
ENSDARG00000045420	epdr1	479.813	36.4753	ENSMUSG00000002808	Epdr1	34.3434	4.8473
ENSDARG00000013295	slc2a3a	47.3647	431.369	ENSMUSG00000003153	Slc2a3	26.2178	4.17354
ENSDARG00000001881	cacnb3a	11.3803	122.912	ENSMUSG00000003352	Cacnb3	354.651	15.0134
ENSDARG00000016570	prlra	1525.97	302.673	ENSMUSG00000005268	Prlr	1757.42	70.5509
ENSDARG00000075169	bbs1	40.8861	383.209	ENSMUSG00000006464	Bbs1	93.1208	4.13892
ENSDARG00000007921	relt	19.4966	55.6676	ENSMUSG00000008318	Relt	122.238	44.7247
ENSDARG00000090876	TMEM184B (2 of 3)	17.2606	178.125	ENSMUSG00000009035	Tmem184b	686.845	5.27488
ENSDARG00000091956	tmem184bb	10.1963	111.841	ENSMUSG00000009035	Tmem184b	686.845	5.27488
ENSDARG00000060567	trpm2	11.6473	17.7652	ENSMUSG00000009292	Trpm2	54.4311	6.41959
ENSDARG00000074746	kcnd1	14.0698	134.019	ENSMUSG00000009731	Kcnd1	42.797	10.025
ENSDARG00000053026	kif19	144.167	1150.52	ENSMUSG00000010021	Kif19a	143.572	5.52129
ENSDARG00000044034	tmem86a	34.6	21.3677	ENSMUSG00000010307	Tmem86a	114.223	7.75336
ENSDARG00000061817	kif1aa	98.4387	42.4161	ENSMUSG00000014602	Kif1a	1858.58	64.2828
ENSDARG00000041644	TMEM27	145.949	110.879	ENSMUSG00000015401	Tmem27	1887.75	46.2068
ENSDARG00000037403	HSPA8 (1 of 2)	429.518	13.7941	ENSMUSG00000015656	Hspa8	7036.26	7.14875
ENSDARG00000070600	DYRK3	218.468	14.8958	ENSMUSG00000016526	Dyrk3	46.6783	24.6338
ENSDARG00000057625	dusp14	38.3972	361.739	ENSMUSG00000018648	Dusp14	54.3836	12.9174
ENSDARG00000079024	rps6kl1	95.2698	105.524	ENSMUSG00000019235	Rps6kl1	39.5269	7.81288
ENSDARG00000015174	atp6v0a1b	167.51	83.9771	ENSMUSG00000019302	Atp6v0a1	1281.61	4.62848
ENSDARG00000087205	AKT3	47.714	438.651	ENSMUSG00000019699	Akt3	331.033	9.4402
ENSDARG00000023316	sim1a	43.5918	118.83	ENSMUSG00000019913	Sim1	58.1812	11.6528
ENSDARG00000044056	ahi1	51.9539	19.8272	ENSMUSG00000019986	Ahi1	284.873	12.0549
ENSDARG00000060317	acsl6	38.4433	55.3261	ENSMUSG00000020333	Acsl6	88.6966	5.76769
ENSDARG00000022389	RNF130 (1 of 2)	295.841	8.33344	ENSMUSG00000020376	Rnf130	730.256	4.1228
ENSDARG00000089767	RNF130 (2 of 2)	93.3257	6.84908	ENSMUSG00000020376	Rnf130	730.256	4.1228
ENSDARG00000071341	abch1	16.6805	23.9456	ENSMUSG00000020620	Abca8b	116.421	5.02825
ENSDARG00000087688	KLHL29	126.572	35.8748	ENSMUSG00000020627	Klhl29	22.6328	4.21346
ENSDARG00000031845	mboat2a	257.828	11.0539	ENSMUSG00000020646	Mboat2	183.126	67.7001
ENSDARG00000042551	mboat2b	169.993	130.16	ENSMUSG00000020646	Mboat2	183.126	67.7001
ENSDARG00000015959	TSHZ3 (1 of 2)	141.031	57.6047	ENSMUSG00000021217	Tshz3	259.782	22.8854
ENSDARG00000031086	evlb	40.9332	14.3278	ENSMUSG00000021262	Evl	64.5161	4.12907
ENSDARG00000043416	tnfaip2a	456.82	124.713	ENSMUSG00000021281	Tnfaip2	203.76	7.22169
ENSDARG00000052734	hmgcra	191.957	15.6367	ENSMUSG00000021670	Hmgcr	548.837	6.46907
ENSDARG00000060601	rgs7bpa	72.6264	31.683	ENSMUSG00000021719	Rgs7bp	62.9738	23.21
ENSDARG00000077190	HCN1	21.6508	188.604	ENSMUSG00000021730	Hcn1	5.86997	17.3554
ENSDARG00000060243	enox1	17.0741	172.604	ENSMUSG00000022012	Enox1	50.7331	11.9838
ENSDARG00000003779	ctnnd2b	286.722	221.237	ENSMUSG00000022240	Ctnnd2	199.417	40.271
ENSDARG00000086479	khdrbs3	134.65	16.0923	ENSMUSG00000022332	Khdrbs3	223.194	31.0399
ENSDARG00000031783	adcy8	50.1479	49.5597	ENSMUSG00000022376	Adcy8	7.77178	20.9637
ENSDARG00000040430	nptxra	30.4026	273.495	ENSMUSG00000022421	Nptxr	389.746	14.2532
ENSDARG00000061233	abcc5	1512.51	14.5008	ENSMUSG00000022822	Abcc5	476.151	5.71336
ENSDARG00000062696	DGKG	77.7464	208.148	ENSMUSG00000022861	Dgkg	117.199	7.68831
ENSDARG00000045014	tuba2	248.174	42.8932	ENSMUSG00000023004	Tuba1b	450.953	4.04158
ENSDARG00000005775	scn8aa	85.8278	227.545	ENSMUSG00000023033	Scn8a	145.822	74.1777
ENSDARG00000018032	scn8ab	26.9314	21.1611	ENSMUSG00000023033	Scn8a	145.822	74.1777
ENSDARG00000090746	fgd	9.02991	100.846	ENSMUSG00000024013	Fgd2	162.126	10.4702
ENSDARG00000070446	RSPH1	53.595	15.948	ENSMUSG00000024033	Rsph1	26.8057	59.4277
ENSDARG00000096961	CLIP4 (2 of 2)	22.4967	9.34418	ENSMUSG00000024059	Clip4	32.4672	8.78139
ENSDARG00000007869	ehd3	37.0851	345.392	ENSMUSG00000024065	Ehd3	131.198	4.31042
ENSDARG00000013575	rfx2	434.715	26.6704	ENSMUSG00000024206	Rfx2	144.124	4.85019
ENSDARG00000087704	gfra3	343.989	20.1943	ENSMUSG00000024366	Gfra3	37.4361	19.7438
ENSDARG00000022183	gsto1	80.1098	15.1707	ENSMUSG00000025069	Gsto2	10.6742	9.75511
ENSDARG00000077477	aatkb	15.0273	154.229	ENSMUSG00000025375	Aatk	219.188	7.75456
ENSDARG00000078222	aatka	324.588	31.9625	ENSMUSG00000025375	Aatk	219.188	7.75456
ENSDARG00000074671	nptx1l	132.273	86.6996	ENSMUSG00000025582	Nptx1	31.7231	6.02703
ENSDARG00000061746	arhgef9a	150.217	18.4359	ENSMUSG00000025656	Arhgef9	111.992	17.0033
ENSDARG00000053544	HSPA4L	342.142	2495.87	ENSMUSG00000025757	Hspa4l	307.259	5.04271
ENSDARG00000058601	gdap1	92.2004	12.4442	ENSMUSG00000025777	Gdap1	336.822	52.3413
ENSDARG00000062926	prkar1b	307.487	21.1175	ENSMUSG00000025855	Prkar1b	641.035	46.076
ENSDARG00000088672	CABZ01054962.1	181.153	14.9679	ENSMUSG00000026072	Il1r1	1983.54	29.0446
ENSDARG00000070995	inpp4ab	77.6639	20.375	ENSMUSG00000026113	Inpp4a	845.34	5.1963
ENSDARG00000079611	SEMA4C	33.1367	309.989	ENSMUSG00000026121	Sema4c	125.218	4.31185
ENSDARG00000013928	plekhb2	594.064	11.5356	ENSMUSG00000026123	Plekhb2	440.426	4.65948
ENSDARG00000040466	vil1	431.303	124.173	ENSMUSG00000026175	Vil1	363.417	27.1429
ENSDARG00000039650	itm2cb	357.11	26.7688	ENSMUSG00000026223	Itm2c	1505.91	6.09104
ENSDARG00000043448	itm2ca	863.005	540.476	ENSMUSG00000026223	Itm2c	1505.91	6.09104
ENSDARG00000079858	tmem163a	23.6964	238.505	ENSMUSG00000026347	Tmem163	311.11	38.56
ENSDARG00000088227	tmem163b	107.915	849.505	ENSMUSG00000026347	Tmem163	311.11	38.56
ENSDARG00000076690	avpr2l	57.4052	516.298	ENSMUSG00000026432	Avpr1b	28.1999	15.0378
ENSDARG00000062400	LRRN2	45.1423	353.014	ENSMUSG00000026443	Lrrn2	53.525	15.7116
ENSDARG00000004861	esrrga	44.5036	17.7359	ENSMUSG00000026610	Esrrg	78.4037	5.49326
ENSDARG00000077165	KCNJ3 (2 of 2)	25.2146	244.836	ENSMUSG00000026824	Kcnj3	7.03926	19.9134
ENSDARG00000087798	pdyn	921.816	91.1192	ENSMUSG00000027400	Pdyn	1471	363.611
ENSDARG00000019304	phactr3b	58.966	534.543	ENSMUSG00000027525	Phactr3	11.2483	5.9498
ENSDARG00000061288	kcnc4	462.601	92.3411	ENSMUSG00000027895	Kcnc4	13.0173	6.93666
ENSDARG00000052855	ctso	16.7691	11.0201	ENSMUSG00000028015	Ctso	327.638	9.09822
ENSDARG00000052769	glrbb	221.177	21.391	ENSMUSG00000028020	Glrb	121.137	24.126
ENSDARG00000075956	FAXC (1 of 2)	20.1159	202.897	ENSMUSG00000028246	Faxc	117.884	20.7007
ENSDARG00000078981	faxcb	27.4173	260.28	ENSMUSG00000028246	Faxc	117.884	20.7007
ENSDARG00000021948	tnc	748.477	239.979	ENSMUSG00000028364	Tnc	221.248	48.6013
ENSDARG00000078362	CABZ01048373.1	11.8545	129.885	ENSMUSG00000028364	Tnc	221.248	48.6013
ENSDARG00000074233	pde4bb	56.3121	154.161	ENSMUSG00000028525	Pde4b	346.497	11.8368
ENSDARG00000001559	csmd2	19.7017	198.768	ENSMUSG00000028804	Csmd2	97.7074	23.4589
ENSDARG00000074665	CDK14	14.7224	5.99649	ENSMUSG00000028926	Cdk14	153.168	5.1224
ENSDARG00000020764	slmapb	374.621	39.6206	ENSMUSG00000029769	Ccdc136	50.9443	4.93166
ENSDARG00000055305	ret	1082.86	175.631	ENSMUSG00000030110	Ret	554.101	41.5452
ENSDARG00000041691	bhlhe41	1030.47	4.22557	ENSMUSG00000030256	Bhlhe41	314.88	19.0283
ENSDARG00000008912	slc8a2a	43.0829	405.617	ENSMUSG00000030376	Slc8a2	34.4059	18.1984
ENSDARG00000040625	slc8a2b	30.2678	11.4009	ENSMUSG00000030376	Slc8a2	34.4059	18.1984
ENSDARG00000058255	KCTD15 (2 of 2)	16.197	4.85468	ENSMUSG00000030499	Kctd15	80.5052	13.8523
ENSDARG00000076052	sez6l2	179.491	143.723	ENSMUSG00000030683	Sez6l2	2360.41	85.8181
ENSDARG00000042974	sypa	13.1036	30.9543	ENSMUSG00000031144	Syp	874.419	21.8354
ENSDARG00000056617	rpgra	12.5609	30.4872	ENSMUSG00000031174	Rpgr	85.9842	5.99209
ENSDARG00000036292	cdx4	37.762	349.158	ENSMUSG00000031326	Cdx4	5.74292	16.149
ENSDARG00000058504	ap1s2	984.318	29.2531	ENSMUSG00000031367	Ap1s2	885.073	32.3532
ENSDARG00000006456	pdgfrl	76.2109	120.404	ENSMUSG00000031595	Pdgfrl	51.7704	8.8731
ENSDARG00000015822	sesn3	3475.23	9.15542	ENSMUSG00000032009	Sesn3	186.649	7.19321
ENSDARG00000023174	fez1	507.883	88.2699	ENSMUSG00000032118	Fez1	54.2613	4.52275
ENSDARG00000091771	lysmd2	1113.2	36.3101	ENSMUSG00000032184	Lysmd2	143.724	17.5559
ENSDARG00000037183	FAM46A (1 of 2)	265.16	398.712	ENSMUSG00000032265	Fam46a	376.299	7.87214
ENSDARG00000096261	CELF6	12.6453	135.509	ENSMUSG00000032297	Celf6	54.5192	20.6927
ENSDARG00000077468	si:ch73-206p6.1	14.3217	7.40967	ENSMUSG00000032369	Plscr1	184.54	10.5586
ENSDARG00000069981	cspg5a	11.6055	127.295	ENSMUSG00000032482	Cspg5	12.5962	11.6018
ENSDARG00000070863	cspg5b	15.4783	154.578	ENSMUSG00000032482	Cspg5	12.5962	11.6018
ENSDARG00000004539	ptgs2a	418.075	51.5941	ENSMUSG00000032487	Ptgs2	154.001	17.9916
ENSDARG00000034522	rab6ba	29.2441	283.36	ENSMUSG00000032549	Rab6b	156.822	10.227
ENSDARG00000017294	gnai2b	872.689	66.7613	ENSMUSG00000032562	Gnai2	2885.98	4.957
ENSDARG00000009026	CR388002.1	104.368	872.89	ENSMUSG00000032826	Ank2	812.054	35.0355
ENSDARG00000043313	ank2b	448.058	361.383	ENSMUSG00000032826	Ank2	812.054	35.0355
ENSDARG00000053535	lmo7b	16.5474	45.1121	ENSMUSG00000033060	Lmo7	483.347	9.83287
ENSDARG00000087109	TTC28 (1 of 2)	17.1178	15.1755	ENSMUSG00000033209	Ttc28	856.69	8.89441
ENSDARG00000006832	GALNT9	16.3573	165.84	ENSMUSG00000033316	Galnt9	28.8706	10.882
ENSDARG00000059832	bai3	191.396	77.4918	ENSMUSG00000033569	Bai3	45.1449	17.1105
ENSDARG00000020489	CASKIN1 (1 of 2)	73.5569	17.9408	ENSMUSG00000033597	Caskin1	23.5645	8.19963
ENSDARG00000044010	loxl2a	32.5618	31.1379	ENSMUSG00000034205	Loxl2	50.9242	4.96218
ENSDARG00000091492	LOXL2 (3 of 3)	18.4977	186.523	ENSMUSG00000034205	Loxl2	50.9242	4.96218
ENSDARG00000063682	FHOD3 (2 of 2)	84.8515	7.48965	ENSMUSG00000034295	Fhod3	142.162	24.6511
ENSDARG00000026383	si:dkey-27j5.5	25.8115	242.017	ENSMUSG00000034472	Rasd2	270.795	115.143
ENSDARG00000079382	HDX	29.8978	288.919	ENSMUSG00000034551	Hdx	13.7173	12.0867
ENSDARG00000061635	myo5aa	255.585	331.38	ENSMUSG00000034593	Myo5a	373.273	7.06712
ENSDARG00000010727	ttyh2l	55.1753	150.931	ENSMUSG00000034714	Ttyh2	560.356	5.06322
ENSDARG00000018716	dgkh	434.644	38.6155	ENSMUSG00000034731	Dgkh	38.3614	20.1227
ENSDARG00000078270	mast4	161.274	113.603	ENSMUSG00000034751	Mast4	659.287	8.69096
ENSDARG00000075154	B3GALT1	10.3541	113.402	ENSMUSG00000034780	B3galt1	22.1053	18.6115
ENSDARG00000078468	fap	144.192	370.63	ENSMUSG00000035000	Dpp4	370.896	6.6921
ENSDARG00000058486	caps2	32.9133	6.93902	ENSMUSG00000035694	Caps2	37.2469	6.21474
ENSDARG00000096302	GNG12 (2 of 2)	11.4981	18.2183	ENSMUSG00000036402	Gng12	2286.43	8.13223
ENSDARG00000073911	TMEM255A	16.6569	8.06603	ENSMUSG00000036502	Tmem255a	120.237	5.44221
ENSDARG00000006981	ccdc113	34.9761	330.04	ENSMUSG00000036598	Ccdc113	7.0932	19.7739
ENSDARG00000036985	plxnb2b	14.7104	44.0627	ENSMUSG00000036606	Plxnb2	3533.96	6.04282
ENSDARG00000062973	ttll7	155.079	63.2584	ENSMUSG00000036745	Ttll7	571.187	7.9814
ENSDARG00000062343	NETO2 (1 of 2)	11.5322	125.694	ENSMUSG00000036902	Neto2	35.2467	29.3618
ENSDARG00000039500	LRFN3	31.5899	303.319	ENSMUSG00000036957	Lrfn3	283.134	4.92895
ENSDARG00000076754	slc9a7	176.373	35.8763	ENSMUSG00000037341	Slc9a7	158.274	7.2148
ENSDARG00000061121	lphn3.1	93.8794	251.238	ENSMUSG00000037605	Lphn3	63.6009	12.592
ENSDARG00000063001	atp8a1	59.3649	17.4308	ENSMUSG00000037685	Atp8a1	270.298	8.6302
ENSDARG00000003998	phyhipla	378.667	372.451	ENSMUSG00000037747	Phyhipl	119.291	34.9598
ENSDARG00000074265	dzip1l	32.1308	313.329	ENSMUSG00000037784	Dzip1l	114.822	9.88363
ENSDARG00000062976	iffo1a	25.007	243.162	ENSMUSG00000038271	Iffo1	235.274	8.6255
ENSDARG00000004405	snx10a	211.82	76.5465	ENSMUSG00000038301	Snx10	526.657	7.11232
ENSDARG00000063307	SGSM2	42.7324	18.1727	ENSMUSG00000038351	Sgsm2	309.904	4.25641
ENSDARG00000068365	lmx1bb	38.5249	101.297	ENSMUSG00000038765	Lmx1b	52.2705	27.1175
ENSDARG00000058969	cntnap2a	1187.78	54.3415	ENSMUSG00000039419	Cntnap2	297.918	108.71
ENSDARG00000074351	CNTNAP2	31.5264	82.5422	ENSMUSG00000039419	Cntnap2	297.918	108.71
ENSDARG00000074558	cntnap2b	28.6615	280.533	ENSMUSG00000039419	Cntnap2	297.918	108.71
ENSDARG00000034757	zdhhc2	133.305	1099.24	ENSMUSG00000039470	Zdhhc2	1348.5	53.2987
ENSDARG00000078599	micu3a	77.8891	57.9193	ENSMUSG00000039478	Micu3	151.317	5.1378
ENSDARG00000069014	nphp4	84.9046	31.9906	ENSMUSG00000039577	Nphp4	31.8022	7.18064
ENSDARG00000078866	sdk1a	785.056	9.61841	ENSMUSG00000039683	Sdk1	117.055	14.1752
ENSDARG00000079499	stk32a	164.973	1318.87	ENSMUSG00000039954	Stk32a	506.095	70.411
ENSDARG00000032865	pacsin1a	143.483	210.833	ENSMUSG00000040276	Pacsin1	130.069	16.2098
ENSDARG00000076236	lrrc18b	17.2904	180.903	ENSMUSG00000041673	Lrrc18	18.8757	17.0162
ENSDARG00000004177	fam169ab	96.932	804.747	ENSMUSG00000041817	Fam169a	67.0703	35.0583
ENSDARG00000074812	fhdc1	81.5302	63.8572	ENSMUSG00000041842	Fhdc1	208.429	27.843
ENSDARG00000062056	elmod1	23.8163	238.455	ENSMUSG00000041986	Elmod1	84.7895	65.7923
ENSDARG00000028857	SGSM1 (1 of 2)	476.175	27.0042	ENSMUSG00000042216	Sgsm1	510.691	4.0593
ENSDARG00000075376	SGSM1 (2 of 2)	151.524	208.373	ENSMUSG00000042216	Sgsm1	510.691	4.0593
ENSDARG00000075917	si:dkeyp-87a12.1	10.2665	30.5082	ENSMUSG00000042233	2010015L04Rik	28.9676	15.4465
ENSDARG00000063730	osbpl6	21.3671	211.046	ENSMUSG00000042359	Osbpl6	88.0406	10.8246
ENSDARG00000074212	SLC5A10	4529.36	139.685	ENSMUSG00000042371	Slc5a10	5.85506	17.3468
ENSDARG00000052894	znf532	24.5094	69.6937	ENSMUSG00000042439	Zfp532	77.1315	4.0435
ENSDARG00000036295	golga7ba	176.125	1380.3	ENSMUSG00000042532	Golga7b	22.146	19.5718
ENSDARG00000074363	TTC9	109.349	293.667	ENSMUSG00000042734	Ttc9	92.885	12.4909
ENSDARG00000016769	sgtb	373.009	6.45844	ENSMUSG00000042743	Sgtb	75.2999	5.157
ENSDARG00000056450	MANEAL	150.055	1222.27	ENSMUSG00000042763	Maneal	120.181	95.3588
ENSDARG00000077251	RAI2	10.1209	14.4884	ENSMUSG00000043518	Rai2	172.498	4.38388
ENSDARG00000028066	diras1a	77.4927	673.64	ENSMUSG00000043670	Diras1	37.5297	78.5291
ENSDARG00000069343	gpr75	37.1822	350.175	ENSMUSG00000043999	Gpr75	10.2246	9.43927
ENSDARG00000075907	si:ch73-389b16.2	117.632	23.4835	ENSMUSG00000044060	A830010M20Rik	171.527	5.59679
ENSDARG00000077817	cxxc4	11.7933	130.117	ENSMUSG00000044365	Cxxc4	241.227	11.5976
ENSDARG00000055132	lrfn4a	332.312	52.9815	ENSMUSG00000045045	Lrfn4	210.139	14.6163
ENSDARG00000078078	lrfn4b	38.5399	358.14	ENSMUSG00000045045	Lrfn4	210.139	14.6163
ENSDARG00000004322	USH1G (1 of 2)	15.6229	166.164	ENSMUSG00000045288	Ush1g	14.8437	36.4205
ENSDARG00000079876	C2CD4C (2 of 2)	394.027	563.476	ENSMUSG00000045912	C2cd4c	66.3911	15.7891
ENSDARG00000075813	asphd1	98.6172	143.293	ENSMUSG00000046378	Asphd1	59.1277	22.0724
ENSDARG00000090980	apof	1125.66	165.999	ENSMUSG00000047631	Apof	15.411	14.0556
ENSDARG00000024827	rnf150a	64.4894	575.476	ENSMUSG00000047747	Rnf150	197.136	15.5962
ENSDARG00000075597	flrt1b	13.3117	138.32	ENSMUSG00000047787	Flrt1	118.047	9.11139
ENSDARG00000086902	DIRAS2	14.2107	39.1756	ENSMUSG00000047842	Diras2	33.3365	7.6929
ENSDARG00000068701	gpr85	24.713	249.324	ENSMUSG00000048216	Gpr85	74.2661	37.5747
ENSDARG00000062627	sacs	18.1281	49.4019	ENSMUSG00000048279	Sacs	101.981	4.74816
ENSDARG00000075924	RAPGEF4 (1 of 2)	16.3322	170.785	ENSMUSG00000049044	Rapgef4	451	14.9315
ENSDARG00000079872	rapgef4	745.556	105.995	ENSMUSG00000049044	Rapgef4	451	14.9315
ENSDARG00000034165	lingo1a	78.9258	689.304	ENSMUSG00000049556	Lingo1	47.3453	83.6497
ENSDARG00000011042	pgbd5	94.136	803.621	ENSMUSG00000050751	Pgbd5	106.832	85.502
ENSDARG00000087422	PRKCA (3 of 3)	63.6463	11.8579	ENSMUSG00000050965	Prkca	682.687	8.66872
ENSDARG00000025855	camk2n1a	1370.83	73.7758	ENSMUSG00000051146	Camk2n2	253.73	10.6646
ENSDARG00000053517	EML5	44.2297	406.12	ENSMUSG00000051166	Eml5	628.812	6.57114
ENSDARG00000079251	nlgn2b	45.4566	72.1652	ENSMUSG00000051790	Nlgn2	430.964	10.433
ENSDARG00000088323	zgc:123035	38.6485	361.204	ENSMUSG00000051951	Xkr4	27.0853	57.9614
ENSDARG00000008127	pcdh15b	190.596	245.826	ENSMUSG00000052613	Pcdh15	55.336	8.3312
ENSDARG00000075823	ZNF608	53.6534	79.233	ENSMUSG00000052713	Zfp608	185.882	8.19318
ENSDARG00000022254	prkcbb	218.198	57.1393	ENSMUSG00000052889	Prkcb	301.341	17.4313
ENSDARG00000057481	RNF157	181.496	1428.12	ENSMUSG00000052949	Rnf157	147.418	16.8102
ENSDARG00000060711	SV2B (2 of 3)	39.6264	369.145	ENSMUSG00000053025	Sv2b	63.7017	53.1475
ENSDARG00000090540	sv2bb	216.205	102.225	ENSMUSG00000053025	Sv2b	63.7017	53.1475
ENSDARG00000023916	CABZ01067098.1	28.3021	8.06464	ENSMUSG00000054728	Phactr1	1110.71	49.8454
ENSDARG00000069160	fam19a5	40.9819	386.633	ENSMUSG00000054863	Fam19a5	178.768	27.6157
ENSDARG00000045483	lrtm2	34.9402	332.321	ENSMUSG00000055003	Lrtm2	29.7001	59.067
ENSDARG00000087922	CABZ01083473.1	61.966	533.482	ENSMUSG00000055409	Nell1	447.565	37.6383
ENSDARG00000004386	si:dkey-153k10.9	2074.39	28.763	ENSMUSG00000056004	9330182L06Rik	389.789	33.2656
ENSDARG00000074644	SPOCK1	128.031	97.0486	ENSMUSG00000056222	Spock1	66.6944	9.79567
ENSDARG00000042922	gpr173	9.27668	102.362	ENSMUSG00000056679	Gpr173	18.7627	6.93484
ENSDARG00000058892	cep170b	39.4904	107.54	ENSMUSG00000057335	Cep170	277.392	7.30707
ENSDARG00000070809	znf516	58.6808	89.7553	ENSMUSG00000058881	Zfp516	830.162	10.9718
ENSDARG00000036900	CFI	5096.2	61.1536	ENSMUSG00000058952	Cfi	29.6703	15.5645
ENSDARG00000079977	NHS (2 of 2)	54.3538	143.551	ENSMUSG00000059493	Nhs	12.9218	6.82932
ENSDARG00000032623	rcan3	243.397	54.3661	ENSMUSG00000059713	Rcan3	1077.3	7.82709
ENSDARG00000074902	C8H20orf112 (2 of 2)	140.832	1154	ENSMUSG00000061411	8430427H17Rik	134.038	6.20299
ENSDARG00000077295	akap6	35.1643	325.366	ENSMUSG00000061603	Akap6	41.3619	85.3339
ENSDARG00000055128	armc4	35.7627	103.021	ENSMUSG00000061802	Armc4	5.10637	15.3008
ENSDARG00000029114	LMTK3	165.363	79.2129	ENSMUSG00000062044	Lmtk3	102.397	23.3826
ENSDARG00000003994	syt9a	25.5231	255.3	ENSMUSG00000062542	Syt9	122.676	8.37993
ENSDARG00000090320	MSLN (2 of 2)	9.83986	23.5893	ENSMUSG00000063011	Msln	132.023	4.37663
ENSDARG00000063361	si:ch211-1e14.1	28.9339	278.099	ENSMUSG00000063455	D630045J12Rik	181.165	5.93486
ENSDARG00000022456	eno1a	2862.11	15.637	ENSMUSG00000063524	Eno1	1398.4	9.53848
ENSDARG00000056793	jazf1b	17.3817	16.0394	ENSMUSG00000063568	Jazf1	94.2804	6.72132
ENSDARG00000023262	mapk15	103.916	270.959	ENSMUSG00000063704	Mapk15	110.412	25.9827
ENSDARG00000096920	SRRM4	12.3294	129.769	ENSMUSG00000063919	Srrm4	42.0116	15.7583
ENSDARG00000020493	lgi1a	44.3965	397.306	ENSMUSG00000067242	Lgi1	193.938	39.3007
ENSDARG00000058421	lgi1b	20.4324	197.956	ENSMUSG00000067242	Lgi1	193.938	39.3007
ENSDARG00000061377	efcab1	34.139	330.344	ENSMUSG00000068617	Efcab1	580.775	60.9252
ENSDARG00000069430	tp53i11a	261.929	53.4269	ENSMUSG00000068735	Trp53i11	298.233	7.83628
ENSDARG00000090642	si:dkey-54n8.4	16.5494	43.4361	ENSMUSG00000069814	E130309D14Rik	119.997	61.3222
ENSDARG00000063411	LRRC73	30.185	290.7	ENSMUSG00000071073	Lrrc73	76.8209	6.10771
ENSDARG00000060152	fam155b	12.3694	134.365	ENSMUSG00000071719	Tmem28	119.447	18.4038
ENSDARG00000006607	gpr27	48.2129	438.237	ENSMUSG00000072875	Gpr27	14.8207	5.3102
ENSDARG00000075917	si:dkeyp-87a12.1	10.2665	30.5082	ENSMUSG00000078490	C030017K20Rik	11.8784	30.5707
ENSDARG00000005670	ttbk2	18.0399	11.5513	ENSMUSG00000090100	Ttbk2	162.062	7.09499

## Sheet: ZH
Supplemental Table4 : genes presenting endocrine-enriched expression conserved in Zebrafish and Human (ZH)
Zebrafish_ID	Zebrafish_Name	Zebrafish_Mean	Zebrafish_FC	Human_ID	Human_Name	Human_Mean	Human_FC
ENSDARG00000012824	itga3b	35.7249	93.3932	ENSG00000005884	ITGA3	2051.78	4.55794
ENSDARG00000010728	scin	656.528	9.76767	ENSG00000006747	SCIN	170.553	8.37378
ENSDARG00000090883	gabra3	11.1681	122.789	ENSG00000011677	GABRA3	6.00235	8.28523
ENSDARG00000057448	SRCIN1 (1 of 2)	35.0662	332.737	ENSG00000017373	SRCIN1	169.121	5.95627
ENSDARG00000059773	SRCIN1 (2 of 2)	46.4921	48.9281	ENSG00000017373	SRCIN1	169.121	5.95627
ENSDARG00000075383	GRAMD1B (2 of 2)	27.6766	77.2846	ENSG00000023171	GRAMD1B	317.423	5.79081
ENSDARG00000014522	cdh6	354.075	256.828	ENSG00000040731	CDH10	152.834	20.7897
ENSDARG00000091395	CABZ01067945.1	132.825	32.8026	ENSG00000040731	CDH10	152.834	20.7897
ENSDARG00000044319	fstl4	40.851	383.699	ENSG00000053108	FSTL4	355.633	6.93608
ENSDARG00000079742	MCF2L2	24.325	241.274	ENSG00000053524	MCF2L2	231.536	13.2317
ENSDARG00000074275	limch1a	157.23	17.6543	ENSG00000064042	LIMCH1	1551.33	4.32271
ENSDARG00000062134	KCNAB2	26.3773	38.9499	ENSG00000069424	KCNAB2	213.828	4.64723
ENSDARG00000009567	SPEG (1 of 2)	332.09	39.3473	ENSG00000072195	SPEG	845.729	14.0466
ENSDARG00000056797	ppp2r2c	55.3297	490.18	ENSG00000074211	PPP2R2C	201.605	16.4214
ENSDARG00000068586	CDHR2 (1 of 2)	72.6627	644.139	ENSG00000074276	CDHR2	71.5657	38.4074
ENSDARG00000089176	CDHR2 (2 of 2)	66.4182	594.184	ENSG00000074276	CDHR2	71.5657	38.4074
ENSDARG00000061819	wscd2	31.8862	304.942	ENSG00000075035	WSCD2	731.98	32.0876
ENSDARG00000055052	map2	874.165	93.5793	ENSG00000078018	MAP2	1569.81	4.81719
ENSDARG00000078468	fap	144.192	370.63	ENSG00000078098	FAP	659.932	15.0861
ENSDARG00000078302	BRINP1	47.8446	67.0322	ENSG00000078725	BRINP1	11.5893	6.58792
ENSDARG00000035966	pgr	106.12	141.59	ENSG00000082175	PGR	357.249	6.96808
ENSDARG00000006859	nkain1	64.4016	176.752	ENSG00000084628	NKAIN1	53.8012	26.1475
ENSDARG00000033516	efr3ba	351.348	36.3582	ENSG00000084710	EFR3B	147.501	19.5591
ENSDARG00000012330	mapre3b	61.7271	12.3393	ENSG00000084764	MAPRE3	1098.42	6.75192
ENSDARG00000059344	mapre3b	11.4443	32.7736	ENSG00000084764	MAPRE3	1098.42	6.75192
ENSDARG00000031796	ache	125.978	169.757	ENSG00000087085	ACHE	115.195	4.50566
ENSDARG00000091328	ADAMTS2 (2 of 2)	11.3787	123.08	ENSG00000087116	ADAMTS2	861.784	9.30976
ENSDARG00000063180	dock3	59.3592	538.524	ENSG00000088538	DOCK3	162.366	8.57952
ENSDARG00000004111	esr1	451.324	114.239	ENSG00000091831	ESR1	210.907	7.80361
ENSDARG00000030265	scdb	363.302	45.0148	ENSG00000099194	SCD	2916.65	5.7409
ENSDARG00000033662	scd	236.88	25.9292	ENSG00000099194	SCD	2916.65	5.7409
ENSDARG00000061688	arvcfb	426.979	39.2694	ENSG00000099889	ARVCF	890.435	6.42118
ENSDARG00000074329	arvcfa	26.8016	261.826	ENSG00000099889	ARVCF	890.435	6.42118
ENSDARG00000016718	mmp11b	178.616	1382.84	ENSG00000099953	MMP11	111.377	13.0379
ENSDARG00000068286	slc7a4	189.808	1503.59	ENSG00000099960	SLC7A4	39.9056	16.6731
ENSDARG00000070522	cacna1i	46.8226	437.176	ENSG00000100346	CACNA1I	28.7008	11.5574
ENSDARG00000004931	slc8a3	16.5539	171.705	ENSG00000100678	SLC8A3	86.2987	10.1477
ENSDARG00000075204	SYNDIG1	45.2226	72.1645	ENSG00000101463	SYNDIG1	38.4054	5.01555
ENSDARG00000062463	zc3h12b	122.799	28.9435	ENSG00000102053	ZC3H12B	58.575	4.12463
ENSDARG00000060741	SYT17	48.7255	71.1425	ENSG00000103528	SYT17	354.407	9.11016
ENSDARG00000033234	stmn2a	240.336	192.461	ENSG00000104435	STMN2	734.114	15.1784
ENSDARG00000020178	nova1	22.2828	227.397	ENSG00000104967	NOVA2	196.589	9.34821
ENSDARG00000060222	scn1ba	15.362	164.285	ENSG00000105711	SCN1B	352.757	9.1118
ENSDARG00000068006	gck	1827.35	5.67152	ENSG00000106633	GCK	706.145	37.35
ENSDARG00000056156	NPDC1 (1 of 2)	25.8409	69.9404	ENSG00000107281	NPDC1	1824.45	5.17995
ENSDARG00000062341	wfs1a	27.2026	233.369	ENSG00000109501	WFS1	1303.59	4.21553
ENSDARG00000037639	nkx3.2	77.1261	676.966	ENSG00000109705	NKX3-2	3.19418	11.3483
ENSDARG00000062477	kiaa1549la	301.375	49.7429	ENSG00000110427	KIAA1549L	144.525	4.27831
ENSDARG00000053665	gabrg2	204.491	293.635	ENSG00000113327	GABRG2	51.9614	24.6631
ENSDARG00000014522	cdh6	354.075	256.828	ENSG00000113361	CDH6	358.016	15.1951
ENSDARG00000091395	CABZ01067945.1	132.825	32.8026	ENSG00000113361	CDH6	358.016	15.1951
ENSDARG00000088672	CABZ01054962.1	181.153	14.9679	ENSG00000115598	IL1RL2	19.4207	4.4078
ENSDARG00000089717	qpct	287.783	200.915	ENSG00000115828	QPCT	1657.82	13.5374
ENSDARG00000037159	oprd1b	297.853	74.9752	ENSG00000116329	OPRD1	64.822	65.7602
ENSDARG00000029952	ampd2	121.957	43.7503	ENSG00000116337	AMPD2	2336.79	6.89155
ENSDARG00000061640	SIPA1L2 (1 of 2)	186.599	21.5407	ENSG00000116991	SIPA1L2	732.298	4.87398
ENSDARG00000097897	SGIP1	312.329	5.71881	ENSG00000118473	SGIP1	214.095	18.3972
ENSDARG00000010407	ppp4r4	58.8656	157.451	ENSG00000119698	PPP4R4	72.6633	4.59525
ENSDARG00000006120	tbx2b	330.147	158.413	ENSG00000121068	TBX2	168.942	5.71677
ENSDARG00000086172	CABZ01079442.1	101.513	165.637	ENSG00000123612	ACVR1C	226.1	4.75232
ENSDARG00000040608	gcnt7	554.123	16.7183	ENSG00000124091	GCNT7	2.36892	9.75793
ENSDARG00000044577	chst8	15.1112	154.232	ENSG00000124302	CHST8	179.337	16.5855
ENSDARG00000078868	tmem74b	9.96511	106.616	ENSG00000125895	TMEM74B	150.748	12.4095
ENSDARG00000088967	WNK4 (3 of 4)	195.509	152.062	ENSG00000126562	WNK4	78.3833	7.27408
ENSDARG00000032959	kcnc1b	90.5723	143.749	ENSG00000129159	KCNC1	160.312	22.1034
ENSDARG00000051852	kcnc1a	131.997	195.262	ENSG00000129159	KCNC1	160.312	22.1034
ENSDARG00000004597	lrrc4ba	412.847	53.2857	ENSG00000131409	LRRC4B	28.1447	4.87244
ENSDARG00000014792	lrrc4bb	60.5107	534.876	ENSG00000131409	LRRC4B	28.1447	4.87244
ENSDARG00000059801	pdzd2	93.7701	104.38	ENSG00000133401	PDZD2	434.045	4.21807
ENSDARG00000042361	meis2a	14.6332	155.76	ENSG00000134138	MEIS2	1294	4.4101
ENSDARG00000074763	mrap2a	572.487	82.5486	ENSG00000135324	MRAP2	243.68	4.46134
ENSDARG00000077799	EGR4 (1 of 2)	8269.48	57.4641	ENSG00000135625	EGR4	19.9708	48.9364
ENSDARG00000071458	si:dkey-121a11.3	11.5209	4.44769	ENSG00000135835	KIAA1614	205.467	7.12952
ENSDARG00000069194	mycbpap	20.2897	208.294	ENSG00000136449	MYCBPAP	8.68735	6.77715
ENSDARG00000036121	pcdh10b	81.1932	218.794	ENSG00000138650	PCDH10	64.64	8.41053
ENSDARG00000054274	pcdh10a	1244.37	3014.54	ENSG00000138650	PCDH10	64.64	8.41053
ENSDARG00000045594	si:dkey-14k9.2	181.557	23.6632	ENSG00000138944	KIAA1644	445.848	8.6294
ENSDARG00000006923	cacna1ab	17.3487	181.46	ENSG00000141837	CACNA1A	1616.24	23.6932
ENSDARG00000037905	cacna1aa	65.9541	178.41	ENSG00000141837	CACNA1A	1616.24	23.6932
ENSDARG00000053205	ppfia4	34.5218	26.4353	ENSG00000143847	PPFIA4	141.923	20.6864
ENSDARG00000026137	sfxn5b	24.2831	239.224	ENSG00000144040	SFXN5	279.77	4.52475
ENSDARG00000039335	st6gal2a	50.888	466.294	ENSG00000144057	ST6GAL2	10.2579	6.25283
ENSDARG00000077128	galnt13	93.9783	71.8528	ENSG00000144278	GALNT13	72.3355	4.64807
ENSDARG00000019405	cntn4	189.903	13.2694	ENSG00000144619	CNTN4	370.412	4.67244
ENSDARG00000058394	tagln3b	834.052	5554.01	ENSG00000144834	TAGLN3	257.018	7.80334
ENSDARG00000079805	tagln3a	26.5193	264.236	ENSG00000144834	TAGLN3	257.018	7.80334
ENSDARG00000061371	cdh18	95.2126	770.619	ENSG00000145526	CDH18	65.9286	10.5446
ENSDARG00000056647	KLHL3	56.8201	39.6738	ENSG00000146021	KLHL3	471.167	6.12027
ENSDARG00000060400	si:ch73-362m14.3	14.6054	153.023	ENSG00000146360	GPR6	24.5608	48.9188
ENSDARG00000038859	rgs20	95.1612	809.713	ENSG00000147509	RGS20	4.13409	15.271
ENSDARG00000010793	CABZ01115322.1	29.1632	81.478	ENSG00000148123	LPPR1	39.7934	5.86553
ENSDARG00000011091	drd2b	22.2231	212.88	ENSG00000149295	DRD2	27.3235	18.1734
ENSDARG00000034058	p4ha3	22.2396	226.331	ENSG00000149380	P4HA3	25.7689	4.44051
ENSDARG00000074564	fam57bb	37.057	28.788	ENSG00000149926	FAM57B	28.9554	9.55112
ENSDARG00000021584	cntn5	338.306	85.3342	ENSG00000149972	CNTN5	147.828	15.7259
ENSDARG00000055455	gpm6aa	769.813	330.184	ENSG00000150625	GPM6A	292.039	9.90009
ENSDARG00000075098	wdr17	49.4479	129.882	ENSG00000150627	WDR17	278.675	5.54889
ENSDARG00000057316	dpysl4	201.325	296.16	ENSG00000151640	DPYSL4	106.815	13.49
ENSDARG00000070005	GABRA2 (2 of 3)	30.7636	300.232	ENSG00000151834	GABRA2	13.6014	12.0303
ENSDARG00000091459	GABRA2 (3 of 3)	199.75	158.485	ENSG00000151834	GABRA2	13.6014	12.0303
ENSDARG00000037496	gria4a	183.736	87.826	ENSG00000152578	GRIA4	147.348	5.52574
ENSDARG00000059368	gria4b	152.596	217.116	ENSG00000152578	GRIA4	147.348	5.52574
ENSDARG00000002607	ASAP1 (1 of 3)	132.854	340.819	ENSG00000153317	ASAP1	1505.55	4.8359
ENSDARG00000029463	asap1a	26.1447	12.8179	ENSG00000153317	ASAP1	1505.55	4.8359
ENSDARG00000060253	si:ch211-216b21.2	10.2859	29.8879	ENSG00000153976	HS3ST3A1	6.84301	10.1623
ENSDARG00000073802	CNTNAP5	28.8403	256.639	ENSG00000155052	CNTNAP5	45.8609	11.1054
ENSDARG00000005470	kif5aa	189.957	49.8524	ENSG00000155980	KIF5A	566.734	18.6017
ENSDARG00000025111	CABZ01029422.1	18.6641	52.6815	ENSG00000156103	MMP16	99.8521	4.98738
ENSDARG00000058876	mmp16b	30.3524	298.569	ENSG00000156103	MMP16	99.8521	4.98738
ENSDARG00000088118	mmp16a	72.7853	639.68	ENSG00000156103	MMP16	99.8521	4.98738
ENSDARG00000025920	TIAM1 (1 of 3)	65.4424	579.51	ENSG00000156299	TIAM1	427.917	6.07063
ENSDARG00000079583	ppp2r2bb	16.3772	19.5445	ENSG00000156475	PPP2R2B	105.726	7.68262
ENSDARG00000077489	LRFN2 (2 of 2)	13.1618	37.8533	ENSG00000156564	LRFN2	226.129	79.5291
ENSDARG00000004580	nmnat2	421.099	432.873	ENSG00000157064	NMNAT2	839.13	13.5372
ENSDARG00000024004	cacna1da	123.484	172.476	ENSG00000157388	CACNA1D	1637.99	13.7523
ENSDARG00000092517	gpsm1a	48.5248	434.626	ENSG00000160360	GPSM1	1483.25	7.04024
ENSDARG00000079656	FAM171A2 (2 of 2)	66.7615	64.1716	ENSG00000161682	FAM171A2	70.271	14.2651
ENSDARG00000061000	KLHDC8A	10.7013	117.307	ENSG00000162873	KLHDC8A	365.713	15.9625
ENSDARG00000008553	zgc:136872	18.8559	192.373	ENSG00000162949	CAPN13	459.552	8.6417
ENSDARG00000012367	TRIM46 (1 of 2)	24.5272	241.552	ENSG00000163462	TRIM46	134.957	12.3463
ENSDARG00000058649	trim46b	9.21925	102.805	ENSG00000163462	TRIM46	134.957	12.3463
ENSDARG00000014927	uts1	399.341	2590.2	ENSG00000163794	UCN	13.6608	10.0118
ENSDARG00000055223	ablim2	42.4981	400.735	ENSG00000163995	ABLIM2	436.613	6.12651
ENSDARG00000005141	camkvb	257.359	41.817	ENSG00000164076	CAMKV	8.61938	9.36375
ENSDARG00000093413	edil3	39.5871	8.50332	ENSG00000164176	EDIL3	870.507	9.20016
ENSDARG00000031540	tmem200a	13.5155	144.756	ENSG00000164484	TMEM200A	444.221	18.1664
ENSDARG00000071230	LRFN5 (1 of 2)	24.8851	250.935	ENSG00000165379	LRFN5	36.5163	4.75977
ENSDARG00000079396	LRFN5 (2 of 2)	19.1983	195.974	ENSG00000165379	LRFN5	36.5163	4.75977
ENSDARG00000062359	scn3b	160.529	217.776	ENSG00000166257	SCN3B	283.734	6.97547
ENSDARG00000052011	rrad	144.002	9.01559	ENSG00000166592	RRAD	52.3126	4.64292
ENSDARG00000077609	elfn2	16.2774	162.28	ENSG00000166897	ELFN2	422.96	39.9444
ENSDARG00000077893	ELFN2 (2 of 2)	18.3833	184.542	ENSG00000166897	ELFN2	422.96	39.9444
ENSDARG00000043180	gpd1b	1673.4	11.7134	ENSG00000167588	GPD1	480.971	4.2175
ENSDARG00000071678	atcaya	377.923	2757.38	ENSG00000167654	ATCAY	62.8889	9.83184
ENSDARG00000071682	atcaya	21.6453	217.056	ENSG00000167654	ATCAY	62.8889	9.83184
ENSDARG00000036008	caly	366.969	29.1694	ENSG00000168824	NSG1	125.095	7.28583
ENSDARG00000040198	fstl5	51.1434	446.428	ENSG00000168843	FSTL5	176.961	17.7105
ENSDARG00000018997	cplx2l	663.638	138.832	ENSG00000168993	CPLX1	128.445	9.586
ENSDARG00000056541	nr0b1	79.4672	15.8108	ENSG00000169297	NR0B1	132.431	14.3062
ENSDARG00000063560	kcnk9	200.952	517.178	ENSG00000169427	KCNK9	12.3804	5.04241
ENSDARG00000077710	nlgn1	9.37937	95.844	ENSG00000169760	NLGN1	121.705	13.2444
ENSDARG00000053663	hmp19	993.849	95.9062	ENSG00000170091	NSG2	78.3616	5.77767
ENSDARG00000027079	znf804a	10.9811	103.343	ENSG00000170396	ZNF804A	10.5509	5.55697
ENSDARG00000070080	nbeaa	110.676	289.825	ENSG00000172915	NBEA	1109.46	4.50146
ENSDARG00000060024	BX323035.1	198.255	496.653	ENSG00000173302	GPR148	25.7801	30.5792
ENSDARG00000059939	dab1a	67.9574	598.951	ENSG00000173406	DAB1	36.8252	4.84729
ENSDARG00000013935	TMEM196 (1 of 2)	29.5251	288.852	ENSG00000173452	TMEM196	152.401	16.3514
ENSDARG00000069970	lingo2	82.7172	120.237	ENSG00000174482	LINGO2	78.6246	38.6198
ENSDARG00000026499	ppm1e	19.6532	6.0651	ENSG00000175175	PPM1E	102.494	11.0032
ENSDARG00000053547	jakmip2	27.1223	265.437	ENSG00000176049	JAKMIP2	169.388	9.80846
ENSDARG00000036105	CDK5R1 (1 of 3)	9.23792	101.901	ENSG00000176749	CDK5R1	302.087	9.11771
ENSDARG00000037916	cdk5r1a	33.4663	325.471	ENSG00000176749	CDK5R1	302.087	9.11771
ENSDARG00000045087	cdk5r1b	35.9571	335.511	ENSG00000176749	CDK5R1	302.087	9.11771
ENSDARG00000095743	sox11b	13.3027	38.2239	ENSG00000176887	SOX11	6.56332	10.7197
ENSDARG00000057052	dscaml1	81.7579	708.558	ENSG00000177103	DSCAML1	265.64	8.47899
ENSDARG00000086887	RIIAD1	14.9914	25.5153	ENSG00000178796	RIIAD1	9.12964	4.08835
ENSDARG00000005001	grem2	25.6057	247.792	ENSG00000180875	GREM2	92.772	11.8955
ENSDARG00000041791	mgat4c	12.837	109.592	ENSG00000182050	MGAT4C	20.8634	9.55672
ENSDARG00000057410	rxfp3	219.89	168.849	ENSG00000182631	RXFP3	13.617	4.76178
ENSDARG00000031075	cadm1a	157.287	1256.25	ENSG00000182985	CADM1	1855.61	4.98793
ENSDARG00000042677	cadm1b	92.9166	129.987	ENSG00000182985	CADM1	1855.61	4.98793
ENSDARG00000089458	rp1l1	25.3224	251.332	ENSG00000183638	RP1L1	23.2986	8.81438
ENSDARG00000062797	nell2b	62.1865	87.3859	ENSG00000184613	NELL2	46.8384	4.87023
ENSDARG00000090690	NELL2A	232.843	1703.06	ENSG00000184613	NELL2	46.8384	4.87023
ENSDARG00000043009	fam43a	254.172	39.2064	ENSG00000185112	FAM43A	103.515	4.40265
ENSDARG00000090202	RBM11	19.6199	197.791	ENSG00000185272	RBM11	36.1854	4.21019
ENSDARG00000037320	fam131c	72.8984	186.986	ENSG00000185519	FAM131C	126.838	5.17847
ENSDARG00000090650	NRG3	10.5907	117.337	ENSG00000185737	NRG3	11.1221	6.60887
ENSDARG00000062462	SHISA7 (1 of 2)	15.2029	41.6307	ENSG00000187902	SHISA7	45.2084	21.1429
ENSDARG00000034215	rab42a	72.0609	195.174	ENSG00000188060	RAB42	11.7124	4.34943
ENSDARG00000021213	JAKMIP3	11.3516	124.921	ENSG00000188385	JAKMIP3	122.225	6.93294
ENSDARG00000019117	parvb	135.114	31.8415	ENSG00000188677	PARVB	727.734	6.50877
ENSDARG00000070266	spock3	561.412	3566.73	ENSG00000196104	SPOCK3	76.5907	7.05893
ENSDARG00000054177	gpr123	39.403	359.643	ENSG00000197177	GPR123	62.8205	53.1069
ENSDARG00000068144	nmba	658.1	252.417	ENSG00000197696	NMB	122.504	7.12478
ENSDARG00000036424	PCDH20	159.679	383.106	ENSG00000197991	PCDH20	77.6772	13.6217
ENSDARG00000013063	oxct1a	76.2181	667.385	ENSG00000198754	OXCT2	12.463	8.27281
ENSDARG00000031712	grm3	27.5889	257.845	ENSG00000198822	GRM3	3.97247	14.061
ENSDARG00000032317	tox	1346.71	216.608	ENSG00000198846	TOX	293.002	10.6244
ENSDARG00000087916	tmem240	10.1945	112.156	ENSG00000205090	TMEM240	6.97555	5.67988
ENSDARG00000043342	gpx3	7371.12	8.87562	ENSG00000211445	GPX3	3916.31	4.38286
ENSDARG00000078527	lingo4b	149.992	218.469	ENSG00000213171	LINGO4	82.8949	8.98595
ENSDARG00000057032	ppm1nb	60.9659	91.6522	ENSG00000213889	PPM1N	19.4212	4.90599
ENSDARG00000060437	EML6	16.5325	170.056	ENSG00000214595	EML6	323.3	7.89575
ENSDARG00000068274	ANKRD65	43.0067	389.68	ENSG00000235098	ANKRD65	306.126	6.90724
ENSDARG00000093286	ANKRD34C	15.1935	158.958	ENSG00000235711	ANKRD34C	84.9882	15.1953
ENSDARG00000053158	PRSS56	11.0504	119.811	ENSG00000237412	PRSS56	4.1643	12.1107
ENSDARG00000008249	ptchd4	9.79316	24.2433	ENSG00000244694	PTCHD4	38.7468	5.64261
ENSDARG00000020145	zgc:73340	199.411	517.674	ENSG00000250305	KIAA1456	334.03	4.7312
ENSDARG00000091043	pcdh2ab6	11.8568	17.0481	ENSG00000255408	PCDHA3	2.67828	10.5961
ENSDARG00000013292	tmem179	122.295	181.865	ENSG00000258986	TMEM179	253.877	12.4396
ENSDARG00000090064	CABZ01084273.1	113.387	909.643	ENSG00000258986	TMEM179	253.877	12.4396
ENSDARG00000055069	FRRS1L	101.925	36.2499	ENSG00000260230	FRRS1L	285.949	11.1376

## Sheet: MH
Supplemental Table4 : genes presenting endocrine-enriched expression conserved in Mice and Human (MH)
Mouse_ID	Mouse_Name	Mouse_Mean	Mouse_FC	Human_ID	Human_Name	Human_Mean	Human_FC
ENSMUSG00000023367	Tmem176a	865.233	6.20571	ENSG00000002933	TMEM176A	780.645	7.23804
ENSMUSG00000039431	Mtmr7	395.484	23.1943	ENSG00000003987	MTMR7	344.703	13.2532
ENSMUSG00000027994	Ccdc109b	84.1115	29.3134	ENSG00000005059	CCDC109B	200.459	10.8168
ENSMUSG00000042476	Abcb4	50.2883	14.6077	ENSG00000005471	ABCB4	17.5276	5.4206
ENSMUSG00000042607	Asb4	72.1979	57.9113	ENSG00000005981	ASB4	47.2139	4.07943
ENSMUSG00000047507	Baiap3	346.305	12.759	ENSG00000007516	BAIAP3	2022.83	11.4617
ENSMUSG00000016179	Camk1g	44.0123	89.8199	ENSG00000008118	CAMK1G	41.4528	10.1362
ENSMUSG00000040537	Adam22	403.047	19.9413	ENSG00000008277	ADAM22	198.731	6.05595
ENSMUSG00000005373	Mlxipl	1192.02	14.1333	ENSG00000009950	MLXIPL	134.373	11.3802
ENSMUSG00000032523	Hhatl	7.40899	20.5046	ENSG00000010282	HHATL	176.359	14.1008
ENSMUSG00000030406	Gipr	104.454	15.3855	ENSG00000010310	GIPR	1256.56	14.8125
ENSMUSG00000027220	Syt13	3743.07	66.0371	ENSG00000019505	SYT13	3500.4	15.3713
ENSMUSG00000029656	C8b	83.2367	40.3091	ENSG00000021852	C8B	9.22072	27.4392
ENSMUSG00000005640	Insrr	1250.53	24.6979	ENSG00000027644	INSRR	152.201	15.2464
ENSMUSG00000026609	Ush2a	151.415	116.317	ENSG00000042781	USH2A	44.6213	6.43763
ENSMUSG00000028626	Col9a2	13.8631	12.794	ENSG00000049089	COL9A2	176.574	6.56383
ENSMUSG00000046169	Adamts6	19.5447	5.53825	ENSG00000049192	ADAMTS6	22.6093	7.70559
ENSMUSG00000023032	Slc4a8	181.579	19.0671	ENSG00000050438	SLC4A8	524.615	9.74392
ENSMUSG00000026479	Lamc2	161.119	5.34008	ENSG00000058085	LAMC2	2083.6	20.1243
ENSMUSG00000032294	Pkm	5710.9	4.34977	ENSG00000067225	PKM	8376.03	4.78516
ENSMUSG00000041592	Sdk2	805.305	83.3026	ENSG00000069188	SDK2	111.599	14.6874
ENSMUSG00000021256	Vash1	38.3927	6.44964	ENSG00000071246	VASH1	379.585	4.96104
ENSMUSG00000029121	Crmp1	98.4006	50.7295	ENSG00000072832	CRMP1	841.596	7.99392
ENSMUSG00000016346	Kcnq2	8.35695	7.67284	ENSG00000075043	KCNQ2	181.12	17.2645
ENSMUSG00000020723	Cacng4	19.7459	10.6346	ENSG00000075461	CACNG4	131.948	19.592
ENSMUSG00000031285	Dcx	103.136	13.7381	ENSG00000077279	DCX	122.115	31.8852
ENSMUSG00000021314	Amph	119.673	35.1275	ENSG00000078053	AMPH	181.567	4.98557
ENSMUSG00000034275	Igsf9b	35.7074	75.5181	ENSG00000080854	IGSF9B	100.515	5.08776
ENSMUSG00000024044	Epb4.1l3	1033.78	61.1465	ENSG00000082397	EPB41L3	1063.1	5.08296
ENSMUSG00000052387	Trpm3	61.26	32.1096	ENSG00000083067	TRPM3	347.342	19.2248
ENSMUSG00000063975	Slco1a5	19.2241	5.37765	ENSG00000084453	SLCO1A2	51.8131	21.3152
ENSMUSG00000079262	Slco1a6	114.362	58.6332	ENSG00000084453	SLCO1A2	51.8131	21.3152
ENSMUSG00000031379	Pir	26.7722	7.48048	ENSG00000087842	PIR	112.007	7.1363
ENSMUSG00000003271	Sult2b1	38.1157	74.898	ENSG00000088002	SULT2B1	13.2897	4.37265
ENSMUSG00000027350	Chgb	10941.5	135.939	ENSG00000089199	CHGB	32009.5	24.7173
ENSMUSG00000040543	Pitpnm3	214.522	20.9227	ENSG00000091622	PITPNM3	163.164	4.81777
ENSMUSG00000022208	Jph4	42.6416	5.5662	ENSG00000092051	JPH4	32.6458	7.88568
ENSMUSG00000004371	Il11	22.3442	10.5572	ENSG00000095752	IL11	197.843	30.317
ENSMUSG00000023387	Kcnk16	286.075	27.7298	ENSG00000095981	KCNK16	1637.09	18.412
ENSMUSG00000020331	Hcn2	126.985	13.1341	ENSG00000099822	HCN2	71.7597	9.69355
ENSMUSG00000033427	Upb1	239.673	14.4748	ENSG00000100024	UPB1	40.9202	15.054
ENSMUSG00000020396	Nefh	19.1072	10.0275	ENSG00000100285	NEFH	44.2795	5.19578
ENSMUSG00000021071	Trim9	65.1521	10.8213	ENSG00000100505	TRIM9	444.862	22.999
ENSMUSG00000002324	Rec8	229.212	7.56718	ENSG00000100918	REC8	483.325	7.79447
ENSMUSG00000016349	Eef1a2	81.1737	22.6814	ENSG00000101210	EEF1A2	2873.71	19.5653
ENSMUSG00000032852	Rspo4	266.022	131.118	ENSG00000101282	RSPO4	10.6994	4.84771
ENSMUSG00000041923	Nol4	231.676	46.239	ENSG00000101746	NOL4	525.014	16.5372
ENSMUSG00000039278	Pcsk1n	4037.29	139.758	ENSG00000102109	PCSK1N	204.542	97.8662
ENSMUSG00000001131	Timp1	113.645	51.9176	ENSG00000102265	TIMP1	4483.05	9.90415
ENSMUSG00000031837	Necab2	57.5443	95.2737	ENSG00000103154	NECAB2	135.752	13.1546
ENSMUSG00000041729	Coro2b	699.554	13.9826	ENSG00000103647	CORO2B	170.993	5.60822
ENSMUSG00000052353	9930013L23Rik	12.2423	11.1599	ENSG00000103888	KIAA1199	25.9225	7.72401
ENSMUSG00000022054	Nefm	71.5339	25.9632	ENSG00000104722	NEFM	180.434	5.77026
ENSMUSG00000011382	Dhdh	104.361	4.88723	ENSG00000104808	DHDH	9.02839	13.1296
ENSMUSG00000038578	Susd1	91.0496	8.57064	ENSG00000106868	SUSD1	388.195	4.04274
ENSMUSG00000006435	Neurl1a	167.801	78.5609	ENSG00000107954	NEURL1	1613.54	4.11857
ENSMUSG00000020599	Rgs9	231.175	31.6544	ENSG00000108370	RGS9	1060.21	49.2289
ENSMUSG00000017316	Ppy	22999.8	489.69	ENSG00000108849	PPY	3930.61	13.9183
ENSMUSG00000017390	Aldoc	72.7058	4.18167	ENSG00000109107	ALDOC	329.989	15.842
ENSMUSG00000032101	Ddx25	61.2554	23.1098	ENSG00000109832	DDX25	127.819	14.7972
ENSMUSG00000045994	B3gat1	8.27533	22.7445	ENSG00000109956	B3GAT1	53.6289	7.49926
ENSMUSG00000040729	AK129341	48.3922	4.69424	ENSG00000110318	KIAA1377	359.755	4.99178
ENSMUSG00000034584	Exph5	207.14	5.64549	ENSG00000110723	EXPH5	446.616	5.74286
ENSMUSG00000023017	Asic1	129.351	9.95141	ENSG00000110881	ASIC1	58.7122	6.17473
ENSMUSG00000004267	Eno2	280.479	38.5401	ENSG00000111674	ENO2	57.8344	17.1691
ENSMUSG00000039552	Rsph4a	10.9839	10.0157	ENSG00000111834	RSPH4A	23.8655	4.8237
ENSMUSG00000023868	Pde10a	134.789	13.9704	ENSG00000112541	PDE10A	184.75	6.64841
ENSMUSG00000073591	Pcdhb22	29.7982	15.5717	ENSG00000113248	PCDHB15	13.0147	4.2134
ENSMUSG00000027399	Il1a	113.669	35.4574	ENSG00000115008	IL1A	26.3511	52.1566
ENSMUSG00000056091	St3gal5	218.394	6.69678	ENSG00000115525	ST3GAL5	248.241	4.54954
ENSMUSG00000073530	Pappa2	487.382	11.3312	ENSG00000116183	PAPPA2	1394.63	9.31294
ENSMUSG00000005045	Chd5	196.238	9.52672	ENSG00000116254	CHD5	324.867	23.5945
ENSMUSG00000028528	Dnajc6	226.456	4.35322	ENSG00000116675	DNAJC6	386.553	4.899
ENSMUSG00000028681	Ptch2	9.86828	8.65116	ENSG00000117425	PTCH2	61.0494	4.36622
ENSMUSG00000044667	D3Bwg0562e	63.508	23.9648	ENSG00000117600	LPPR4	143.22	6.1866
ENSMUSG00000037306	Man1c1	208.067	5.72387	ENSG00000117643	MAN1C1	690.801	9.3733
ENSMUSG00000056124	B4galt6	489.541	6.17301	ENSG00000118276	B4GALT6	190.802	4.01724
ENSMUSG00000044629	Cnrip1	59.1755	17.2919	ENSG00000119865	CNRIP1	236.847	8.76141
ENSMUSG00000048347	Pcdhb18	20.8027	18.781	ENSG00000120324	PCDHB10	13.2595	7.30116
ENSMUSG00000027796	Smad9	43.0434	15.1472	ENSG00000120693	SMAD9	361.03	11.5414
ENSMUSG00000041681	Iapp	122005	134.926	ENSG00000121351	IAPP	31143.3	17.1984
ENSMUSG00000029819	Npy	6.95802	17.5485	ENSG00000122585	NPY	94.2131	5.22416
ENSMUSG00000041324	Inhba	21.4778	17.8547	ENSG00000122641	INHBA	537.395	31.7322
ENSMUSG00000017740	Slc12a5	77.5424	5.75032	ENSG00000124140	SLC12A5	89.5184	12.0609
ENSMUSG00000026805	Barhl1	19.2481	17.3989	ENSG00000125492	BARHL1	8.685	11.4012
ENSMUSG00000027434	Nkx2-2	604.95	17.4555	ENSG00000125820	NKX2-2	525.219	12.4604
ENSMUSG00000019429	Ffar3	44.6111	23.0373	ENSG00000126251	GPR42	3.27637	10.601
ENSMUSG00000044453	Ffar1	95.6006	76.752	ENSG00000126266	FFAR1	309.4	22.6541
ENSMUSG00000020169	Best3	40.9334	14.8854	ENSG00000127325	BEST3	117.892	25.4259
ENSMUSG00000025738	Fbxl16	1100.28	14.1923	ENSG00000127585	FBXL16	656.47	15.1344
ENSMUSG00000040009	Gnaz	337.724	17.8526	ENSG00000128266	GNAZ	406.256	12.4489
ENSMUSG00000037428	Vgf	240.044	114.043	ENSG00000128564	VGF	7689.83	170.927
ENSMUSG00000056486	Chn1	148.681	14.3765	ENSG00000128656	CHN1	334.234	8.63619
ENSMUSG00000070880	Gad1	436.169	58.4049	ENSG00000128683	GAD1	80.0063	16.3632
ENSMUSG00000032186	Tmod2	966.458	28.7794	ENSG00000128872	TMOD2	680.363	5.42639
ENSMUSG00000018774	Cd68	86.9432	5.4012	ENSG00000129226	CD68	5.5611	4.14325
ENSMUSG00000004961	Syt5	279.517	80.8505	ENSG00000129990	SYT5	711.25	34.43
ENSMUSG00000034799	Unc13a	510.777	13.6482	ENSG00000130477	UNC13A	2096.7	30.006
ENSMUSG00000018865	Sult4a1	39.9362	15.1441	ENSG00000130540	SULT4A1	169.599	24.9026
ENSMUSG00000025468	Caly	9.24809	22.3139	ENSG00000130643	CALY	197.067	12.5268
ENSMUSG00000034686	Prr7	8.84276	23.7868	ENSG00000131188	PRR7	52.4614	5.80232
ENSMUSG00000037580	Gch1	1174.79	9.8428	ENSG00000131979	GCH1	1019.65	8.07189
ENSMUSG00000038555	Reep2	120.483	97.2096	ENSG00000132563	REEP2	309.161	14.369
ENSMUSG00000037843	Vstm2l	308.727	102.483	ENSG00000132821	VSTM2L	155.562	5.49769
ENSMUSG00000024552	Slc14a2	7.82671	21.9549	ENSG00000132874	SLC14A2	12.5959	11.4047
ENSMUSG00000042066	Tmcc2	181.043	5.52025	ENSG00000133069	TMCC2	164.11	6.19307
ENSMUSG00000027858	Tspan2	231.767	24.4165	ENSG00000134198	TSPAN2	342.89	6.29495
ENSMUSG00000032850	Rnft2	57.8803	21.7314	ENSG00000135119	RNFT2	71.3915	10.8711
ENSMUSG00000022490	Ppp1r1a	803.21	68.6478	ENSG00000135447	PPP1R1A	1986.89	15.4729
ENSMUSG00000038608	Dock10	199.46	9.42244	ENSG00000135905	DOCK10	353.405	4.93932
ENSMUSG00000040721	Zfhx2	1195.12	21.5705	ENSG00000136367	ZFHX2	125.184	4.3157
ENSMUSG00000028328	Tmod1	82.6461	5.69498	ENSG00000136842	TMOD1	2720.93	18.5448
ENSMUSG00000022425	Enpp2	1018.6	5.39711	ENSG00000136960	ENPP2	3399.82	12.8459
ENSMUSG00000038402	Foxf2	5.60468	16.1717	ENSG00000137273	FOXF2	31.9955	5.68672
ENSMUSG00000018623	Mmp7	14.5775	29.5578	ENSG00000137673	MMP7	2245.5	8.16676
ENSMUSG00000024990	Rbp4	325.982	10.9959	ENSG00000138207	RBP4	4405.08	12.3229
ENSMUSG00000037855	Zfp365	38.7385	7.50273	ENSG00000138311	ZNF365	112.065	12.0687
ENSMUSG00000032338	Hcn4	92.7316	47.7862	ENSG00000138622	HCN4	88.8216	38.2404
ENSMUSG00000022464	Slc38a4	1279.53	35.7963	ENSG00000139209	SLC38A4	477.685	4.66704
ENSMUSG00000041930	Fam222a	192.466	44.6403	ENSG00000139438	FAM222A	1014.14	16.698
ENSMUSG00000029644	Pdx1	837.698	11.1735	ENSG00000139515	PDX1	1355.59	7.05949
ENSMUSG00000022176	Rem2	14.2811	7.60839	ENSG00000139890	REM2	51.5666	12.4892
ENSMUSG00000044912	Syt16	8.1069	22.396	ENSG00000139973	SYT16	138.453	5.52815
ENSMUSG00000014776	Nol3	35.4094	4.47155	ENSG00000140939	NOL3	765.883	4.00812
ENSMUSG00000024558	Mapk4	57.4715	102.153	ENSG00000141639	MAPK4	222.148	4.22616
ENSMUSG00000015484	Fam163a	72.9031	12.5785	ENSG00000143340	FAM163A	28.7955	9.06457
ENSMUSG00000038576	Susd4	54.7426	28.9862	ENSG00000143502	SUSD4	567.16	5.211
ENSMUSG00000028051	Hcn3	81.1603	16.3857	ENSG00000143630	HCN3	15.2699	12.1193
ENSMUSG00000041757	Plekha6	1108.78	7.1102	ENSG00000143850	PLEKHA6	2000.39	5.34881
ENSMUSG00000026452	Syt2	61.0213	51.2219	ENSG00000143858	SYT2	5.98513	5.5128
ENSMUSG00000026904	Slc4a10	137.386	229.174	ENSG00000144290	SLC4A10	517.669	10.722
ENSMUSG00000039372	42433	236.663	115.877	ENSG00000144583	42433	330.72	33.8445
ENSMUSG00000030319	Cand2	117.97	7.55796	ENSG00000144712	CAND2	271.755	5.50357
ENSMUSG00000042757	Tmem108	193.428	71.4045	ENSG00000144868	TMEM108	97.2743	18.3795
ENSMUSG00000056476	Med12l	123.186	29.596	ENSG00000144893	MED12L	40.413	13.6148
ENSMUSG00000035540	Gc	505.892	5.3049	ENSG00000145321	GC	2677.3	6.33409
ENSMUSG00000042655	Fam159b	134.071	106.608	ENSG00000145642	FAM159B	214.247	5.83396
ENSMUSG00000026335	Pam	2746.28	5.81752	ENSG00000145730	PAM	12152.2	6.6258
ENSMUSG00000000263	Glra1	8.89255	23.8493	ENSG00000145888	GLRA1	122.165	28.1511
ENSMUSG00000071862	Lrrtm2	38.9678	11.1583	ENSG00000146006	LRRTM2	53.7668	4.7256
ENSMUSG00000007908	Hmgcll1	80.4308	16.2907	ENSG00000146151	HMGCLL1	242.63	12.7576
ENSMUSG00000031111	Igsf1	160.604	46.493	ENSG00000147255	IGSF1	371.58	6.58619
ENSMUSG00000051209	Gpr119	70.5455	19.6183	ENSG00000147262	GPR119	113.167	8.09284
ENSMUSG00000073802	Cdkn2b	53.6477	15.6606	ENSG00000147883	CDKN2B	174.953	4.12017
ENSMUSG00000060206	Zfp462	127.086	4.63471	ENSG00000148143	ZNF462	497.846	8.7658
ENSMUSG00000026822	Lcn2	7604.12	135.266	ENSG00000148346	LCN2	568.832	8.87408
ENSMUSG00000021803	Cdhr1	566.751	87.3772	ENSG00000148600	CDHR1	32.4476	17.3216
ENSMUSG00000053166	Cdh22	77.6216	62.4819	ENSG00000149654	CDH22	557.091	16.0616
ENSMUSG00000020042	Btbd11	19.8823	5.52692	ENSG00000151136	BTBD11	131.949	5.14489
ENSMUSG00000021010	Npas3	9.72029	25.624	ENSG00000151322	NPAS3	65.3714	4.96355
ENSMUSG00000052584	Serp2	6.04255	17.5974	ENSG00000151778	SERP2	62.8247	6.48676
ENSMUSG00000005232	G6pc2	4846.09	34.1665	ENSG00000152254	G6PC2	212.846	7.12191
ENSMUSG00000063646	Jakmip1	157.491	17.0947	ENSG00000152969	JAKMIP1	144.778	24.3967
ENSMUSG00000040118	Cacna2d1	851.153	44.1123	ENSG00000153956	CACNA2D1	623.588	11.5956
ENSMUSG00000029223	Uchl1	108.516	13.2999	ENSG00000154277	UCHL1	1867.95	27.0399
ENSMUSG00000022863	Btg3	231.39	11.6991	ENSG00000154640	BTG3	784.777	4.12868
ENSMUSG00000027983	Cyp2u1	22.5772	5.08814	ENSG00000155016	CYP2U1	391.812	6.01131
ENSMUSG00000041112	Elmo1	201.337	7.29943	ENSG00000155849	ELMO1	1008.77	5.85863
ENSMUSG00000063142	Kcnma1	158.255	15.1937	ENSG00000156113	KCNMA1	1315.52	9.24503
ENSMUSG00000063626	Unc5d	18.6205	9.93248	ENSG00000156687	UNC5D	92.6854	20.2263
ENSMUSG00000042873	Lhfpl4	244.58	43.0294	ENSG00000156959	LHFPL4	77.6597	34.1314
ENSMUSG00000004366	Sst	6844.52	21.6224	ENSG00000157005	SST	24329.1	27.9322
ENSMUSG00000028613	Lrp8	167.998	85.0102	ENSG00000157193	LRP8	97.9846	12.9731
ENSMUSG00000043333	Rhbdl2	120.166	26.3688	ENSG00000158315	RHBDL2	10.254	5.84319
ENSMUSG00000028753	Vwa5b1	18.1822	9.22221	ENSG00000158816	VWA5B1	19.1819	4.36382
ENSMUSG00000050357	Rltpr	45.306	5.76154	ENSG00000159753	RLTPR	111.648	7.56037
ENSMUSG00000017631	Abr	691.321	4.48888	ENSG00000159842	ABR	2000.7	4.55883
ENSMUSG00000024030	Abcg1	561.014	5.944	ENSG00000160179	ABCG1	462.31	4.61282
ENSMUSG00000036067	Slc2a6	32.7574	6.14391	ENSG00000160326	SLC2A6	8.78306	6.79646
ENSMUSG00000035390	Brsk1	81.9785	12.4743	ENSG00000160469	BRSK1	229.634	9.53971
ENSMUSG00000027950	Chrnb2	283.053	15.0275	ENSG00000160716	CHRNB2	271.952	13.5675
ENSMUSG00000030107	Usp18	96.9663	16.9512	ENSG00000161133	USP41	8.05622	6.42698
ENSMUSG00000046447	Camk2n1	1652.76	10.9466	ENSG00000162545	CAMK2N1	931.267	8.41944
ENSMUSG00000036856	Wnt4	1330.64	28.6458	ENSG00000162552	WNT4	1221.97	21.363
ENSMUSG00000033849	B3galt2	64.8025	7.00163	ENSG00000162630	B3GALT2	56.1928	6.2158
ENSMUSG00000032908	Sgpp2	292.874	26.5182	ENSG00000163082	SGPP2	572.024	7.41139
ENSMUSG00000026018	Ica1l	62.658	31.5762	ENSG00000163596	ICA1L	357.389	5.12587
ENSMUSG00000035187	Nkx6-1	1789.18	94.4469	ENSG00000163623	NKX6-1	1195.39	14.8779
ENSMUSG00000045009	Prrt3	11.1293	27.9705	ENSG00000163704	PRRT3	200.031	5.32839
ENSMUSG00000015533	Itga2	97.458	46.5649	ENSG00000164171	ITGA2	825.321	7.52367
ENSMUSG00000069170	Gpr98	49.5315	8.44554	ENSG00000164199	GPR98	494.72	6.74708
ENSMUSG00000049154	Fam183b	230.492	112.152	ENSG00000164556	FAM183B	3.67276	10.8887
ENSMUSG00000044024	Rell2	18.5909	6.90428	ENSG00000164620	RELL2	65.184	6.01298
ENSMUSG00000050822	Slc29a4	147.039	22.7021	ENSG00000164638	SLC29A4	2008.91	9.60669
ENSMUSG00000022315	Slc30a8	1594.68	25.9701	ENSG00000164756	SLC30A8	13602.4	13.5844
ENSMUSG00000054196	Cthrc1	12.4311	31.7973	ENSG00000164932	CTHRC1	68.0211	6.53728
ENSMUSG00000028439	Fam219a	379.44	8.63184	ENSG00000164970	FAM219A	715.828	4.52559
ENSMUSG00000021013	Ttc8	187.47	4.2935	ENSG00000165533	TTC8	615.95	4.42672
ENSMUSG00000049532	Sall2	93.6258	6.22516	ENSG00000165821	SALL2	437.667	4.13235
ENSMUSG00000025092	Hspa12a	242.187	13.8071	ENSG00000165868	HSPA12A	5.61804	5.05621
ENSMUSG00000033676	Gabrb3	270.007	47.6323	ENSG00000166206	GABRB3	913.251	4.65355
ENSMUSG00000043388	Tmem130	135.755	39.6791	ENSG00000166448	TMEM130	7.48605	22.803
ENSMUSG00000033213	AA467197	14.9645	35.923	ENSG00000166920	C15orf48	174.486	10.3191
ENSMUSG00000045348	Nyap1	28.0343	60.2892	ENSG00000166924	NYAP1	147.595	13.3551
ENSMUSG00000054545	Ugt1a6a	101.631	12.1935	ENSG00000167165	UGT1A6	3.76761	13.9345
ENSMUSG00000090145	Ugt1a6b	6.81988	15.7118	ENSG00000167165	UGT1A6	3.76761	13.9345
ENSMUSG00000024968	Rcor2	25.2847	5.79466	ENSG00000167771	RCOR2	46.1496	8.40699
ENSMUSG00000043857	Mgat5b	6.84129	17.4922	ENSG00000167889	MGAT5B	17.5932	8.2052
ENSMUSG00000021303	Gng4	1008.15	277.975	ENSG00000168243	GNG4	1391.63	17.9523
ENSMUSG00000003469	Phyhip	149.526	9.73112	ENSG00000168490	PHYHIP	80.3812	4.24856
ENSMUSG00000070287	Slc35g2	159.526	16.3386	ENSG00000168917	SLC35G2	241.69	4.34262
ENSMUSG00000007783	Cpt1c	65.6374	6.55914	ENSG00000169169	CPT1C	165.399	15.7575
ENSMUSG00000003411	Rab3b	188.735	69.672	ENSG00000169213	RAB3B	2818.12	38.9951
ENSMUSG00000069227	Gprin1	165.646	33.5958	ENSG00000169258	GPRIN1	331.462	19.7586
ENSMUSG00000063531	Sema3e	41.789	6.07826	ENSG00000170381	SEMA3E	90.167	5.428
ENSMUSG00000060969	Irx1	31.5196	27.5665	ENSG00000170549	IRX1	50.7011	22.1607
ENSMUSG00000024304	Cdh2	666.27	29.6604	ENSG00000170558	CDH2	213.32	9.36818
ENSMUSG00000001504	Irx2	41.8416	12.1543	ENSG00000170561	IRX2	445.513	13.3432
ENSMUSG00000021728	Emb	1290.31	75.907	ENSG00000170571	EMB	317.06	5.15559
ENSMUSG00000048385	Scrt1	123.097	93.9537	ENSG00000170616	SCRT1	110.865	22.5351
ENSMUSG00000027499	Pkia	132.879	6.69337	ENSG00000171033	PKIA	145.074	7.67298
ENSMUSG00000055471	Alk	14.3201	7.3789	ENSG00000171094	ALK	10.8604	10.565
ENSMUSG00000039347	Atp6v0e2	531.099	45.4248	ENSG00000171130	ATP6V0E2	805.503	4.21865
ENSMUSG00000061578	Ksr2	230.115	13.5895	ENSG00000171435	KSR2	422.417	6.21082
ENSMUSG00000059325	Hopx	67.4544	6.15097	ENSG00000171476	HOPX	291.164	11.2189
ENSMUSG00000033860	Fgg	421.689	128.827	ENSG00000171557	FGG	215.028	14.3577
ENSMUSG00000033831	Fgb	542.742	205.448	ENSG00000171564	FGB	46.4702	7.09743
ENSMUSG00000034706	Dnaic2	13.5925	12.2395	ENSG00000171595	DNAI2	2.84513	11.1892
ENSMUSG00000040794	C1qtnf4	46.696	13.0148	ENSG00000172247	C1QTNF4	25.0591	35.4651
ENSMUSG00000038630	Zkscan16	47.0167	23.654	ENSG00000173258	ZNF483	309.831	17.2091
ENSMUSG00000022824	Muc13	10.5778	23.3106	ENSG00000173702	MUC13	1022.99	12.9226
ENSMUSG00000006930	Hap1	1033	31.2999	ENSG00000173805	HAP1	22.5753	14.5227
ENSMUSG00000035606	Ky	389.337	89.6116	ENSG00000174611	KY	12.6233	6.7832
ENSMUSG00000070577	Gm572	56.3954	20.6738	ENSG00000175262	C1orf127	1189.87	16.5706
ENSMUSG00000030909	Anks4b	150.822	13.0164	ENSG00000175311	ANKS4B	16.2117	9.55211
ENSMUSG00000042808	Gpx2	462.289	222.048	ENSG00000176153	GPX2	387.97	7.70299
ENSMUSG00000026959	Grin1	190.139	44.0708	ENSG00000176884	GRIN1	9.62313	13.2445
ENSMUSG00000048899	Rimkla	80.1371	65.9353	ENSG00000177181	RIMKLA	203.336	6.03352
ENSMUSG00000003863	Ppfia3	57.6003	16.5683	ENSG00000177380	PPFIA3	559.875	5.19955
ENSMUSG00000055430	Nap1l5	118.722	25.9089	ENSG00000177432	NAP1L5	194.93	4.3818
ENSMUSG00000056812	St8sia3	146.652	115.953	ENSG00000177511	ST8SIA3	1116.91	8.28822
ENSMUSG00000039860	Srrm3	81.4538	19.097	ENSG00000177679	SRRM3	13.6032	5.01079
ENSMUSG00000029875	AI836003	36.542	76.4064	ENSG00000177875	C12orf68	73.1226	15.8908
ENSMUSG00000045174	Amer3	14.1526	35.1476	ENSG00000178171	AMER3	229.655	5.8444
ENSMUSG00000096847	Tmem151b	30.5505	26.9395	ENSG00000178233	TMEM151B	31.6485	11.9186
ENSMUSG00000061451	Tmem151a	64.914	5.41474	ENSG00000179292	TMEM151A	111.637	11.1691
ENSMUSG00000031803	B3gnt3	224.018	45.0056	ENSG00000179913	B3GNT3	111.084	4.32784
ENSMUSG00000000214	Th	76.7878	39.0202	ENSG00000180176	TH	27.5372	18.7314
ENSMUSG00000040495	Chrm4	42.3799	87.1668	ENSG00000180720	CHRM4	12.7916	5.97727
ENSMUSG00000020701	Tmem132e	7.57797	16.0703	ENSG00000181291	TMEM132E	17.1786	23.0959
ENSMUSG00000059921	Unc5c	86.6998	45.1177	ENSG00000182168	UNC5C	70.4791	4.03599
ENSMUSG00000046719	Nxph3	15.6288	8.37423	ENSG00000182575	NXPH3	92.3838	6.32174
ENSMUSG00000092083	Kcnb2	16.8327	15.219	ENSG00000182674	KCNB2	135.382	11.4421
ENSMUSG00000050473	Slc35d3	140.005	24.5451	ENSG00000182747	SLC35D3	79.6036	22.9755
ENSMUSG00000047591	Mafa	373.42	44.1803	ENSG00000182759	MAFA	1239.41	56.3791
ENSMUSG00000022941	Ripply3	96.2084	9.53776	ENSG00000183145	RIPPLY3	11.3669	5.10135
ENSMUSG00000032641	Gpr19	46.4941	4.08414	ENSG00000183150	GPR19	32.291	25.1536
ENSMUSG00000064125	BC068157	22.9081	12.2496	ENSG00000183248	CTD-3193O13.9	235.795	5.64266
ENSMUSG00000071234	Syndig1l	387.215	53.5747	ENSG00000183379	SYNDIG1L	54.8214	20.269
ENSMUSG00000058900	Rsl1	40.8438	5.20329	ENSG00000183850	ZNF730	2.54173	10.1181
ENSMUSG00000050138	Kcnk12	19.5423	17.6348	ENSG00000184261	KCNK12	24.1127	18.6448
ENSMUSG00000047502	Mroh7	25.6646	7.19653	ENSG00000184313	MROH7	33.9423	4.85969
ENSMUSG00000048965	Mrgpre	172.246	8.18635	ENSG00000184350	MRGPRE	17.5656	47.8769
ENSMUSG00000052516	Robo2	728.177	42.8267	ENSG00000185008	ROBO2	619.123	11.2893
ENSMUSG00000095789	Nupr1l	7.89704	7.33053	ENSG00000185290	NUPR1L	35.3774	10.2663
ENSMUSG00000019429	Ffar3	44.6111	23.0373	ENSG00000185897	FFAR3	20.2882	12.0967
ENSMUSG00000054200	Ffar4	31.3906	67.5886	ENSG00000186188	FFAR4	222.08	14.4026
ENSMUSG00000082229	Nap1l2	48.5764	18.41	ENSG00000186462	NAP1L2	179.383	4.90363
ENSMUSG00000043004	Gng2	109.54	8.58978	ENSG00000186469	GNG2	691.02	6.12009
ENSMUSG00000022211	Lrrc16b	230.56	19.3782	ENSG00000186648	LRRC16B	148.367	6.7211
ENSMUSG00000031224	Magee2	5.54107	16.404	ENSG00000186675	MAGEE2	11.6035	17.7665
ENSMUSG00000049154	Fam183b	230.492	112.152	ENSG00000186973	FAM183A	4.48074	6.74783
ENSMUSG00000044156	Hepacam2	872.821	46.108	ENSG00000188175	HEPACAM2	568.95	10.3368
ENSMUSG00000075256	Cerkl	77.8337	64.0157	ENSG00000188452	CERKL	186.46	7.55463
ENSMUSG00000037239	Spred3	88.6652	9.85254	ENSG00000188766	SPRED3	43.9552	13.9471
ENSMUSG00000048905	4930539E08Rik	153.851	11.4892	ENSG00000189325	C6orf222	166.23	13.3304
ENSMUSG00000045761	Fam179a	34.7334	65.1503	ENSG00000189350	FAM179A	209.402	11.0254
ENSMUSG00000045349	Sh2d5	62.2174	14.7544	ENSG00000189410	SH2D5	17.5808	19.5059
ENSMUSG00000053141	Ptprt	393.883	112.684	ENSG00000196090	PTPRT	210.016	9.93364
ENSMUSG00000033715	Akr1c14	262.226	7.49979	ENSG00000196139	AKR1C3	22.1123	5.21783
ENSMUSG00000071551	Akr1c19	92.2054	22.0562	ENSG00000196139	AKR1C3	22.1123	5.21783
ENSMUSG00000032564	Cpne4	23.3063	20.798	ENSG00000196353	CPNE4	144.26	21.8022
ENSMUSG00000024112	Cacna1h	33.9378	5.62601	ENSG00000196557	CACNA1H	1693.74	14.0496
ENSMUSG00000046387	Pcdhb17	28.6662	10.8246	ENSG00000196963	PCDHB16	28.8621	4.07613
ENSMUSG00000027894	Slc6a17	371.51	27.6854	ENSG00000197106	SLC6A17	1342.51	22.7628
ENSMUSG00000037610	Kcnmb2	225.141	19.0135	ENSG00000197584	KCNMB2	308.109	7.37838
ENSMUSG00000040265	Dnm3	115.313	9.4576	ENSG00000197959	DNM3	96.6801	5.25137
ENSMUSG00000002265	Peg3	8557.62	38.7959	ENSG00000198300	PEG3	520.924	4.0379
ENSMUSG00000024899	Papss2	3002.7	66.4655	ENSG00000198682	PAPSS2	3662.04	7.09053
ENSMUSG00000015944	Gatsl2	1405.67	11.7563	ENSG00000198750	GATSL2	12.1883	7.32692
ENSMUSG00000042105	Inpp5f	742.918	4.49347	ENSG00000198825	INPP5F	1342.79	8.12852
ENSMUSG00000064061	Dzip3	110.57	5.25522	ENSG00000198919	DZIP3	973.381	5.54766
ENSMUSG00000043384	Gprasp1	692.935	6.82196	ENSG00000198932	GPRASP1	1054.24	6.0646
ENSMUSG00000038599	Capn8	13.0075	28.4809	ENSG00000203697	CAPN8	35.0627	6.00334
ENSMUSG00000052135	Foxo6	99.7631	6.32453	ENSG00000204060	FOXO6	75.5797	6.42684
ENSMUSG00000044550	Tceal3	157.65	78.4679	ENSG00000204065	TCEAL5	46.6328	8.74097
ENSMUSG00000074622	Mafb	299.658	8.60158	ENSG00000204103	MAFB	2553.58	8.10826
ENSMUSG00000024338	Psmb8	194.263	5.93122	ENSG00000204264	PSMB8	7.58288	7.0277
ENSMUSG00000015476	Prrt1	65.6465	18.9355	ENSG00000204314	PRRT1	4.05786	14.7782
ENSMUSG00000000202	Btbd17	90.2071	73.815	ENSG00000204347	BTBD17	11.9966	31.0329
ENSMUSG00000090291	Lrrc10b	230.571	45.6381	ENSG00000204950	LRRC10B	320.454	32.0223
ENSMUSG00000068522	Aard	9.35479	8.32672	ENSG00000205002	AARD	5.47454	18.8419
ENSMUSG00000047641	Krt83	30.7875	30.8174	ENSG00000205426	KRT81	8.75436	14.3603
ENSMUSG00000025586	Cpeb1	698.902	14.887	ENSG00000214575	CPEB1	99.3402	4.31787
ENSMUSG00000025127	Gcgr	160.374	45.8921	ENSG00000215644	GCGR	389.376	28.7405
ENSMUSG00000091636	A330050F15Rik	66.3732	124.992	ENSG00000231824	C18orf42	30.892	18.2162
ENSMUSG00000069920	B3gnt9	42.4305	4.92303	ENSG00000237172	B3GNT9	351.026	7.77224
ENSMUSG00000049191	Rgag4	339.147	27.032	ENSG00000242732	RGAG4	708.763	9.07632
ENSMUSG00000070858	Gm1673	9.63128	8.58778	ENSG00000243449	C4orf48	82.999	10.3299
ENSMUSG00000033707	Lrrc24	35.3421	18.7935	ENSG00000254402	LRRC24	2.65652	10.382
ENSMUSG00000062380	Tubb3	143.823	32.9987	ENSG00000258947	TUBB3	61.2235	9.50314
ENSMUSG00000099032	Tcf24	22.8474	50.7269	ENSG00000261787	TCF24	6.91367	21.3596
