# Supplementary material for: Transcriptome analysis of pancreatic cells across distant species highlights novel important regulator genes
Source: BMC Biol. 2017 Mar 21;15:21. doi: 10.1186/s12915-017-0362-x (PMC5360028; doi:10.1186/s12915-017-0362-x)
Supplement: Additional file 7: Table S5. — Genes presenting conserved exocrine expression. The ZMH excel page shows the genes with exocrine-enriched expression in zebrafish, mice and human. The ZM, ZH and HM excel pages show genes with endocrine-enriched expression in two species (ZM: zebrafish and mice; ZH: zebrafish and human; HM: human and mice). The tables give the expression mean in endocrine cells (Normalized counts) and the enrichment (FC: fold change) in the three species. (XLSX 101 kb) [file 12915_2017_362_MOESM7_ESM.xlsx]

## Sheet: ZMH
Table S5: genes presenting exocrine-enriched expression conserved in Zebrafish, Mice and Human (ZMH)
(see the other excel pages ZM, ZH and MH below for the lists of exocrine genes conserved in two species)
Zebrafish_ID	Zebrafish_Name	Zebrafish_Mean	Zebrafish_FC	Mouse_ID	Mouse_Name	Mouse_Mean	Mouse_FC	Human_ID	Human_Name	Human_Mean	Human_FC
ENSDARG00000000002	ccdc80	26.8615	0.0592961	ENSMUSG00000022665	Ccdc80	263.052	0.08023	ENSG00000091986	CCDC80	1151.4	0.129099
ENSDARG00000001733	gulp1a	868.529	0.106381	ENSMUSG00000056870	Gulp1	24.9034	0.0589824	ENSG00000144366	GULP1	763.098	0.184784
ENSDARG00000001832	si:ch1073-403i13.1	409.745	0.134314	ENSMUSG00000024334	H2-Oa	4.81866	0.0364249	ENSG00000204252	HLA-DOA	10.7616	0.104052
ENSDARG00000002298	ankrd22	44.2324	1.04663	ENSMUSG00000024774	Ankrd22	19.7247	0.183917	ENSG00000152766	ANKRD22	182.736	0.083223
ENSDARG00000004724	tcea3	1046.97	0.107131	ENSMUSG00000001604	Tcea3	279.086	0.0097431	ENSG00000204219	TCEA3	3116.28	0.0683174
ENSDARG00000005525	acy3.2	205.709	0.123905	ENSMUSG00000024866	Acy3	30.8142	0.0402391	ENSG00000132744	ACY3	230.879	0.107569
ENSDARG00000006840	gnmt	3708.38	0.00595232	ENSMUSG00000002769	Gnmt	3186.2	0.00547034	ENSG00000124713	GNMT	1733.69	0.0111923
ENSDARG00000007276	ela3l	8.38465e+06	0.000381162	ENSMUSG00000058579	Cela2a	1.86551e+06	7.80537e-07	ENSG00000142615	CELA2A	826493	0.0987499
ENSDARG00000007276	ela3l	8.38465e+06	0.000381162	ENSMUSG00000058579	Cela2a	1.86551e+06	7.80537e-07	ENSG00000215704	CELA2B	157449	0.00894587
ENSDARG00000009153	pla2g1b	164071	0.000279094	ENSMUSG00000029522	Pla2g1b	67215.3	4.70781e-06	ENSG00000170890	PLA2G1B	389499	0.0900112
ENSDARG00000009443	zgc:92137	53584.5	0.00120346	ENSMUSG00000074264	Amy1	21807.2	0.000305148	ENSG00000174876	AMY1B	184.501	0.00754468
ENSDARG00000009443	zgc:92137	53584.5	0.00120346	ENSMUSG00000074264	Amy1	21807.2	0.000305148	ENSG00000240038	AMY2B	268350	0.000838196
ENSDARG00000009443	zgc:92137	53584.5	0.00120346	ENSMUSG00000074264	Amy1	21807.2	0.000305148	ENSG00000243480	AMY2A	497664	0.000558109
ENSDARG00000009443	zgc:92137	53584.5	0.00120346	ENSMUSG00000074268	Amy2a5	432.605	0.000460284	ENSG00000174876	AMY1B	184.501	0.00754468
ENSDARG00000009443	zgc:92137	53584.5	0.00120346	ENSMUSG00000074268	Amy2a5	432.605	0.000460284	ENSG00000240038	AMY2B	268350	0.000838196
ENSDARG00000009443	zgc:92137	53584.5	0.00120346	ENSMUSG00000074268	Amy2a5	432.605	0.000460284	ENSG00000243480	AMY2A	497664	0.000558109
ENSDARG00000009901	slc38a5a	4.7542	1.69607	ENSMUSG00000031170	Slc38a5	4472.98	0.0109209	ENSG00000017483	SLC38A5	152.251	0.0757282
ENSDARG00000010146	cpa2	247082	0.000305995	ENSMUSG00000071553	Cpa2	416504	6.09693e-05	ENSG00000158516	CPA2	525083	0.0901799
ENSDARG00000011581	si:dkey-23k10.5	44.9944	0.635751	ENSMUSG00000039264	Gimap3	14.906	0.0109967	ENSG00000196329	GIMAP5	179.534	0.0998313
ENSDARG00000012390	kcnk5b	4.31494	0.0580347	ENSMUSG00000023243	Kcnk5	22.9111	0.193389	ENSG00000164626	KCNK5	708.985	0.236477
ENSDARG00000013763	rrbp1a	24581.8	0.0667908	ENSMUSG00000027422	Rrbp1	17196.4	0.17234	ENSG00000125844	RRBP1	22149.6	0.157072
ENSDARG00000013856	amy2a	839736	0.000542121	ENSMUSG00000074264	Amy1	21807.2	0.000305148	ENSG00000174876	AMY1B	184.501	0.00754468
ENSDARG00000013856	amy2a	839736	0.000542121	ENSMUSG00000074264	Amy1	21807.2	0.000305148	ENSG00000240038	AMY2B	268350	0.000838196
ENSDARG00000013856	amy2a	839736	0.000542121	ENSMUSG00000074264	Amy1	21807.2	0.000305148	ENSG00000243480	AMY2A	497664	0.000558109
ENSDARG00000013856	amy2a	839736	0.000542121	ENSMUSG00000074268	Amy2a5	432.605	0.000460284	ENSG00000174876	AMY1B	184.501	0.00754468
ENSDARG00000013856	amy2a	839736	0.000542121	ENSMUSG00000074268	Amy2a5	432.605	0.000460284	ENSG00000240038	AMY2B	268350	0.000838196
ENSDARG00000013856	amy2a	839736	0.000542121	ENSMUSG00000074268	Amy2a5	432.605	0.000460284	ENSG00000243480	AMY2A	497664	0.000558109
ENSDARG00000014024	ms4a17a.4	1.74177	0.609256	ENSMUSG00000024678	Ms4a4d	44.2681	0.0782029	ENSG00000110079	MS4A4A	65.9729	0.0987796
ENSDARG00000014024	ms4a17a.4	1.74177	0.609256	ENSMUSG00000056290	Ms4a4b	11.1795	0.0147233	ENSG00000110079	MS4A4A	65.9729	0.0987796
ENSDARG00000014479	ptf1a	2448.9	0.000144406	ENSMUSG00000026735	Ptf1a	454.154	0.000440824	ENSG00000168267	PTF1A	421.001	0.0596586
ENSDARG00000014488	ca2	1693.54	0.00427579	ENSMUSG00000027562	Car2	32.4584	0.0570195	ENSG00000104267	CA2	736.188	0.113915
ENSDARG00000014587	slc38a5b	12470.8	0.0266472	ENSMUSG00000031170	Slc38a5	4472.98	0.0109209	ENSG00000017483	SLC38A5	152.251	0.0757282
ENSDARG00000015546	alpl	73.4824	0.0631932	ENSMUSG00000028766	Alpl	20.9069	0.108327	ENSG00000162551	ALPL	73.44	0.169821
ENSDARG00000015575	cyp3c1	1612.85	0.0622374	ENSMUSG00000029727	Cyp3a13	123.977	0.106531	ENSG00000021461	CYP3A43	13.5801	0.125966
ENSDARG00000015575	cyp3c1	1612.85	0.0622374	ENSMUSG00000029727	Cyp3a13	123.977	0.106531	ENSG00000160868	CYP3A4	13.0374	0.233655
ENSDARG00000016704	PBLD (1 of 2)	81.4715	0.00268756	ENSMUSG00000020068	Pbld2	281.066	0.231537	ENSG00000108187	PBLD	1387	0.202587
ENSDARG00000016704	PBLD (1 of 2)	81.4715	0.00268756	ENSMUSG00000020072	Pbld1	538.646	0.00913182	ENSG00000108187	PBLD	1387	0.202587
ENSDARG00000017314	CELA1 (1 of 7)	1.80607e+07	0.000457096	ENSMUSG00000023031	Cela1	2.20072e+06	1.61326e-05	ENSG00000139610	CELA1	49.7308	0.00405264
ENSDARG00000017489	zgc:123068	191.723	2.49559	ENSMUSG00000021208	Ifi27l2b	6.18085	0.0868148	ENSG00000165949	IFI27	134.212	0.239607
ENSDARG00000017489	zgc:123068	191.723	2.49559	ENSMUSG00000079017	Ifi27l2a	68.5414	0.0494167	ENSG00000165949	IFI27	134.212	0.239607
ENSDARG00000017490	cel.1	2.07591e+06	0.000547696	ENSMUSG00000026818	Cel	2.47973e+06	2.3173e-07	ENSG00000170835	CEL	1.54249e+06	0.0128262
ENSDARG00000018263	pdia2	118925	0.000574324	ENSMUSG00000024184	Pdia2	7087.11	0.000108274	ENSG00000185615	PDIA2	34774	0.0156567
ENSDARG00000021339	cpa5	1.00513e+07	0.000392237	ENSMUSG00000054446	Cpa1	2.27796e+06	1.97237e-06	ENSG00000091704	CPA1	170303	0.024817
ENSDARG00000023712	mao	3827.2	0.189399	ENSMUSG00000025037	Maoa	261.894	0.173027	ENSG00000189221	MAOA	1435.98	0.243195
ENSDARG00000025311	CUZD1 (1 of 5)	195.269	0.0110249	ENSMUSG00000040205	Cuzd1	78479.7	4.06241e-06	ENSG00000138161	CUZD1	63641.5	0.0877073
ENSDARG00000025436	msrb1a	2701.66	0.0947447	ENSMUSG00000075705	Msrb1	2153.3	0.0747101	ENSG00000198736	MSRB1	1601.6	0.178253
ENSDARG00000025522	sgk1	13016.6	0.0153979	ENSMUSG00000019970	Sgk1	1553.82	0.0786418	ENSG00000118515	SGK1	7552.07	0.0983315
ENSDARG00000025615	prr15la	0	2.42772	ENSMUSG00000047040	Prr15l	1003.84	0.12192	ENSG00000167183	PRR15L	1235.29	0.165883
ENSDARG00000026218	slc1a3a	3467.04	0.0119741	ENSMUSG00000005360	Slc1a3	249.43	0.00213281	ENSG00000079215	SLC1A3	151.5	0.071082
ENSDARG00000027611	sdpra	243.012	0.0248022	ENSMUSG00000045954	Sdpr	589.545	0.00542399	ENSG00000168497	SDPR	586.986	0.0242483
ENSDARG00000029308	prr15lb	0	2.91072	ENSMUSG00000047040	Prr15l	1003.84	0.12192	ENSG00000167183	PRR15L	1235.29	0.165883
ENSDARG00000029822	cel.2	2.91724e+06	0.000345975	ENSMUSG00000026818	Cel	2.47973e+06	2.3173e-07	ENSG00000170835	CEL	1.54249e+06	0.0128262
ENSDARG00000030915	cpa1	1.78865e+06	0.00052468	ENSMUSG00000054446	Cpa1	2.27796e+06	1.97237e-06	ENSG00000091704	CPA1	170303	0.024817
ENSDARG00000032617	fgfrl1a	1601.15	0.0542962	ENSMUSG00000008090	Fgfrl1	257.333	0.0202815	ENSG00000127418	FGFRL1	2046.86	0.106408
ENSDARG00000033466	tagln2	6194.83	0.0148879	ENSMUSG00000032085	Tagln	135.349	0.167813	ENSG00000149591	TAGLN	1542.2	0.218869
ENSDARG00000033871	derl3	869.03	0.0560032	ENSMUSG00000009092	Derl3	1985.63	0.0385629	ENSG00000099958	DERL3	798.629	0.0754773
ENSDARG00000034268	slit3	76.4938	1.22119	ENSMUSG00000056427	Slit3	269.977	0.0358434	ENSG00000184347	SLIT3	476.535	0.168412
ENSDARG00000034541	tgfbr2	568.084	0.105564	ENSMUSG00000032440	Tgfbr2	232.982	0.155486	ENSG00000163513	TGFBR2	2557.17	0.164827
ENSDARG00000035632	CCL19 (1 of 2)	0	0	ENSMUSG00000091938	Gm2564	6.27086	0.0288002	ENSG00000172724	CCL19	10.4704	0.107264
ENSDARG00000036239	gatm	11994	0.000621559	ENSMUSG00000027199	Gatm	14439.9	0.0233925	ENSG00000171766	GATM	66213.5	0.0201922
ENSDARG00000036433	ERP27	18448.3	0.000330041	ENSMUSG00000030219	Erp27	8118.81	0.000185751	ENSG00000139055	ERP27	25761.7	0.00641234
ENSDARG00000036893	f13a1b	2801.76	0.000622054	ENSMUSG00000039109	F13a1	199.059	0.0387596	ENSG00000124491	F13A1	315.776	0.0772335
ENSDARG00000037000	fkbp11	14186	0.0257328	ENSMUSG00000003355	Fkbp11	3037.46	0.0676645	ENSG00000134285	FKBP11	2836.41	0.20084
ENSDARG00000037393	slc43a1a	870.419	0.0451783	ENSMUSG00000027075	Slc43a1	22.3591	0.0583688	ENSG00000149150	SLC43A1	6414.17	0.0870871
ENSDARG00000037748	slc43a1b	2794.36	0.00234235	ENSMUSG00000027075	Slc43a1	22.3591	0.0583688	ENSG00000149150	SLC43A1	6414.17	0.0870871
ENSDARG00000037873	cyp3c1l2	1.1768	3.73978	ENSMUSG00000029727	Cyp3a13	123.977	0.106531	ENSG00000021461	CYP3A43	13.5801	0.125966
ENSDARG00000037873	cyp3c1l2	1.1768	3.73978	ENSMUSG00000029727	Cyp3a13	123.977	0.106531	ENSG00000160868	CYP3A4	13.0374	0.233655
ENSDARG00000037874	si:dkey-21n8.3	0.392267	9.54516	ENSMUSG00000029727	Cyp3a13	123.977	0.106531	ENSG00000021461	CYP3A43	13.5801	0.125966
ENSDARG00000037874	si:dkey-21n8.3	0.392267	9.54516	ENSMUSG00000029727	Cyp3a13	123.977	0.106531	ENSG00000160868	CYP3A4	13.0374	0.233655
ENSDARG00000038938	ssfa2	1644.33	0.0568717	ENSMUSG00000027007	Ssfa2	4455	0.145432	ENSG00000138434	SSFA2	14531.1	0.0971956
ENSDARG00000039243	zgc:152791	19.9499	2.04234	ENSMUSG00000021208	Ifi27l2b	6.18085	0.0868148	ENSG00000165949	IFI27	134.212	0.239607
ENSDARG00000039243	zgc:152791	19.9499	2.04234	ENSMUSG00000079017	Ifi27l2a	68.5414	0.0494167	ENSG00000165949	IFI27	134.212	0.239607
ENSDARG00000039273	fbln5	0	59.3031	ENSMUSG00000021186	Fbln5	170.069	0.0978602	ENSG00000140092	FBLN5	1106.96	0.0695445
ENSDARG00000039351	ccl19	72.9313	0.024193	ENSMUSG00000091938	Gm2564	6.27086	0.0288002	ENSG00000172724	CCL19	10.4704	0.107264
ENSDARG00000039730	zgc:112160	4.91694e+06	0.000442222	ENSMUSG00000031957	Ctrb1	4.4517e+06	3.91544e-05	ENSG00000168925	CTRB1	496134	0.0852017
ENSDARG00000039730	zgc:112160	4.91694e+06	0.000442222	ENSMUSG00000031957	Ctrb1	4.4517e+06	3.91544e-05	ENSG00000168928	CTRB2	372237	0.0887718
ENSDARG00000039863	lifrb	111.504	0.229225	ENSMUSG00000054263	Lifr	4095.82	0.184204	ENSG00000113594	LIFR	1660.95	0.102077
ENSDARG00000040553	tmem97	1293.98	0.0783771	ENSMUSG00000037278	Tmem97	6433.07	0.0279598	ENSG00000109084	TMEM97	396.159	0.0690576
ENSDARG00000041107	cftr	1961.34	0.00639838	ENSMUSG00000041301	Cftr	19.2746	0.00870046	ENSG00000001626	CFTR	12305.7	0.183088
ENSDARG00000041703	rrbp1b	1860.09	0.232454	ENSMUSG00000027422	Rrbp1	17196.4	0.17234	ENSG00000125844	RRBP1	22149.6	0.157072
ENSDARG00000041729	sntb1	115.227	0.000655473	ENSMUSG00000060429	Sntb1	540.35	0.00480053	ENSG00000172164	SNTB1	1897.58	0.0684035
ENSDARG00000042138	selp	0	1.4507	ENSMUSG00000026580	Selp	17.2704	0.00922563	ENSG00000174175	SELP	41.0964	0.0425801
ENSDARG00000042138	selp	0	1.4507	ENSMUSG00000026581	Sell	12.1817	0.0130862	ENSG00000188404	SELL	76.8798	0.0378331
ENSDARG00000042556	nr5a2	8559.06	0.000117183	ENSMUSG00000026398	Nr5a2	693.023	0.0150866	ENSG00000116833	NR5A2	3523.49	0.172049
ENSDARG00000042993	try	1.44772e+07	0.000393293	ENSMUSG00000036938	Try5	544078	4.26354e-06	ENSG00000010438	PRSS3	220776	0.0867656
ENSDARG00000042993	try	1.44772e+07	0.000393293	ENSMUSG00000036938	Try5	544078	4.26354e-06	ENSG00000204983	PRSS1	377177	0.0126721
ENSDARG00000042993	try	1.44772e+07	0.000393293	ENSMUSG00000054106	Try4	585814	6.36673e-07	ENSG00000010438	PRSS3	220776	0.0867656
ENSDARG00000042993	try	1.44772e+07	0.000393293	ENSMUSG00000054106	Try4	585814	6.36673e-07	ENSG00000204983	PRSS1	377177	0.0126721
ENSDARG00000042993	try	1.44772e+07	0.000393293	ENSMUSG00000057163	Prss2	1.95642e+06	1.18062e-06	ENSG00000010438	PRSS3	220776	0.0867656
ENSDARG00000042993	try	1.44772e+07	0.000393293	ENSMUSG00000057163	Prss2	1.95642e+06	1.18062e-06	ENSG00000204983	PRSS1	377177	0.0126721
ENSDARG00000042993	try	1.44772e+07	0.000393293	ENSMUSG00000058119	Gm5771	41770.4	0.00192308	ENSG00000010438	PRSS3	220776	0.0867656
ENSDARG00000042993	try	1.44772e+07	0.000393293	ENSMUSG00000058119	Gm5771	41770.4	0.00192308	ENSG00000204983	PRSS1	377177	0.0126721
ENSDARG00000042993	try	1.44772e+07	0.000393293	ENSMUSG00000062751	Prss1	3470.86	0.000605983	ENSG00000010438	PRSS3	220776	0.0867656
ENSDARG00000042993	try	1.44772e+07	0.000393293	ENSMUSG00000062751	Prss1	3470.86	0.000605983	ENSG00000204983	PRSS1	377177	0.0126721
ENSDARG00000042993	try	1.44772e+07	0.000393293	ENSMUSG00000071517	Gm10334	10153	0.000739768	ENSG00000010438	PRSS3	220776	0.0867656
ENSDARG00000042993	try	1.44772e+07	0.000393293	ENSMUSG00000071517	Gm10334	10153	0.000739768	ENSG00000204983	PRSS1	377177	0.0126721
ENSDARG00000042993	try	1.44772e+07	0.000393293	ENSMUSG00000071519	Prss3	38856.2	0.000505816	ENSG00000010438	PRSS3	220776	0.0867656
ENSDARG00000042993	try	1.44772e+07	0.000393293	ENSMUSG00000071519	Prss3	38856.2	0.000505816	ENSG00000204983	PRSS1	377177	0.0126721
ENSDARG00000042993	try	1.44772e+07	0.000393293	ENSMUSG00000071521	Try10	7103.65	3.68678e-05	ENSG00000010438	PRSS3	220776	0.0867656
ENSDARG00000042993	try	1.44772e+07	0.000393293	ENSMUSG00000071521	Try10	7103.65	3.68678e-05	ENSG00000204983	PRSS1	377177	0.0126721
ENSDARG00000043168	CELA1 (2 of 7)	28125.8	0.0014062	ENSMUSG00000023031	Cela1	2.20072e+06	1.61326e-05	ENSG00000139610	CELA1	49.7308	0.00405264
ENSDARG00000043171	CELA1 (3 of 7)	61294.4	0.000124869	ENSMUSG00000023031	Cela1	2.20072e+06	1.61326e-05	ENSG00000139610	CELA1	49.7308	0.00405264
ENSDARG00000043173	CELA1 (4 of 7)	351104	0.000423911	ENSMUSG00000023031	Cela1	2.20072e+06	1.61326e-05	ENSG00000139610	CELA1	49.7308	0.00405264
ENSDARG00000043175	CELA1 (5 of 7)	1.39944e+06	0.000211821	ENSMUSG00000023031	Cela1	2.20072e+06	1.61326e-05	ENSG00000139610	CELA1	49.7308	0.00405264
ENSDARG00000043279	aqp12	19316.9	0.00199613	ENSMUSG00000045091	Aqp12	5210.44	4.88882e-05	ENSG00000184945	AQP12A	594.672	0.0193134
ENSDARG00000043279	aqp12	19316.9	0.00199613	ENSMUSG00000045091	Aqp12	5210.44	4.88882e-05	ENSG00000185176	AQP12B	6924.94	0.00885389
ENSDARG00000043722	cpa4	416499	0.000513881	ENSMUSG00000071553	Cpa2	416504	6.09693e-05	ENSG00000158516	CPA2	525083	0.0901799
ENSDARG00000044142	acss1	1499.54	0.013898	ENSMUSG00000027452	Acss1	273.703	0.0227279	ENSG00000154930	ACSS1	1960.94	0.0705303
ENSDARG00000045141	aqp8a.1	252.503	0.00192343	ENSMUSG00000030762	Aqp8	269.977	0.000703848	ENSG00000103375	AQP8	12721.3	0.00251831
ENSDARG00000045442	cpb1	7.07161e+06	0.000479636	ENSMUSG00000001865	Cpa3	18.5425	0.00865331	ENSG00000163751	CPA3	336.964	0.0794644
ENSDARG00000045442	cpb1	7.07161e+06	0.000479636	ENSMUSG00000011463	Cpb1	1.73728e+06	3.25314e-07	ENSG00000153002	CPB1	2.9526e+06	0.0107464
ENSDARG00000045574	lrmp	1234.2	0.00482669	ENSMUSG00000030263	Lrmp	876.21	0.00317327	ENSG00000118308	LRMP	869.579	0.0298152
ENSDARG00000053485	aldh6a1	7085.12	0.0829367	ENSMUSG00000021238	Aldh6a1	2322.77	0.0807564	ENSG00000119711	ALDH6A1	1197.84	0.157272
ENSDARG00000053500	cbsa	4755.68	0.00522706	ENSMUSG00000024039	Cbs	8628.12	0.0417894	ENSG00000160200	CBS	4593.02	0.0783593
ENSDARG00000053636	efcab4a	3661.18	0.0264288	ENSMUSG00000048200	Efcab4a	194.433	0.046294	ENSG00000177685	EFCAB4A	1770.56	0.213647
ENSDARG00000054898	ms4a17a.17	0.971883	4.7582	ENSMUSG00000024678	Ms4a4d	44.2681	0.0782029	ENSG00000110079	MS4A4A	65.9729	0.0987796
ENSDARG00000054898	ms4a17a.17	0.971883	4.7582	ENSMUSG00000056290	Ms4a4b	11.1795	0.0147233	ENSG00000110079	MS4A4A	65.9729	0.0987796
ENSDARG00000056078	rftn2	3.47183	1.13184	ENSMUSG00000025978	Rftn2	147.08	0.0416754	ENSG00000162944	RFTN2	62.7605	0.227477
ENSDARG00000056744	ela2	3.96011e+06	0.000386056	ENSMUSG00000062478	Ctrc	469810	7.72731e-07	ENSG00000162438	CTRC	593803	0.0915178
ENSDARG00000056765	ela2l	5.85095e+06	0.000608751	ENSMUSG00000062478	Ctrc	469810	7.72731e-07	ENSG00000162438	CTRC	593803	0.0915178
ENSDARG00000058102	sardh	1600.59	0.134113	ENSMUSG00000009614	Sardh	1496.08	0.00378388	ENSG00000123453	SARDH	1318.28	0.122153
ENSDARG00000058115	fgfr2	23.8159	8.30878	ENSMUSG00000030849	Fgfr2	62.9906	0.109798	ENSG00000066468	FGFR2	976.724	0.0832603
ENSDARG00000059349	HOMER2	103.936	0.185621	ENSMUSG00000025813	Homer2	1814.5	0.00060304	ENSG00000103942	HOMER2	6095.42	0.185288
ENSDARG00000060319	scn4bb	209.407	0.176585	ENSMUSG00000046480	Scn4b	174.696	0.00108363	ENSG00000177098	SCN4B	233.87	0.147308
ENSDARG00000067797	spi1a	95.9867	0.09741	ENSMUSG00000008193	Spib	28.0898	0.0123674	ENSG00000269404	SPIB	21.2204	0.180434
ENSDARG00000068680	ctrl	1.60302e+06	0.000319651	ENSMUSG00000031896	Ctrl	903708	3.14467e-06	ENSG00000141086	CTRL	698.84	0.00503047
ENSDARG00000068892	sostdc1a	0	15.079	ENSMUSG00000036169	Sostdc1	1378.65	0.00041002	ENSG00000171243	SOSTDC1	7.9024	0.183275
ENSDARG00000069013	prdx4	21329.6	0.211231	ENSMUSG00000025289	Prdx4	6125.39	0.0142818	ENSG00000123131	PRDX4	9196.74	0.132803
ENSDARG00000070021	cyp3c4	10.5219	2.79571	ENSMUSG00000029727	Cyp3a13	123.977	0.106531	ENSG00000021461	CYP3A43	13.5801	0.125966
ENSDARG00000070021	cyp3c4	10.5219	2.79571	ENSMUSG00000029727	Cyp3a13	123.977	0.106531	ENSG00000160868	CYP3A4	13.0374	0.233655
ENSDARG00000070844	gamt	66651.6	0.00221755	ENSMUSG00000020150	Gamt	3003.97	0.0164862	ENSG00000130005	GAMT	2030.56	0.180762
ENSDARG00000071196	sdprb	1778.11	0.00548696	ENSMUSG00000045954	Sdpr	589.545	0.00542399	ENSG00000168497	SDPR	586.986	0.0242483
ENSDARG00000074117	CCKBR (1 of 2)	617.979	8.63658e-05	ENSMUSG00000030898	Cckbr	15.8182	0.0584324	ENSG00000110148	CCKBR	443.64	0.172552
ENSDARG00000074148	rbpjl	789.724	6.09372e-05	ENSMUSG00000017007	Rbpjl	13842.5	2.00179e-05	ENSG00000124232	RBPJL	12697.6	0.00749546
ENSDARG00000074217	si:dkey-188i13.6	0	2.59873	ENSMUSG00000021208	Ifi27l2b	6.18085	0.0868148	ENSG00000165949	IFI27	134.212	0.239607
ENSDARG00000074217	si:dkey-188i13.6	0	2.59873	ENSMUSG00000079017	Ifi27l2a	68.5414	0.0494167	ENSG00000165949	IFI27	134.212	0.239607
ENSDARG00000074301	cth	6246.41	0.00828816	ENSMUSG00000028179	Cth	785.807	0.00373773	ENSG00000116761	CTH	390.922	0.0794208
ENSDARG00000074307	rapgef5b	0	104.332	ENSMUSG00000041992	Rapgef5	317.419	0.0887889	ENSG00000136237	RAPGEF5	1218.65	0.213245
ENSDARG00000074394	CABZ01049058.1	0	42.4461	ENSMUSG00000025784	Clec3b	220.326	0.00240688	ENSG00000163815	CLEC3B	55.3406	0.0406558
ENSDARG00000074754	si:dkey-188i13.9	26.9499	0.0488084	ENSMUSG00000021208	Ifi27l2b	6.18085	0.0868148	ENSG00000165949	IFI27	134.212	0.239607
ENSDARG00000074754	si:dkey-188i13.9	26.9499	0.0488084	ENSMUSG00000079017	Ifi27l2a	68.5414	0.0494167	ENSG00000165949	IFI27	134.212	0.239607
ENSDARG00000075151	si:dkey-188i13.10	284.886	0.292078	ENSMUSG00000021208	Ifi27l2b	6.18085	0.0868148	ENSG00000165949	IFI27	134.212	0.239607
ENSDARG00000075151	si:dkey-188i13.10	284.886	0.292078	ENSMUSG00000079017	Ifi27l2a	68.5414	0.0494167	ENSG00000165949	IFI27	134.212	0.239607
ENSDARG00000076211	CR846080.3	111.67	0.000731411	ENSMUSG00000034842	Art3	20.9969	0.112426	ENSG00000156219	ART3	76.8853	0.0236316
ENSDARG00000076659	cdca7b	16.7455	0.212433	ENSMUSG00000021175	Cdca7l	19.8147	0.226572	ENSG00000164649	CDCA7L	291.251	0.103199
ENSDARG00000077004	aldh1l1	539.259	0.036062	ENSMUSG00000030088	Aldh1l1	1220.54	0.0311659	ENSG00000144908	ALDH1L1	617.326	0.129223
ENSDARG00000077058	CELA1 (6 of 7)	105828	0.000240376	ENSMUSG00000023031	Cela1	2.20072e+06	1.61326e-05	ENSG00000139610	CELA1	49.7308	0.00405264
ENSDARG00000078178	art4	5.09947	0.136752	ENSMUSG00000034842	Art3	20.9969	0.112426	ENSG00000156219	ART3	76.8853	0.0236316
ENSDARG00000078389	si:dkey-188i13.7	352.719	0.875588	ENSMUSG00000021208	Ifi27l2b	6.18085	0.0868148	ENSG00000165949	IFI27	134.212	0.239607
ENSDARG00000078389	si:dkey-188i13.7	352.719	0.875588	ENSMUSG00000079017	Ifi27l2a	68.5414	0.0494167	ENSG00000165949	IFI27	134.212	0.239607
ENSDARG00000079078	hbaa1	248.588	0.00247254	ENSMUSG00000052305	Hbb-bs	493.717	0.000753938	ENSG00000244734	HBB	357.422	0.00609988
ENSDARG00000079078	hbaa1	248.588	0.00247254	ENSMUSG00000073940	Hbb-bt	124.283	0.00461708	ENSG00000244734	HBB	357.422	0.00609988
ENSDARG00000079154	CR846080.4	98.0869	0.000736483	ENSMUSG00000034842	Art3	20.9969	0.112426	ENSG00000156219	ART3	76.8853	0.0236316
ENSDARG00000086821	pycr1b	790.845	0.132156	ENSMUSG00000025140	Pycr1	1946.13	0.195278	ENSG00000183010	PYCR1	1710.29	0.202068
ENSDARG00000088079	TMED6	13613.1	0.000243595	ENSMUSG00000031919	Tmed6	8588.89	0.0124797	ENSG00000157315	TMED6	1605.21	0.0539978
ENSDARG00000088745	MFAP4 (4 of 14)	31.6799	0.00271641	ENSMUSG00000042436	Mfap4	12.1817	0.125267	ENSG00000166482	MFAP4	1071.39	0.0540946
ENSDARG00000090428	ctrb1	7.05799e+06	0.000463348	ENSMUSG00000031957	Ctrb1	4.4517e+06	3.91544e-05	ENSG00000168925	CTRB1	496134	0.0852017
ENSDARG00000090428	ctrb1	7.05799e+06	0.000463348	ENSMUSG00000031957	Ctrb1	4.4517e+06	3.91544e-05	ENSG00000168928	CTRB2	372237	0.0887718
ENSDARG00000090469	SYCN (1 of 2)	391914	0.000175664	ENSMUSG00000084174	Sycn	370784	9.65249e-07	ENSG00000179751	SYCN	95507.8	0.0951452
ENSDARG00000090899	CR450711.2	8553.72	0.000262383	ENSMUSG00000084174	Sycn	370784	9.65249e-07	ENSG00000179751	SYCN	95507.8	0.0951452
ENSDARG00000091127	klf15	1382.17	0.019145	ENSMUSG00000030087	Klf15	1911.69	0.0263727	ENSG00000163884	KLF15	931.935	0.0342706
ENSDARG00000092890	si:ch73-44m9.5	42944	7.34545e-05	ENSMUSG00000023433	Cela3b	767306	7.10865e-07	ENSG00000142789	CELA3A	1.66569e+06	0.0117952
ENSDARG00000092890	si:ch73-44m9.5	42944	7.34545e-05	ENSMUSG00000023433	Cela3b	767306	7.10865e-07	ENSG00000219073	CELA3B	609050	0.014189
ENSDARG00000092890	si:ch73-44m9.5	42944	7.34545e-05	ENSMUSG00000078520	Gm13011	289.228	0.000679459	ENSG00000142789	CELA3A	1.66569e+06	0.0117952
ENSDARG00000092890	si:ch73-44m9.5	42944	7.34545e-05	ENSMUSG00000078520	Gm13011	289.228	0.000679459	ENSG00000219073	CELA3B	609050	0.014189
ENSDARG00000093003	acy3.1	3.10885	2.04108	ENSMUSG00000024866	Acy3	30.8142	0.0402391	ENSG00000132744	ACY3	230.879	0.107569
ENSDARG00000093549	sepp1a	25811.2	0.0680399	ENSMUSG00000064373	Sepp1	27899.8	0.0950663	ENSG00000250722	SEPP1	1865.17	0.13034
ENSDARG00000093844	zgc:136461	127738	0.000508802	ENSMUSG00000031957	Ctrb1	4.4517e+06	3.91544e-05	ENSG00000168925	CTRB1	496134	0.0852017
ENSDARG00000093844	zgc:136461	127738	0.000508802	ENSMUSG00000031957	Ctrb1	4.4517e+06	3.91544e-05	ENSG00000168928	CTRB2	372237	0.0887718
ENSDARG00000093877	MFAP4 (10 of 14)	113.084	0.000780424	ENSMUSG00000042436	Mfap4	12.1817	0.125267	ENSG00000166482	MFAP4	1071.39	0.0540946
ENSDARG00000094132	igf1	511.091	0.0159212	ENSMUSG00000020053	Igf1	2172.16	0.00662281	ENSG00000017427	IGF1	167.877	0.0427404
ENSDARG00000094444	iyd	104.73	0.000366582	ENSMUSG00000019762	Iyd	175.236	0.00404531	ENSG00000009765	IYD	17.6698	0.169721
ENSDARG00000094557	nupr1	20411.5	0.0258486	ENSMUSG00000030717	Nupr1	21585.8	0.0597809	ENSG00000176046	NUPR1	11457.5	0.0185407
ENSDARG00000095462	CELA1 (7 of 7)	418139	0.00022624	ENSMUSG00000023031	Cela1	2.20072e+06	1.61326e-05	ENSG00000139610	CELA1	49.7308	0.00405264
ENSDARG00000097011	hbaa1	94.5682	0.00717748	ENSMUSG00000052305	Hbb-bs	493.717	0.000753938	ENSG00000244734	HBB	357.422	0.00609988
ENSDARG00000097011	hbaa1	94.5682	0.00717748	ENSMUSG00000073940	Hbb-bt	124.283	0.00461708	ENSG00000244734	HBB	357.422	0.00609988
ENSDARG00000097057	fxyd6l	3.5304	0.0284271	ENSMUSG00000036570	Fxyd1	993.124	0.00164948	ENSG00000266964	FXYD1	12.5425	0.0640916

## Sheet: ZH
Zebrafish_ID	Zebrafish_Name	Zebrafish_Mean	Zebrafish_FC	Human_ID	Human_Name	Human_Mean	Human_FC
ENSDARG00000004880	acsm3	640.154	0.000565849	ENSG00000005187	ACSM3	562.313	0.168176
ENSDARG00000059743	tmem98	4.61934	0.0257552	ENSG00000006042	TMEM98	1040.41	0.179706
ENSDARG00000070378	ZGC:193706	119.347	0.000388847	ENSG00000006074	CCL18	22.3044	0.151882
ENSDARG00000070378	ZGC:193706	119.347	0.000388847	ENSG00000006075	CCL3	31.0906	0.194881
ENSDARG00000009087	cd74a	976.976	0.144947	ENSG00000019582	CD74	4377.85	0.236459
ENSDARG00000044524	def6b	0	14.7289	ENSG00000023892	DEF6	255.37	0.236421
ENSDARG00000021789	myoc	0	13.8413	ENSG00000034971	MYOC	59.8824	0.00802277
ENSDARG00000087197	ros1	0.392267	3.17185	ENSG00000047936	ROS1	10.6942	0.0642835
ENSDARG00000045568	bcat1	1955.38	0.0930328	ENSG00000060982	BCAT1	5947.33	0.116366
ENSDARG00000029072	klf6a	994.556	0.144516	ENSG00000067082	KLF6	7180.78	0.207177
ENSDARG00000070174	PLEKHH3	250.505	2.44013	ENSG00000068137	PLEKHH3	1903.83	0.198634
ENSDARG00000035514	adam28	119.146	0.0122495	ENSG00000069206	ADAM7	2.6705	0.0549732
ENSDARG00000013855	slc12a3	84.332	0.000451212	ENSG00000070915	SLC12A3	14.9598	0.0801669
ENSDARG00000078945	mibp	533.847	0.0542142	ENSG00000077009	NMRK2	2.65536	0.0688345
ENSDARG00000016505	apbb1ip	5.55423	1.20439	ENSG00000077420	APBB1IP	101.919	0.210192
ENSDARG00000044808	slc4a4b	455.669	0.0216175	ENSG00000080493	SLC4A4	22216.5	0.0721389
ENSDARG00000071437	ptprc	120.827	0.0262777	ENSG00000081237	PTPRC	168.357	0.132887
ENSDARG00000013312	cadps2	530.181	0.00404412	ENSG00000081803	CADPS2	974.476	0.143099
ENSDARG00000044694	FYB (1 of 2)	249.697	0.489826	ENSG00000082074	FYB	45.3477	0.118897
ENSDARG00000017240	traf5	81.7588	0.000464154	ENSG00000082512	TRAF5	1183.51	0.197122
ENSDARG00000014796	wnt11r	0	6.38363	ENSG00000085741	WNT11	77.6197	0.0811384
ENSDARG00000068910	nos1	865.408	0.000434772	ENSG00000089250	NOS1	189.334	0.0832174
ENSDARG00000053973	fetub	685.911	0.000664609	ENSG00000090512	FETUB	110.631	0.00585598
ENSDARG00000006110	chd	0	26.7121	ENSG00000090539	CHRD	410.272	0.201108
ENSDARG00000059259	pabpc4	473.39	0.0329462	ENSG00000090621	PABPC4	10618.6	0.160921
ENSDARG00000056018	itga6l	1.06659	1.46074	ENSG00000091409	ITGA6	4149.25	0.174396
ENSDARG00000079564	vmhc	0	2.67858	ENSG00000092054	MYH7	96.8497	0.121373
ENSDARG00000058647	hck	77.4017	0.989325	ENSG00000101336	HCK	73.086	0.229753
ENSDARG00000035709	lhb	901.123	0.00629727	ENSG00000104826	LHB	38.396	0.0129588
ENSDARG00000061764	ahnak	1088.53	0.00311471	ENSG00000105227	PRX	184.633	0.16285
ENSDARG00000053620	ebi3	53.2368	0.0142724	ENSG00000105246	EBI3	15.3304	0.245504
ENSDARG00000035308	grb10b	415.11	0.0720715	ENSG00000106070	GRB10	4910.36	0.237198
ENSDARG00000021004	c5	333.588	0.00923611	ENSG00000106804	C5	799.503	0.133124
ENSDARG00000004296	ambp	64.6535	0.010013	ENSG00000106927	AMBP	1487.17	0.20422
ENSDARG00000074121	dnmbp	584.483	0.483594	ENSG00000107554	DNMBP	1273.69	0.233162
ENSDARG00000003219	bin2a	0	46.5692	ENSG00000110934	BIN2	26.6049	0.229511
ENSDARG00000042548	tpd52l1	156.365	0.677287	ENSG00000111907	TPD52L1	667.455	0.214033
ENSDARG00000061752	fam65b	325.536	0.0524466	ENSG00000111913	FAM65B	90.7943	0.195077
ENSDARG00000035957	gmnn	1283.26	0.0514057	ENSG00000112312	GMNN	1589.43	0.10689
ENSDARG00000061923	amotl2a	208.933	0.0207532	ENSG00000114019	AMOTL2	1124.24	0.226163
ENSDARG00000061948	amotl2b	10.7786	0.0735567	ENSG00000114019	AMOTL2	1124.24	0.226163
ENSDARG00000074860	SLC5A7 (2 of 2)	0	3.97897	ENSG00000115665	SLC5A7	8.18938	0.0688125
ENSDARG00000086098	ERRFI1 (2 of 2)	288.714	1.32758	ENSG00000116285	ERRFI1	18477.9	0.0823383
ENSDARG00000012968	rhoub	61.8608	1.0049	ENSG00000116574	RHOU	1523.26	0.155059
ENSDARG00000056875	rgs2	2.1194	2.69132	ENSG00000116741	RGS2	6472.06	0.0870047
ENSDARG00000006003	mycla	60.032	0.0463112	ENSG00000116990	MYCL	1838.42	0.0248555
ENSDARG00000005518	slc5a9	190.212	0.0376983	ENSG00000117834	SLC5A9	163.007	0.0605623
ENSDARG00000042934	ctgfa	189.538	0.0103739	ENSG00000118523	CTGF	3786.75	0.128837
ENSDARG00000039041	sfrp5	8.09703	0.625776	ENSG00000120057	SFRP5	2590.42	0.0813915
ENSDARG00000055043	depdc7	1.56907	13.4689	ENSG00000121690	DEPDC7	53.2258	0.169976
ENSDARG00000055751	fosb	708.554	4.45662	ENSG00000125740	FOSB	3627.37	0.0179371
ENSDARG00000019861	fgl2	309.396	0.145357	ENSG00000127951	FGL2	324.467	0.125003
ENSDARG00000055901	steap4	0	3.56156	ENSG00000127954	STEAP4	527.184	0.16889
ENSDARG00000070426	chac1	18938.7	0.141955	ENSG00000128965	CHAC1	1075.54	0.17064
ENSDARG00000070378	ZGC:193706	119.347	0.000388847	ENSG00000129277	CCL4	67.3388	0.0617582
ENSDARG00000025301	gfap	0	12.5519	ENSG00000131095	GFAP	18.7029	0.22887
ENSDARG00000076092	slc31a2	6453.6	0.0162518	ENSG00000136867	SLC31A2	55.3074	0.144058
ENSDARG00000019742	tlr4ba	2.30967	1.49169	ENSG00000136869	TLR4	123.632	0.189714
ENSDARG00000010729	CABZ01073795.1	91.1899	0.05412	ENSG00000137959	IFI44L	121.339	0.140626
ENSDARG00000071355	si:ch211-197g15.7	0	0	ENSG00000137959	IFI44L	121.339	0.140626
ENSDARG00000092361	si:dkey-79f11.7	31.9843	2.70915	ENSG00000137959	IFI44L	121.339	0.140626
ENSDARG00000094747	si:ch211-197g15.6	16.1202	0.0412376	ENSG00000137959	IFI44L	121.339	0.140626
ENSDARG00000017165	slc3a1	117.654	0.00809147	ENSG00000138079	SLC3A1	3300.49	0.0546059
ENSDARG00000029936	grtp1a	117.033	0.188345	ENSG00000139835	GRTP1	110.419	0.236544
ENSDARG00000014680	znf710a	0	52.4951	ENSG00000140548	ZNF710	1552.86	0.222544
ENSDARG00000002956	si:dkey-32n7.4	0.76989	1.64233	ENSG00000140678	ITGAX	139.803	0.227338
ENSDARG00000001498	skap1	12.7984	0.256967	ENSG00000141293	SKAP1	93.7218	0.13213
ENSDARG00000035719	arl5c	1377.86	0.196549	ENSG00000141748	ARL5C	15.8553	0.0854536
ENSDARG00000091317	hunk	0	5.2883	ENSG00000142149	HUNK	533.92	0.184328
ENSDARG00000053593	ANXA9	1.06659	41.053	ENSG00000143412	ANXA9	506.207	0.154388
ENSDARG00000068516	hapln1b	0.76989	22.5667	ENSG00000145681	HAPLN1	4.27189	0.0420372
ENSDARG00000056627	cxcl14	13602.9	0.113342	ENSG00000145824	CXCL14	125.372	0.0236598
ENSDARG00000060592	SRCRB4D	0.579616	3.75003	ENSG00000146700	SRCRB4D	68.8345	0.225903
ENSDARG00000090526	PLEKHS1 (3 of 4)	0	2.5255	ENSG00000148735	PLEKHS1	895.668	0.031766
ENSDARG00000078864	lats2	87.577	0.0997396	ENSG00000150457	LATS2	565.721	0.245377
ENSDARG00000039605	mat1a	31402.1	0.000521437	ENSG00000151224	MAT1A	1216.53	0.165822
ENSDARG00000052427	CCDC64B	2.90307	1.6671	ENSG00000162069	CCDC64B	2131.69	0.103529
ENSDARG00000068275	ptx3a	2.60637	0.167793	ENSG00000163661	PTX3	654.634	0.0285572
ENSDARG00000060397	hhip	351.555	0.0020438	ENSG00000164161	HHIP	41.5935	0.183247
ENSDARG00000071565	hnf4g	106.242	0.0371354	ENSG00000164749	HNF4G	248.391	0.208026
ENSDARG00000042586	si:ch211-199f5.1	0	0	ENSG00000165194	PCDH19	13.3596	0.236621
ENSDARG00000075168	anpepb	0.76989	0.275862	ENSG00000166825	ANPEP	29181.5	0.133734
ENSDARG00000089544	ANPEP (3 of 6)	236.969	0.00143909	ENSG00000166825	ANPEP	29181.5	0.133734
ENSDARG00000091231	BX572619.7	1084.01	0.00245102	ENSG00000166825	ANPEP	29181.5	0.133734
ENSDARG00000097285	ANPEP (6 of 6)	502.732	0.00297594	ENSG00000166825	ANPEP	29181.5	0.133734
ENSDARG00000061201	acsf2	694.655	0.00476306	ENSG00000167107	ACSF2	212.662	0.23086
ENSDARG00000061383	serpinf2b	304.127	0.00438615	ENSG00000167711	SERPINF2	50.7648	0.234261
ENSDARG00000076448	serpinf2a	1030.32	0.00308192	ENSG00000167711	SERPINF2	50.7648	0.234261
ENSDARG00000037121	mat2ab	3345.98	0.0556815	ENSG00000168906	MAT2A	24412.8	0.116595
ENSDARG00000002956	si:dkey-32n7.4	0.76989	1.64233	ENSG00000169896	ITGAM	93.3682	0.223071
ENSDARG00000008858	cyp7c1	0	16.2292	ENSG00000172817	CYP7B1	144.671	0.197532
ENSDARG00000044612	c1qb	107.78	0.00071579	ENSG00000173369	C1QB	313.864	0.199022
ENSDARG00000044613	c1qa	63.3082	0.00570103	ENSG00000173372	C1QA	246.764	0.139131
ENSDARG00000040538	spsb4b	6.15912	7.15975	ENSG00000175093	SPSB4	283.405	0.105984
ENSDARG00000087697	lpl	158.423	0.000381365	ENSG00000175445	LPL	213.563	0.121779
ENSDARG00000007425	apol1	0	0	ENSG00000178878	APOLD1	1047.53	0.0955451
ENSDARG00000023185	APOLD1 (2 of 4)	4.24172	0.0114696	ENSG00000178878	APOLD1	1047.53	0.0955451
ENSDARG00000068030	APOLD1 (3 of 4)	5.52409	1.2764	ENSG00000178878	APOLD1	1047.53	0.0955451
ENSDARG00000075219	si:ch1073-185p12.2	47.4467	0.0615934	ENSG00000179144	GIMAP7	54.4646	0.211199
ENSDARG00000007534	itln1	260.936	0.000467623	ENSG00000179914	ITLN1	26.8711	0.0291776
ENSDARG00000042874	phlda2	575.723	0.0511484	ENSG00000181649	PHLDA2	161.684	0.245453
ENSDARG00000012248	rgma	139.682	0.000641964	ENSG00000182175	RGMA	300.084	0.135426
ENSDARG00000004648	kctd16a	0	45.0313	ENSG00000183775	KCTD16	289.317	0.246971
ENSDARG00000024278	adh8b	2308.92	0.0520765	ENSG00000187758	ADH1A	8.94795	0.0618946
ENSDARG00000091211	adh8a	59573.8	0.00389578	ENSG00000187758	ADH1A	8.94795	0.0618946
ENSDARG00000069332	tmem72	25.3597	0.0082345	ENSG00000187783	TMEM72	228.961	0.0897568
ENSDARG00000005565	entpd8	211.34	0.0100257	ENSG00000188833	ENTPD8	80.7557	0.143684
ENSDARG00000060350	APOD (3 of 3)	23757.3	0.000198112	ENSG00000189058	APOD	973.346	0.0471505
ENSDARG00000035709	lhb	901.123	0.00629727	ENSG00000196337	CGB7	8.01503	0.197851
ENSDARG00000024278	adh8b	2308.92	0.0520765	ENSG00000196616	ADH1B	730.619	0.0124671
ENSDARG00000091211	adh8a	59573.8	0.00389578	ENSG00000196616	ADH1B	730.619	0.0124671
ENSDARG00000036456	anxa4	934.379	0.997196	ENSG00000196975	ANXA4	8538.46	0.212467
ENSDARG00000079564	vmhc	0	2.67858	ENSG00000197616	MYH6	250.102	0.00698544
ENSDARG00000045414	elovl2	40.4836	0.210167	ENSG00000197977	ELOVL2	137.19	0.167843
ENSDARG00000023111	plg	342.448	0.0231365	ENSG00000198670	LPA	7.85629	0.075617
ENSDARG00000081270	rn7sk	285.185	0.17577	ENSG00000202198	RN7SK	387.71	0.0755032
ENSDARG00000076981	zgc:198329	855.587	0.00478611	ENSG00000213892	CEACAM16	16.2873	0.0541218
ENSDARG00000012539	dnase1	47219.1	0.000422077	ENSG00000213918	DNASE1	2097.36	0.143541
ENSDARG00000067851	lcn15	311.16	0.000179567	ENSG00000214402	LCNL1	7.81083	0.139313
ENSDARG00000018944	hoga1	2391.59	0.0193895	ENSG00000241935	HOGA1	404.538	0.062024
ENSDARG00000041085	C18H15orf38	145.083	1.00837	ENSG00000242498	C15orf38	749.042	0.247638
ENSDARG00000041607	eif4ebp3l	2296.81	0.00981341	ENSG00000243056	EIF4EBP3	73.4065	0.130248
ENSDARG00000054916	eif4ebp3	26134.4	0.00151842	ENSG00000243056	EIF4EBP3	73.4065	0.130248
ENSDARG00000041085	C18H15orf38	145.083	1.00837	ENSG00000250021	C15orf38-AP3S2	24.1327	0.150997
ENSDARG00000021154	PRODH2	6746.82	0.00207948	ENSG00000250799	PRODH2	62.3144	0.240667
ENSDARG00000078882	SLC22A31	558.005	0.172921	ENSG00000259803	SLC22A31	534.409	0.0291403

## Sheet: ZM
Zebrafish_ID	Zebrafish_Name	Zebrafish_Mean	Zebrafish_FC	Mouse_ID	Mouse_Name	Mouse_Mean	Mouse_FC
ENSDARG00000069463	alox12	44.1252	3.05706	ENSMUSG00000000320	Alox12	27.9098	0.209695
ENSDARG00000003293	sox9a	0	43.7693	ENSMUSG00000000567	Sox9	127.997	0.10067
ENSDARG00000043923	sox9b	13.3314	0.0625882	ENSMUSG00000000567	Sox9	127.997	0.10067
ENSDARG00000056346	acap1	1.96134	5.87607	ENSMUSG00000001588	Acap1	23.5412	0.0449733
ENSDARG00000042428	gstt1a	1.53978	0.0449403	ENSMUSG00000001665	Gstt3	320.798	0.0062616
ENSDARG00000036463	cldn15a	1700.87	0.096963	ENSMUSG00000001739	Cldn15	37.8172	0.0223577
ENSDARG00000002952	smo	0.392267	3.54793	ENSMUSG00000001761	Smo	168.899	0.120829
ENSDARG00000019444	ssr4	13730.9	0.222723	ENSMUSG00000002014	Ssr4	5708.43	0.244213
ENSDARG00000030367	metrn	196.301	0.00109043	ENSMUSG00000002274	Metrn	17.1803	0.032808
ENSDARG00000016856	pon2	334.318	0.000139182	ENSMUSG00000002588	Pon1	44.8081	0.00386424
ENSDARG00000032496	pon1	294.154	0.0370466	ENSMUSG00000002588	Pon1	44.8081	0.00386424
ENSDARG00000040290	zgc:174637	389.36	0.00136713	ENSMUSG00000002588	Pon1	44.8081	0.00386424
ENSDARG00000097789	zgc:174637	86.4418	0.00136098	ENSMUSG00000002588	Pon1	44.8081	0.00386424
ENSDARG00000009568	CA11	0	61.1952	ENSMUSG00000003273	Car11	36.905	0.244988
ENSDARG00000052792	nots	148.49	0.0194297	ENSMUSG00000004552	Ctse	17.2704	0.0895101
ENSDARG00000077880	BX005356.2	9677.73	0.000308739	ENSMUSG00000004821	Tmed11	3076.18	8.11212e-05
ENSDARG00000069105	fgfr4	9.23868	2.6353	ENSMUSG00000005320	Fgfr4	31.9064	0.207715
ENSDARG00000078515	SUSD2	187.311	0.0377374	ENSMUSG00000006342	Susd2	768.453	0.0140537
ENSDARG00000018342	ggt1b	96.9306	0.000638654	ENSMUSG00000006345	Ggt1	8427.96	9.27036e-05
ENSDARG00000075406	pvrl4	415.723	0.0634478	ENSMUSG00000006411	Pvrl4	41.7237	0.204663
ENSDARG00000024560	slc4a1b	22.5534	0.070078	ENSMUSG00000006574	Slc4a1	41.4657	0.00593054
ENSDARG00000061520	b4galnt1a	1.1768	3.89689	ENSMUSG00000006731	B4galnt1	1377.24	0.0115577
ENSDARG00000052004	cav1	1312.57	0.165262	ENSMUSG00000007655	Cav1	418.563	0.0369749
ENSDARG00000024365	crlf1a	5.49566	2.56629	ENSMUSG00000007888	Crlf1	356.521	0.128843
ENSDARG00000022165	mgst1.2	223.837	0.415986	ENSMUSG00000008540	Mgst1	139.885	0.0789096
ENSDARG00000032618	mgst1.1	93.2237	0.158611	ENSMUSG00000008540	Mgst1	139.885	0.0789096
ENSDARG00000073718	APOL4	85.3975	0.100173	ENSMUSG00000010601	Apol7a	126.827	0.00148232
ENSDARG00000034080	plcd1b	91.4886	0.0958552	ENSMUSG00000010660	Plcd1	110.355	0.0367466
ENSDARG00000013871	slc5a1	73.5948	0.0536255	ENSMUSG00000011034	Slc5a1	57.1818	0.0746213
ENSDARG00000075162	chdh	150.943	1.4418	ENSMUSG00000015970	Chdh	480.858	0.0205559
ENSDARG00000058259	celsr1b	2.30967	2.71307	ENSMUSG00000016028	Celsr1	2026.15	0.0810838
ENSDARG00000069185	celsr1a	1.06659	173.051	ENSMUSG00000016028	Celsr1	2026.15	0.0810838
ENSDARG00000069043	HSD11B1L (1 of 2)	263.347	0.000442321	ENSMUSG00000016194	Hsd11b1	58.634	0.0473223
ENSDARG00000057714	cmah	163.979	1.60031	ENSMUSG00000016756	Cmah	214.349	0.00576538
ENSDARG00000053831	vtnb	95.2971	0.0239184	ENSMUSG00000017344	Vtn	4604.82	0.000239094
ENSDARG00000075261	timp2b	27.804	0.310842	ENSMUSG00000017466	Timp2	653.741	0.157296
ENSDARG00000036993	erbb3b	0	16.3155	ENSMUSG00000018166	Erbb3	219.888	0.151559
ENSDARG00000032724	pmp22a	128.309	1.27338	ENSMUSG00000018217	Pmp22	94.5369	0.211162
ENSDARG00000060457	pmp22b	306.004	1.55047	ENSMUSG00000018217	Pmp22	94.5369	0.211162
ENSDARG00000027310	LSP1	45.2834	0.0548495	ENSMUSG00000018819	Lsp1	85.1696	0.0749655
ENSDARG00000069463	alox12	44.1252	3.05706	ENSMUSG00000018924	Alox15	42.9839	0.00957164
ENSDARG00000070378	ZGC:193706	119.347	0.000388847	ENSMUSG00000018927	Ccl6	87.624	0.0397087
ENSDARG00000054033	hoxb1b	0	0	ENSMUSG00000018973	Hoxb1	3.6365	0.0483842
ENSDARG00000070378	ZGC:193706	119.347	0.000388847	ENSMUSG00000019122	Ccl9	42.1738	0.22318
ENSDARG00000073870	GDPD2	135.376	0.0390468	ENSMUSG00000019359	Gdpd2	7.36301	0.0220838
ENSDARG00000063572	perp	1066.59	0.851348	ENSMUSG00000019851	Perp	900.831	0.0618962
ENSDARG00000045561	dram1	54.0561	0.0531048	ENSMUSG00000020057	Dram1	318.782	0.0532445
ENSDARG00000011961	csrp2	95.3731	1.0032	ENSMUSG00000020186	Csrp2	286.335	0.180411
ENSDARG00000014859	igfbp3	209.649	0.349177	ENSMUSG00000020427	Igfbp3	518.393	0.153899
ENSDARG00000052816	shmt1	977.969	0.0442134	ENSMUSG00000020534	Shmt1	102.542	0.192012
ENSDARG00000070565	ADAP2	0.392267	1.60251	ENSMUSG00000020709	Adap2	232.442	0.0365249
ENSDARG00000028507	itgb4	0	147.772	ENSMUSG00000020758	Itgb4	873.179	0.00287412
ENSDARG00000012789	plek2	0	2.68061	ENSMUSG00000021118	Plek2	48.8167	0.157441
ENSDARG00000027867	paplna	0	3.30687	ENSMUSG00000021223	Papln	10.9995	0.100029
ENSDARG00000007407	barx1	0	1.4507	ENSMUSG00000021381	Barx1	13.4538	0.0272788
ENSDARG00000005108	oclna	129.616	2.74586	ENSMUSG00000021638	Ocln	383.8	0.21735
ENSDARG00000002745	tdh	25819.4	0.0533966	ENSMUSG00000021953	Tdh	115.24	0.00346709
ENSDARG00000035810	rgcc	51.1452	1.29707	ENSMUSG00000022018	Rgcc	60.6263	0.0655462
ENSDARG00000013930	lect1	56.3165	0.0286284	ENSMUSG00000022025	Lect1	9.90736	0.0532831
ENSDARG00000069956	pdlim2	263.626	0.0198038	ENSMUSG00000022090	Pdlim2	25.6355	0.040694
ENSDARG00000037476	sorbs3	7.64042	0.29065	ENSMUSG00000022091	Sorbs3	191.168	0.227606
ENSDARG00000077842	ajuba	179.032	0.1676	ENSMUSG00000022178	Ajuba	30.6342	0.111074
ENSDARG00000014588	adcy2b	0	6.97531	ENSMUSG00000022220	Adcy4	74.7222	0.113248
ENSDARG00000058821	sema5a	110.313	1.80915	ENSMUSG00000022231	Sema5a	131.634	0.0763611
ENSDARG00000039974	rai14	61.2315	1.11952	ENSMUSG00000022246	Rai14	333.058	0.128773
ENSDARG00000062144	shank3a	0.392267	11.2783	ENSMUSG00000022623	Shank3	162.988	0.24351
ENSDARG00000063332	shank3a	0.784534	10.0963	ENSMUSG00000022623	Shank3	162.988	0.24351
ENSDARG00000075517	MPV17L	100.908	0.000374081	ENSMUSG00000022679	Mpv17l	307.344	0.195253
ENSDARG00000074335	boc	11.768	3.56983	ENSMUSG00000022687	Boc	141.079	0.168363
ENSDARG00000070743	TMEM45A	587.244	0.0639098	ENSMUSG00000022754	Tmem45a	45.3602	0.156632
ENSDARG00000069922	popdc2	71.5195	1.19139	ENSMUSG00000022803	Popdc2	6.18085	0.0269824
ENSDARG00000004753	mylkb	0	8.53018	ENSMUSG00000022836	Mylk	174.078	0.157995
ENSDARG00000034801	mylka	22.3123	0.292951	ENSMUSG00000022836	Mylk	174.078	0.157995
ENSDARG00000070681	fam132a	2.90307	4.22234	ENSMUSG00000023571	Fam132a	227.263	0.128348
ENSDARG00000076821	MYOM1 (2 of 2)	453.577	0.00342976	ENSMUSG00000024049	Myom1	69.9936	0.243947
ENSDARG00000008697	epas1a	370.674	0.011711	ENSMUSG00000024140	Epas1	702.942	0.182256
ENSDARG00000022615	LAMA3 (1 of 2)	0	17.359	ENSMUSG00000024421	Lama3	85.7217	0.0995425
ENSDARG00000071462	lama3	0	0.905622	ENSMUSG00000024421	Lama3	85.7217	0.0995425
ENSDARG00000041083	anpepa	1.16216	9.59843	ENSMUSG00000024481	4833403I15Rik	18.0925	0.0394273
ENSDARG00000026726	anxa1a	37.1189	0.0174574	ENSMUSG00000024659	Anxa1	139.795	0.203797
ENSDARG00000028087	aldh2.2	508.517	0.0951045	ENSMUSG00000024747	Aldh1a7	875.376	0.000244809
ENSDARG00000038643	alas2	71.8981	0.000543845	ENSMUSG00000025270	Alas2	64.3648	0.0214006
ENSDARG00000089331	CABZ01117575.1	0	46.1149	ENSMUSG00000025481	Urah	175.98	0.0279994
ENSDARG00000031228	podxl	9968.39	0.0128788	ENSMUSG00000025608	Podxl	475.871	0.0730441
ENSDARG00000061256	FAM195A	560.902	0.0690328	ENSMUSG00000025732	Fam195a	313.783	0.0572152
ENSDARG00000061169	larp1b	4722.81	0.0886709	ENSMUSG00000025762	Larp1b	57.2718	0.210599
ENSDARG00000071865	nrp1a	9.02214	9.20362	ENSMUSG00000025810	Nrp1	778.15	0.126341
ENSDARG00000010767	epha4l	11.295	4.3707	ENSMUSG00000026235	Epha4	19.7247	0.118081
ENSDARG00000076179	NGEF	285.863	0.0587941	ENSMUSG00000026259	Ngef	98.2634	0.102515
ENSDARG00000026369	dbi	3730.2	0.22602	ENSMUSG00000026385	Dbi	678.309	0.171292
ENSDARG00000006603	csrp1a	399.919	0.0765823	ENSMUSG00000026421	Csrp1	1550.34	0.163384
ENSDARG00000051913	ddr2a	13.8288	0.00420089	ENSMUSG00000026674	Ddr2	196.617	0.196135
ENSDARG00000076896	C2H10orf67	157.126	0.000268194	ENSMUSG00000026734	4921504E06Rik	8.63518	0.0187854
ENSDARG00000092718	gbgt1l2	0	2.82796	ENSMUSG00000026829	Gbgt1	29.9021	0.0880795
ENSDARG00000063724	GALNT3	22.4206	0.205452	ENSMUSG00000026994	Galnt3	315.259	0.0175054
ENSDARG00000013168	jag1b	509.868	0.12647	ENSMUSG00000027276	Jag1	247.336	0.230222
ENSDARG00000052652	fermt1	22.9487	0.337652	ENSMUSG00000027356	Fermt1	129.168	0.180784
ENSDARG00000074358	CU469518.1	5.13182	1.92144	ENSMUSG00000027408	Cpxm1	34.2707	0.0591677
ENSDARG00000070537	stmn2b	1.53978	2.79497	ENSMUSG00000027500	Stmn2	25.8155	0.205107
ENSDARG00000013522	pck1	11546.8	0.0360139	ENSMUSG00000027513	Pck1	184.129	0.00502583
ENSDARG00000014488	ca2	1693.54	0.00427579	ENSMUSG00000027559	Car3	834.264	0.000487901
ENSDARG00000062699	nkain4	399.424	0.0189446	ENSMUSG00000027574	Nkain4	36.9951	0.0136772
ENSDARG00000005191	ahcy	51166.4	0.0102694	ENSMUSG00000027597	Ahcy	1582.3	0.133832
ENSDARG00000076223	SERP1	116975	0.0237453	ENSMUSG00000027808	Serp1	14236.6	0.176008
ENSDARG00000077054	fam198b	394.827	0.0447141	ENSMUSG00000027955	Fam198b	84.8096	0.0644875
ENSDARG00000028387	ca9	0.579616	0.940882	ENSMUSG00000028463	Car9	20.6368	0.132672
ENSDARG00000062420	nfia	324.98	0.0974699	ENSMUSG00000028565	Nfia	351.33	0.22231
ENSDARG00000021172	cyp2ad2	81.2107	0.000800716	ENSMUSG00000028571	Cyp2j13	9.90736	0.0164593
ENSDARG00000022631	cyp2p9	1038.84	5.12037e-05	ENSMUSG00000028571	Cyp2j13	9.90736	0.0164593
ENSDARG00000022650	cyp2ad3	199.345	0.0384786	ENSMUSG00000028571	Cyp2j13	9.90736	0.0164593
ENSDARG00000042956	cyp2ad6	72.5427	0.0213601	ENSMUSG00000028571	Cyp2j13	9.90736	0.0164593
ENSDARG00000042978	cyp2p6	329.023	0.587585	ENSMUSG00000028571	Cyp2j13	9.90736	0.0164593
ENSDARG00000042980	cyp2p7	136.812	0.0257667	ENSMUSG00000028571	Cyp2j13	9.90736	0.0164593
ENSDARG00000061231	tinagl1	13.2161	7.25657	ENSMUSG00000028776	Tinagl1	127.985	0.0322885
ENSDARG00000034300	sema3c	0	3.90205	ENSMUSG00000028780	Sema3c	354.708	0.248872
ENSDARG00000019235	sema3aa	0	7.6416	ENSMUSG00000028883	Sema3a	12.2717	0.0990398
ENSDARG00000004325	casp9	29.2967	2.5059	ENSMUSG00000028914	Casp9	11024.2	0.00929743
ENSDARG00000090040	MMP23B	0.76989	0.619614	ENSMUSG00000029061	Mmp23	53.0833	0.0555234
ENSDARG00000052089	CR352260.1	650.957	0.00166147	ENSMUSG00000029193	Cckar	10629.8	2.55574e-05
ENSDARG00000007222	rest	53.7498	0.00384506	ENSMUSG00000029249	Rest	111.177	0.210421
ENSDARG00000090766	CABZ01032488.1	126.607	0.147317	ENSMUSG00000029455	Aldh2	2074.26	0.0643895
ENSDARG00000042993	try	1.44772e+07	0.000393293	ENSMUSG00000029882	2210010C04Rik	2.09507e+06	4.37187e-07
ENSDARG00000025094	edem1	2677.16	0.100602	ENSMUSG00000030104	Edem1	10044.8	0.168497
ENSDARG00000011909	itpr2	95.234	0.0730469	ENSMUSG00000030287	Itpr2	752.299	0.22776
ENSDARG00000060707	pex11a	81.4779	0.120568	ENSMUSG00000030545	Pex11a	516.143	0.162904
ENSDARG00000040926	nr2f2	282.171	0.813233	ENSMUSG00000030551	Nr2f2	149.354	0.152545
ENSDARG00000013252	TMC5	62.2105	1.49957	ENSMUSG00000030650	Tmc5	22.179	0.0330241
ENSDARG00000074466	gdpd3a	88.1623	0.527331	ENSMUSG00000030703	Gdpd3	36.905	0.0510624
ENSDARG00000070492	fgf21	0	4.57451	ENSMUSG00000030827	Fgf21	430.289	0.0104662
ENSDARG00000076547	ABCC6	1.56907	1.27174	ENSMUSG00000030834	Abcc6	19.5447	0.00809052
ENSDARG00000078425	oat	2424.26	0.196533	ENSMUSG00000030934	Oat	746.13	0.0705477
ENSDARG00000020645	slc7a3a	1303.16	0.111524	ENSMUSG00000031297	Slc7a3	407.816	0.0586673
ENSDARG00000088937	GPR64 (2 of 2)	17.0505	0.775896	ENSMUSG00000031298	Gpr64	21.5489	0.00832164
ENSDARG00000052919	adrb3b	0	1.4507	ENSMUSG00000031489	Adrb3	17.3604	0.00936128
ENSDARG00000053646	adrb3a	0.579616	14.6576	ENSMUSG00000031489	Adrb3	17.3604	0.00936128
ENSDARG00000059049	zgc:174904	95.584	0.000862065	ENSMUSG00000031495	Cd209d	4.90867	0.0342711
ENSDARG00000087245	CR847844.3	0	52.6171	ENSMUSG00000031495	Cd209d	4.90867	0.0342711
ENSDARG00000088219	CR847844.4	0	14.3083	ENSMUSG00000031495	Cd209d	4.90867	0.0342711
ENSDARG00000012016	CU928070.1	10.9542	1.48139	ENSMUSG00000031613	Hpgd	49.8968	0.113956
ENSDARG00000024314	herpud1	5026.84	0.0195981	ENSMUSG00000031770	Herpud1	12084.9	0.195029
ENSDARG00000027345	mpzl2b	319.04	1.04121	ENSMUSG00000032092	Mpzl2	70.3656	0.00728149
ENSDARG00000088742	MPZL2 (2 of 2)	3.21528	1.8331	ENSMUSG00000032092	Mpzl2	70.3656	0.00728149
ENSDARG00000052688	paqr5b	0	0.738396	ENSMUSG00000032278	Paqr5	24.3633	0.121676
ENSDARG00000092798	ppib	34163.7	0.144061	ENSMUSG00000032383	Ppib	3078.06	0.0739855
ENSDARG00000010032	cmtm7	3.47183	1.57327	ENSMUSG00000032436	Cmtm7	154.083	0.118562
ENSDARG00000068572	slc16a1	375.499	0.119101	ENSMUSG00000032902	Slc16a1	122.267	0.100361
ENSDARG00000073718	APOL4	85.3975	0.100173	ENSMUSG00000033576	Apol6	27.0877	0.00590149
ENSDARG00000039459	qsox1	566.891	0.0294767	ENSMUSG00000033684	Qsox1	4465.07	0.156483
ENSDARG00000091548	stard9	33.4927	0.468691	ENSMUSG00000033705	Stard9	71.4458	0.155428
ENSDARG00000070434	rhov	262.311	0.000440889	ENSMUSG00000034226	Rhov	91.8126	0.113625
ENSDARG00000042096	gcshb	312.483	0.00567292	ENSMUSG00000034424	Gcsh	458.769	0.249964
ENSDARG00000008060	scara3	0	7.65934	ENSMUSG00000034463	Scara3	248.98	0.118539
ENSDARG00000016233	sdr16c5a	363.304	0.137657	ENSMUSG00000034528	Hsd17b13	5262.55	0.0018706
ENSDARG00000036074	cebpa	11189.9	0.00520904	ENSMUSG00000034957	Cebpa	426.862	0.0221937
ENSDARG00000090996	PARM1	118.767	0.011579	ENSMUSG00000034981	Parm1	1113.1	0.103298
ENSDARG00000090096	sgcg	0.579616	0.637816	ENSMUSG00000035296	Sgcg	5.0887	0.0538052
ENSDARG00000074384	slc12a8	444.629	0.0318604	ENSMUSG00000035506	Slc12a8	764.21	0.00589067
ENSDARG00000036830	zgc:92533	7.03152	0.0653233	ENSMUSG00000035775	Krt20	32.9085	0.00489455
ENSDARG00000036834	zgc:109868	22.3592	0.0472064	ENSMUSG00000035775	Krt20	32.9085	0.00489455
ENSDARG00000044975	zgc:153629	1447.41	0.00356726	ENSMUSG00000035775	Krt20	32.9085	0.00489455
ENSDARG00000011072	ddx11	5.02625	2.45236	ENSMUSG00000035842	Ddx11	96.6192	0.145555
ENSDARG00000075977	prr5	37.6107	1.97589	ENSMUSG00000036106	Prr5	60.1762	0.0703886
ENSDARG00000096989	FAM110C	8.91	1.2127	ENSMUSG00000036136	Fam110c	146.528	0.0376214
ENSDARG00000029168	ppfibp2b	201.046	0.0750106	ENSMUSG00000036528	Ppfibp2	76.3544	0.143678
ENSDARG00000061977	ppfibp2a	0	0.905622	ENSMUSG00000036528	Ppfibp2	76.3544	0.143678
ENSDARG00000075930	adamts22	1003.86	0.0335289	ENSMUSG00000036545	Adamts2	118.078	0.183907
ENSDARG00000061890	atp13a2	632.848	0.191126	ENSMUSG00000036622	Atp13a2	2938.79	0.111174
ENSDARG00000027611	sdpra	243.012	0.0248022	ENSMUSG00000037060	Prkcdbp	55.6276	0.234246
ENSDARG00000071196	sdprb	1778.11	0.00548696	ENSMUSG00000037060	Prkcdbp	55.6276	0.234246
ENSDARG00000006837	mycn	0.579616	31.1859	ENSMUSG00000037169	Mycn	71.9858	0.0604627
ENSDARG00000044685	nr0b2a	1219.02	0.00153277	ENSMUSG00000037583	Nr0b2	150.435	0.00120797
ENSDARG00000010878	cdkn1c	173.958	0.000459971	ENSMUSG00000037664	Cdkn1c	70.6357	0.0782205
ENSDARG00000089854	CDKN1C (2 of 2)	4.70721	5.43089	ENSMUSG00000037664	Cdkn1c	70.6357	0.0782205
ENSDARG00000031014	zgc:56622	15.4857	2.04155	ENSMUSG00000038641	Akr1d1	6.27086	0.0590443
ENSDARG00000043281	stap2b	0	0	ENSMUSG00000038781	Stap2	214.349	0.148892
ENSDARG00000054137	gpr126	0	10.8241	ENSMUSG00000039116	Gpr126	64.6348	0.136636
ENSDARG00000039429	adka	4621.46	0.0558444	ENSMUSG00000039197	Adk	1504.19	0.147776
ENSDARG00000078324	prdm16	528.269	0.0119717	ENSMUSG00000039410	Prdm16	290.536	0.0591172
ENSDARG00000037960	lrrc17	103.16	0.000631971	ENSMUSG00000039883	Lrrc17	27.1777	0.15713
ENSDARG00000059049	zgc:174904	95.584	0.000862065	ENSMUSG00000040165	Cd209c	40.4515	0.062436
ENSDARG00000087245	CR847844.3	0	52.6171	ENSMUSG00000040165	Cd209c	40.4515	0.062436
ENSDARG00000088219	CR847844.4	0	14.3083	ENSMUSG00000040165	Cd209c	40.4515	0.062436
ENSDARG00000004074	bach2b	191.006	0.0622125	ENSMUSG00000040270	Bach2	28.3599	0.166528
ENSDARG00000088630	ARHGEF10L (2 of 2)	0	181.227	ENSMUSG00000040964	Arhgef10l	365.414	0.187014
ENSDARG00000042357	cldnk	0	0	ENSMUSG00000041378	Cldn5	19.4547	0.0531739
ENSDARG00000041483	paqr6	110.451	0.0714549	ENSMUSG00000041423	Paqr6	6.00082	0.0294899
ENSDARG00000079926	syt15	4691.29	0.0374729	ENSMUSG00000041479	Syt15	79.9009	0.0128143
ENSDARG00000040717	macc1	546.441	0.363522	ENSMUSG00000041886	Macc1	17.2704	0.179075
ENSDARG00000070229	C11H1orf116 (1 of 2)	1038.17	0.00378059	ENSMUSG00000042510	AA986860	121.805	0.0999802
ENSDARG00000076250	rasef	512.677	0.00205406	ENSMUSG00000043003	Rasef	306.894	0.00232385
ENSDARG00000007982	onecut1	36.7029	0.249421	ENSMUSG00000043013	Onecut1	49.8188	0.0101885
ENSDARG00000021383	naalad2	523.87	0.0041111	ENSMUSG00000043943	Naalad2	29.362	0.217081
ENSDARG00000069095	gls2	58.6497	0.0201165	ENSMUSG00000044005	Gls2	2191.81	0.00776546
ENSDARG00000055416	serpinb1	10128.6	0.0301732	ENSMUSG00000044734	Serpinb1a	2223.56	0.006045
ENSDARG00000036045	penkb	33.5739	0.239388	ENSMUSG00000045573	Penk	147.068	0.0395383
ENSDARG00000060609	CD109	0	6.88551	ENSMUSG00000046186	Cd109	21.0869	0.174071
ENSDARG00000074894	si:dkey-228b2.5	455.41	0.211997	ENSMUSG00000046312	AI464131	97.3633	0.0857023
ENSDARG00000042707	cx30.3	309.432	0.0113163	ENSMUSG00000046352	Gjb2	924.714	0.00527643
ENSDARG00000067976	ar	505.752	0.211923	ENSMUSG00000046532	Ar	43.3559	0.0408268
ENSDARG00000079355	flrt2	12.7352	0.1806	ENSMUSG00000047414	Flrt2	168.065	0.0346164
ENSDARG00000045837	si:dkey-14d8.20	0	29.9843	ENSMUSG00000047517	Dmbt1	569439	7.06865e-06
ENSDARG00000010673	trim16	0	3.1998	ENSMUSG00000047821	Trim16	345.329	0.00651932
ENSDARG00000005191	ahcy	51166.4	0.0102694	ENSMUSG00000048087	Gm4737	191.54	0.0408329
ENSDARG00000002332	frmd6	89.7052	0.939384	ENSMUSG00000048285	Frmd6	382.168	0.0868491
ENSDARG00000079549	CDC42EP1 (2 of 2)	200.874	0.0266939	ENSMUSG00000049521	Cdc42ep1	1481.57	0.0117262
ENSDARG00000035185	fzd9a	169.886	0.00527406	ENSMUSG00000049551	Fzd9	13.3638	0.0276607
ENSDARG00000059305	tmem37	3.08835	2.42222	ENSMUSG00000050777	Tmem37	57.0918	0.245816
ENSDARG00000075980	tmem125b	3.51283	0.512972	ENSMUSG00000050854	Tmem125	259.157	0.0456282
ENSDARG00000040534	epcam	1419.09	0.386473	ENSMUSG00000051397	Tacstd2	3.72651	0.0476947
ENSDARG00000059049	zgc:174904	95.584	0.000862065	ENSMUSG00000051906	Cd209f	21.0869	0.00774134
ENSDARG00000087245	CR847844.3	0	52.6171	ENSMUSG00000051906	Cd209f	21.0869	0.00774134
ENSDARG00000088219	CR847844.4	0	14.3083	ENSMUSG00000051906	Cd209f	21.0869	0.00774134
ENSDARG00000021172	cyp2ad2	81.2107	0.000800716	ENSMUSG00000052520	Cyp2j5	3.72651	0.0476947
ENSDARG00000022631	cyp2p9	1038.84	5.12037e-05	ENSMUSG00000052520	Cyp2j5	3.72651	0.0476947
ENSDARG00000022650	cyp2ad3	199.345	0.0384786	ENSMUSG00000052520	Cyp2j5	3.72651	0.0476947
ENSDARG00000042956	cyp2ad6	72.5427	0.0213601	ENSMUSG00000052520	Cyp2j5	3.72651	0.0476947
ENSDARG00000042978	cyp2p6	329.023	0.587585	ENSMUSG00000052520	Cyp2j5	3.72651	0.0476947
ENSDARG00000042980	cyp2p7	136.812	0.0257667	ENSMUSG00000052520	Cyp2j5	3.72651	0.0476947
ENSDARG00000061844	ARHGEF15 (2 of 2)	0	5.52472	ENSMUSG00000052921	Arhgef15	98.7255	0.0860373
ENSDARG00000068401	yap1	125.302	0.0990364	ENSMUSG00000053110	Yap1	536.317	0.0579901
ENSDARG00000044001	lgals3l	436.948	0.148671	ENSMUSG00000053522	Lgals7	6.18085	0.0269824
ENSDARG00000086881	IER2	294.182	1.23268	ENSMUSG00000053560	Ier2	205.174	0.221995
ENSDARG00000031044	lipg	551.617	0.0055337	ENSMUSG00000053846	Lipg	6.18085	0.0568685
ENSDARG00000016056	zgc:113060	1453.5	0.150433	ENSMUSG00000054005	Mill1	8.45515	0.0196854
ENSDARG00000036588	mhc1zba	7110.49	0.909714	ENSMUSG00000054005	Mill1	8.45515	0.0196854
ENSDARG00000088022	mhc1zfa	4.53842	0.447871	ENSMUSG00000054005	Mill1	8.45515	0.0196854
ENSDARG00000092162	mhc1zaa	0	2.28007	ENSMUSG00000054005	Mill1	8.45515	0.0196854
ENSDARG00000096940	arpc1a	0.76989	0.0671068	ENSMUSG00000054005	Mill1	8.45515	0.0196854
ENSDARG00000075219	si:ch1073-185p12.2	47.4467	0.0615934	ENSMUSG00000054435	Gimap4	83.2554	0.0920427
ENSDARG00000019845	pdlim1	987.505	0.10893	ENSMUSG00000055044	Pdlim1	266.712	0.114493
ENSDARG00000087565	si:dkey-243k1.4	86.1639	0.00561596	ENSMUSG00000056025	Clca1	4.81866	0.0749203
ENSDARG00000014572	chpt1	5411.07	0.0939999	ENSMUSG00000060002	Chpt1	527.13	0.165265
ENSDARG00000022372	kng1	12451.3	0.143706	ENSMUSG00000060459	Kng2	9.99737	0.0171622
ENSDARG00000039579	cfd	277.269	0.0195372	ENSMUSG00000061780	Cfd	942.219	0.000341121
ENSDARG00000056307	znf706	8875.3	0.109436	ENSMUSG00000062397	Zfp706	3141.55	0.15483
ENSDARG00000051783	rplp0	86657.6	0.18932	ENSMUSG00000063696	Gm8730	134.706	0.0211402
ENSDARG00000004794	ccdc146	0	32.0851	ENSMUSG00000064280	Ccdc146	32.2664	0.126994
ENSDARG00000059049	zgc:174904	95.584	0.000862065	ENSMUSG00000065987	Cd209b	16.2682	0.0106486
ENSDARG00000087245	CR847844.3	0	52.6171	ENSMUSG00000065987	Cd209b	16.2682	0.0106486
ENSDARG00000088219	CR847844.4	0	14.3083	ENSMUSG00000065987	Cd209b	16.2682	0.0106486
ENSDARG00000008030	myl9b	527.725	0.999179	ENSMUSG00000067818	Myl9	143.162	0.0388951
ENSDARG00000038123	myl9a	0	23.9117	ENSMUSG00000067818	Myl9	143.162	0.0388951
ENSDARG00000038153	lgals2b	1788.2	0.0997687	ENSMUSG00000068220	Lgals1	1170.73	0.0884661
ENSDARG00000079900	shroom4	156.145	0.0346174	ENSMUSG00000068270	Shroom4	62.9006	0.214862
ENSDARG00000069909	HTRA2 (4 of 31)	690.35	0.147103	ENSMUSG00000068329	Htra2	368.444	0.133338
ENSDARG00000061764	ahnak	1088.53	0.00311471	ENSMUSG00000069833	Ahnak	1180.07	0.0625346
ENSDARG00000059594	hs3st3b1a	191.979	0.0493245	ENSMUSG00000070407	Hs3st3b1	342.629	0.00715195
ENSDARG00000089159	si:dkeyp-89c11.2	5.62845	0.0407376	ENSMUSG00000070985	Acnat1	20.9969	0.00763148
ENSDARG00000053457	rpl23	17856.1	0.153109	ENSMUSG00000071415	Rpl23	9248.03	0.207967
ENSDARG00000068262	vamp5	168.582	0.829437	ENSMUSG00000073002	Vamp5	64.5448	0.103005
ENSDARG00000015065	c4	1166.06	0.00110574	ENSMUSG00000073418	C4b	217.884	0.0986879
ENSDARG00000027852	plekhf1	1.06659	0.561663	ENSMUSG00000074170	Plekhf1	138.703	0.0367474
ENSDARG00000059049	zgc:174904	95.584	0.000862065	ENSMUSG00000079168	Cd209g	12.3617	0.0130157
ENSDARG00000087245	CR847844.3	0	52.6171	ENSMUSG00000079168	Cd209g	12.3617	0.0130157
ENSDARG00000088219	CR847844.4	0	14.3083	ENSMUSG00000079168	Cd209g	12.3617	0.0130157
ENSDARG00000040133	ackr4b	1.53978	34.4168	ENSMUSG00000079355	Ackr4	9.72733	0.0559643
ENSDARG00000005232	ccdc85ca	8.91963	2.35758	ENSMUSG00000084883	Ccdc85c	99.4576	0.173497
ENSDARG00000079555	ccdc85cb	71.5852	0.478941	ENSMUSG00000084883	Ccdc85c	99.4576	0.173497
ENSDARG00000041546	gypc	108.579	0.00472707	ENSMUSG00000090523	Gypc	14.816	0.207097

## Sheet: Feuil1
Mouse_ID	Mouse_Name	Mouse_Mean	Mouse_FC	Human_ID	Human_Name	Human_Mean	Human_FC
ENSMUSG00000018672	Copz2	2118.01	0.140836	ENSG00000005243	COPZ2	184.68	0.185536
ENSMUSG00000001627	Ifrd1	2106.23	0.136668	ENSG00000006652	IFRD1	3886.73	0.153679
ENSMUSG00000029695	Aass	684.736	0.0193655	ENSG00000008311	AASS	485.072	0.207568
ENSMUSG00000021904	Sema3g	76.7265	0.0851778	ENSG00000010319	SEMA3G	131.26	0.194021
ENSMUSG00000019929	Dcn	1551.79	0.0356025	ENSG00000011465	DCN	4005.67	0.0849586
ENSMUSG00000019278	Dpep1	237.416	0.0148901	ENSG00000015413	DPEP1	8207.21	0.0232185
ENSMUSG00000007097	Atp1a2	132.252	0.0859704	ENSG00000018625	ATP1A2	53.7965	0.146258
ENSMUSG00000010080	Epn3	67.9893	0.0372495	ENSG00000049283	EPN3	606.594	0.120464
ENSMUSG00000029675	Eln	153.159	0.0165037	ENSG00000049540	ELN	131.836	0.0359584
ENSMUSG00000063564	Col23a1	9.72733	0.035159	ENSG00000050767	COL23A1	30.3903	0.109889
ENSMUSG00000009545	Kcnq1	625.417	0.01318	ENSG00000053918	KCNQ1	996.44	0.236372
ENSMUSG00000032177	Pde4a	491.845	0.0961538	ENSG00000065989	PDE4A	580.464	0.208415
ENSMUSG00000054252	Fgfr3	261.894	0.0333288	ENSG00000068078	FGFR3	2467.35	0.0641986
ENSMUSG00000032946	Rasgrp2	66.3571	0.0177683	ENSG00000068831	RASGRP2	33.6509	0.122421
ENSMUSG00000030659	Nucb2	7981.5	0.197996	ENSG00000070081	NUCB2	7879.02	0.226255
ENSMUSG00000021732	Fgf10	13.3638	0.0119861	ENSG00000070193	FGF10	117.074	0.0651992
ENSMUSG00000020964	Sel1l	27644.9	0.0672602	ENSG00000071537	SEL1L	32941.8	0.0566668
ENSMUSG00000024395	Lims2	66.2671	0.0819208	ENSG00000072163	LIMS2	130.543	0.215687
ENSMUSG00000020019	Ntn4	114.442	0.234434	ENSG00000074527	NTN4	1882.64	0.172129
ENSMUSG00000006369	Fbln1	104.804	0.0353853	ENSG00000077942	FBLN1	2421.63	0.0567706
ENSMUSG00000029778	Adcyap1r1	66.4471	0.0682211	ENSG00000078549	ADCYAP1R1	72.58	0.107906
ENSMUSG00000028708	Mknk1	3504.85	0.110475	ENSG00000079277	MKNK1	3233.89	0.155642
ENSMUSG00000029369	Afm	107.991	0.0769221	ENSG00000079557	AFM	9.77089	0.108942
ENSMUSG00000041670	Rims1	62.3605	0.0301208	ENSG00000079841	RIMS1	23.9245	0.173161
ENSMUSG00000067158	Col4a4	9.99737	0.0913439	ENSG00000081052	COL4A4	353.203	0.152684
ENSMUSG00000026094	Stk17b	144.086	0.180001	ENSG00000081320	STK17B	566.945	0.151877
ENSMUSG00000018341	Il12rb2	15.9982	0.164577	ENSG00000081985	IL12RB2	85.8132	0.125063
ENSMUSG00000036995	Asap3	189.164	0.153904	ENSG00000088280	ASAP3	586.874	0.233823
ENSMUSG00000024043	Arhgap28	115.354	0.0554656	ENSG00000088756	ARHGAP28	183.333	0.143448
ENSMUSG00000022225	Cma1	8.54517	0.0188717	ENSG00000092009	CMA1	10.0182	0.095415
ENSMUSG00000027298	Tyro3	142.171	0.0623439	ENSG00000092445	TYRO3	463.669	0.159978
ENSMUSG00000053398	Phgdh	2079.3	0.127686	ENSG00000092621	PHGDH	3481.66	0.110508
ENSMUSG00000043501	Lgals2	29.362	0.00543025	ENSG00000100079	LGALS2	916.645	0.0467362
ENSMUSG00000006378	Gcat	5835.79	0.0472294	ENSG00000100116	GCAT	1700.47	0.0363255
ENSMUSG00000021130	Galnt16	31.0843	0.0419748	ENSG00000100626	GALNT16	135.446	0.176644
ENSMUSG00000017754	Pltp	138.613	0.12879	ENSG00000100979	PLTP	5210.9	0.0556871
ENSMUSG00000031283	Chrdl1	16.0882	0.0100101	ENSG00000101938	CHRDL1	360.901	0.0300013
ENSMUSG00000090084	Srpx	47.0824	0.0194626	ENSG00000101955	SRPX	316.23	0.112388
ENSMUSG00000031482	Slc25a15	270.067	0.173465	ENSG00000102743	SLC25A15	801.861	0.0599169
ENSMUSG00000031775	Pllp	18.2725	0.0839122	ENSG00000102934	PLLP	582.378	0.154662
ENSMUSG00000084128	Esrp2	841.669	0.115461	ENSG00000103067	ESRP2	1389.17	0.234118
ENSMUSG00000030674	Qprt	4.99868	0.0356824	ENSG00000103485	QPRT	559.575	0.1568
ENSMUSG00000031548	Sfrp1	59.1741	0.067012	ENSG00000104332	SFRP1	221.745	0.147409
ENSMUSG00000030399	Ckm	12.0917	0.0135275	ENSG00000104879	CKM	26.472	0.0586913
ENSMUSG00000001918	Slc1a5	982.028	0.0574398	ENSG00000105281	SLC1A5	1842.02	0.235925
ENSMUSG00000029570	Lfng	312.343	0.0152015	ENSG00000106003	LFNG	1934.9	0.0680461
ENSMUSG00000011171	Vipr2	422.992	0.0642149	ENSG00000106018	VIPR2	198.813	0.074024
ENSMUSG00000004633	Chn2	295.162	0.00633807	ENSG00000106069	CHN2	752.389	0.119391
ENSMUSG00000021319	Sfrp4	7.36301	0.0220838	ENSG00000106483	SFRP4	118.063	0.231028
ENSMUSG00000009281	Rarres2	71.8958	0.0583464	ENSG00000106538	RARRES2	6681.5	0.0323971
ENSMUSG00000021390	Ogn	219.978	0.00161126	ENSG00000106809	OGN	269.672	0.0328101
ENSMUSG00000021388	Aspn	43.3559	0.197148	ENSG00000106819	ASPN	269.705	0.144991
ENSMUSG00000043631	Ecm2	48.1746	0.0389516	ENSG00000106823	ECM2	160.431	0.195254
ENSMUSG00000061353	Cxcl12	365.762	0.0387949	ENSG00000107562	CXCL12	4551.71	0.0784096
ENSMUSG00000021943	Gdf10	104.162	0.0103953	ENSG00000107623	GDF10	7.56355	0.117472
ENSMUSG00000020787	P2rx1	2147.57	0.000351462	ENSG00000108405	P2RX1	2172.2	0.0125784
ENSMUSG00000066687	Zbtb16	459.843	0.00157791	ENSG00000109906	ZBTB16	1208.45	0.014201
ENSMUSG00000005089	Slc1a2	81.0711	0.0429688	ENSG00000110436	SLC1A2	462.474	0.160061
ENSMUSG00000001750	Tcirg1	465.952	0.237259	ENSG00000110719	TCIRG1	4817.22	0.195451
ENSMUSG00000048163	Selplg	32.0864	0.218062	ENSG00000110876	SELPLG	60.5124	0.0913684
ENSMUSG00000044017	Gpr133	146.696	0.157265	ENSG00000111452	GPR133	501.012	0.0490122
ENSMUSG00000023886	Smoc2	235.628	0.0153587	ENSG00000112562	SMOC2	651.264	0.0270719
ENSMUSG00000006179	Prss16	34.3607	0.0746757	ENSG00000112812	PRSS16	426.94	0.15109
ENSMUSG00000079105	C7	47.6345	0.0636512	ENSG00000112936	C7	8413.85	0.066845
ENSMUSG00000020395	Itk	6.09083	0.066229	ENSG00000113263	ITK	30.2164	0.123982
ENSMUSG00000034139	Serpini2	2073.62	0.000112766	ENSG00000114204	SERPINI2	17032.6	0.097919
ENSMUSG00000020467	Efemp1	273.511	0.00579067	ENSG00000115380	EFEMP1	647.408	0.210458
ENSMUSG00000023140	Reg2	20102.3	4.16339e-05	ENSG00000115386	REG1A	312838	0.170959
ENSMUSG00000059654	Reg1	417272	2.12179e-06	ENSG00000115386	REG1A	312838	0.170959
ENSMUSG00000039323	Igfbp2	11.0895	0.0144297	ENSG00000115457	IGFBP2	9078.79	0.148443
ENSMUSG00000033544	Angptl1	20.8168	0.0410967	ENSG00000116194	ANGPTL1	386.205	0.177134
ENSMUSG00000028927	Padi2	1627.87	0.00669229	ENSG00000117115	PADI2	73.7324	0.100296
ENSMUSG00000020102	Slc16a7	173.628	0.0326165	ENSG00000118596	SLC16A7	376.175	0.197032
ENSMUSG00000027861	Casq2	8.54517	0.122366	ENSG00000118729	CASQ2	27.4807	0.0799276
ENSMUSG00000030214	Plbd1	54.4454	0.135982	ENSG00000121316	PLBD1	588.909	0.182359
ENSMUSG00000049103	Ccr2	24.0933	0.0661095	ENSG00000121807	CCR2	14.7272	0.0424596
ENSMUSG00000030862	Cpxm2	13.5439	0.0605292	ENSG00000121898	CPXM2	164.044	0.243279
ENSMUSG00000040345	Arhgap9	70.2756	0.0613815	ENSG00000123329	ARHGAP9	71.8834	0.168002
ENSMUSG00000025355	Mmp19	32.2664	0.145181	ENSG00000123342	MMP19	588.902	0.068453
ENSMUSG00000016995	Matn4	461.313	0.000437455	ENSG00000124159	MATN4	149.554	0.0170867
ENSMUSG00000004328	Hif3a	86.5438	0.0658228	ENSG00000124440	HIF3A	115.201	0.204165
ENSMUSG00000037307	Banf2	15.9982	0.00990668	ENSG00000125888	BANF2	23.9871	0.0110362
ENSMUSG00000031364	Grpr	69.9036	0.022033	ENSG00000126010	GRPR	309.176	0.0303783
ENSMUSG00000001864	Aif1l	14.816	0.0107866	ENSG00000126878	AIF1L	149.334	0.167717
ENSMUSG00000044986	Tst	300.701	0.0207514	ENSG00000128311	TST	482.424	0.223715
ENSMUSG00000032232	Cgnl1	1529.71	0.016777	ENSG00000128849	CGNL1	1712.04	0.124979
ENSMUSG00000013584	Aldh1a2	57.6319	0.109019	ENSG00000128918	ALDH1A2	126.588	0.245664
ENSMUSG00000035896	Rnase1	955859	5.05849e-05	ENSG00000129538	RNASE1	63759.2	0.0861696
ENSMUSG00000035458	Tnni3	10.9095	0.0148691	ENSG00000129991	TNNI3	8.92489	0.0880731
ENSMUSG00000021396	Nxnl2	8.81521	0.0211703	ENSG00000130045	NXNL2	10.1683	0.222253
ENSMUSG00000001349	Cnn1	17.5404	0.0641656	ENSG00000130176	CNN1	273.232	0.10227
ENSMUSG00000040564	Apoc1	19.6347	0.00804683	ENSG00000130208	APOC1	28.6021	0.172457
ENSMUSG00000032915	Emr4	8.72519	0.0406389	ENSG00000131355	EMR3	8.39422	0.195445
ENSMUSG00000021903	Galnt15	128.718	0.00540286	ENSG00000131386	GALNT15	65.7089	0.113482
ENSMUSG00000019326	Aoc3	125.981	0.183908	ENSG00000131471	AOC3	379.222	0.164856
ENSMUSG00000061718	Ppp1r1b	119.44	0.00286628	ENSG00000131771	PPP1R1B	1154.09	0.103088
ENSMUSG00000034353	Ramp1	628.274	0.0165826	ENSG00000132329	RAMP1	1208.88	0.123248
ENSMUSG00000067149	Igj	286.017	0.0070782	ENSG00000132465	IGJ	638.499	0.0113078
ENSMUSG00000000318	Clec10a	19.8147	0.0081646	ENSG00000132514	CLEC10A	40.6909	0.224431
ENSMUSG00000040950	Mgl2	58.172	0.00292391	ENSG00000132514	CLEC10A	40.6909	0.224431
ENSMUSG00000035407	Kank4	18.3625	0.0788328	ENSG00000132854	KANK4	401.357	0.172293
ENSMUSG00000013275	Slc41a1	3457.05	0.0667192	ENSG00000133065	SLC41A1	3660.57	0.202389
ENSMUSG00000018830	Myh11	298.493	0.0476777	ENSG00000133392	MYH11	1180.11	0.0268922
ENSMUSG00000064036	Mro	34.5407	0.0249253	ENSG00000134042	MRO	38.3771	0.129009
ENSMUSG00000004035	Gstm7	362.96	0.0338691	ENSG00000134184	GSTM1	332.064	0.179807
ENSMUSG00000040562	Gstm2	1542.61	0.192847	ENSG00000134184	GSTM1	332.064	0.179807
ENSMUSG00000068762	Gstm6	29.452	0.0631433	ENSG00000134184	GSTM1	332.064	0.179807
ENSMUSG00000091561	Gm6665	3.6365	0.0483842	ENSG00000134184	GSTM1	332.064	0.179807
ENSMUSG00000004035	Gstm7	362.96	0.0338691	ENSG00000134201	GSTM5	59.5863	0.203292
ENSMUSG00000040562	Gstm2	1542.61	0.192847	ENSG00000134201	GSTM5	59.5863	0.203292
ENSMUSG00000068762	Gstm6	29.452	0.0631433	ENSG00000134201	GSTM5	59.5863	0.203292
ENSMUSG00000091561	Gm6665	3.6365	0.0483842	ENSG00000134201	GSTM5	59.5863	0.203292
ENSMUSG00000027875	Hmgcs2	88.1761	0.013646	ENSG00000134240	HMGCS2	376.195	0.102216
ENSMUSG00000030208	Emp1	246.166	0.204231	ENSG00000134531	EMP1	2714.99	0.172935
ENSMUSG00000022132	Cldn10	820.402	0.000259088	ENSG00000134873	CLDN10	2447.92	0.0741586
ENSMUSG00000029195	Klb	451.712	0.118853	ENSG00000134962	KLB	357.15	0.156731
ENSMUSG00000024640	Psat1	1833.86	0.166171	ENSG00000135069	PSAT1	3363.48	0.0892338
ENSMUSG00000026483	Fam129a	1116.95	0.158372	ENSG00000135842	FAM129A	6608.97	0.0591869
ENSMUSG00000039084	Chad	19.6347	0.0661707	ENSG00000136457	CHAD	283.098	0.0457959
ENSMUSG00000034810	Scn7a	93.4448	0.0942598	ENSG00000136546	SCN7A	277.725	0.103077
ENSMUSG00000021944	Gata4	753.751	0.00853521	ENSG00000136574	GATA4	1005.07	0.112884
ENSMUSG00000024810	Il33	32.1764	0.205774	ENSG00000137033	IL33	282.359	0.161971
ENSMUSG00000094686	Ccl21a	6.00082	0.0294899	ENSG00000137077	CCL21	83.7256	0.0606232
ENSMUSG00000024225	Clps	899135	2.93943e-06	ENSG00000137392	CLPS	872544	0.00788156
ENSMUSG00000018909	Arrb1	691.03	0.0743593	ENSG00000137486	ARRB1	787.122	0.177096
ENSMUSG00000030737	Slco2b1	104.534	0.0844596	ENSG00000137491	SLCO2B1	735.63	0.0929925
ENSMUSG00000073988	Ttpa	132.342	0.00137651	ENSG00000137561	TTPA	13.0219	0.126936
ENSMUSG00000027296	Itpka	144.254	0.0425377	ENSG00000137825	ITPKA	35.4976	0.155647
ENSMUSG00000028017	Egf	2136.05	0.0280903	ENSG00000138798	EGF	4004.74	0.0201297
ENSMUSG00000053897	Slc39a8	399.247	0.0267744	ENSG00000138821	SLC39A8	1759.58	0.166782
ENSMUSG00000030336	Cd27	12.3617	0.248246	ENSG00000139193	CD27	8.57892	0.212789
ENSMUSG00000036446	Lum	132.264	0.0981628	ENSG00000139329	LUM	2577.75	0.169576
ENSMUSG00000039878	Slc39a5	4955.75	5.14629e-05	ENSG00000139540	SLC39A5	4497.6	0.0314618
ENSMUSG00000037280	Galnt6	720.596	0.0152622	ENSG00000139629	GALNT6	409.138	0.136486
ENSMUSG00000002500	Rpl3l	4.90867	0.0718704	ENSG00000140986	RPL3L	84.6667	0.0543224
ENSMUSG00000037573	Tob1	2749.86	0.106899	ENSG00000141232	TOB1	4194.25	0.143996
ENSMUSG00000024525	Impa2	23.1812	0.133397	ENSG00000141401	IMPA2	4835.98	0.127757
ENSMUSG00000030468	Siglecg	23.6312	0.0457597	ENSG00000142512	SIGLEC10	50.4689	0.164584
ENSMUSG00000037139	Myom3	45.2702	0.00359728	ENSG00000142661	MYOM3	38.2731	0.116723
ENSMUSG00000037157	Il22ra1	758.606	0.000279317	ENSG00000142677	IL22RA1	4040.06	0.0898575
ENSMUSG00000028713	Cyp4b1	44.178	0.116487	ENSG00000142973	CYP4B1	31.9618	0.0556477
ENSMUSG00000057123	Gja5	28.4499	0.00571431	ENSG00000143140	GJA5	19.1477	0.137321
ENSMUSG00000026574	Dpt	319.772	0.00392473	ENSG00000143196	DPT	1208.2	0.0397196
ENSMUSG00000048387	Osr1	31.0843	0.00540543	ENSG00000143867	OSR1	64.2672	0.16558
ENSMUSG00000035473	Galm	56.0897	0.16381	ENSG00000143891	GALM	354.593	0.233475
ENSMUSG00000052229	Gpr17	8.81521	0.0872809	ENSG00000144230	GPR17	22.4462	0.0940768
ENSMUSG00000059751	Rps3a3	1203.43	0.000899728	ENSG00000145425	RPS3A	12838.5	0.248712
ENSMUSG00000028019	Pdgfc	23.3612	0.232994	ENSG00000145431	PDGFC	529.743	0.228996
ENSMUSG00000049538	Adamts16	24.6334	0.00647605	ENSG00000145536	ADAMTS16	280.307	0.0561337
ENSMUSG00000021676	Iqgap2	874.77	0.102418	ENSG00000145703	IQGAP2	1499.17	0.131657
ENSMUSG00000021509	Slc25a48	21.999	0.0467506	ENSG00000145832	SLC25A48	24.6274	0.0955647
ENSMUSG00000021336	Slc17a4	17.3604	0.150564	ENSG00000146039	SLC17A4	594.268	0.119896
ENSMUSG00000040260	Daam2	42.9059	0.169863	ENSG00000146122	DAAM2	377.546	0.103216
ENSMUSG00000023963	Cyp39a1	1471.53	0.017633	ENSG00000146233	CYP39A1	129.612	0.231928
ENSMUSG00000019880	Rspo3	15.9082	0.113909	ENSG00000146374	RSPO3	26.3186	0.0747922
ENSMUSG00000055653	Gpc3	387.413	0.0139781	ENSG00000147257	GPC3	506.751	0.0362494
ENSMUSG00000040569	Slc26a7	4.90867	0.0342711	ENSG00000147606	SLC26A7	62.9029	0.09323
ENSMUSG00000027318	Adam33	98.3534	0.00176024	ENSG00000149451	ADAM33	100.557	0.142177
ENSMUSG00000061013	Mkx	165.533	0.0454129	ENSG00000150051	MKX	22.4868	0.107339
ENSMUSG00000026765	Lypd6b	9.81734	0.0602493	ENSG00000150556	LYPD6B	155.327	0.190208
ENSMUSG00000024975	Pdcd4	3618.88	0.210987	ENSG00000150593	PDCD4	14362.8	0.133447
ENSMUSG00000026357	Rgs18	6.18085	0.0269824	ENSG00000150681	RGS18	15.1929	0.0888866
ENSMUSG00000035686	Thrsp	133.062	0.0313782	ENSG00000151365	THRSP	6.33754	0.163405
ENSMUSG00000025469	Msx3	5.91081	0.045168	ENSG00000151650	VENTX	27.6747	0.0867437
ENSMUSG00000020642	Rnf144a	43.3559	0.220609	ENSG00000151692	RNF144A	2270.65	0.120188
ENSMUSG00000029309	Sparcl1	428.213	0.221171	ENSG00000152583	SPARCL1	1912.85	0.127895
ENSMUSG00000051497	Kcnj16	3.6365	0.0483842	ENSG00000153822	KCNJ16	1727.03	0.176215
ENSMUSG00000022270	Fam134b	4638.17	0.0498778	ENSG00000154153	FAM134B	1622.19	0.247955
ENSMUSG00000022309	Angpt1	260.34	0.00329883	ENSG00000154188	ANGPT1	65.5232	0.134171
ENSMUSG00000041731	Pgm5	17.3604	0.179932	ENSG00000154330	PGM5	29.8555	0.154748
ENSMUSG00000053388	Trim50	168.977	0.00108902	ENSG00000155428	TRIM74	3.68218	0.163877
ENSMUSG00000044206	Vsig4	8.63518	0.0187854	ENSG00000155659	VSIG4	116.173	0.162502
ENSMUSG00000070469	Adamtsl3	26.0856	0.00635041	ENSG00000156218	ADAMTSL3	692.272	0.181116
ENSMUSG00000050520	Cldn8	403.951	0.0017958	ENSG00000156284	CLDN8	8.44549	0.0414766
ENSMUSG00000028836	Slc30a2	278.612	0.00128219	ENSG00000158014	SLC30A2	1768.95	0.0494465
ENSMUSG00000036103	Colec12	134.526	0.183788	ENSG00000158270	COLEC12	87.5629	0.147958
ENSMUSG00000035314	Gdpd5	614.022	0.0172715	ENSG00000158555	GDPD5	679.505	0.161415
ENSMUSG00000025330	Padi4	11.3596	0.0169993	ENSG00000159339	PADI4	12.41	0.0547295
ENSMUSG00000024034	Tmprss3	3.6365	0.0483842	ENSG00000160183	TMPRSS3	132.956	0.226546
ENSMUSG00000000157	Itgb2l	13.5439	0.0889322	ENSG00000160255	ITGB2	244.457	0.24474
ENSMUSG00000037053	Azgp1	199.329	0.000958072	ENSG00000160862	AZGP1	7062.15	0.0848603
ENSMUSG00000006649	Nphs1	1676.97	0.0033325	ENSG00000161270	NPHS1	1129.15	0.224341
ENSMUSG00000030468	Siglecg	23.6312	0.0457597	ENSG00000161640	SIGLEC11	93.4922	0.0757714
ENSMUSG00000017309	Cd300lg	179.617	0.0251021	ENSG00000161649	CD300LG	33.0279	0.0589266
ENSMUSG00000044217	Aqp5	12.5417	0.0140959	ENSG00000161798	AQP5	10.5035	0.149582
ENSMUSG00000037541	Shank2	195.177	0.202433	ENSG00000162105	SHANK2	40.3943	0.247343
ENSMUSG00000024818	Slc25a45	188.792	0.0270458	ENSG00000162241	SLC25A45	3318.64	0.0706345
ENSMUSG00000057751	Megf6	15.9082	0.106066	ENSG00000162591	MEGF6	189.763	0.241494
ENSMUSG00000029275	Gfi1	240.087	0.000790219	ENSG00000162676	GFI1	259.829	0.0627945
ENSMUSG00000005338	Cadm3	45.6302	0.101896	ENSG00000162706	CADM3	21.5833	0.206856
ENSMUSG00000042251	Pm20d1	310.879	0.00114791	ENSG00000162877	PM20D1	1773.46	0.0302196
ENSMUSG00000059430	Actg2	21.3569	0.0190578	ENSG00000163017	ACTG2	93.7487	0.0293701
ENSMUSG00000048096	Lmod1	12.5417	0.0618406	ENSG00000163431	LMOD1	207.419	0.128376
ENSMUSG00000044033	Ccdc141	340.625	0.0204606	ENSG00000163492	CCDC141	328.21	0.117816
ENSMUSG00000064080	Fbln2	598.396	0.0349205	ENSG00000163520	FBLN2	329.451	0.174885
ENSMUSG00000073489	Ifi204	44.3581	0.146691	ENSG00000163563	MNDA	66.1134	0.0298351
ENSMUSG00000026535	Ifi202b	22.089	0.00716435	ENSG00000163564	PYHIN1	7.39308	0.244732
ENSMUSG00000039997	Ifi203	129.348	0.223054	ENSG00000163564	PYHIN1	7.39308	0.244732
ENSMUSG00000066677	Pydc3	9.90736	0.171112	ENSG00000163564	PYHIN1	7.39308	0.244732
ENSMUSG00000026011	Ctla4	4.81866	0.0364249	ENSG00000163599	CTLA4	3.69576	0.0736382
ENSMUSG00000029368	Alb	97.0933	0.0744272	ENSG00000163631	ALB	28408.3	0.0456696
ENSMUSG00000021737	Psmd6	1583.12	0.216572	ENSG00000163636	PSMD6	4483.54	0.208186
ENSMUSG00000037211	Spry1	64.7248	0.112875	ENSG00000164056	SPRY1	612.804	0.157929
ENSMUSG00000036437	Npy1r	15.9982	0.0545177	ENSG00000164128	NPY1R	562.91	0.054973
ENSMUSG00000051000	Fam160a1	435.51	0.225017	ENSG00000164142	FAM160A1	422.496	0.24111
ENSMUSG00000024503	Spink3	33780.1	2.4175e-05	ENSG00000164266	SPINK1	122418	0.0968093
ENSMUSG00000024011	Pi16	84.8996	0.0483773	ENSG00000164530	PI16	87.5753	0.026233
ENSMUSG00000028369	Svep1	213.077	0.0115117	ENSG00000165124	SVEP1	586.444	0.077511
ENSMUSG00000029868	Trpv6	322.466	0.00539073	ENSG00000165125	TRPV6	1278.06	0.168076
ENSMUSG00000032725	Folr2	38.2672	0.0269073	ENSG00000165457	FOLR2	49.4324	0.0327267
ENSMUSG00000033960	9430020K01Rik	139.447	0.142952	ENSG00000165757	KIAA1462	1729.98	0.236117
ENSMUSG00000004558	Ndrg2	275.696	0.0455875	ENSG00000165795	NDRG2	1445.76	0.230522
ENSMUSG00000040283	Btnl9	176.082	0.0396798	ENSG00000165810	BTNL9	194.498	0.0561277
ENSMUSG00000025091	Pnliprp2	191237	3.55375e-06	ENSG00000165862	PNLIPRP2	7652.79	0.045158
ENSMUSG00000021187	Tc2n	646.576	0.0348682	ENSG00000165929	TC2N	6535.3	0.15116
ENSMUSG00000033453	Adamts15	71.3558	0.0213417	ENSG00000166106	ADAMTS15	71.1639	0.121025
ENSMUSG00000031700	Gpt2	877.62	0.149773	ENSG00000166123	GPT2	8701.28	0.0374616
ENSMUSG00000044976	Wdr72	193.622	0.00557863	ENSG00000166415	WDR72	208.153	0.170288
ENSMUSG00000030546	Plin1	92.2506	0.00202294	ENSG00000166819	PLIN1	143.287	0.172312
ENSMUSG00000000805	Car4	72.7179	0.00233713	ENSG00000167434	CA4	280.446	0.164109
ENSMUSG00000040471	Ggt6	3.72651	0.0476947	ENSG00000167741	GGT6	1090.02	0.101735
ENSMUSG00000044485	Klk1b11	92.0046	0.00194582	ENSG00000167748	KLK1	69262.5	0.0879938
ENSMUSG00000053719	Klk1b26	13.6339	0.011901	ENSG00000167748	KLK1	69262.5	0.0879938
ENSMUSG00000060177	Klk1b22	4.99868	0.0356824	ENSG00000167748	KLK1	69262.5	0.0879938
ENSMUSG00000063089	Klk1b8	31.5463	0.00517704	ENSG00000167748	KLK1	69262.5	0.0879938
ENSMUSG00000063713	Klk1b24	57.2718	0.00290847	ENSG00000167748	KLK1	69262.5	0.0879938
ENSMUSG00000063903	Klk1	88937.4	7.42294e-06	ENSG00000167748	KLK1	69262.5	0.0879938
ENSMUSG00000066512	Klk1b5	2000.18	0.000119249	ENSG00000167748	KLK1	69262.5	0.0879938
ENSMUSG00000066513	Klk1b4	406.015	0.000510015	ENSG00000167748	KLK1	69262.5	0.0879938
ENSMUSG00000022032	Scara5	173.706	0.00105725	ENSG00000168079	SCARA5	65.3646	0.0447849
ENSMUSG00000079243	Xirp1	7.45302	0.072214	ENSG00000168334	XIRP1	49.5161	0.100616
ENSMUSG00000033327	Tnxb	315.595	0.0174776	ENSG00000168477	TNXB	16.7034	0.219225
ENSMUSG00000032773	Chrm1	69.8916	0.0133496	ENSG00000168539	CHRM1	8.05299	0.0658761
ENSMUSG00000022103	Gfra2	9.90736	0.194336	ENSG00000168546	GFRA2	13.9011	0.211287
ENSMUSG00000079465	Col4a3	18.2725	0.125109	ENSG00000169031	COL4A3	215.82	0.213571
ENSMUSG00000030963	Umod	87.3539	0.00196512	ENSG00000169344	UMOD	47.5651	0.0215868
ENSMUSG00000030954	Gp2	219853	1.57468e-06	ENSG00000169347	GP2	721057	0.0938948
ENSMUSG00000021880	Rnase6	7.54303	0.0575358	ENSG00000169413	RNASE6	46.2427	0.189622
ENSMUSG00000047797	Gjb1	1349.45	0.000410843	ENSG00000169562	GJB1	1265.34	0.161157
ENSMUSG00000041794	Myrip	335.446	0.107963	ENSG00000170011	MYRIP	404.387	0.132476
ENSMUSG00000062515	Fabp4	707.893	0.0273339	ENSG00000170323	FABP4	157.346	0.127419
ENSMUSG00000050463	Krt78	12.5417	0.0140959	ENSG00000170423	KRT78	3.93106	0.120686
ENSMUSG00000043760	Pkhd1	296.074	0.229223	ENSG00000170927	PKHD1	1738.14	0.101554
ENSMUSG00000032006	Pdgfd	55.1775	0.174706	ENSG00000170962	PDGFD	1093.5	0.170518
ENSMUSG00000039942	Ptger4	287.325	0.056189	ENSG00000171522	PTGER4	1857.19	0.0439303
ENSMUSG00000057329	Bcl2	117.358	0.205505	ENSG00000171791	BCL2	201.69	0.249093
ENSMUSG00000050315	Synpo2	150.897	0.112123	ENSG00000172403	SYNPO2	266.157	0.179983
ENSMUSG00000024922	Ovol1	71.7158	0.144726	ENSG00000172818	OVOL1	258.881	0.0518118
ENSMUSG00000016494	Cd34	305.97	0.0806972	ENSG00000174059	CD34	278.322	0.249507
ENSMUSG00000053046	Brsk2	938.186	0.17348	ENSG00000174672	BRSK2	1757.06	0.170076
ENSMUSG00000059201	Lep	17.3604	0.00936128	ENSG00000174697	LEP	68.1234	0.0464457
ENSMUSG00000008461	Fut1	274.267	0.157497	ENSG00000174951	FUT1	1420.25	0.0793386
ENSMUSG00000049350	Zg16	465174	7.84164e-07	ENSG00000174992	ZG16	174.961	0.0107438
ENSMUSG00000046008	Pnlip	2.94413e+06	9.20449e-07	ENSG00000175535	PNLIP	5.42549e+06	0.00344098
ENSMUSG00000029499	Pxmp2	17.2704	0.0604471	ENSG00000176894	PXMP2	271.986	0.134132
ENSMUSG00000008845	Cd163	140.347	0.00486433	ENSG00000177575	CD163	881.781	0.0425621
ENSMUSG00000078234	Klhdc7a	190.424	0.000990582	ENSG00000179023	KLHDC7A	188.138	0.211101
ENSMUSG00000052957	Gas1	90.4504	0.0420138	ENSG00000180447	GAS1	190.009	0.0810136
ENSMUSG00000052271	Bhlha15	7459.78	0.058518	ENSG00000180535	BHLHA15	1249.95	0.0249583
ENSMUSG00000026180	Cxcr2	8.63518	0.144248	ENSG00000180871	CXCR2	42.4187	0.0376304
ENSMUSG00000022878	Adipoq	239.847	0.00161073	ENSG00000181092	ADIPOQ	164.915	0.00630976
ENSMUSG00000018566	Slc2a4	13.7239	0.0999277	ENSG00000181856	SLC2A4	22.0989	0.196438
ENSMUSG00000064158	Izumo1	37.9972	0.057403	ENSG00000182264	IZUMO1	212.405	0.0265059
ENSMUSG00000020798	Spns3	4.90867	0.0342711	ENSG00000182557	SPNS3	7.12661	0.171384
ENSMUSG00000005958	Ephb3	23.3612	0.181314	ENSG00000182580	EPHB3	363.861	0.0806919
ENSMUSG00000022579	Gpihbp1	110.805	0.128529	ENSG00000182851	GPIHBP1	16.3634	0.0256015
ENSMUSG00000039145	Camk1d	659.934	0.0785902	ENSG00000183049	CAMK1D	1496.41	0.193457
ENSMUSG00000017718	Afmid	24.7234	0.249192	ENSG00000183077	AFMID	599.142	0.13592
ENSMUSG00000026712	Mrc1	184.153	0.0301255	ENSG00000183748	MRC1L1	27.5678	0.230846
ENSMUSG00000043122	A530016L24Rik	10.9995	0.014475	ENSG00000184601	C14orf180	31.0701	0.169938
ENSMUSG00000046275	Tusc5	37.4451	0.168645	ENSG00000184811	TUSC5	17.5608	0.0154535
ENSMUSG00000048191	Muc6	86.1718	0.046451	ENSG00000184956	MUC6	4420.79	0.163511
ENSMUSG00000047155	Cyp4x1	18.2725	0.223498	ENSG00000186377	CYP4X1	29.7654	0.127209
ENSMUSG00000042179	Pnliprp1	1.01227e+06	3.47491e-06	ENSG00000187021	PNLIPRP1	4286.25	0.08839
ENSMUSG00000050447	Lypd6	78.7188	0.00858477	ENSG00000187123	LYPD6	74.2576	0.235928
ENSMUSG00000030278	Cidec	183.949	0.0123844	ENSG00000187288	CIDEC	65.2872	0.0124564
ENSMUSG00000022371	Col14a1	244.713	0.0561415	ENSG00000187955	COL14A1	703.153	0.178733
ENSMUSG00000043664	Tmem221	136.993	0.0455679	ENSG00000188051	TMEM221	38.0108	0.0600172
ENSMUSG00000069917	Hba-a2	54.2774	0.00324007	ENSG00000188536	HBA2	63.1786	0.00407831
ENSMUSG00000069919	Hba-a1	48.6366	0.00341124	ENSG00000188536	HBA2	63.1786	0.00407831
ENSMUSG00000033308	Dpyd	96.9012	0.209161	ENSG00000188641	DPYD	484.388	0.200465
ENSMUSG00000041577	Prelp	226.429	0.000829627	ENSG00000188783	PRELP	477.1	0.0920763
ENSMUSG00000054204	Fam150b	4.99868	0.0356824	ENSG00000189292	FAM150B	366.879	0.107244
ENSMUSG00000060586	H2-Eb1	329.127	0.114146	ENSG00000196126	HLA-DRB1	467.996	0.022519
ENSMUSG00000027820	Mme	25.2755	0.0149245	ENSG00000196549	MME	48.0313	0.176265
ENSMUSG00000036594	H2-Aa	349.404	0.168674	ENSG00000196735	HLA-DQA1	170.244	0.0379194
ENSMUSG00000033644	Piwil2	75.1723	0.0118351	ENSG00000197181	PIWIL2	164.297	0.0945075
ENSMUSG00000027831	Veph1	17.2704	0.0929472	ENSG00000197415	VEPH1	465.377	0.0371769
ENSMUSG00000027661	Slc2a10	54.2654	0.142922	ENSG00000197496	SLC2A10	639.738	0.218256
ENSMUSG00000037370	Enpp1	133.626	0.100368	ENSG00000197594	ENPP1	2681.36	0.139582
ENSMUSG00000030116	Mfap5	54.2654	0.0853999	ENSG00000197614	MFAP5	74.4192	0.0273535
ENSMUSG00000046080	Clec9a	10.0874	0.0574295	ENSG00000197992	CLEC9A	3.94303	0.136042
ENSMUSG00000060586	H2-Eb1	329.127	0.114146	ENSG00000198502	HLA-DRB5	272.933	0.0178058
ENSMUSG00000032925	Itgbl1	33.2685	0.117972	ENSG00000198542	ITGBL1	148.516	0.231844
ENSMUSG00000074825	Itpripl1	18.3625	0.211672	ENSG00000198885	ITPRIPL1	26.5938	0.222726
ENSMUSG00000045103	Dmd	317.239	0.0888332	ENSG00000198947	DMD	2267.22	0.0846503
ENSMUSG00000038725	Pkhd1l1	66.2671	0.00252286	ENSG00000205038	PKHD1L1	29.16	0.0700069
ENSMUSG00000024076	Vit	9.99737	0.0171622	ENSG00000205221	VIT	12.235	0.0213225
ENSMUSG00000069917	Hba-a2	54.2774	0.00324007	ENSG00000206172	HBA1	23.5558	0.0457496
ENSMUSG00000069919	Hba-a1	48.6366	0.00341124	ENSG00000206172	HBA1	23.5558	0.0457496
ENSMUSG00000076609	Igkc	1088.88	0.0147817	ENSG00000211592	IGKC	36.3933	0.00948391
ENSMUSG00000076937	Iglc2	25.9956	0.00625395	ENSG00000211677	IGLC2	7.95251	0.0461433
ENSMUSG00000076937	Iglc2	25.9956	0.00625395	ENSG00000211679	IGLC3	191.676	0.0296638
ENSMUSG00000076937	Iglc2	25.9956	0.00625395	ENSG00000211685	IGLC7	3.12119	0.0722196
ENSMUSG00000095079	Igha	86.0818	0.0315438	ENSG00000211890	IGHA2	142.39	0.00843527
ENSMUSG00000095079	Igha	86.0818	0.0315438	ENSG00000211895	IGHA1	106.127	0.0195251
ENSMUSG00000076614	Ighg1	35.0928	0.0659735	ENSG00000211896	IGHG1	11.2849	0.0998775
ENSMUSG00000076615	Ighg3	25.8155	0.00616482	ENSG00000211896	IGHG1	11.2849	0.0998775
ENSMUSG00000076617	Ighm	1676.59	0.0117717	ENSG00000211899	IGHM	150.003	0.0474262
ENSMUSG00000037872	Darc	13.6339	0.0894722	ENSG00000213088	DARC	151.239	0.00757223
ENSMUSG00000011305	Plin5	4.81866	0.0364249	ENSG00000214456	PLIN5	544.809	0.18289
ENSMUSG00000040498	Igsf23	436.896	0.000459629	ENSG00000216588	IGSF23	14.5412	0.139651
ENSMUSG00000076928	Trac	3.6365	0.0483842	ENSG00000229164	TRAC	23.755	0.155455
ENSMUSG00000004655	Aqp1	415.323	0.00658524	ENSG00000240583	AQP1	6040.15	0.0775815
ENSMUSG00000060703	Cd302	149.342	0.245587	ENSG00000241399	CD302	256.505	0.197785
ENSMUSG00000003477	Inmt	46.7224	0.0180619	ENSG00000241644	INMT	127.425	0.0421863
ENSMUSG00000073433	Arhgdig	4414.75	0.0173093	ENSG00000242173	ARHGDIG	514.408	0.122616
ENSMUSG00000070867	Trabd2b	28.3599	0.139579	ENSG00000269113	TRABD2B	178.416	0.196779
