# Supplementary material for: Transcriptome analysis of pancreatic cells across distant species highlights novel important regulator genes
Source: BMC Biol. 2017 Mar 21;15:21. doi: 10.1186/s12915-017-0362-x (PMC5360028; doi:10.1186/s12915-017-0362-x)
Supplement: Additional file 8: Table S6. — List of endocrine-enriched genes with an expression level above 100 counts in embryonic endocrine cells at 27 hpf. List of 911 genes with endocrine-enriched expression in adult and showing an expression level above 100 Normalized counts. Gene expression is provided for the three replicates (selection of pancreatic cells at 27 hpf from Tg(pax6:GFP)) as well as the mean expression level. (XLSX 99 kb) [file 12915_2017_362_MOESM8_ESM.xlsx]

## Sheet: greater_than_100_all_rep_27h_co
Table S6 : List of endocrine-enriched genes with an expression level in embryonic endocrine cells (at 27 hpf) above 100 Normalized counts
Ensembl Gene ID	Description	Gene Name	Rep1	Rep2	Rep3	Average_27h
ENSDARG00000014190	somatostatin 2	sst2	1.1521e+06	2.21694e+06	1.56856e+06	1.64586e+06
ENSDARG00000033161	somatostatin 1, tandem duplicate 2	sst1.2	799292	1.28828e+06	936535	1.00804e+06
ENSDARG00000040907	glucagon b	gcgb	498563	429451	384511	437508
ENSDARG00000035350	preproinsulin	ins	333666	196219	461152	330346
ENSDARG00000086288	secretogranin III	scg3	230201	209579	197823	212534
ENSDARG00000079296	glucagon a	gcga	230256	102610	103845	145570
ENSDARG00000031317	pancreatic progenitor cell differentiation and proliferation factor b	ppdpfb	110744	107353	127499	115199
ENSDARG00000019451	proprotein convertase subtilisin/kexin type 2	pcsk2	106782	89310.8	93597.9	96563.6
ENSDARG00000036848	solute carrier family 43, member 2a	slc43a2a	58462.4	89123.2	66119.7	71235.1
ENSDARG00000058732	secretagogin, EF-hand calcium binding protein	scgn	82441	51027.7	80167.2	71212
ENSDARG00000019566	neurogenic differentiation	neurod	78225.5	71910.7	60093.1	70076.4
ENSDARG00000016904	branched chain alpha-ketoacid dehydrogenase kinase	bckdk	76320.3	66705.1	51467.2	64830.9
ENSDARG00000097241	si:ch211-232h16.4	si:ch211-232h16.4	35939.4	88694.6	57568.7	60734.2
ENSDARG00000004023	islet1	isl1	67352.6	57354.8	47489.1	57398.8
ENSDARG00000045708	adrenomedullin 2a	adm2a	62728.7	56966.7	45950.1	55215.2
ENSDARG00000068144	neuromedin Ba	nmba	52699.4	47829.6	44618.2	48382.4
ENSDARG00000091163	NADH dehydrogenase (ubiquinone) 1 alpha subcomplex, 4-like 2	ndufa4l2	61072.8	29188.5	53725.7	47995.7
ENSDARG00000058538	activated leukocyte cell adhesion molecule b	alcamb	51538.2	52017	37653.2	47069.5
ENSDARG00000052948	zgc:195023	zgc:195023	30246.4	54464.7	48550.8	44420.6
ENSDARG00000008407	tetraspanin 7b	tspan7b	35176.5	44289.2	38810.4	39425.4
ENSDARG00000091756	insulinoma-associated 1a	insm1a	29337.7	47251.8	26360.6	34316.7
ENSDARG00000012772	zgc:153845	zgc:153845	23171.3	40216.9	39440.4	34276.2
ENSDARG00000076170	proprotein convertase subtilisin/kexin type 1 inhibitor, like	pcsk1nl	21763.4	39382.2	32372.6	31172.7
ENSDARG00000055874	carboxypeptidase E	cpe	34868.4	30913.4	26892.2	30891.4
ENSDARG00000045936	paired box gene 6b	pax6b	14640	40292.6	36087.8	30340.1
ENSDARG00000009553	guanine nucleotide binding protein (G protein), gamma 3	gng3	22094.1	30132	38675.3	30300.5
ENSDARG00000019702	aldolase C, fructose-bisphosphate, b	aldocb	39070.8	25700.4	25033.1	29934.8
ENSDARG00000058603	junctophilin 1a	jph1a	15590.7	41472.7	29384.2	28815.9
ENSDARG00000091771	LysM, putative peptidoglycan-binding, domain containing 2	lysmd2	34262.2	23403.1	25028.7	27564.7
ENSDARG00000023694	spondin 1b	spon1b	28843.6	24419	28722	27328.2
ENSDARG00000002506	chromosome 16 open reading frame 87	C7H16orf87	18129.1	29813.3	29892.3	25944.9
ENSDARG00000070683	dickkopf homolog 3b (Xenopus laevis)	dkk3b	27408.1	25963.7	23532.4	25634.7
ENSDARG00000024006	reprimo, TP53 dependent G2 arrest mediator candidate b	rprmb	24641.8	32462.4	18668.8	25257.7
ENSDARG00000056122	GDP dissociation inhibitor 1	gdi1	26012.7	25647.1	23848.1	25169.3
ENSDARG00000018259	ATPase, Na+/K+ transporting, alpha 3a polypeptide	atp1a3a	26379.1	25003.2	22947.9	24776.8
ENSDARG00000004386	si:dkey-153k10.9	si:dkey-153k10.9	32556.8	21893.5	19765.7	24738.7
ENSDARG00000089464	myelin transcription factor 1b	myt1b	16130	27567.1	29702.9	24466.7
ENSDARG00000022456	enolase 1a, (alpha)	eno1a	34644.2	16713.6	17486.6	22948.1
ENSDARG00000055226	solute carrier family 7 (cationic amino acid transporter, y+ system), member 7	slc7a7	27165.1	22145.1	18132.8	22481
ENSDARG00000032317	thymocyte selection-associated high mobility group box	tox	18253.7	25485.1	21665.9	21801.6
ENSDARG00000077799	early growth response 4	EGR4 (1 of 2)	36700.9	16849	9896.07	21148.7
ENSDARG00000045417	family with sequence similarity 49, member Bb	fam49bb	25258.7	15292.5	20950.8	20500.7
ENSDARG00000033655	stathmin 1b	stmn1b	12837	18960.8	25262.2	19020
ENSDARG00000015822	sestrin 3	sesn3	14799.7	23054.5	18411.8	18755.3
ENSDARG00000009242	FEV (ETS oncogene family)	fev	15474.9	22310.4	18172.4	18652.6
ENSDARG00000003281	phosphoinositide-3-kinase interacting protein 1	pik3ip1	24123.9	11966.5	16991.8	17694
ENSDARG00000078768	si:dkey-230a20.2	si:dkey-230a20.2	11532.4	24447.8	16960.9	17647
ENSDARG00000045131	inhibitor of DNA binding 4	id4	9000.97	18734.8	18618.8	15451.5
ENSDARG00000070442	si:ch211-113g11.6	si:ch211-113g11.6	10117.6	17277.5	18946.3	15447.2
ENSDARG00000030614	synaptotagmin Ia	syt1a	9221.42	19662.3	17157.7	15347.1
ENSDARG00000016676	guanine nucleotide binding protein (G protein), alpha activating activity polypeptide O, a	gnao1a	14280.6	16066.5	15470.4	15272.5
ENSDARG00000016570	prolactin receptor a	prlra	13453.9	17208.2	12673	14445
ENSDARG00000013310	mitogen-activated protein kinase kinase kinase 15	MAP3K15	9584.04	17553.6	13044.5	13394.1
ENSDARG00000041071	jagunal homolog 1a (Drosophila)	jagn1a	8595.76	16391.6	14918.3	13301.9
ENSDARG00000058646	protein tyrosine phosphatase, receptor type, Na	ptprna	17293.6	11783.1	10302.8	13126.5
ENSDARG00000002644	regulator of G-protein signaling 5a	rgs5a	15701.6	14373.6	8812.34	12962.5
ENSDARG00000054456	CAP-GLY domain containing linker protein 3	clip3	9309.1	16247.7	12573.1	12710
ENSDARG00000019622	regulating synaptic membrane exocytosis 2a	rims2a	14212.9	13062.4	10777.2	12684.1
ENSDARG00000005947	solute carrier family 16 (monocarboxylic acid transporters), member 9b	slc16a9b	18675.8	10292.7	8596.47	12521.7
ENSDARG00000013110	dematin actin binding protein	dmtn	12659.7	12085.9	12358.7	12368.1
ENSDARG00000076081	synuclein, gamma b (breast cancer-specific protein 1)	sncgb	11970.8	9276.8	15066.6	12104.7
ENSDARG00000002937	myeloid ecotropic viral integration site 4.1a	meis4.1a	19359.1	7155.35	7076.6	11197
ENSDARG00000001879	neuron navigator 2b	nav2b	6316.71	13628.4	10452.6	10132.6
ENSDARG00000041627	synuclein, beta	sncb	7357.6	9800.23	12756.7	9971.5
ENSDARG00000061416	C2 calcium-dependent domain containing 4A	C2CD4A	14445.9	7162.81	8009.08	9872.59
ENSDARG00000079872	Rap guanine nucleotide exchange factor (GEF) 4	rapgef4	12382.9	9460.16	7630.21	9824.43
ENSDARG00000044075	NK6 homeobox 2	nkx6.2	8496.81	11493.1	9442.31	9810.75
ENSDARG00000057913	synaptotagmin XIa	syt11a	9640.4	10355.6	9351.27	9782.44
ENSDARG00000001835	sodium leak channel, non-selective	nalcn	10596.7	9628.6	8919.54	9714.96
ENSDARG00000033916	si:ch211-243j20.2	si:ch211-243j20.2	9765.04	11184	7826.99	9592
ENSDARG00000056481	vesicle amine transport protein 1 homolog (T californica)	vat1	14318.8	6949.6	7404.07	9557.47
ENSDARG00000001994	syntaxin binding protein 1a	stxbp1a	7421.48	10755.4	10344	9506.95
ENSDARG00000051879	ATP-binding cassette, sub-family C (CFTR/MRP), member 8	abcc8	13316.7	6964.53	7045.76	9108.99
ENSDARG00000071026	myeloid/lymphoid or mixed-lineage leukemia (trithorax homolog, Drosophila); translocated to, 11	mllt11	5753.05	10252.2	11145.7	9050.35
ENSDARG00000061918	complexin 2	cplx2	5572.06	12593.3	8313.05	8826.13
ENSDARG00000034504	LIM domain only 1	lmo1	9052.95	8681.94	8427.6	8720.83
ENSDARG00000060115	leucine rich repeat neuronal 1	lrrn1	8541.27	9795.97	7738.88	8692.04
ENSDARG00000004592	G protein-coupled receptor 22	gpr22	12124.9	6695.88	6577.31	8466.02
ENSDARG00000042846	dispatched homolog 2 (Drosophila)	disp2	10792.8	8570.01	5490.64	8284.47
ENSDARG00000001889	tubulin, alpha 1a	tuba1a	12441.8	4504.08	7612.59	8186.15
ENSDARG00000058969	contactin associated protein-like 2a	cntnap2a	12669.7	4888.92	6857.79	8138.82
ENSDARG00000051939	pyruvate carboxylase b	pcxb	17623.7	2478.57	4216	8106.08
ENSDARG00000029075	6-phosphofructo-2-kinase/fructose-2,6-biphosphatase 4, like	pfkfb4l	10017.4	5790.8	8370.32	8059.52
ENSDARG00000018997	complexin 2, like	cplx2l	8290.13	7531.67	7893.07	7904.96
ENSDARG00000043180	glycerol-3-phosphate dehydrogenase 1b	gpd1b	9339.16	6171.38	8006.14	7838.9
ENSDARG00000044511	ets variant 5b	etv5b	6895.4	8991.1	7564.13	7816.87
ENSDARG00000058504	adaptor-related protein complex 1, sigma 2 subunit	ap1s2	7326.28	6748.12	8850.52	7641.64
ENSDARG00000005470	kinesin family member 5A, a	kif5aa	5960.35	8891.95	7873.98	7575.43
ENSDARG00000010816	solute carrier family 7 (cationic amino acid transporter, y+ system), member 14a	slc7a14a	5955.97	8464.47	8101.59	7507.34
ENSDARG00000055305	ret proto-oncogene receptor tyrosine kinase	ret	7074.52	7977.28	7431.97	7494.59
ENSDARG00000000503	syntaxin 1B	stx1b	7229.21	7015.7	7973.84	7406.25
ENSDARG00000070047	regulator of G-protein signalling 4	rgs4	10157.1	6598.87	5080.93	7278.97
ENSDARG00000018716	diacylglycerol kinase, eta	dgkh	5080.42	9515.6	7006.11	7200.71
ENSDARG00000053663	HMP19 protein	hmp19	6755.74	6580.75	7969.43	7101.97
ENSDARG00000032126	secretogranin V	scg5	7134.64	7189.47	6923.87	7082.66
ENSDARG00000038574	secretogranin II (chromogranin C), b	scg2b	8006.43	6091.43	6737.38	6945.08
ENSDARG00000034187	calmodulin 2a (phosphorylase kinase, delta)	calm2a	9295.95	4792.98	6243.97	6777.63
ENSDARG00000020164	ephrin B2a	efnb2a	5467.47	8461.27	6098.59	6675.78
ENSDARG00000074212	solute carrier family 5 (sodium/sugar cotransporter), member 10	SLC5A10	12924	2279.22	4047.13	6416.79
ENSDARG00000017673	neuro-oncological ventral antigen 2	nova2	5878.31	6760.91	6480.39	6373.21
ENSDARG00000052567	transmembrane protein 35	tmem35	4214.9	7810.98	6826.95	6284.28
ENSDARG00000004297	interferon regulatory factor 2 binding protein-like	irf2bpl	6046.78	6818.48	5784.33	6216.53
ENSDARG00000051880	potassium inwardly-rectifying channel, subfamily J, member 11	kcnj11	8777.38	3697.07	5734.41	6069.62
ENSDARG00000097897	SH3-domain GRB2-like (endophilin) interacting protein 1	SGIP1	3119.53	7884.53	7101.56	6035.21
ENSDARG00000036292	caudal type homeo box transcription factor 4	cdx4	3437.05	7551.92	7011.98	6000.32
ENSDARG00000078468	fibroblast activation protein, alpha	fap	4337.02	8062.56	5489.17	5962.92
ENSDARG00000014053	olfactomedin 1b	olfm1b	10179	3610.72	4057.4	5949.05
ENSDARG00000017739	adenylate kinase 5, like	ak5l	9639.78	4307.92	3594.83	5847.51
ENSDARG00000078222	apoptosis-associated tyrosine kinase a	aatka	4413.43	7042.35	6060.41	5838.73
ENSDARG00000013575	regulatory factor X, 2 (influences HLA class II expression)	rfx2	5402.96	6775.84	5321.76	5833.52
ENSDARG00000035470	SH3-domain GRB2-like endophilin B2b	sh3glb2b	5510.06	5218.33	6602.28	5776.89
ENSDARG00000070266	sparc/osteonectin, cwcv and kazal-like domains proteoglycan (testican) 3	spock3	5797.52	5211.94	6138.24	5715.9
ENSDARG00000004158	transmembrane protein 63C	TMEM63C	5955.97	5891.01	5151.42	5666.13
ENSDARG00000045014	tubulin, alpha 2	tuba2	5724.24	5324.94	5879.79	5642.99
ENSDARG00000071224	endonuclease domain containing 1	ENDOD1 (9 of 15)	4291.93	5636.23	6915.06	5614.41
ENSDARG00000020609	synaptosome-associated protein 25a	snap25a	6600.42	5165.03	4994.29	5586.58
ENSDARG00000013087	N-myc downstream regulated family member 3a	ndrg3a	6914.19	4496.61	5308.55	5573.12
ENSDARG00000079276	ubiquitin-conjugating enzyme E2Q family-like 1	UBE2QL1	4916.96	6385.66	5345.26	5549.29
ENSDARG00000016128	adaptor-related protein complex 3, mu 2 subunit	ap3m2	5248.89	5796.13	5359.94	5468.32
ENSDARG00000001873	phosphoglycerate dehydrogenase	phgdh	8012.69	3992.37	4381.94	5462.33
ENSDARG00000013295	solute carrier family 2 (facilitated glucose transporter), member 3a	slc2a3a	2427.48	9569.96	4368.72	5455.39
ENSDARG00000034668	cugbp, Elav-like family member 3a	celf3a	3379.43	7285.41	5665.39	5443.41
ENSDARG00000004843	forkhead box P1a	foxp1a	7031.93	4348.43	4942.9	5441.09
ENSDARG00000077847	olfactomedin 2a	olfm2a	10003.6	3208.82	3022.13	5411.53
ENSDARG00000025855	calcium/calmodulin-dependent protein kinase II inhibitor 1a	camk2n1a	6066.82	5501.9	4522.91	5363.88
ENSDARG00000059423	prune homolog 2 (Drosophila)	prune2	4096.53	7078.6	4882.69	5352.61
ENSDARG00000007654	N-ethylmaleimide-sensitive factor a	nsfa	5673.52	5381.44	4840.1	5298.35
ENSDARG00000008931	renin binding protein	renbp	6025.49	6751.32	3092.61	5289.81
ENSDARG00000042029	methyl-CpG binding domain protein 3b	mbd3b	4856.21	5540.28	5423.09	5273.19
ENSDARG00000076591	synaptosomal-associated protein 91	snap91	4580.65	6469.88	4709.41	5253.31
ENSDARG00000055518	phosphorylase, glycogen (muscle) A	pygma	4787.32	5399.56	5483.3	5223.39
ENSDARG00000078866	sidekick cell adhesion molecule 1a	sdk1a	4762.27	6580.75	4185.16	5176.06
ENSDARG00000070360	family with sequence similarity 212, member Aa	fam212aa	5128.02	5063.75	5239.53	5143.77
ENSDARG00000003615	solute carrier family 26 (anion exchanger), member 3	SLC26A3 (1 of 2)	7545.48	4600.02	3008.91	5051.47
ENSDARG00000056877	vesicle-associated membrane protein 2	vamp2	3949.98	4878.26	6243.97	5024.07
ENSDARG00000030349	crystallin, beta A2a	cryba2a	1947.12	6192.71	6879.82	5006.55
ENSDARG00000015793	cAMP responsive element binding protein 3-like 1	creb3l1	3692.58	5994.42	5221.91	4969.63
ENSDARG00000041417	ATPase, H+ transporting, lysosomal accessory protein 1a	atp6ap1a	3791.53	6361.14	4722.63	4958.43
ENSDARG00000035132	regulator of G-protein signaling 3b	rgs3b	4253.73	5806.79	4749.06	4936.53
ENSDARG00000006862	kinesin-associated protein 3b	kifap3b	4663.32	5614.9	4399.56	4892.59
ENSDARG00000045447	solute carrier family 35, member G2b	slc35g2b	8498.06	3121.41	2947.24	4855.57
ENSDARG00000056262	solute carrier family 35, member G2a	slc35g2a	7063.87	3786.62	3703.5	4851.33
ENSDARG00000053479	growth differentiation factor 6a	gdf6a	6830.26	3732.25	3888.53	4817.02
ENSDARG00000037921	guanine nucleotide binding protein (G protein), gamma 13b	gng13b	4374.6	4585.1	5473.02	4810.9
ENSDARG00000039650	integral membrane protein 2Cb	itm2cb	4918.84	4355.9	5114.71	4796.48
ENSDARG00000078560	solute carrier family 9 (sodium/hydrogen exchanger), member 5	slc9a5	6751.98	5207.67	2424.46	4794.7
ENSDARG00000010023	Uncharacterized protein	CU856539.1	3390.71	6530.64	4459.77	4793.71
ENSDARG00000017261	glycerophosphodiester phosphodiesterase domain containing 1	gdpd1	7150.92	3757.84	3305.54	4738.1
ENSDARG00000043342	glutathione peroxidase 3 (plasma)	gpx3	6644.88	3454.01	3790.14	4629.68
ENSDARG00000005567	mitogen-activated protein kinase kinase 6	map2k6	8751.71	2224.85	2831.23	4602.6
ENSDARG00000021869	regulator of calcineurin 2	rcan2	3113.26	5864.36	4757.87	4578.5
ENSDARG00000055052	microtubule-associated protein 2	map2	5724.87	3586.2	4412.78	4574.62
ENSDARG00000043257	creatine kinase, brain b	ckbb	7739	2138.5	3845.94	4574.48
ENSDARG00000087867	solute carrier family 2 (facilitated glucose transporter), member 13	SLC2A13 (3 of 3)	3080.07	5295.09	5320.3	4565.15
ENSDARG00000014745	ependymin	epd	4261.87	2222.72	7085.41	4523.33
ENSDARG00000030656	septin 3	sept3	3827.85	5157.57	4517.04	4500.82
ENSDARG00000025024	prepronociceptin a	pnoca	11263.7	1190.78	519.841	4324.79
ENSDARG00000056001	furry homolog b (Drosophila)	fryb	4040.79	4576.57	4149.92	4255.76
ENSDARG00000005479	teneurin transmembrane protein 3	tenm3	3236.64	4929.43	4370.19	4178.75
ENSDARG00000003680	runt-related transcription factor 1; translocated to, 1 (cyclin D-related)	runx1t1	4105.3	4578.7	3803.36	4162.45
ENSDARG00000061647	neurexin 1a	nrxn1a	4613.22	4158.68	3533.16	4101.68
ENSDARG00000033599	zgc:100906	zgc:100906	4788.57	3507.32	3972.23	4089.37
ENSDARG00000059815	ornithine decarboxylase antizyme 2b	oaz2b	2954.81	4577.63	4566.97	4033.14
ENSDARG00000061120	solute carrier family 43, member 2b	slc43a2b	5442.42	3863.38	2778.36	4028.05
ENSDARG00000063540	forkhead box O1 a	foxo1a	2591.57	5128.78	4309.98	4010.11
ENSDARG00000011141	dihydropyrimidinase-like 5a	dpysl5a	3625.56	4595.76	3754.9	3992.07
ENSDARG00000025034	synaptogyrin 3b	syngr3b	4075.86	3927.34	3913.49	3972.23
ENSDARG00000008200	UDP-glucose pyrophosphorylase 2b	ugp2b	4328.88	3797.28	3599.24	3908.47
ENSDARG00000015174	ATPase, H+ transporting, lysosomal V0 subunit a isoform 1b	atp6v0a1b	6986.84	1986.06	2591.86	3854.92
ENSDARG00000043313	ankyrin 2b, neuronal	ank2b	4208.01	3310.1	3997.2	3838.43
ENSDARG00000036900	complement factor I	CFI	7781.59	1112.96	2530.19	3808.25
ENSDARG00000068889	zinc finger protein 395	znf395	3179.65	3681.08	4542	3800.91
ENSDARG00000003008	protein kinase C, epsilon a	prkcea	3638.09	4296.2	3445.05	3793.11
ENSDARG00000055216	tubulin, alpha 1c	tuba1c	5412.35	2443.4	3517	3790.92
ENSDARG00000002546	RUN domain containing 3Ab	rundc3ab	4695.88	3685.35	2983.95	3788.39
ENSDARG00000013843	septin 5a	sept5a	3605.52	2914.59	4703.54	3741.22
ENSDARG00000051887	solute carrier family 7 (amino acid transporter light chain, L system), member 5	SLC7A5	2945.42	4787.65	3464.14	3732.4
ENSDARG00000035880	ATPase, H+ transporting, lysosomal, V1 subunit C, isoform 1b	atp6v1c1b	3867.94	3297.3	3944.33	3703.19
ENSDARG00000014927	urotensin 1	uts1	5479.37	1535.12	3816.57	3610.35
ENSDARG00000040358	sprouty-related, EVH1 domain containing 3	spred3	2999.28	4862.27	2895.84	3585.8
ENSDARG00000074328	amyloid beta (A4) precursor protein-binding, family A, member 1b	apba1b	4581.9	3256.79	2870.87	3569.86
ENSDARG00000087981	Transporter	CABZ01088330.1	4169.81	3501.99	2966.33	3546.04
ENSDARG00000003779	catenin (cadherin-associated protein), delta 2b	ctnnd2b	4517.39	3032.92	3036.81	3529.04
ENSDARG00000036375	cytoplasmic FMR1 interacting protein 2	cyfip2	4520.52	2940.18	3114.64	3525.11
ENSDARG00000061288	potassium voltage-gated channel, Shaw-related subfamily, member 4	kcnc4	3328.08	4220.51	2995.7	3514.76
ENSDARG00000057410	relaxin/insulin-like family peptide receptor 3	rxfp3	5169.98	2656.61	2674.1	3500.23
ENSDARG00000077162	Uncharacterized protein	AL935029.1	3909.27	2697.12	3803.36	3469.91
ENSDARG00000032951	nuclear receptor binding protein 2	nrbp2	2800.75	5220.46	2340.75	3453.99
ENSDARG00000057479	histamine receptor H2	HRH2	4558.1	3116.07	2552.21	3408.8
ENSDARG00000043416	tumor necrosis factor, alpha-induced protein 2a	tnfaip2a	2551.48	3609.66	4038.31	3399.82
ENSDARG00000055377	guanine nucleotide binding protein (G protein), beta 5b	gnb5b	3299.27	3246.13	3597.77	3381.06
ENSDARG00000013605	ATPase, Na+/K+ transporting, beta 2a polypeptide	atp1b2a	2035.43	3879.37	4114.68	3343.16
ENSDARG00000063432	adaptor-related protein complex 3, beta 2 subunit	AP3B2	3989.44	3406.04	2619.76	3338.41
ENSDARG00000053301	insulinoma-associated 1b	insm1b	3397.6	3240.8	3311.42	3316.61
ENSDARG00000020145	zgc:73340	zgc:73340	3995.7	3701.34	2166.01	3287.68
ENSDARG00000077730	trafficking protein, kinesin binding 1	TRAK1 (2 of 3)	2150.04	4601.09	3077.93	3276.35
ENSDARG00000058394	transgelin 3b	tagln3b	5198.17	1195.05	3260.02	3217.74
ENSDARG00000090540	synaptic vesicle glycoprotein 2 bb	sv2bb	2078.64	4188.52	3276.17	3181.11
ENSDARG00000004580	nicotinamide nucleotide adenylyltransferase 2	nmnat2	3670.03	3067.04	2763.68	3166.91
ENSDARG00000076895	fibronectin leucine rich transmembrane 3	flrt3	2993.64	3984.91	2503.76	3160.77
ENSDARG00000045316	MAP7 domain containing 2b	map7d2b	2227.7	3932.67	3315.82	3158.73
ENSDARG00000051876	Usher syndrome 1C (autosomal recessive, severe)	ush1c	2733.11	3204.56	3531.69	3156.45
ENSDARG00000002656	syntaxin binding protein 5a (tomosyn)	stxbp5a	2153.17	3637.38	3668.26	3152.93
ENSDARG00000017738	ATP citrate lyase a	aclya	4513.01	2693.92	2179.22	3128.72
ENSDARG00000012534	solute carrier family 6 (neurotransmitter transporter, taurine), member 6a	slc6a6a	1265.72	3113.94	4868	3082.56
ENSDARG00000045750	synaptotagmin X	syt10	3422.02	3803.68	2016.22	3080.64
ENSDARG00000042282	integrin, alpha 6a	itga6a	3275.47	2665.13	3301.14	3080.58
ENSDARG00000062376	neuroligin 3b	nlgn3b	3314.93	3267.45	2649.13	3077.17
ENSDARG00000078125	RUN and SH3 domain containing 1	rusc1	3008.05	3320.76	2892.9	3073.9
ENSDARG00000061688	armadillo repeat gene deleted in velocardiofacial syndrome b	arvcfb	3585.48	3555.29	2066.15	3068.97
ENSDARG00000036572	dual specificity phosphatase 2	dusp2	4623.86	2674.73	1723.99	3007.53
ENSDARG00000060200	regulator of G-protein signaling 14	RGS14 (2 of 2)	3745.81	3146.99	2055.87	2982.89
ENSDARG00000074030	myelin transcription factor 1a	myt1a	1612.68	3945.46	3383.37	2980.51
ENSDARG00000040177	regulator of G-protein signaling 16	rgs16	2709.94	2240.84	3898.81	2949.86
ENSDARG00000030289	jagged 1a	jag1a	1703.5	4636.27	2502.29	2947.35
ENSDARG00000069763	ets variant 5a	etv5a	2641.67	3287.71	2898.78	2942.72
ENSDARG00000054177	G protein-coupled receptor 123	gpr123	2525.81	3390.05	2895.84	2937.23
ENSDARG00000070446	radial spoke head 1 homolog (Chlamydomonas)	RSPH1	2191.37	3196.03	3406.87	2931.42
ENSDARG00000034076	low density lipoprotein receptor-related protein 11	lrp11	2403.06	3735.45	2652.07	2930.19
ENSDARG00000068732	sprouty (Drosophila) homolog 4	spry4	3971.27	2455.12	2362.78	2929.73
ENSDARG00000013928	pleckstrin homology domain containing, family B (evectins) member 2	plekhb2	2585.93	3368.73	2823.88	2926.18
ENSDARG00000052765	glutamate receptor, ionotropic, AMPA 2b	gria2b	2543.34	3384.72	2763.68	2897.25
ENSDARG00000040608	glucosaminyl (N-acetyl) transferase family member 7	gcnt7	2785.09	3164.05	2707.87	2885.67
ENSDARG00000023174	fasciculation and elongation protein zeta 1 (zygin I)	fez1	4472.93	2022.3	2152.79	2882.67
ENSDARG00000034808	Kv channel interacting protein 1 b	kcnip1b	3022.45	3248.27	2336.35	2869.02
ENSDARG00000013414	lin-7 homolog A (C. elegans)	lin7a	3948.73	2067.08	2584.52	2866.78
ENSDARG00000054208	phosphorylase kinase, gamma 2 (testis)	phkg2	3344.36	2764.28	2461.17	2856.6
ENSDARG00000091424	Uncharacterized protein	BX323035.1	2434.37	3011.6	3067.65	2837.87
ENSDARG00000062973	tubulin tyrosine ligase-like family, member 7	ttll7	2032.29	3403.91	3055.9	2830.7
ENSDARG00000016301	zgc:65894	zgc:65894	4823.02	1609.74	2016.22	2816.33
ENSDARG00000045836	mitogen-activated protein kinase 11	mapk11	2795.74	2736.56	2878.22	2803.5
ENSDARG00000001803	potassium voltage-gated channel, subfamily H (eag-related), member 6	kcnh6	2757.53	3478.53	2171.88	2802.65
ENSDARG00000020080	eph-like kinase 1	ek1	4144.13	1989.26	2249.71	2794.36
ENSDARG00000011370	FYN oncogene related to SRC, FGR, YES a	fyna	2255.25	3262.12	2746.05	2754.48
ENSDARG00000070567	Ca2+-dependent activator protein for secretion b	cadpsb	2996.15	2620.36	2631.51	2749.34
ENSDARG00000019753	potassium intermediate/small conductance calcium-activated channel, subfamily N, member 3	kcnn3	2324.77	3461.48	2384.81	2723.68
ENSDARG00000076460	brain-specific angiogenesis inhibitor 1a	bai1a	3490.91	2009.51	2540.47	2680.3
ENSDARG00000056656	tetraspanin 18a	tspan18a	2709.31	2528.68	2596.27	2611.42
ENSDARG00000024744	dipeptidyl-peptidase 6b	dpp6b	2424.98	2939.11	2374.53	2579.54
ENSDARG00000009026	Uncharacterized protein	CR388002.1	1643.37	2355.98	3710.84	2570.06
ENSDARG00000057316	dihydropyrimidinase-like 4	dpysl4	1588.88	3374.06	2703.47	2555.47
ENSDARG00000061794	junctional adhesion molecule 3b	jam3b	2097.43	3393.25	2149.85	2546.84
ENSDARG00000001710	flotillin 1a	flot1a	3820.96	1384.8	2425.93	2543.9
ENSDARG00000036878	SH3 domain binding glutamic acid-rich protein like 2	sh3bgrl2	3802.8	1924.23	1784.2	2503.74
ENSDARG00000088789	microtubule associated serine/threonine kinase 1b	mast1b	1533.15	2893.27	3017.72	2481.38
ENSDARG00000016769	small glutamine-rich tetratricopeptide repeat (TPR)-containing, beta	sgtb	2036.68	2755.75	2612.42	2468.28
ENSDARG00000088967	WNK lysine deficient protein kinase 4	WNK4 (3 of 4)	2538.96	2612.9	2242.37	2464.74
ENSDARG00000024785	catenin (cadherin-associated protein), alpha 2	ctnna2	4203	1423.18	1766.58	2464.25
ENSDARG00000068006	glucokinase (hexokinase 4, maturity onset diabetes of the young 2)	gck	4896.92	1056.46	1421.49	2458.29
ENSDARG00000044719	neurensin 1	nrsn1	3169	2512.69	1671.13	2450.94
ENSDARG00000060626	diacylglycerol kinase, alpha a	dgkaa	3804.05	1502.07	2010.35	2438.82
ENSDARG00000027394	Uncharacterized protein	AL929252.1	1957.14	2830.37	2527.25	2438.25
ENSDARG00000036816	POU domain, class 2, transcription factor 2a	pou2f2a	1525.63	2881.54	2870.87	2426.02
ENSDARG00000079484	potassium channel, subfamily T, member 1	kcnt1	3006.79	2714.17	1536.03	2419
ENSDARG00000014462	RAB3C, member RAS oncogene family	rab3c	2055.47	1901.84	3260.02	2405.78
ENSDARG00000062531	mitogen-activated protein kinase 8 interacting protein 3	mapk8ip3	3071.93	2005.25	2033.84	2370.34
ENSDARG00000007788	ATPase, Ca++ transporting, plasma membrane 1b	atp2b1b	1698.48	2754.68	2572.77	2341.98
ENSDARG00000045798	pleiotrophin	ptn	2708.06	1568.16	2677.04	2317.75
ENSDARG00000023600	SH3-domain GRB2-like 2	sh3gl2	2079.89	2268.56	2588.93	2312.46
ENSDARG00000061603	sorbin and SH3 domain containing 2b	sorbs2b	2366.1	2216.33	2289.36	2290.6
ENSDARG00000070037	regulator of G-protein signaling 8	rgs8	2623.51	2066.01	2145.45	2278.32
ENSDARG00000014866	hypoxanthine phosphoribosyltransferase 1, like	hprt1l	2197.01	2048.96	2572.77	2272.91
ENSDARG00000069430	tumor protein p53 inducible protein 11a	tp53i11a	2104.32	2482.84	2138.1	2241.75
ENSDARG00000058348	scinderin like b	scinlb	5362.88	718.52	640.256	2240.55
ENSDARG00000020493	leucine-rich, glioma inactivated 1a	lgi1a	2672.98	2059.62	1979.51	2237.37
ENSDARG00000024865	Down syndrome cell adhesion molecule a	dscama	4101.54	1128.95	1480.23	2236.91
ENSDARG00000078772	neighbor of BRCA1 gene 1	NBR1 (2 of 2)	2444.39	1869.86	2334.88	2216.38
ENSDARG00000062174	calcium channel, voltage-dependent, beta 4b subunit	cacnb4b	2961.7	1782.44	1867.9	2204.02
ENSDARG00000054302	EH-domain containing 4	EHD4	2952.93	1593.75	2048.53	2198.4
ENSDARG00000078748	si:ch211-137a8.4	si:ch211-137a8.4	2968.59	2069.21	1491.97	2176.59
ENSDARG00000069484	DAB2 interacting protein a	dab2ipa	2123.73	1734.47	2656.48	2171.56
ENSDARG00000035768	phospholipid transfer protein	pltp	3127.67	895.485	2424.46	2149.2
ENSDARG00000015931	synaptosomal-associated protein, 91kDa	SNAP91 (1 of 2)	2225.19	2039.36	2160.13	2141.56
ENSDARG00000074905	calcium/calmodulin-dependent protein kinase 1Da	camk1da	2131.87	1956.21	2220.34	2102.81
ENSDARG00000073731	Uncharacterized protein	CR376738.1	1975.3	1954.08	2378.93	2102.77
ENSDARG00000002609	ring finger protein 145	RNF145 (1 of 2)	1566.34	2434.87	2304.04	2101.75
ENSDARG00000027495	elongation of very long chain fatty acids (FEN1/Elo2, SUR4/Elo3, yeast)-like 4b	elovl4b	1862.57	2248.31	2146.91	2085.93
ENSDARG00000078854	tumor suppressor candidate 3	TUSC3 (1 of 2)	1720.4	2180.08	2311.38	2070.62
ENSDARG00000031796	acetylcholinesterase	ache	1693.47	2461.52	2045.59	2066.86
ENSDARG00000003655	transmembrane protein 59-like	tmem59l	1933.97	2175.82	2074.96	2061.58
ENSDARG00000060434	Hypothetical microtubule-associated protein 1b; Uncharacterized protein	MAP1B	2698.04	1590.55	1860.56	2049.72
ENSDARG00000031283	vesicle-associated membrane protein 1	vamp1	1675.31	2237.65	2193.91	2035.62
ENSDARG00000045420	ependymin related protein 1	epdr1	2205.78	1561.77	2220.34	1995.96
ENSDARG00000075204	synapse differentiation inducing 1	SYNDIG1	2344.81	1784.57	1851.75	1993.71
ENSDARG00000091293	Dmx-like 2	dmxl2	2081.14	2279.22	1618.26	1992.88
ENSDARG00000074540	G protein-coupled receptor 63	gpr63	2452.53	1729.14	1716.65	1966.11
ENSDARG00000023373	lipid phosphate phosphatase-related protein type 5b	lppr5b	2771.94	1389.07	1712.25	1957.75
ENSDARG00000013657	SH3-domain binding protein 5b (BTK-associated)	sh3bp5b	2197.01	1881.58	1793.01	1957.2
ENSDARG00000039435	regulator of G-protein signaling 17	rgs17	2324.77	1723.81	1778.33	1942.3
ENSDARG00000060123	carbonic anhydrase XVI b	ca16b	1416.66	2195	2190.97	1934.21
ENSDARG00000059747	si:dkey-106c17.3	si:dkey-106c17.3	3728.9	673.746	1348.06	1916.9
ENSDARG00000070080	neurobeachin a	nbeaa	1765.5	2257.9	1726.93	1916.78
ENSDARG00000026444	apolipoprotein O, b	apoob	1713.52	1785.64	2215.93	1905.03
ENSDARG00000020795	ras-related C3 botulinum toxin substrate 3b (rho family, small GTP binding protein Rac3)	rac3b	1824.99	1686.5	2092.58	1868.02
ENSDARG00000021193	coronin, actin binding protein, 1Cb	coro1cb	2314.75	1520.19	1732.8	1855.92
ENSDARG00000075376	small G protein signaling modulator 1	SGSM1 (2 of 2)	904.982	2390.09	2245.3	1846.79
ENSDARG00000006859	Na+/K+ transporting ATPase interacting 1	nkain1	2691.77	1513.8	1305.48	1837.02
ENSDARG00000015449	fucosyltransferase 8a (alpha (1,6) fucosyltransferase)	fut8a	2507.02	1499.94	1475.82	1827.59
ENSDARG00000042557	ring finger protein 144ab	rnf144ab	2292.83	1714.21	1396.52	1801.19
ENSDARG00000021595	lipoma HMGIC fusion partner-like 3	lhfpl3	2108.7	2090.53	1202.68	1800.64
ENSDARG00000052769	glycine receptor, beta b	glrbb	1554.44	2047.89	1734.27	1778.87
ENSDARG00000060024	Uncharacterized protein	BX323035.1	3158.98	1001.02	1158.63	1772.88
ENSDARG00000071465	leucine rich repeat containing 39	lrrc39	1751.09	1372.01	2174.82	1765.97
ENSDARG00000006120	T-box 2b	tbx2b	3018.07	1159.87	1077.86	1751.93
ENSDARG00000035984	motor neuron and pancreas homeobox 1	mnx1	1277.62	1808.03	2167.47	1751.04
ENSDARG00000062236	N-myc downstream regulated gene 4	ndrg4	1047.15	1919.96	2230.62	1732.58
ENSDARG00000019405	contactin 4	cntn4	2516.41	1443.44	1220.31	1726.72
ENSDARG00000036008	calcyon neuron-specific vesicular protein	caly	1220	2203.53	1712.25	1711.93
ENSDARG00000079656	family with sequence similarity 171, member A2	FAM171A2 (2 of 2)	1618.95	2026.57	1383.31	1676.27
ENSDARG00000061405	eva-1 homolog A (C. elegans)	eva1a	2004.74	1537.25	1472.88	1671.62
ENSDARG00000075886	von Willebrand factor A domain containing 5B2	vwa5b2	2771.31	987.166	1215.9	1658.13
ENSDARG00000071678	ataxia, cerebellar, Cayman type a	atcaya	2007.87	1502.07	1446.45	1652.13
ENSDARG00000076754	solute carrier family 9 (sodium/hydrogen exchanger), member 7	slc9a7	1649.63	1679.03	1603.58	1644.08
ENSDARG00000078529	brain-specific angiogenesis inhibitor 1b	bai1b	1207.48	2061.75	1581.55	1616.93
ENSDARG00000075041	formin-like 2b	fmnl2b	1662.16	1657.71	1521.34	1613.74
ENSDARG00000015559	follistatin-like 1a	fstl1a	3013.68	497.847	1317.22	1609.59
ENSDARG00000073857	Kruppel-like factor 7a	klf7a	1664.67	1377.34	1754.83	1598.95
ENSDARG00000045457	family with sequence similarity 69, member C	fam69c	2277.8	1289.92	1215.9	1594.54
ENSDARG00000035970	protein tyrosine phosphatase, receptor type, N polypeptide 2	ptprn2	2235.21	1439.17	1105.76	1593.38
ENSDARG00000012482	piccolo (presynaptic cytomatrix protein) b	pclob	1015.83	1840.01	1923.71	1593.18
ENSDARG00000002600	proprotein convertase subtilisin/kexin type 1	pcsk1	3311.17	709.992	729.834	1583.66
ENSDARG00000087798	prodynorphin	pdyn	2498.88	1282.46	961.853	1581.06
ENSDARG00000020475	zinc and ring finger 1	znrf1	1336.49	2031.9	1374.5	1580.96
ENSDARG00000011027	fibroblast growth factor receptor 1a	fgfr1a	1161.76	2066.01	1487.57	1571.78
ENSDARG00000059311	dihydropyrimidinase-like 5b	dpysl5b	1229.4	1812.29	1656.44	1566.04
ENSDARG00000055069	ferric-chelate reductase 1-like	FRRS1L	1052.79	1879.45	1757.77	1563.34
ENSDARG00000019328	plexin A4	plxna4	1849.42	1505.27	1276.11	1543.6
ENSDARG00000056450	mannosidase, endo-alpha-like	MANEAL	1528.76	1776.05	1302.54	1535.78
ENSDARG00000097060	si:ch211-207n23.3	si:ch211-207n23.3	917.507	2016.97	1672.6	1535.69
ENSDARG00000036501	RAB39B, member RAS oncogene family	rab39b	1346.51	1734.47	1497.85	1526.28
ENSDARG00000030766	Rho guanine nucleotide exchange factor (GEF) 25	ARHGEF25 (2 of 2)	1523.13	1202.51	1848.81	1524.82
ENSDARG00000023262	mitogen-activated protein kinase 15	mapk15	1912.05	1359.22	1299.6	1523.62
ENSDARG00000052898	potassium channel, subfamily K, member 3	KCNK3 (2 of 2)	2660.46	834.72	1057.3	1517.49
ENSDARG00000033140	desumoylating isopeptidase 1a	desi1a	2051.71	1090.57	1396.52	1512.94
ENSDARG00000061377	EF-hand calcium binding domain 1	efcab1	732.127	2042.56	1756.3	1510.33
ENSDARG00000074275	LIM and calponin homology domains 1a	limch1a	1148.61	1696.09	1640.29	1495
ENSDARG00000010052	N-myc downstream regulated family member 3b	ndrg3b	1954.01	1205.71	1324.57	1494.76
ENSDARG00000061121	latrophilin 3.1	lphn3.1	1532.52	1719.54	1232.05	1494.71
ENSDARG00000026784	roundabout homolog 1	robo1	2760.04	914.674	803.257	1492.66
ENSDARG00000041260	ST3 beta-galactoside alpha-2,3-sialyltransferase 2	st3gal2	1385.97	1605.48	1483.16	1491.54
ENSDARG00000002084	laminin, beta 2 (laminin S)	lamb2	1715.39	1402.93	1339.25	1485.86
ENSDARG00000077269	si:dkey-24m12.3	si:dkey-24m12.3	1184.3	1740.87	1521.34	1482.17
ENSDARG00000042484	transducin-like enhancer of split 2 (E(sp1) homolog, Drosophila)	tle2	1604.54	1505.27	1321.63	1477.15
ENSDARG00000010957	membrane protein, palmitoylated 2b (MAGUK p55 subfamily member 2b)	mpp2b	1918.94	1277.13	1218.84	1471.64
ENSDARG00000036584	ST8 alpha-N-acetyl-neuraminide alpha-2,8-sialyltransferase 5	st8sia5	1005.19	1667.31	1652.04	1441.51
ENSDARG00000077817	CXXC finger 4	cxxc4	1023.98	1553.24	1729.87	1435.69
ENSDARG00000037324	kelch-like 17 (Drosophila)	klhl17	1007.69	1724.87	1558.06	1430.21
ENSDARG00000058011	aristaless related homeobox a	arxa	2168.2	1002.09	1116.04	1428.78
ENSDARG00000055339	mitochondrial intermediate peptidase	MIPEP (1 of 2)	2052.34	1114.03	1094.02	1420.13
ENSDARG00000037496	glutamate receptor, ionotropic, AMPA 4a	gria4a	2491.36	1141.74	625.572	1419.56
ENSDARG00000017470	secretogranin II (chromogranin C) a	scg2a	1192.45	1316.58	1729.87	1412.96
ENSDARG00000075455	SOGA family member 3b	soga3b	1466.13	1537.25	1221.77	1408.39
ENSDARG00000061099	neurofascin homolog (chicken) a	nfasca	1860.07	987.166	1371.56	1406.26
ENSDARG00000060656	si:ch211-10a23.2	si:ch211-10a23.2	1154.24	1570.3	1436.17	1386.9
ENSDARG00000017880	Kv channel interacting protein 3b, calsenilin	kcnip3b	2366.73	1015.95	744.518	1375.73
ENSDARG00000015002	cadherin 4, retinal	cdh4	2024.15	1370.95	709.275	1368.12
ENSDARG00000063299	piccolo (presynaptic cytomatrix protein) a	pcloa	1659.66	1115.09	1308.41	1361.05
ENSDARG00000003998	phytanoyl-CoA 2-hydroxylase interacting protein-like a	phyhipla	1196.2	1379.47	1502.25	1359.31
ENSDARG00000010083	RNA binding protein, fox-1 homolog (C. elegans) 3	rbfox3	1520.62	836.852	1654.97	1337.48
ENSDARG00000029865	Ras association (RalGDS/AF-6) domain family member 2a	rassf2a	1419.79	1299.52	1289.32	1336.21
ENSDARG00000054274	protocadherin 10a	pcdh10a	2043.57	1254.75	690.185	1329.5
ENSDARG00000098049	si:ch211-160d20.6	si:ch211-160d20.6	1480.54	1193.98	1304.01	1326.18
ENSDARG00000062477	KIAA1549-like a	kiaa1549la	1204.35	1466.89	1299.6	1323.61
ENSDARG00000034215	RAB42, member RAS oncogene family a	rab42a	1077.84	1088.44	1775.39	1313.89
ENSDARG00000021143	reticulon 1b	rtn1b	2547.73	370.987	1010.31	1309.68
ENSDARG00000097072	si:ch211-229g11.6	si:ch211-229g11.6	870.536	1568.16	1472.88	1303.86
ENSDARG00000018534	solute carrier family 6 (neurotransmitter transporter, glycine), member 9	slc6a9	1290.77	1316.58	1302.54	1303.3
ENSDARG00000017676	matrix metalloproteinase 2	mmp2	1522.5	1448.77	932.484	1301.25
ENSDARG00000075907	si:ch73-389b16.2	si:ch73-389b16.2	1100.38	1513.8	1267.3	1293.83
ENSDARG00000031751	natriuretic peptide receptor 1a	npr1a	2005.36	921.07	938.357	1288.26
ENSDARG00000011600	eph receptor A4b	epha4b	1716.65	994.628	1124.85	1278.71
ENSDARG00000076246	prune homolog (Drosophila)	prune	849.869	1260.08	1662.32	1257.42
ENSDARG00000000442	solute carrier family 39 (zinc transporter), member 13	slc39a13	1047.77	1627.86	1069.05	1248.23
ENSDARG00000035468	solute carrier family 25 (mitochondrial carrier; phosphate carrier), member 25b	slc25a25b	2266.53	633.236	788.573	1229.44
ENSDARG00000061233	ATP-binding cassette, sub-family C (CFTR/MRP), member 5	abcc5	2472.57	457.337	743.05	1224.32
ENSDARG00000021488	cytohesin 1b	cyth1b	1681.58	941.325	1038.21	1220.37
ENSDARG00000056181	neural cell adhesion molecule 1a	ncam1a	1085.98	1327.24	1240.86	1218.03
ENSDARG00000061039	ATPase, class V, type 10A	atp10a	720.228	1519.13	1409.74	1216.36
ENSDARG00000088605	regulator of G-protein signaling 3a	rgs3a	1855.06	669.482	1101.36	1208.63
ENSDARG00000075813	aspartate beta-hydroxylase domain containing 1	asphd1	1870.71	863.503	882.555	1205.59
ENSDARG00000074902	chromosome 20 open reading frame 112	C8H20orf112 (2 of 2)	1117.92	1440.24	1033.81	1197.32
ENSDARG00000008829	chromogranin A	chga	2054.84	577.801	951.574	1194.74
ENSDARG00000077468	si:ch73-206p6.1	si:ch73-206p6.1	370.761	1556.44	1624.14	1183.78
ENSDARG00000004577	zgc:194665	zgc:194665	1773.01	937.061	822.348	1177.47
ENSDARG00000041702	regulatory factor X, 6	rfx6	1012.7	1091.64	1415.61	1173.32
ENSDARG00000091191	mitogen-activated protein kinase 8 interacting protein 1	mapk8ip1	927.528	1315.51	1251.14	1164.73
ENSDARG00000036295	golgin A7 family, member Ba	golga7ba	749.663	1370.95	1370.09	1163.57
ENSDARG00000035256	eukaryotic translation elongation factor 2, like 2	eef2l2	1725.42	945.59	817.942	1162.98
ENSDARG00000006607	G protein-coupled receptor 27	gpr27	762.815	1681.17	1030.87	1158.28
ENSDARG00000019341	glypican 1a	gpc1a	1881.99	731.313	853.186	1155.49
ENSDARG00000035837	chromosome 16 open reading frame 52	C12H16orf52	895.588	1099.1	1380.37	1125.02
ENSDARG00000009567	SPEG complex locus	SPEG (1 of 2)	1293.28	1086.31	986.817	1122.13
ENSDARG00000070539	ADP-ribosylation factor 3a	arf3a	995.167	957.316	1412.68	1121.72
ENSDARG00000079000	tumor protein p53 binding protein 1	TP53BP1	1624.58	899.749	839.969	1121.43
ENSDARG00000041609	adenosine deaminase, RNA-specific, B1a	adarb1a	1103.51	1177.99	1047.02	1109.51
ENSDARG00000060092	zgc:165481	zgc:165481	1379.71	820.861	1118.98	1106.52
ENSDARG00000029590	junctophilin 3	jph3	1203.72	1027.68	1077.86	1103.09
ENSDARG00000061493	potassium voltage-gated channel, subfamily G, member 1	kcng1	1388.47	1051.13	861.997	1100.53
ENSDARG00000091459	gamma-aminobutyric acid (GABA) A receptor, alpha 2	GABRA2 (3 of 3)	976.378	1139.61	1182.12	1099.37
ENSDARG00000069440	dachshund d	dachd	1441.71	923.202	926.61	1097.17
ENSDARG00000004402	ELOVL family member 6, elongation of long chain fatty acids (yeast)	elovl6	1030.24	885.891	1365.68	1093.94
ENSDARG00000033234	stathmin-like 2a	stmn2a	931.286	1221.7	1124.85	1092.61
ENSDARG00000009930	cell adhesion molecule 2a	cadm2a	2675.49	229.202	346.561	1083.75
ENSDARG00000089805	protocadherin 18a	pcdh18a	1092.87	1376.28	773.888	1081.01
ENSDARG00000062837	spermatogenesis associated 13	spata13	1532.52	846.447	847.312	1075.43
ENSDARG00000039182	calcium channel, voltage-dependent, alpha 2/delta subunit 2	cacna2d2	1308.31	918.938	969.195	1065.48
ENSDARG00000068050	ATP/GTP binding protein-like 4	agbl4	883.062	1216.37	1091.08	1063.5
ENSDARG00000042551	membrane bound O-acyltransferase domain containing 2b	mboat2b	1311.44	1091.64	772.419	1058.5
ENSDARG00000096684	si:dkeyp-122d12.1	si:dkeyp-122d12.1	475.977	1319.77	1334.85	1043.53
ENSDARG00000060368	synapsin I	syn1	889.951	1195.05	1033.81	1039.6
ENSDARG00000078117	kalirin, RhoGEF kinase a	kalrna	1195.58	920.004	989.754	1035.11
ENSDARG00000041323	cold shock domain containing C2, RNA binding a	csdc2a	941.306	1050.06	1110.17	1033.85
ENSDARG00000071375	cugbp, Elav-like family member 5a	celf5a	1643.37	751.568	693.122	1029.35
ENSDARG00000074558	contactin associated protein-like 2b	cntnap2b	714.591	1411.46	961.853	1029.3
ENSDARG00000074915	Ewing tumor-associated antigen 1	etaa1	1508.72	793.144	784.167	1028.68
ENSDARG00000061473	TBK1 binding protein 1	tbkbp1	784.735	1175.86	1121.92	1027.5
ENSDARG00000071672	zgc:171566	zgc:171566	1538.16	542.621	995.628	1025.47
ENSDARG00000019541	glutamic pyruvate transaminase (alanine aminotransferase) 2, like	gpt2l	2108.08	530.895	419.985	1019.65
ENSDARG00000036505	synaptotagmin IV	syt4	1263.84	960.514	826.753	1017.04
ENSDARG00000035538	ATPase, H+ transporting, lysosomal V0 subunit a2a	atp6v0a2a	968.863	950.92	1095.48	1005.09
ENSDARG00000087616	microtubule-associated protein tau b	maptb	1214.37	937.061	857.591	1003.01
ENSDARG00000005924	serpin peptidase inhibitor, clade A (alpha-1 antiproteinase, antitrypsin), member 10a	serpina10a	1164.89	875.23	953.042	997.721
ENSDARG00000003512	ankyrin repeat and sterile alpha motif domain containing 1B	anks1b	1286.39	797.408	904.582	996.127
ENSDARG00000078270	microtubule associated serine/threonine kinase family member 4	mast4	960.095	983.968	1041.15	995.071
ENSDARG00000061736	ankyrin 3a	ank3a	1294.53	787.814	900.177	994.174
ENSDARG00000053026	kinesin family member 19	kif19	1241.92	825.126	897.24	988.096
ENSDARG00000058875	protocadherin 2 alpha c	pcdh2ac	1171.78	764.36	1022.06	986.067
ENSDARG00000089193	si:ch211-287i21.1	si:ch211-287i21.1	678.893	1264.34	1014.72	985.984
ENSDARG00000062970	family with sequence similarity 129, member Ba	fam129ba	956.963	1265.41	718.086	980.152
ENSDARG00000038786	SWI/SNF related, matrix associated, actin dependent regulator of chromatin, subfamily d, member 3a	smarcd3a	1329.6	850.711	753.329	977.881
ENSDARG00000043607	RAB3D, member RAS oncogene family, b	rab3db	1751.72	607.651	571.238	976.869
ENSDARG00000045685	contactin 1b	cntn1b	659.478	1401.86	863.465	974.935
ENSDARG00000077047	protein tyrosine phosphatase, receptor type, Nb	ptprnb	1833.76	485.054	555.085	957.967
ENSDARG00000004597	leucine rich repeat containing 4Ba	lrrc4ba	839.222	865.636	1168.91	957.922
ENSDARG00000056092	transmembrane protein 57	TMEM57 (3 of 3)	951.327	986.1	922.204	953.21
ENSDARG00000005989	ral guanine nucleotide dissociation stimulator-like 1	rgl1	705.197	1362.42	785.636	951.083
ENSDARG00000041925	crystallin, beta A2b	cryba2b	367.003	1251.55	1230.58	949.712
ENSDARG00000016623	si:ch211-195b13.1	si:ch211-195b13.1	1389.73	826.192	625.572	947.163
ENSDARG00000063682	formin homology 2 domain containing 3	FHOD3 (2 of 2)	852.374	1110.83	856.123	939.775
ENSDARG00000074443	growth arrest-specific 7a	gas7a	1351.52	536.225	928.078	938.609
ENSDARG00000077569	leucine rich repeat neuronal 3	lrrn3	1157.37	1003.16	640.256	933.596
ENSDARG00000075007	carbohydrate (N-acetylglucosamine-6-O) sulfotransferase 2a	chst2a	1096.62	1040.47	650.536	929.21
ENSDARG00000043448	integral membrane protein 2Ca	itm2ca	1218.75	864.57	700.464	927.928
ENSDARG00000068100	si:ch211-240g9.1	si:ch211-240g9.1	1062.81	831.522	869.339	921.222
ENSDARG00000087841	endothelin converting enzyme 2	ECE2	579.314	939.193	1233.52	917.343
ENSDARG00000032623	regulator of calcineurin family member 3	rcan3	788.493	956.25	998.565	914.436
ENSDARG00000030532	Rho guanine nucleotide exchange factor (GEF) 12	ARHGEF12 (1 of 2)	1052.16	749.436	938.357	913.317
ENSDARG00000056633	fibroblast growth factor 13b	fgf13b	878.678	960.514	892.835	910.676
ENSDARG00000088342	transmembrane protein 145	tmem145	961.974	912.542	834.096	902.87
ENSDARG00000015601	G protein-coupled receptor 142	gpr142	1617.07	556.48	521.31	898.286
ENSDARG00000035832	peptide YYb	pyyb	1206.22	646.029	822.348	891.534
ENSDARG00000045639	ELAV (embryonic lethal, abnormal vision, Drosophila)-like 4 (Hu antigen D)	elavl4	993.914	827.258	853.186	891.453
ENSDARG00000021584	contactin 5	cntn5	1117.92	762.228	785.636	888.594
ENSDARG00000036424	protocadherin 20	PCDH20	922.518	655.623	1085.21	887.782
ENSDARG00000075100	neogenin 1	NEO1 (2 of 2)	671.377	1051.13	938.357	886.955
ENSDARG00000062359	sodium channel, voltage-gated, type III, beta	scn3b	1074.71	573.537	1007.38	885.206
ENSDARG00000018856	doublecortin-like kinase 1a	dclk1a	1007.69	692.935	939.826	880.151
ENSDARG00000032083	dihydropyrimidinase-like 2b	dpysl2b	1166.77	639.632	828.222	878.208
ENSDARG00000006456	platelet-derived growth factor receptor-like	pdgfrl	1319.58	831.522	477.255	876.12
ENSDARG00000012347	NAC alpha domain containing	nacad	790.998	1030.87	806.194	876.022
ENSDARG00000079024	ribosomal protein S6 kinase-like 1	rps6kl1	820.433	1021.28	775.356	872.356
ENSDARG00000029114	lemur tyrosine kinase 3	LMTK3	626.285	1029.81	945.7	867.264
ENSDARG00000008192	pantothenate kinase 1a	pank1a	718.349	1168.39	701.932	862.892
ENSDARG00000075083	protein kinase, DNA-activated, catalytic polypeptide	PRKDC	1401	515.97	663.752	860.241
ENSDARG00000016311	dedicator of cytokinesis 9b	dock9b	1473.65	557.546	546.274	859.156
ENSDARG00000031372	ephrin A2	efna2	1003.93	780.351	740.113	841.466
ENSDARG00000075251	kinesin family member 5B, b	kif5bb	1322.71	571.405	607.95	834.023
ENSDARG00000058601	ganglioside-induced differentiation-associated protein 1	gdap1	730.248	891.221	850.249	823.906
ENSDARG00000074323	EF-hand calcium binding domain 2	efcab2	482.239	1068.19	914.862	821.762
ENSDARG00000079295	calcium channel, voltage-dependent, N type, alpha 1B subunit, b	cacna1bb	811.665	814.465	834.096	820.075
ENSDARG00000097322	si:dkey-81l17.6	si:dkey-81l17.6	464.077	1009.55	978.006	817.212
ENSDARG00000077690	Mab-21 domain containing 2a	mb21d2a	713.339	915.74	819.411	816.163
ENSDARG00000059043	neurotrophin 3	ntf3	475.35	883.758	1066.12	808.408
ENSDARG00000075282	insulin receptor substrate 2	irs2	1054.04	619.377	745.987	806.467
ENSDARG00000074696	zgc:194621	zgc:194621	667.62	1015.95	734.239	805.936
ENSDARG00000079540	calcium channel, voltage-dependent, alpha 2/delta subunit 2	CACNA2D2 (3 of 3)	1731.05	264.381	384.741	793.391
ENSDARG00000068323	astrotactin 1	astn1	1333.99	433.884	602.076	789.982
ENSDARG00000053544	heat shock 70kDa protein 4-like	HSPA4L	881.809	637.5	850.249	789.853
ENSDARG00000044056	Abelson helper integration site 1	ahi1	880.557	622.575	854.654	785.929
ENSDARG00000045482	serine/threonine kinase 38 like	stk38l	1174.91	570.339	599.139	781.463
ENSDARG00000075752	myosin XVIIIAa	myo18aa	810.413	841.116	685.779	779.103
ENSDARG00000070498	phytanoyl-CoA 2-hydroxylase interacting protein-like b	phyhiplb	897.466	671.614	757.735	775.605
ENSDARG00000069297	UPF3 regulator of nonsense transcripts homolog A (yeast)	upf3a	604.991	688.671	1029.4	774.355
ENSDARG00000079201	teashirt zinc finger homeobox 2	TSHZ2	1237.54	477.592	606.481	773.871
ENSDARG00000078308	sprouty homolog 2	spry2	1083.47	753.7	480.192	772.455
ENSDARG00000088118	matrix metallopeptidase 16a (membrane-inserted)	mmp16a	598.102	856.041	859.06	771.068
ENSDARG00000054616	claudin i	cldni	1107.9	614.047	587.391	769.779
ENSDARG00000071685	solute carrier organic anion transporter family, member 5A1	slco5a1	881.809	676.944	735.707	764.82
ENSDARG00000088810	prospero-related homeobox gene 1b	prox1b	727.117	877.362	682.842	762.44
ENSDARG00000058939	beta-1,4-N-acetyl-galactosaminyl transferase 3b	b4galnt3b	517.311	892.287	866.402	758.667
ENSDARG00000025012	triosephosphate isomerase 1a	tpi1a	1107.27	567.141	580.049	751.487
ENSDARG00000089923	leucine rich repeat neuronal 3	LRRN3	1254.45	411.497	584.454	750.133
ENSDARG00000078828	neuropeptide B	npb	1437.95	247.324	562.427	749.234
ENSDARG00000016667	gamma-aminobutyric acid (GABA) B receptor, 1b	gabbr1b	519.817	664.151	1057.3	747.091
ENSDARG00000074265	DAZ interacting zinc finger protein 1-like	dzip1l	526.706	965.845	745.987	746.179
ENSDARG00000021305	solute carrier family 30 (zinc transporter), member 2	slc30a2	1290.77	300.627	644.662	745.354
ENSDARG00000035253	natriuretic peptide receptor 3	npr3	771.583	671.614	778.293	740.497
ENSDARG00000061640	signal-induced proliferation-associated 1 like 2	SIPA1L2 (1 of 2)	568.04	841.116	791.51	733.555
ENSDARG00000008398	calcium channel, voltage-dependent, L type, alpha 1C subunit	cacna1c	491.634	896.551	806.194	731.46
ENSDARG00000079161	bassoon presynaptic cytomatrix protein	BSN (1 of 3)	988.904	570.339	602.076	720.44
ENSDARG00000060481	atlastin GTPase 1	atl1	903.729	705.728	544.805	718.087
ENSDARG00000074363	tetratricopeptide repeat domain 9	TTC9	624.406	780.351	741.581	715.446
ENSDARG00000007171	androgen-induced 1 (H. sapiens)	aig1	847.99	664.151	631.446	714.529
ENSDARG00000032959	potassium voltage-gated channel, Shaw-related subfamily, member 1b	kcnc1b	561.778	821.927	759.203	714.303
ENSDARG00000068193	transmembrane protein 44	tmem44	585.576	637.5	910.456	711.178
ENSDARG00000031845	membrane bound O-acyltransferase domain containing 2a	mboat2a	1080.34	583.131	466.976	710.15
ENSDARG00000093977	si:ch211-220f16.1	si:ch211-220f16.1	670.751	825.126	624.103	706.66
ENSDARG00000002607	ArfGAP with SH3 domain, ankyrin repeat and PH domain 1	ASAP1 (1 of 3)	419.611	698.265	995.628	704.501
ENSDARG00000097962	si:ch211-214g1.4	si:ch211-214g1.4	682.024	811.267	607.95	700.414
ENSDARG00000006865	glycine receptor, alpha 4a	glra4a	980.136	573.537	537.463	697.045
ENSDARG00000075222	APC membrane recruitment protein 2	amer2	598.102	900.815	590.328	696.415
ENSDARG00000010565	aquaporin 4	aqp4	1463.63	291.033	326.002	693.554
ENSDARG00000053487	oxysterol binding protein 2	osbp2	951.327	586.33	538.931	692.196
ENSDARG00000056145	sortilin 1	SORT1 (2 of 3)	1375.32	345.401	353.903	691.542
ENSDARG00000074812	formin homology domain containing 1	fhdc1	305.001	1061.79	701.932	689.574
ENSDARG00000057448	SRC kinase signaling inhibitor 1	SRCIN1 (1 of 2)	1476.78	315.552	264.326	685.553
ENSDARG00000009677	discs, large (Drosophila) homolog 1	dlg1	765.32	547.952	740.113	684.462
ENSDARG00000055781	prostaglandin E receptor 3 (subtype EP3)	ptger3	1255.08	410.431	381.804	682.437
ENSDARG00000044183	protein kinase, AMP-activated, beta 1 non-catalytic subunit, a	prkab1a	870.536	641.764	533.058	681.786
ENSDARG00000043021	solute carrier family 26, member 11	slc26a11	716.47	775.021	540.4	677.297
ENSDARG00000013750	enolase 1b, (alpha)	eno1b	1087.86	385.911	558.022	677.263
ENSDARG00000055455	glycoprotein M6Aa	gpm6aa	1010.82	561.81	452.291	674.975
ENSDARG00000037159	opioid receptor, delta 1b	oprd1b	1150.49	481.856	389.147	673.829
ENSDARG00000015199	Cas-Br-M (murine) ecotropic retroviral transforming sequence b	cblb	1121.68	418.959	466.976	669.204
ENSDARG00000070961	leptin receptor	lepr	840.474	617.245	544.805	667.508
ENSDARG00000061131	kinesin family member 21A	kif21a	663.236	859.239	475.787	666.087
ENSDARG00000009949	fibronectin type III domain containing 4	FNDC4 (1 of 2)	798.513	502.111	697.527	666.051
ENSDARG00000076834	family with sequence similarity 211, member A	FAM211A	560.525	708.926	718.086	662.512
ENSDARG00000007824	Uncharacterized protein	CR847998.1	856.758	563.942	562.427	661.042
ENSDARG00000020718	solute carrier family 25 (mitochondrial carrier: glutamate), member 22	SLC25A22 (1 of 2)	1375.95	228.135	370.056	658.047
ENSDARG00000033251	oxysterol binding protein-like 3a	osbpl3a	1261.96	314.486	390.615	655.688
ENSDARG00000077428	calmodulin binding transcription activator 1a	camta1a	785.361	702.529	447.886	645.259
ENSDARG00000032459	mediator complex subunit 24	med24	782.23	627.906	524.247	644.794
ENSDARG00000010727	tweety homolog 2, like	ttyh2l	783.483	463.733	685.779	644.332
ENSDARG00000056915	si:ch211-237l4.6	si:ch211-237l4.6	279.323	692.935	945.7	639.319
ENSDARG00000013063	3-oxoacid CoA transferase 1a	oxct1a	845.485	549.018	513.967	636.157
ENSDARG00000013787	guanylate cyclase 1, soluble, alpha 3	gucy1a3	1283.26	320.882	301.038	635.059
ENSDARG00000069038	si:ch211-242e8.1	si:ch211-242e8.1	670.751	646.029	578.58	631.787
ENSDARG00000029596	tripartite motif-containing 55a	trim55a	593.718	622.575	663.752	626.682
ENSDARG00000070735	Rho family GTPase 2	rnd2	769.078	536.225	559.49	621.598
ENSDARG00000059773	SRC kinase signaling inhibitor 1	SRCIN1 (2 of 2)	648.205	552.216	650.536	616.986
ENSDARG00000008553	zgc:136872	zgc:136872	551.757	547.952	744.518	614.742
ENSDARG00000005853	solute carrier family 25 (mitochondrial carrier; adenine nucleotide translocator), member 6	slc25a6	1015.21	284.636	543.337	614.394
ENSDARG00000038508	cholinergic receptor, nicotinic, beta polypeptide 3b	chrnb3b	1234.41	309.156	290.759	611.441
ENSDARG00000087599	teneurin transmembrane protein 3	TENM3 (2 of 2)	841.727	503.177	480.192	608.366
ENSDARG00000045644	carbonic anhydrase XII	CA12	1133.58	230.268	452.291	605.378
ENSDARG00000024004	calcium channel, voltage-dependent, L type, alpha 1D subunit, a	cacna1da	913.75	443.478	428.796	595.341
ENSDARG00000076213	dedicator of cytokinesis 4	DOCK4 (2 of 2)	1039.01	294.231	452.291	595.176
ENSDARG00000061586	gephyrin b	gphnb	641.942	577.801	543.337	587.693
ENSDARG00000061635	myosin VAa	myo5aa	624.406	538.357	596.202	586.322
ENSDARG00000018107	RAB3D, member RAS oncogene family, a	rab3da	909.366	386.977	446.417	580.92
ENSDARG00000061817	kinesin family member 1Aa	kif1aa	425.247	566.074	745.987	579.103
ENSDARG00000092774	threonyl-tRNA synthetase-like 2	tarsl2	481.613	630.038	607.95	573.2
ENSDARG00000063264	protocadherin 9	PCDH9	476.603	621.509	621.166	573.093
ENSDARG00000056519	Uncharacterized protein	BX511257.1	599.355	469.064	644.662	571.027
ENSDARG00000041870	intraflagellar transport 172	ift172	603.112	577.801	527.184	569.366
ENSDARG00000037879	lunatic fringe homolog	lfng	778.472	580.999	346.561	568.677
ENSDARG00000024189	prepronociceptin b	pnocb	978.883	179.097	544.805	567.595
ENSDARG00000091395	Uncharacterized protein	CABZ01067945.1	447.794	570.339	682.842	566.992
ENSDARG00000056998	kin of IRRE like b	kirrelb	578.061	617.245	505.156	566.821
ENSDARG00000088073	family with sequence similarity 110, member B	fam110b	643.195	495.715	560.959	566.623
ENSDARG00000025747	mitogen-activated protein kinase 10	mapk10	740.895	332.609	621.166	564.89
ENSDARG00000062154	DIP2 disco-interacting protein 2 homolog C (Drosophila)	dip2c	1178.04	202.55	312.786	564.459
ENSDARG00000059939	disabled homolog 1a (Drosophila)	dab1a	558.646	520.234	613.824	564.235
ENSDARG00000043864	neuroplastin b	nptnb	485.371	678.01	528.652	564.011
ENSDARG00000015959	teashirt zinc finger homeobox 3	TSHZ3 (1 of 2)	526.706	577.801	581.517	562.008
ENSDARG00000055128	armadillo repeat containing 4	armc4	909.366	264.381	511.03	561.592
ENSDARG00000070522	calcium channel, voltage-dependent, T type, alpha 1I subunit	cacna1i	815.423	378.449	487.535	560.469
ENSDARG00000025902	pleckstrin homology domain containing, family G (with RhoGef domain) member 5a	plekhg5a	648.205	620.443	412.642	560.43
ENSDARG00000091558	si:ch211-251f6.7	si:ch211-251f6.7	545.494	622.575	511.03	559.7
ENSDARG00000063069	GRIP1 associated protein 1	gripap1	224.836	576.735	870.807	557.46
ENSDARG00000012801	phosphofructokinase, platelet b	pfkpb	623.154	608.717	424.39	552.087
ENSDARG00000019117	parvin, beta	parvb	554.888	479.724	619.698	551.437
ENSDARG00000096601	family with sequence similarity 13, member C	FAM13C (10 of 10)	348.841	687.605	612.355	549.6
ENSDARG00000062346	calcium channel, voltage-dependent, alpha 1R subunit	cacna1r	683.277	572.471	390.615	548.788
ENSDARG00000079611	sema domain, immunoglobulin domain (Ig), transmembrane domain (TM) and short cytoplasmic domain, (semaphorin) 4C	SEMA4C	1210.61	159.908	270.2	546.906
ENSDARG00000035918	basic leucine zipper and W2 domains 2	bzw2	559.272	546.886	534.526	546.895
ENSDARG00000075098	WD repeat domain 17	wdr17	735.885	350.732	546.274	544.297
ENSDARG00000033901	musashi homolog 2a (Drosophila)	msi2a	617.517	589.528	381.804	529.616
ENSDARG00000062672	si:dkey-100n10.2	si:dkey-100n10.2	725.864	417.893	440.543	528.1
ENSDARG00000069269	WD repeat domain 35	wdr35	682.651	489.319	411.174	527.714
ENSDARG00000053583	ceramide synthase 6	cers6	1045.9	178.031	358.309	527.412
ENSDARG00000056541	nuclear receptor subfamily 0, group B, member 1	nr0b1	1082.22	324.08	165.938	524.08
ENSDARG00000037345	thioesterase superfamily member 6	THEM6 (1 of 2)	643.195	492.517	436.138	523.95
ENSDARG00000024920	transmembrane protein 136a	tmem136a	681.398	573.537	306.912	520.616
ENSDARG00000097472	si:dkey-45l12.1	si:dkey-45l12.1	696.429	546.886	312.786	518.7
ENSDARG00000011190	fibroblast growth factor receptor 1b	fgfr1b	350.72	472.262	729.834	517.605
ENSDARG00000013500	ATP-binding cassette, sub-family A (ABC1), member 2	abca2	603.112	406.166	538.931	516.07
ENSDARG00000091410	suppression of tumorigenicity 18 (breast carcinoma) (zinc finger protein)	st18	524.201	509.574	513.967	515.914
ENSDARG00000070339	homeo box C3a	hoxc3a	568.667	452.007	524.247	514.973
ENSDARG00000079414	seizure related 6 homolog b	sez6b	501.028	701.463	321.597	508.029
ENSDARG00000039966	prominin 1a	prom1a	380.781	432.818	709.275	507.625
ENSDARG00000026225	Wolf-Hirschhorn syndrome candidate 1	whsc1	501.654	485.054	524.247	503.652
ENSDARG00000059832	brain-specific angiogenesis inhibitor 3	bai3	895.588	281.438	292.227	489.751
ENSDARG00000078733	cyclin M2	CNNM2 (2 of 2)	651.963	439.214	377.399	489.525
ENSDARG00000060948	dynein, cytoplasmic 1, intermediate chain 1	dync1i1	363.245	582.065	519.841	488.384
ENSDARG00000035352	platelet-activating factor acetylhydrolase 1b, catalytic subunit 2	pafah1b2	489.755	622.575	342.155	484.829
ENSDARG00000079499	serine/threonine kinase 32A	stk32a	781.604	191.89	450.823	474.772
ENSDARG00000043474	ATPase, Ca++ transporting, plasma membrane 3a	atp2b3a	633.174	346.467	439.075	472.905
ENSDARG00000020284	si:ch211-278j3.3	si:ch211-278j3.3	518.564	454.139	444.949	472.551
ENSDARG00000038859	regulator of G-protein signaling 20	rgs20	467.209	473.328	471.381	470.639
ENSDARG00000011407	collagen type II, alpha-1b	col2a1b	864.9	244.126	295.164	468.063
ENSDARG00000086037	junctional adhesion molecule 3a	jam3a	574.93	263.315	546.274	461.506
ENSDARG00000059534	junctophilin 3	JPH3 (2 of 2)	356.982	558.612	465.508	460.367
ENSDARG00000068286	solute carrier family 7 (cationic amino acid transporter, y+ system), member 4	slc7a4	614.386	350.732	402.363	455.827
ENSDARG00000024229	ubiquitin-like 7a (bone marrow stromal cell-derived)	ubl7a	656.973	397.638	302.506	452.372
ENSDARG00000006983	cugbp, Elav-like family member 3b	celf3b	766.573	240.928	336.281	447.927
ENSDARG00000044528	solute carrier family 15 (oligopeptide transporter), member 1b	slc15a1b	417.732	393.374	519.841	443.649
ENSDARG00000078671	cyclin-dependent kinase 5, regulatory subunit 2b	cdk5r2b	603.112	393.374	333.345	443.277
ENSDARG00000079850	dachsous 1b (Drosophila)	dchs1b	310.637	508.508	506.625	441.923
ENSDARG00000026333	XK, Kell blood group complex subunit-related family, member 7	xkr7	688.287	323.014	306.912	439.404
ENSDARG00000092489	si:ch73-103b9.2	si:ch73-103b9.2	441.531	370.987	494.877	435.798
ENSDARG00000056659	tau tubulin kinase 1b	ttbk1b	281.202	576.735	442.012	433.316
ENSDARG00000004594	zinc finger protein 800a	znf800a	598.728	397.638	296.633	431
ENSDARG00000087688	Uncharacterized protein	KLHL29	334.436	443.478	513.967	430.627
ENSDARG00000094409	si:ch1073-467m9.2	si:ch1073-467m9.2	135.904	584.197	560.959	427.02
ENSDARG00000093563	si:ch211-225b11.4	si:ch211-225b11.4	359.488	436.016	480.192	425.232
ENSDARG00000032865	protein kinase C and casein kinase substrate in neurons 1a	pacsin1a	544.868	244.126	486.066	425.02
ENSDARG00000069435	coiled-coil domain containing 147	ccdc147	398.944	312.354	549.211	420.169
ENSDARG00000003989	corticotropin releasing hormone receptor 1	crhr1	392.054	560.744	301.038	417.946
ENSDARG00000070173	glutamate receptor, ionotropic, AMPA 2a	gria2a	434.015	375.251	443.48	417.582
ENSDARG00000062812	glutaminase a	glsa	517.938	275.042	459.634	417.538
ENSDARG00000057052	Down syndrome cell adhesion molecule like 1	dscaml1	405.833	393.374	444.949	414.718
ENSDARG00000096327	CD164 sialomucin-like 2	cd164l2	703.318	175.899	350.966	410.061
ENSDARG00000038855	charged multivesicular body protein 5a	chmp5a	296.233	455.205	468.444	406.627
ENSDARG00000070809	zinc finger protein 516	znf516	568.04	308.09	339.218	405.116
ENSDARG00000079862	klotho	kl	702.692	289.967	220.272	404.31
ENSDARG00000006754	myeloid/lymphoid or mixed lineage-leukemia translocation to 3 homolog (Drosophila)	mllt3	537.979	304.891	353.903	398.924
ENSDARG00000033516	EFR3 homolog Ba (S. cerevisiae)	efr3ba	412.722	368.855	411.174	397.583
ENSDARG00000078026	zinc finger, CCHC domain containing 24	zcchc24	462.825	450.941	277.542	397.103
ENSDARG00000054858	tumor protein p53 binding protein, 2	TP53BP2 (2 of 2)	382.66	350.732	446.417	393.27
ENSDARG00000018153	5'-nucleotidase, cytosolic IB a	nt5c1ba	323.789	439.214	415.579	392.861
ENSDARG00000004861	estrogen-related receptor gamma a	esrrga	228.594	424.289	521.31	391.398
ENSDARG00000014081	family with sequence similarity 184, member A	fam184a	449.673	474.394	249.641	391.236
ENSDARG00000088593	carbohydrate (keratan sulfate Gal-6) sulfotransferase 1	chst1	499.775	277.174	395.021	390.657
ENSDARG00000053517	echinoderm microtubule associated protein like 5	EML5	359.488	431.752	380.336	390.525
ENSDARG00000044091	phosphatidylinositol transfer protein, alpha b	pitpnab	635.679	256.919	277.542	390.047
ENSDARG00000078141	extracellular leucine-rich repeat and fibronectin type III domain containing 1	ELFN1 (2 of 2)	589.334	332.609	245.236	389.06
ENSDARG00000033662	stearoyl-CoA desaturase (delta-9-desaturase)	scd	379.529	366.722	419.985	388.745
ENSDARG00000036058	guanine nucleotide binding protein (G protein), alpha activating activity polypeptide O, b	gnao1b	429.005	319.816	403.831	384.218
ENSDARG00000071011	cyclin-dependent kinase 5, regulatory subunit 2a (p39)	cdk5r2a	517.311	229.202	400.894	382.469
ENSDARG00000079148	NCK-associated protein 5-like	NCKAP5L	170.35	494.649	478.724	381.241
ENSDARG00000041023	neuroplastin	NPTN (1 of 3)	551.757	244.126	346.561	380.815
ENSDARG00000029952	adenosine monophosphate deaminase 2 (isoform L)	ampd2	462.198	325.146	353.903	380.416
ENSDARG00000010962	FK506 binding protein 7	fkbp7	491.634	373.119	265.795	376.849
ENSDARG00000039754	xeroderma pigmentosum, complementation group C	xpc	383.913	316.618	424.39	374.974
ENSDARG00000016464	CDC42 binding protein kinase alpha (DMPK-like)	CDC42BPA (1 of 2)	358.235	262.249	500.751	373.745
ENSDARG00000077940	V-set and transmembrane domain containing 2B	VSTM2B	700.187	215.343	204.118	373.216
ENSDARG00000068701	G protein-coupled receptor 85	gpr85	345.709	438.148	334.813	372.89
ENSDARG00000011163	semaphorin 3fa	sema3fa	604.991	216.409	296.633	372.678
ENSDARG00000079342	sterile alpha motif domain containing 5	SAMD5	495.391	285.702	333.345	371.479
ENSDARG00000022254	protein kinase C, beta b	prkcbb	432.137	292.099	389.147	371.127
ENSDARG00000054103	ripply1	ripply1	324.416	460.535	320.128	368.36
ENSDARG00000093739	chromosome 17 open reading frame 105	C9H17orf105 (2 of 2)	425.874	383.779	292.227	367.293
ENSDARG00000057159	ankyrin repeat domain 29	ankrd29	655.094	153.512	292.227	366.944
ENSDARG00000076052	seizure related 6 homolog like 2	sez6l2	341.325	399.77	358.309	366.468
ENSDARG00000030224	protein phosphatase 2 (formerly 2A), catalytic subunit, alpha isoform	ppp2ca	263.666	298.495	534.526	365.562
ENSDARG00000076500	chromogranin B	chgb	406.459	384.845	301.038	364.114
ENSDARG00000030265	stearoyl-CoA desaturase b	scdb	566.788	215.343	309.849	363.993
ENSDARG00000039265	Rho GTPase activating protein 4a	arhgap4a	415.227	315.552	359.777	363.519
ENSDARG00000097431	si:dkey-242n9.2	si:dkey-242n9.2	338.82	366.722	384.741	363.428
ENSDARG00000013292	transmembrane protein 179	tmem179	395.812	261.183	430.264	362.42
ENSDARG00000078155	chromosome 1 open reading frame 106	C8H1orf106 (2 of 2)	360.114	374.185	348.029	360.776
ENSDARG00000079857	si:ch211-189k9.2	si:ch211-189k9.2	378.276	373.119	320.128	357.174
ENSDARG00000060992	RNA pseudouridylate synthase domain containing 2	rpusd2	620.648	226.003	223.209	356.62
ENSDARG00000014522	cadherin 6	cdh6	429.005	263.315	377.399	356.573
ENSDARG00000021735	calcium channel, voltage-dependent, N type, alpha 1B subunit, a	cacna1ba	425.247	292.099	350.966	356.104
ENSDARG00000016994	structure specific recognition protein 1b	ssrp1b	734.006	122.596	207.055	354.553
ENSDARG00000023952	family with sequence similarity 167, member Ab	fam167ab	177.239	406.166	478.724	354.043
ENSDARG00000022297	protein tyrosine phosphatase, receptor type, O	ptpro	386.418	373.119	298.101	352.546
ENSDARG00000061746	Cdc42 guanine nucleotide exchange factor (GEF) 9a	arhgef9a	451.551	324.08	281.948	352.527
ENSDARG00000004405	sorting nexin 10a	snx10a	479.734	263.315	312.786	351.945
ENSDARG00000034757	zinc finger, DHHC-type containing 2	zdhhc2	321.91	456.271	273.137	350.439
ENSDARG00000077165	potassium inwardly-rectifying channel, subfamily J, member 3	KCNJ3 (2 of 2)	554.262	238.796	256.984	350.014
ENSDARG00000051852	potassium voltage-gated channel, Shaw-related subfamily, member 1a	kcnc1a	638.184	219.607	190.902	349.565
ENSDARG00000018809	abhydrolase domain containing 3	abhd3	260.535	347.533	440.543	349.537
ENSDARG00000044574	RNA binding motif, single stranded interacting protein	rbms3	372.013	386.977	286.353	348.448
ENSDARG00000058853	SAM and SH3 domain containing 1	SASH1 (2 of 2)	517.938	256.919	267.263	347.373
ENSDARG00000075830	synaptotagmin III	syt3	539.231	216.409	286.353	347.331
ENSDARG00000042677	cell adhesion molecule 1b	cadm1b	224.836	380.581	436.138	347.185
ENSDARG00000004954	granulin a	grna	463.451	350.732	224.677	346.287
ENSDARG00000020489	CASK interacting protein 1	CASKIN1 (1 of 2)	518.564	220.673	299.57	346.269
ENSDARG00000060601	regulator of G-protein signaling 7 binding protein a	rgs7bpa	362.619	386.977	283.416	344.338
ENSDARG00000055970	acylaminoacyl-peptide hydrolase	APEH (2 of 4)	383.913	364.59	280.479	342.994
ENSDARG00000069101	N-ethylmaleimide-sensitive factor attachment protein, beta	NAPB (2 of 2)	384.539	304.891	331.876	340.435
ENSDARG00000002564	synaptogyrin 1a	syngr1a	265.545	317.684	437.606	340.278
ENSDARG00000074583	glutamate receptor, ionotropic, delta 1a	grid1a	558.646	228.135	229.083	338.621
ENSDARG00000079876	C2 calcium-dependent domain containing 4C	C2CD4C (2 of 2)	533.595	133.257	342.155	336.336
ENSDARG00000042114	bridging integrator 1	BIN1 (1 of 2)	162.208	362.458	477.255	333.974
ENSDARG00000088299	Uncharacterized protein	CR388002.2	192.269	188.691	618.229	333.063
ENSDARG00000069361	sperm autoantigenic protein 17	spa17	246.13	270.778	475.787	330.898
ENSDARG00000058476	stanniocalcin 1, like	stc1l	384.539	340.071	264.326	329.645
ENSDARG00000017294	guanine nucleotide binding protein (G protein), alpha inhibiting activity polypeptide 2b	gnai2b	450.925	224.937	311.317	329.06
ENSDARG00000077295	A kinase (PRKA) anchor protein 6	akap6	410.843	254.787	317.191	327.607
ENSDARG00000033567	FK506 binding protein 1Ab	fkbp1ab	222.331	341.137	412.642	325.37
ENSDARG00000059351	heterogeneous nuclear ribonucleoprotein A3	hnrnpa3	289.97	396.572	289.29	325.277
ENSDARG00000004302	solute carrier family 45, member 1	slc45a1	311.264	339.005	308.38	319.55
ENSDARG00000000943	DAZ interacting zinc finger protein 1	dzip1	372.64	298.495	281.948	317.694
ENSDARG00000032705	forkhead box G1b	foxg1b	318.779	217.475	415.579	317.278
ENSDARG00000051891	radial spoke head 10 homolog B (Chlamydomonas)	RSPH10B	361.366	293.165	295.164	316.565
ENSDARG00000070794	growth regulation by estrogen in breast cancer 1	greb1	364.498	261.183	306.912	310.864
ENSDARG00000005775	sodium channel, voltage-gated, type VIII, alpha a	scn8aa	283.081	251.589	396.489	310.386
ENSDARG00000025974	membrane associated guanylate kinase, WW and PDZ domain containing 3	MAGI3 (1 of 3)	453.43	160.974	308.38	307.595
ENSDARG00000006308	protein tyrosine phosphatase, non-receptor type 18	ptpn18	173.481	231.334	516.904	307.24
ENSDARG00000074763	melanocortin 2 receptor accessory protein 2a	mrap2a	345.083	289.967	286.353	307.134
ENSDARG00000063684	protein phosphatase, Mg2+/Mn2+ dependent, 1H	ppm1h	475.977	231.334	212.929	306.747
ENSDARG00000063610	integrator complex subunit 4	INTS4	370.761	299.561	249.641	306.654
ENSDARG00000062687	si:dkey-240h6.1	si:dkey-240h6.1	653.842	151.38	114.541	306.587
ENSDARG00000070600	dual-specificity tyrosine-(Y)-phosphorylation regulated kinase 3	DYRK3	498.523	246.258	174.749	306.51
ENSDARG00000040942	purine nucleoside phosphorylase 6	pnp6	298.112	391.242	229.083	306.145
ENSDARG00000057481	ring finger protein 157	RNF157	206.674	356.062	353.903	305.546
ENSDARG00000053383	reprimo, TP53 dependent G2 arrest mediator candidate a	rprma	139.662	551.15	207.055	299.289
ENSDARG00000076404	multiple C2 domains, transmembrane 1	MCTP1 (2 of 2)	429.005	170.569	296.633	298.735
ENSDARG00000055752	neuronal PAS domain protein 4a	npas4a	292.475	427.488	171.812	297.258
ENSDARG00000076401	calcium channel, voltage-dependent, gamma subunit 3b	cacng3b	404.58	221.739	262.858	296.392
ENSDARG00000015240	cyclin-dependent kinase-like 5	cdkl5	343.83	264.381	279.011	295.741
ENSDARG00000060437	echinoderm microtubule associated protein like 6	EML6	402.701	239.862	242.299	294.954
ENSDARG00000079382	highly divergent homeobox	HDX	397.691	233.466	245.236	292.131
ENSDARG00000079569	Uncharacterized protein	CR385022.1	398.944	168.436	303.975	290.452
ENSDARG00000079742	MCF.2 cell line derived transforming sequence-like 2	MCF2L2	197.28	331.543	342.155	290.326
ENSDARG00000005883	regulatory factor X, 1a (influences HLA class II expression)	rfx1a	287.465	379.515	202.65	289.877
ENSDARG00000034058	prolyl 4-hydroxylase, alpha polypeptide III	p4ha3	139.035	345.401	383.273	289.236
ENSDARG00000053869	ankyrin repeat domain 55	ankrd55	252.393	326.212	281.948	286.851
ENSDARG00000037406	WD repeat domain 19	wdr19	367.003	216.409	276.074	286.495
ENSDARG00000021948	tenascin C	tnc	224.21	317.684	317.191	286.362
ENSDARG00000014792	leucine rich repeat containing 4Bb	lrrc4bb	322.537	213.211	320.128	285.292
ENSDARG00000028857	small G protein signaling modulator 1	SGSM1 (1 of 2)	357.609	173.767	323.065	284.814
ENSDARG00000006747	transmembrane protein 178B	tmem178b	447.794	153.512	251.11	284.138
ENSDARG00000031075	cell adhesion molecule 1a	cadm1a	152.814	249.457	446.417	282.896
ENSDARG00000063068	spectrin repeat containing, nuclear envelope 1b	syne1b	473.471	184.427	185.028	280.976
ENSDARG00000077128	UDP-N-acetyl-alpha-D-galactosamine:polypeptide N-acetylgalactosaminyltransferase 13	galnt13	206.048	329.411	305.443	280.301
ENSDARG00000058117	synaptosome-associated protein 25b	snap25b	358.235	201.484	280.479	280.066
ENSDARG00000040684	phospholipase C, delta 4b	plcd4b	267.424	255.853	314.254	279.177
ENSDARG00000069014	nephronophthisis 4	nphp4	239.867	406.166	190.902	278.979
ENSDARG00000070025	dachsous 1a (Drosophila)	dchs1a	355.104	205.748	273.137	277.996
ENSDARG00000077477	apoptosis-associated tyrosine kinase b	aatkb	407.085	160.974	264.326	277.462
ENSDARG00000069537	si:dkey-238c7.16	si:dkey-238c7.16	303.122	247.324	279.011	276.486
ENSDARG00000015472	glypican 4	gpc4	527.958	131.125	167.406	275.496
ENSDARG00000068274	ankyrin repeat domain 65	ANKRD65	147.177	384.845	292.227	274.75
ENSDARG00000074521	microtubule-associated protein 6a	map6a	278.071	314.486	230.551	274.369
ENSDARG00000036383	si:ch73-335m24.5	si:ch73-335m24.5	531.716	107.671	183.56	274.316
ENSDARG00000045594	si:dkey-14k9.2	si:dkey-14k9.2	426.5	182.295	212.929	273.908
ENSDARG00000076831	IQ motif containing K	iqck	333.184	220.673	259.921	271.259
ENSDARG00000075201	inositol polyphosphate-4-phosphatase, type II	inpp4b	294.354	247.324	270.2	270.626
ENSDARG00000026137	sideroflexin 5b	sfxn5b	298.738	285.702	224.677	269.706
ENSDARG00000092810	signal transducing adaptor family member 2a	stap2a	216.695	341.137	248.173	268.668
ENSDARG00000043446	EF-hand domain family, member D1	efhd1	178.491	240.928	386.21	268.543
ENSDARG00000063001	ATPase, aminophospholipid transporter (APLT), class I, type 8A, member 1	atp8a1	446.541	191.89	165.938	268.123
ENSDARG00000019185	SLAIN motif family, member 1a	slain1a	383.286	173.767	236.425	264.493
ENSDARG00000005343	coiled-coil domain containing 85A, like	ccdc85al	233.604	305.957	252.578	264.047
ENSDARG00000063560	potassium channel, subfamily K, member 9	kcnk9	460.946	151.38	177.686	263.337
ENSDARG00000086479	KH domain containing, RNA binding, signal transduction associated 3	khdrbs3	230.473	302.759	249.641	260.958
ENSDARG00000044566	fatty acid binding protein 6, ileal (gastrotropin)	fabp6	180.37	360.326	239.362	260.019
ENSDARG00000031465	diacylglycerol O-acyltransferase homolog 1a (mouse)	dgat1a	531.09	135.389	110.136	258.871
ENSDARG00000011926	tubulin polyglutamylase complex subunit 2	tpgs2	201.664	264.381	309.849	258.631
ENSDARG00000037320	family with sequence similarity 131, member C	fam131c	491.634	151.38	126.289	256.434
ENSDARG00000024017	MAM domain containing 1	mamdc1	273.687	287.834	204.118	255.213
ENSDARG00000041176	sodium channel, voltage-gated, type II, beta	scn2b	345.083	200.418	212.929	252.81
ENSDARG00000061257	chromosome 17 open reading frame 75	C3H17orf75	273.687	214.277	267.263	251.742
ENSDARG00000016981	breast cancer anti-estrogen resistance 3	bcar3	100.832	477.592	170.343	249.589
ENSDARG00000078475	kelch-like 23 (Drosophila)	klhl23	330.052	180.163	237.893	249.37
ENSDARG00000010793	Uncharacterized protein	CABZ01115322.1	362.619	118.332	264.326	248.426
ENSDARG00000076265	anoctamin 8a	ano8a	224.836	189.758	330.408	248.334
ENSDARG00000000370	trio Rho guanine nucleotide exchange factor b	triob	323.163	166.304	255.515	248.328
ENSDARG00000026736	interleukin 11 receptor, alpha	il11ra	382.66	170.569	190.902	248.044
ENSDARG00000079822	bassoon presynaptic cytomatrix protein	BSN (2 of 3)	199.159	253.721	290.759	247.879
ENSDARG00000058392	adenylate cyclase 2a	adcy2a	297.485	220.673	224.677	247.612
ENSDARG00000016348	DIP2 disco-interacting protein 2 homolog B (Drosophila)	DIP2B (2 of 2)	150.935	317.684	270.2	246.273
ENSDARG00000061819	WSC domain containing 2	wscd2	249.888	256.919	230.551	245.786
ENSDARG00000004177	family with sequence similarity 169, member Ab	fam169ab	301.243	216.409	217.335	244.996
ENSDARG00000043746	neurexin 3a	nrxn3a	337.568	230.268	164.47	244.102
ENSDARG00000004932	Kallmann syndrome 1b sequence	kal1b	132.146	293.165	301.038	242.116
ENSDARG00000060837	transient receptor potential cation channel, subfamily C, member 5b	trpc5b	290.596	153.512	281.948	242.019
ENSDARG00000061806	si:dkey-13n15.2	si:dkey-13n15.2	371.387	189.758	155.659	238.934
ENSDARG00000063568	synaptotagmin VII	SYT7 (1 of 2)	248.009	247.324	215.866	237.067
ENSDARG00000057671	endothelial PAS domain protein 1b	epas1b	365.75	147.115	196.776	236.547
ENSDARG00000092260	WW domain binding protein 1	WBP1	365.124	184.427	158.596	236.049
ENSDARG00000095150	si:dkey-114c15.5	si:dkey-114c15.5	177.239	223.871	306.912	236.007
ENSDARG00000031598	calbindin 1	calb1	306.88	252.655	148.316	235.95
ENSDARG00000069529	zgc:153981	zgc:153981	231.099	323.014	151.253	235.122
ENSDARG00000067545	a disintegrin and metalloproteinase domain 19b	adam19b	237.988	205.748	261.389	235.042
ENSDARG00000042608	Uncharacterized protein	CABZ01078431.1	249.888	157.776	290.759	232.807
ENSDARG00000063646	limb and neural patterns a	lnpa	402.075	109.804	186.497	232.792
ENSDARG00000062744	sodium channel, voltage-gated, type I like, alpha b	scn1lab	177.239	238.796	281.948	232.661
ENSDARG00000055183	ets variant gene 1	etv1	398.317	155.644	142.442	232.134
ENSDARG00000046150	beta-1,4-N-acetyl-galactosaminyl transferase 4a	b4galnt4a	127.762	261.183	306.912	231.952
ENSDARG00000074310	RNA binding protein, fox-1 homolog 3, like	rbfox3l	268.676	169.503	252.578	230.252
ENSDARG00000075209	prolyl 4-hydroxylase, transmembrane (endoplasmic reticulum)	P4HTM	172.855	279.306	237.893	230.018
ENSDARG00000063007	adenomatosis polyposis coli 2	apc2	207.3	292.099	189.434	229.611
ENSDARG00000005284	F-box and leucine-rich repeat protein 15	fbxl15	352.598	202.55	126.289	227.146
ENSDARG00000060741	synaptotagmin XVII	SYT17	203.543	276.108	201.181	226.944
ENSDARG00000088227	transmembrane protein 163b	tmem163b	233.604	260.117	186.497	226.739
ENSDARG00000024874	dedicator of cytokinesis 4b	dock4b	281.828	214.277	180.623	225.576
ENSDARG00000052894	zinc finger protein 532	znf532	161.582	323.014	190.902	225.166
ENSDARG00000011281	oxysterol binding protein-like 1A	osbpl1a	259.282	179.097	236.425	224.935
ENSDARG00000058154	zinc finger protein 385C	znf385c	214.816	231.334	217.335	221.161
ENSDARG00000078078	leucine rich repeat and fibronectin type III domain containing 4b	lrfn4b	406.459	131.125	124.821	220.801
ENSDARG00000089930	IQ motif containing E	iqce	197.906	184.427	279.011	220.448
ENSDARG00000062926	protein kinase, cAMP-dependent, regulatory, type I, beta	prkar1b	371.387	109.804	179.154	220.115
ENSDARG00000074469	adhesion molecule with Ig-like domain 3	amigo3	313.142	123.662	221.74	219.515
ENSDARG00000096143	si:ch211-223a21.3	si:ch211-223a21.3	242.999	235.598	179.154	219.25
ENSDARG00000086902	DIRAS family, GTP-binding RAS-like 2	DIRAS2	256.151	181.229	217.335	218.238
ENSDARG00000089817	neuroplastin	NPTN (3 of 3)	296.233	126.86	230.551	217.881
ENSDARG00000021805	amino-terminal enhancer of split	aes	204.169	174.833	274.605	217.869
ENSDARG00000093315	cysteine-rich, angiogenic inducer, 61 like 2	cyr61l2	263.04	191.89	196.776	217.235
ENSDARG00000004763	HERV-H LTR-associating 2	HHLA2 (1 of 4)	416.48	126.86	107.199	216.846
ENSDARG00000053130	Purkinje cell protein 4a	pcp4a	129.641	260.117	258.452	216.07
ENSDARG00000056797	protein phosphatase 2 (formerly 2A), regulatory subunit B, gamma isoform	ppp2r2c	145.298	235.598	267.263	216.053
ENSDARG00000061664	chromosome 3 open reading frame 70	C9H3orf70 (1 of 2)	368.256	142.851	132.163	214.423
ENSDARG00000079985	nuclear receptor interacting protein 2	nrip2	145.298	200.418	296.633	214.116
ENSDARG00000095080	si:ch211-221n20.5	si:ch211-221n20.5	242.372	198.286	198.245	212.968
ENSDARG00000071596	neuropilin (NRP) and tolloid (TLL)-like 1, like	neto1l	315.021	121.53	195.308	210.62
ENSDARG00000038198	tubulin, beta 4B class IVb	tubb4b	243.625	170.569	217.335	210.509
ENSDARG00000026882	paralemmin 1a	palm1a	247.383	183.361	198.245	209.663
ENSDARG00000078151	glutamate receptor, ionotropic, kainate 5	GRIK5 (2 of 2)	256.777	222.805	145.379	208.32
ENSDARG00000077051	WNK lysine deficient protein kinase 2	WNK2	194.775	194.022	234.956	207.918
ENSDARG00000055349	pbx/knotted 1 homeobox 2	pknox2	211.058	259.051	149.785	206.631
ENSDARG00000069431	solute carrier family 26, member 4	slc26a4	347.588	123.662	146.848	206.033
ENSDARG00000071581	si:ch211-222k6.1	si:ch211-222k6.1	184.128	196.154	234.956	205.079
ENSDARG00000057032	protein phosphatase, Mg2+/Mn2+ dependent, 1Nb (putative)	ppm1nb	290.596	134.323	187.965	204.295
ENSDARG00000013669	N-ethylmaleimide-sensitive factor attachment protein, beta a	napba	212.311	125.794	274.605	204.237
ENSDARG00000057665	shadow of prion protein 2	sprn2	209.179	172.701	229.083	203.654
ENSDARG00000075823	zinc finger protein 608	ZNF608	276.192	121.53	208.524	202.082
ENSDARG00000078868	transmembrane protein 74B	tmem74b	187.259	179.097	229.083	198.48
ENSDARG00000061692	YjeF N-terminal domain containing 3	yjefn3	192.269	146.049	256.984	198.434
ENSDARG00000040485	deafness, autosomal dominant 5	dfna5	236.109	142.851	215.866	198.276
ENSDARG00000087109	tetratricopeptide repeat domain 28	TTC28 (1 of 2)	268.676	109.804	215.866	198.115
ENSDARG00000057625	dual specificity phosphatase 14	dusp14	308.132	128.992	157.127	198.084
ENSDARG00000028628	ganglioside-induced differentiation-associated protein 1-like 1	gdap1l1	121.499	257.985	214.398	197.961
ENSDARG00000078942	Uncharacterized protein	AL929322.1	331.305	135.389	126.289	197.661
ENSDARG00000059529	Uncharacterized protein	BX255936.1	237.362	164.172	190.902	197.479
ENSDARG00000086665	si:dkey-175g6.2	si:dkey-175g6.2	254.272	105.539	232.02	197.277
ENSDARG00000091342	adenylate cyclase 5	adcy5	216.695	185.493	189.434	197.207
ENSDARG00000055698	pecanex-like 2 (Drosophila)	pcnxl2	237.362	172.701	179.154	196.406
ENSDARG00000069160	family with sequence similarity 19 (chemokine (C-C motif)-like), member A5	fam19a5	135.278	183.361	270.2	196.28
ENSDARG00000029368	SRSF protein kinase 2	SRPK2	311.89	142.851	133.631	196.124
ENSDARG00000075206	chromosome 8 open reading frame 74	C17H8orf74	134.025	238.796	214.398	195.74
ENSDARG00000092792	zgc:92658	zgc:92658	100.832	259.051	226.146	195.343
ENSDARG00000023316	single-minded homolog 1a (Drosophila)	sim1a	294.98	181.229	104.262	193.49
ENSDARG00000007792	dyslexia susceptibility 1 candidate 1	dyx1c1	231.099	150.314	198.245	193.219
ENSDARG00000071541	si:dkey-42i9.8	si:dkey-42i9.8	110.852	227.069	236.425	191.449
ENSDARG00000053547	janus kinase and microtubule interacting protein 2	jakmip2	107.721	246.258	215.866	189.949
ENSDARG00000078599	mitochondrial uptake family, member 3a	micu3a	143.419	226.003	199.713	189.712
ENSDARG00000087260	metastasis suppressor 1-like	MTSS1L (2 of 2)	242.999	128.992	196.776	189.589
ENSDARG00000090166	Uncharacterized protein	CR356223.2	137.783	204.682	224.677	189.047
ENSDARG00000096441	si:dkey-4j21.1	si:dkey-4j21.1	167.844	227.069	170.343	188.419
ENSDARG00000041691	basic helix-loop-helix family, member e41	bhlhe41	237.362	195.088	129.226	187.225
ENSDARG00000044034	transmembrane protein 86A	tmem86a	144.672	152.446	261.389	186.169
ENSDARG00000095643	si:dkey-253d23.3	si:dkey-253d23.3	202.916	233.466	121.884	186.089
ENSDARG00000056690	myotubularin related protein 1a	mtmr1a	284.96	153.512	110.136	182.869
ENSDARG00000014550	regulatory factor X, 3 (influences HLA class II expression)	rfx3	218.573	167.37	161.533	182.492
ENSDARG00000062017	fibronectin type III and SPRY domain containing 1	fsd1	249.888	119.398	173.28	180.855
ENSDARG00000014652	ankyrin repeat domain 13B	ankrd13b	164.713	166.304	209.992	180.337
ENSDARG00000043012	N-ethylmaleimide-sensitive factor attachment protein, gamma	napg	274.313	130.059	136.568	180.313
ENSDARG00000079285	protocadherin 1 gamma 32	pcdh1g32	192.269	156.71	185.028	178.003
ENSDARG00000079479	G protein-coupled receptor 4	gpr4	177.865	181.229	174.749	177.948
ENSDARG00000004336	exocyst complex component 4	exoc4	247.383	135.389	148.316	177.029
ENSDARG00000053453	membrane protein, palmitoylated 2a (MAGUK p55 subfamily member 2a)	mpp2a	125.883	194.022	209.992	176.632
ENSDARG00000053205	protein tyrosine phosphatase, receptor type, f polypeptide (PTPRF), interacting protein (liprin), alpha 4	ppfia4	151.561	146.049	230.551	176.054
ENSDARG00000060297	Rho GTPase activating protein 35b	arhgap35	132.772	178.031	215.866	175.557
ENSDARG00000086104	solute carrier organic anion transporter family, member 5A1	SLCO5A1 (2 of 2)	276.192	110.87	136.568	174.543
ENSDARG00000004227	phosphodiesterase 3A, cGMP-inhibited	pde3a	244.877	101.275	174.749	173.634
ENSDARG00000088984	5-azacytidine induced gene 1	azi1	282.455	110.87	123.352	172.225
ENSDARG00000043009	family with sequence similarity 43, member A	fam43a	138.409	182.295	195.308	172.004
ENSDARG00000038788	dynein, axonemal, intermediate chain 1	DNAI1 (1 of 2)	251.767	121.53	142.442	171.913
ENSDARG00000007220	neural cell adhesion molecule 1b	ncam1b	204.795	122.596	187.965	171.786
ENSDARG00000019418	potassium inwardly-rectifying channel, subfamily J, member 2a	kcnj2a	115.236	120.464	279.011	171.57
ENSDARG00000061255	dual specificity phosphatase 3a	dusp3a	127.136	158.842	227.614	171.197
ENSDARG00000095390	si:dkey-264b2.2	si:dkey-264b2.2	120.873	163.106	224.677	169.552
ENSDARG00000096375	membrane-associated ring finger (C3HC4) 7	march7	220.452	136.455	148.316	168.408
ENSDARG00000061378	smg-8 homolog, nonsense mediated mRNA decay factor (C. elegans)	smg8	202.916	173.767	127.758	168.147
ENSDARG00000022904	SKI-like oncogene b	skilb	219.826	118.332	165.938	168.032
ENSDARG00000011434	prostaglandin E receptor 2a (subtype EP2)	ptger2a	268.676	115.134	113.073	165.628
ENSDARG00000039502	eukaryotic translation elongation factor 1 alpha 1a	eef1a1a	249.261	122.596	124.821	165.559
ENSDARG00000038655	adherens junctions associated protein 1	ajap1	167.844	160.974	167.406	165.408
ENSDARG00000006923	calcium channel, voltage-dependent, P/Q type, alpha 1A subunit, b	cacna1ab	216.068	119.398	158.596	164.687
ENSDARG00000061203	transient receptor potential cation channel, subfamily C, member 1	trpc1	187.259	135.389	167.406	163.352
ENSDARG00000078037	chondroitin polymerizing factor b	chpfb	100.832	203.616	182.091	162.18
ENSDARG00000067913	integrator complex subunit 9	ints9	234.857	115.134	133.631	161.207
ENSDARG00000087241	urocortin 3, like	ucn3l	169.723	143.917	164.47	159.37
ENSDARG00000032565	calcium channel, voltage-dependent, gamma subunit 2a	cacng2a	212.937	122.596	140.974	158.836
ENSDARG00000060734	adaptor protein, phosphotyrosine interaction, PH domain and leucine zipper containing 1	appl1	182.875	146.049	143.911	157.612
ENSDARG00000096378	relaxin 1	rln1	175.36	133.257	161.533	156.716
ENSDARG00000035452	calcium/calmodulin-dependent protein kinase kinase 1, alpha	camkk1	197.28	137.521	132.163	155.655
ENSDARG00000038176	cytochrome b-561	cyb561	202.29	127.926	129.226	153.148
ENSDARG00000076703	zinc finger, AN1-type domain 4	zfand4	232.352	105.539	118.947	152.279
ENSDARG00000070473	poly (ADP-ribose) polymerase family, member 6b	parp6b	164.087	139.653	149.785	151.175
ENSDARG00000058941	Uncharacterized protein	CABZ01112358.1	180.996	123.662	146.848	150.502
ENSDARG00000014545	golgi integral membrane protein 4b	golim4b	147.803	141.785	161.533	150.374
ENSDARG00000090035	reticulon 4 receptor	rtn4r	165.966	125.794	151.253	147.671
ENSDARG00000071042	connexin 28.8	cx28.8	152.187	157.776	132.163	147.375
ENSDARG00000090569	Uncharacterized protein	CABZ01057951.1	140.288	183.361	116.01	146.553
ENSDARG00000038386	achaete-scute complex-like 1a (Drosophila)	ascl1a	216.068	116.2	107.199	146.489
ENSDARG00000097374	si:dkey-108k21.7	si:dkey-108k21.7	139.035	140.719	155.659	145.138
ENSDARG00000007912	si:ch211-196i2.2	si:ch211-196i2.2	116.489	184.427	126.289	142.402
ENSDARG00000011222	coiled-coil domain containing 28B	ccdc28b	146.551	111.936	164.47	140.985
ENSDARG00000038826	junctophilin 1b	jph1b	130.894	135.389	154.19	140.158
ENSDARG00000070894	abhydrolase domain containing 6b	abhd6b	137.156	137.521	143.911	139.529
ENSDARG00000052734	3-hydroxy-3-methylglutaryl-Coenzyme A reductase a	hmgcra	168.471	100.209	149.785	139.488
ENSDARG00000086735	si:ch1073-111c8.3	si:ch1073-111c8.3	110.226	169.503	123.352	134.36
ENSDARG00000067841	coiled-coil domain containing 177	ccdc177	122.752	128.992	127.758	126.501
ENSDARG00000059523	regulating synaptic membrane exocytosis 4	RIMS4	100.206	146.049	130.695	125.65
ENSDARG00000079869	si:ch211-218o21.4	si:ch211-218o21.4	115.236	106.605	143.911	121.918
ENSDARG00000055825	cadherin, EGF LAG seven-pass G-type receptor 3	celsr3	155.319	100.209	108.667	121.398
ENSDARG00000071863	integrin, beta 1a	itgb1a	107.095	123.662	129.226	119.994
ENSDARG00000091804	Uncharacterized protein	AL935274.1	106.468	121.53	127.758	118.585
ENSDARG00000044605	syntaxin 12, like	stx12l	100.206	133.257	114.541	116.001
ENSDARG00000060085	potassium voltage-gated channel, KQT-like subfamily, member 3	kcnq3	114.61	110.87	110.136	111.872
