# Supplementary material for: Transcriptome analysis of pancreatic cells across distant species highlights novel important regulator genes
Source: BMC Biol. 2017 Mar 21;15:21. doi: 10.1186/s12915-017-0362-x (PMC5360028; doi:10.1186/s12915-017-0362-x)
Supplement: Additional file 9: Table S7. — Classification of endocrine-enriched genes according to their expression in alpha, beta, and delta endocrine cells. Gene expression ratio was calculated for all pair-wise comparison (alpha versus beta: A&B; beta versus delta: B&D and alpha versus delta: A&D). The enrichment is given as Log2 fold change with the adjust value. Classification was done using the cut-off threshold of Log2 fold change > 2 and adjusted P < 0.05. (XLSX 265 kb) [file 12915_2017_362_MOESM9_ESM.xlsx]

## Sheet: Clasificacion_ABD_genes_endocri
Table S7: Classification of endocrine-enriched genes according to their expression in Alpha, Beta and Delta cells (Padj-Value < 0.05 and FoldChange>4)
Ensembl Gene ID	Description	Gene Name	Clasification	log2FC_B&A	padj_B&A	log2FC_B&D	padj_B&D	log2FC_A&D	padj_A&D
ENSDARG00000004861	estrogen-related receptor gamma a	esrrga	A&D	2.49217	0.00310623	2.35468	0.010434	-0.268742	0.612865
ENSDARG00000005141	CaM kinase-like vesicle-associated b	camkvb	A&D	7.72833	5.94e-33	8.03743	1.05e-28	0.362249	0.544563
ENSDARG00000005966	solute carrier family 4, sodium bicarbonate cotransporter, member 5	slc4a5	A&D	3.22081	0.000438437	2.68688	0.0131975	-0.70477	0.395404
ENSDARG00000005989	ral guanine nucleotide dissociation stimulator-like 1	rgl1	A&D	2.34404	0.000692647	2.38818	0.000616193	-0.061457	0.934434
ENSDARG00000006308	protein tyrosine phosphatase, non-receptor type 18	ptpn18	A&D	2.89774	0.00343446	4.19834	3.64e-06	0.940089	0.369035
ENSDARG00000006678	parathyroid hormone 2 receptor	pth2r	A&D	5.34552	9.87e-12	3.1733	0.0062146	-0.485381	0.734225
ENSDARG00000009242	FEV (ETS oncogene family)	fev	A&D	4.20043	1.66e-24	3.29406	3.41e-14	-1.00121	0.0110694
ENSDARG00000010407	protein phosphatase 4, regulatory subunit 4	ppp4r4	A&D	2.66043	0.00799409	4.43142	1.32e-06	1.9595	2.86242e-06
ENSDARG00000014215	cadherin 13, H-cadherin (heart)	cdh13	A&D	8.36478	1.55e-40	9.89672	3.23e-46	1.81824	1.73198e-05
ENSDARG00000020145	zgc:73340	zgc:73340	A&D	4.18019	3.49e-07	3.12112	0.00108838	-1.479	0.00284718
ENSDARG00000021633	SH3 domain binding glutamic acid-rich protein	sh3bgr	A&D	3.46688	0.000123818	5.35065	1.1e-10	1.72467	0.00598384
ENSDARG00000026383	si:dkey-27j5.5	si:dkey-27j5.5	A&D	6.42185	1.15e-16	8.00411	4.31e-23	1.68604	0.0188356
ENSDARG00000030289	jagged 1a	jag1a	A&D	2.71564	0.0100789	4.03205	8.45e-05	1.66616	8.21359e-08
ENSDARG00000031751	natriuretic peptide receptor 1a	npr1a	A&D	2.67086	0.00872241	2.39064	0.0354718	-0.727094	0.0866601
ENSDARG00000031783	adenylate cyclase 8 (brain)	adcy8	A&D	6.67041	8.79e-28	5.94874	1.45e-17	-0.848154	0.0519285
ENSDARG00000033089	si:dkeyp-8h9.1	si:dkeyp-8h9.1	A&D	3.00777	0.00266106	3.45913	0.000894211	0.296546	0.719258
ENSDARG00000033393	neuropeptides B/W receptor 2	NPBWR2 (1 of 2)	A&D	5.20087	4.59e-09	5.49895	6.86e-09	-0.739223	0.106741
ENSDARG00000034808	Kv channel interacting protein 1 b	kcnip1b	A&D	3.73045	0.000150585	4.86388	1.15e-06	1.26989	8.17931e-09
ENSDARG00000035966	progesterone receptor	pgr	A&D	3.69363	3.7e-05	4.24279	4.99e-06	0.446552	0.504032
ENSDARG00000036121	protocadherin 10b	pcdh10b	A&D	3.05297	0.00292943	3.21594	0.00340985	-0.32027	0.389039
ENSDARG00000036505	synaptotagmin IV	syt4	A&D	2.07996	6.42e-07	2.26629	3.22e-08	0.119766	0.817628
ENSDARG00000037553	interleukin 1 receptor accessory protein-like 2	il1rapl2	A&D	3.57496	0.000163746	4.86353	2.74e-07	1.41664	0.0210345
ENSDARG00000037677	fibroblast growth factor 24	fgf24	A&D	7.44684	1.18e-25	9.04424	1.17e-35	1.32674	0.00254816
ENSDARG00000037995	decapentaplegic and Vg-related 1	dvr1	A&D	3.27008	2.59e-06	3.56431	3.56e-07	0.171115	0.750018
ENSDARG00000039497	coiled-coil domain containing 85A	ccdc85a	A&D	3.87966	2.27e-05	3.93404	5.78e-05	-0.342918	0.485999
ENSDARG00000039650	integral membrane protein 2Cb	itm2cb	A&D	3.37065	9.14e-19	3.29204	2.67e-15	-0.133869	0.771225
ENSDARG00000041925	crystallin, beta A2b	cryba2b	A&D	2.09002	0.0322798	3.7571	1.9e-05	1.78809	0.00314574
ENSDARG00000043746	neurexin 3a	nrxn3a	A&D	3.80845	1.68e-06	4.15641	1e-06	0.289013	0.670233
ENSDARG00000051876	Usher syndrome 1C (autosomal recessive, severe)	ush1c	A&D	2.76462	3.32e-06	4.44212	5.8e-17	1.62183	1.07953e-06
ENSDARG00000055752	neuronal PAS domain protein 4a	npas4a	A&D	2.64087	2.49e-27	2.82066	2.14e-08	0.244295	0.703006
ENSDARG00000056181	neural cell adhesion molecule 1a	ncam1a	A&D	2.12296	5.86e-07	2.59988	1.43e-07	0.461212	0.248505
ENSDARG00000057671	endothelial PAS domain protein 1b	epas1b	A&D	5.52421	2.4e-34	4.05997	2.23e-15	-1.5533	0.000265645
ENSDARG00000059257	recoverin	RCVRN (4 of 4)	A&D	4.12493	6.08e-10	2.66025	0.000115773	-1.80637	0.00048251
ENSDARG00000059344	microtubule-associated protein, RP/EB family, member 3b	mapre3b	A&D	2.77849	0.00891189	2.71501	0.0235221	-0.373211	0.617116
ENSDARG00000060112	syntabulin (syntaxin-interacting)	sybu	A&D	4.21841	4.14e-30	2.67308	2.61e-06	-1.48056	0.00202921
ENSDARG00000060152	family with sequence similarity 155, member B	fam155b	A&D	2.60598	0.0156685	3.13922	0.00523658	0.420494	0.381165
ENSDARG00000060587	BAI1-associated protein 2b	baiap2b	A&D	2.73669	0.00896795	4.12521	4.34e-05	1.64944	0.000518716
ENSDARG00000060711	synaptic vesicle glycoprotein 2B	SV2B (2 of 3)	A&D	8.13706	5.86e-32	7.22561	1.44e-17	-0.476317	0.593277
ENSDARG00000060846	calcium binding protein 7b	cabp7b	A&D	7.7915	2.31e-31	7.95383	8.88e-29	-0.275538	0.613981
ENSDARG00000061162	epoxide hydrolase 4	ephx4	A&D	5.75564	5.48e-13	7.45221	1.2e-21	1.2682	0.00546981
ENSDARG00000063054	SH3 and multiple ankyrin repeat domains 3b	shank3b	A&D	6.98233	1.9e-22	4.46046	1.35e-05	-1.39061	0.0971668
ENSDARG00000067760	latent transforming growth factor beta binding protein 1	LTBP1	A&D	3.36027	7.41e-05	2.28991	0.0289926	-1.40775	0.00655661
ENSDARG00000069111	IKAROS family zinc finger 2 (Helios)	IKZF2	A&D	5.96646	1.43e-16	6.14245	2.04e-14	0.208064	0.772774
ENSDARG00000069928	protein kinase C, epsilon b	prkceb	A&D	2.28912	6.08e-06	3.00215	2.79e-07	0.720503	0.243855
ENSDARG00000070650	Uncharacterized protein	BX957329.1	A&D	2.45297	0.0264312	3.01984	0.00871694	0.42043	0.424048
ENSDARG00000070683	dickkopf homolog 3b (Xenopus laevis)	dkk3b	A&D	2.73661	0.00342294	2.15773	0.0438039	-0.951559	0.0301106
ENSDARG00000070734	dual-specificity tyrosine-(Y)-phosphorylation regulated kinase 4	dyrk4	A&D	2.83507	9.26e-06	2.65682	0.000252861	-0.228752	0.792633
ENSDARG00000073914	family with sequence similarity 163, member B	fam163b	A&D	2.30066	0.0260869	3.27766	0.00136399	1.13561	0.0888858
ENSDARG00000074591	ectodysplasin A	eda	A&D	6.26736	2.11e-18	6.12186	8.87e-15	-0.37768	0.618096
ENSDARG00000074828	si:dkey-263f15.2	si:dkey-263f15.2	A&D	2.27085	0.0240409	2.33716	0.0279646	-0.127996	0.900331
ENSDARG00000075158	immunoglobulin superfamily, DCC subclass, member 3	igdcc3	A&D	3.41461	1.02e-05	3.94356	1.41e-05	0.808666	0.376883
ENSDARG00000075277	si:dkeyp-14d3.1	si:dkeyp-14d3.1	A&D	9.26136	9.05e-51	8.0682	1.67e-29	-1.56847	9.96013e-05
ENSDARG00000075830	synaptotagmin III	syt3	A&D	2.80873	3.39e-06	3.22168	0.00013377	0.650826	0.52625
ENSDARG00000075858	family with sequence similarity 155, member A	fam155a	A&D	3.27288	0.0012853	4.15658	7e-05	1.12774	0.055935
ENSDARG00000076127	gamma-aminobutyric acid (GABA) A receptor, beta 1	GABRB1	A&D	7.43512	4.21e-42	8.0023	6.14e-55	0.200228	0.718832
ENSDARG00000077791	BR serine/threonine kinase 2	BRSK2 (2 of 2)	A&D	2.19106	0.0292246	2.9762	0.00251053	0.809364	0.121403
ENSDARG00000078671	cyclin-dependent kinase 5, regulatory subunit 2b	cdk5r2b	A&D	7.65165	2.79e-112	8.00193	2.17e-84	0.381822	0.363584
ENSDARG00000079414	seizure related 6 homolog b	sez6b	A&D	2.55398	0.000167537	2.25593	0.00248717	-0.412502	0.215828
ENSDARG00000087599	teneurin transmembrane protein 3	TENM3 (2 of 2)	A&D	3.04602	0.00155324	3.96346	1.21e-05	0.613036	0.393336
ENSDARG00000087659	si:ch211-219a15.3	si:ch211-219a15.3	A&D	6.56261	2.22e-17	2.98606	0.0123468	-0.50359	0.719566
ENSDARG00000087798	prodynorphin	pdyn	A&D	3.69392	5.33e-08	5.60984	6.36e-18	1.90603	5.32498e-07
ENSDARG00000090540	synaptic vesicle glycoprotein 2 bb	sv2bb	A&D	8.81671	1.54e-82	7.36435	1e-32	-1.18986	0.0146789
ENSDARG00000091459	gamma-aminobutyric acid (GABA) A receptor, alpha 2	GABRA2 (3 of 3)	A&D	6.23884	1.02e-28	4.82144	5.72e-16	-1.65752	0.000389569
ENSDARG00000092792	zgc:92658	zgc:92658	A&D	4.84613	8.6e-08	3.57756	0.00119403	-1.881	0.0175756
ENSDARG00000095022	thrombospondin, type I, domain containing 7Ba	thsd7ba	A&D	3.83526	5.67e-06	2.91537	0.0023174	-1.43061	0.000112401
ENSDARG00000095067	tandem C2 domains, nuclear	TC2N	A&D	6.75468	2.6e-18	7.43188	2.61e-20	-0.0702627	0.947307
ENSDARG00000096739	si:ch211-222b21.3	si:ch211-222b21.3	A&D	6.48963	9.43e-18	7.98269	3.36e-25	1.25736	0.0123933
ENSDARG00000097706	si:dkey-11a7.3	si:dkey-11a7.3	A&D	3.27455	0.0011208	4.13078	5.39e-05	0.839383	0.0457801
ENSDARG00000000943	DAZ interacting zinc finger protein 1	dzip1	Alpha	9.20761	2.11e-64	6.90942	5.84e-22	-2.23811	4.35545e-07
ENSDARG00000001909	Uncharacterized protein	CR388015.1	Alpha	2.05621	5.33e-08	-7.20785	5.44e-25	-9.58989	4.2257e-67
ENSDARG00000003989	corticotropin releasing hormone receptor 1	crhr1	Alpha	3.93048	5.8e-06	1.39857	0.287368	-3.50907	4.4721e-17
ENSDARG00000004979	ELOVL family member 5, elongation of long chain fatty acids (yeast)	elovl5	Alpha	3.58381	6.32e-15	-1.47657	0.00937774	-5.32453	5.9681e-73
ENSDARG00000006181	hypoxia-inducible factor 1, alpha subunit (basic helix-loop-helix transcription factor) a	hif1aa	Alpha	2.56166	2.58e-05	0.325289	0.868294	-2.04657	0.0173693
ENSDARG00000009677	discs, large (Drosophila) homolog 1	dlg1	Alpha	2.67594	3.31e-05	-0.630892	0.566526	-3.73919	7.84171e-56
ENSDARG00000012896	Kallmann syndrome 1a sequence	kal1a	Alpha	7.80037	4.71e-29		NA	-7.82544	3.839e-26
ENSDARG00000019093	Uncharacterized protein	CABZ01029333.1	Alpha	5.86845	1.31e-13	1.33971	0.378444	-3.19133	0.000564535
ENSDARG00000021265	myosin binding protein C, fast type b	mybpc2b	Alpha	7.01202	2.55e-21	0.037654	NA	-6.79979	1.38698e-19
ENSDARG00000023316	single-minded homolog 1a (Drosophila)	sim1a	Alpha	2.06485	0.0261969	-1.98357	0.135426	-4.72632	6.57946e-09
ENSDARG00000023318	formin 2a	fmn2a	Alpha	2.82281	0.00834341	0.249445	0.911991	-4.35829	1.18002e-08
ENSDARG00000025024	prepronociceptin a	pnoca	Alpha	7.27585	4.23e-45	3.26157	3.06e-05	-3.79808	3.58365e-10
ENSDARG00000028725	adrenoceptor alpha 1A	ADRA1A (2 of 2)	Alpha	7.05466	1.92e-24	-0.0288219	NA	-7.31258	5.10341e-22
ENSDARG00000035768	phospholipid transfer protein	pltp	Alpha	5.69323	4.35e-16	1.41443	0.259359	-4.64401	5.15315e-14
ENSDARG00000036968	Uncharacterized protein	CABZ01074984.2	Alpha	2.0025	8.79e-13	-1.96869	0.00289026	-3.97095	1.50865e-15
ENSDARG00000037879	lunatic fringe homolog	lfng	Alpha	6.67341	7.07e-38	3.36345	8.3e-06	-3.21576	1.26331e-08
ENSDARG00000040907	glucagon b	gcgb	Alpha	7.32497	1.72e-201	2.64287	0.00271378	-3.60324	1.33741e-06
ENSDARG00000041644	transmembrane protein 27	TMEM27	Alpha	6.68144	2.57e-22	3.32398	0.000488361	-3.50955	2.9856e-08
ENSDARG00000041960	olfactomedin 4	OLFM4 (2 of 8)	Alpha	2.1733	0.0490774	-1.01985	0.531362	-4.20662	1.21435e-07
ENSDARG00000044365	angiopoietin-like 3	angptl3	Alpha	2.25405	6.46e-06	-4.0612	6.01e-07	-6.36845	5.0615e-21
ENSDARG00000045483	leucine-rich repeats and transmembrane domains 2	lrtm2	Alpha	3.21816	6.17e-05	1.27566	0.303733	-2.33099	4.42622e-06
ENSDARG00000046013	RAS-like, family 11, member A	rasl11a	Alpha	2.71834	0.0123381	1.59435	0.285233	-3.09078	8.91186e-07
ENSDARG00000055183	ets variant gene 1	etv1	Alpha	3.18152	0.00218237	-0.232261	0.911877	-6.95938	1.52461e-28
ENSDARG00000056633	fibroblast growth factor 13b	fgf13b	Alpha	2.23029	0.0260257	-1.82855	0.193543	-4.91471	1.03047e-08
ENSDARG00000057468	potassium voltage-gated channel, Shaw-related subfamily, member 2	kcnc2	Alpha	6.9228	1.89e-25	0.908477	NA	-4.28347	1.22209e-06
ENSDARG00000058011	aristaless related homeobox a	arxa	Alpha	11.6258	1.79e-100	3.25338	0.00469392	-5.5895	5.89822e-12
ENSDARG00000058154	zinc finger protein 385C	znf385c	Alpha	2.9919	0.00475162	0.875892	0.612622	-2.70438	0.0150316
ENSDARG00000058392	adenylate cyclase 2a	adcy2a	Alpha	4.03119	2.11e-05	1.28728	0.423558	-4.55902	5.86561e-38
ENSDARG00000058488	adenosine A2a receptor b	adora2ab	Alpha	3.57862	0.000371721	0.972207	0.578062	-4.57532	8.92348e-09
ENSDARG00000058585	carbohydrate (N-acetylglucosamine-6-O) sulfotransferase 2b	chst2b	Alpha	2.88332	0.00662232	-0.611615	NA	-8.4841	1.54278e-33
ENSDARG00000061497	thrombospondin, type I, domain containing 7B	THSD7B (1 of 2)	Alpha	4.17112	5.82e-07	1.00333	0.55318	-3.82333	6.45843e-14
ENSDARG00000061548	si:ch211-145o7.3	si:ch211-145o7.3	Alpha	5.2331	5.97e-13	-0.5549	NA	-7.50167	4.81791e-24
ENSDARG00000062134	potassium voltage-gated channel, shaker-related subfamily, beta member 2	KCNAB2	Alpha	2.80143	0.00357514	-2.0912	0.116419	-8.35253	2.58669e-32
ENSDARG00000062462	shisa family member 7	SHISA7 (1 of 2)	Alpha	3.99602	3.25e-08	0.430165	0.835304	-3.80577	3.24455e-10
ENSDARG00000062748	protein kinase N1	PKN1 (2 of 2)	Alpha	2.54199	0.0170879	0.83502	0.642316	-2.7039	1.88782e-06
ENSDARG00000063001	ATPase, aminophospholipid transporter (APLT), class I, type 8A, member 1	atp8a1	Alpha	2.31251	7.78e-11	0.386759	0.6129	-2.01826	3.24846e-19
ENSDARG00000063621	arylacetamide deacetylase	aadac	Alpha	3.21502	0.00147436	1.06483	0.53594	-3.3038	2.63487e-07
ENSDARG00000067545	a disintegrin and metalloproteinase domain 19b	adam19b	Alpha	2.17693	0.00534638	-1.22764	0.235643	-4.00314	8.89139e-47
ENSDARG00000067824	si:ch211-122m3.1	si:ch211-122m3.1	Alpha	3.95402	3.19e-05	-0.397998	NA	-8.18447	9.41104e-29
ENSDARG00000068365	LIM homeobox transcription factor 1, beta b	lmx1bb	Alpha	8.29323	5.77e-42	3.49088	0.00136729	-3.43442	2.24979e-06
ENSDARG00000068966	tumor necrosis factor receptor superfamily, member 14	TNFRSF14 (2 of 12)	Alpha	3.22248	3.8e-05	0.0901981	0.967047	-3.44161	3.55471e-07
ENSDARG00000069430	tumor protein p53 inducible protein 11a	tp53i11a	Alpha	5.92055	1.39e-94	2.00555	0.0235916	-3.31172	6.60337e-07
ENSDARG00000069765	synaptic Ras GTPase activating protein 1	SYNGAP1 (2 of 2)	Alpha	5.52045	4.84e-12	2.85097	0.00982161	-3.25687	1.36555e-10
ENSDARG00000070005	gamma-aminobutyric acid (GABA) A receptor, alpha 2	GABRA2 (2 of 3)	Alpha	3.97568	2.57e-05	2.74735	0.0206228	-2.07188	1.4136e-06
ENSDARG00000070173	glutamate receptor, ionotropic, AMPA 2a	gria2a	Alpha	3.2323	1.08e-09	-0.0280207	0.987537	-3.38976	5.55399e-12
ENSDARG00000070620	glutamate receptor, ionotropic, N-methyl D-aspartate 2D, b	grin2db	Alpha	2.16019	0.0217053	-1.93771	0.160929	-4.36614	3.53392e-06
ENSDARG00000070995	inositol polyphosphate-4-phosphatase, type Ib	inpp4ab	Alpha	2.22863	0.00840331	-1.43995	0.183371	-4.22759	3.88505e-16
ENSDARG00000076734	Uncharacterized protein	DARE-ZE*0601	Alpha	3.72249	8.92e-05	-0.105775	NA	-5.51758	8.93873e-13
ENSDARG00000078151	glutamate receptor, ionotropic, kainate 5	GRIK5 (2 of 2)	Alpha	2.54176	0.0208762	1.51976	0.315813	-2.16462	6.85419e-05
ENSDARG00000078362	Uncharacterized protein	CABZ01048373.1	Alpha	3.98782	1.58e-05	-0.131448	NA	-6.40918	6.26523e-22
ENSDARG00000078468	fibroblast activation protein, alpha	fap	Alpha	2.20504	0.00117386	-2.13326	0.0296534	-4.63895	8.89954e-14
ENSDARG00000078548	glucagon-like peptide 2 receptor	GLP2R	Alpha	4.1884	9.74e-12	1.84241	0.0245069	-2.45815	0.000159514
ENSDARG00000078733	cyclin M2	CNNM2 (2 of 2)	Alpha	3.88819	1.6e-12	0.0719138	0.975633	-3.3102	0.000127967
ENSDARG00000078828	neuropeptide B	npb	Alpha	3.83761	4.85e-29	0.1302	0.939689	-3.41089	3.08909e-07
ENSDARG00000079276	ubiquitin-conjugating enzyme E2Q family-like 1	UBE2QL1	Alpha	4.02289	2.53e-09	1.63046	0.100779	-2.62517	4.09892e-06
ENSDARG00000079296	glucagon a	gcga	Alpha	5.42965	3.53e-79	1.27374	0.196937	-3.66117	1.77408e-08
ENSDARG00000086331	si:ch1073-351l9.1	si:ch1073-351l9.1	Alpha	6.64584	6.78e-24	2.4576	0.0530369	-2.41782	0.005988
ENSDARG00000086825	Uncharacterized protein	CU861664.1	Alpha	7.8665	6.96e-33	5.74033	1.93e-11	-2.02857	0.000100031
ENSDARG00000087704	GDNF family receptor alpha 3	gfra3	Alpha	6.53979	1.77e-15	4.28642	1.79e-05	-3.98384	5.12319e-20
ENSDARG00000088804	Uncharacterized protein	CR769772.1	Alpha	5.84516	1.9e-12	0.389271	NA	-3.38543	0.000941445
ENSDARG00000089266	EGF containing fibulin-like extracellular matrix protein 2b	efemp2b	Alpha	2.18134	0.000814949	-0.334476	0.84015	-2.74617	8.44357e-08
ENSDARG00000089512	Uncharacterized protein	CT573202.1	Alpha	2.51432	5.7e-06	-0.626021	0.562407	-3.27135	1.03969e-10
ENSDARG00000090320	mesothelin	MSLN (2 of 2)	Alpha	4.55993	5.67e-07	3.23659	0.00407451	-2.00241	0.0413893
ENSDARG00000090650	neuregulin 3	NRG3	Alpha	6.98039	1.66e-24	-0.0398568	NA	-7.24351	1.08852e-21
ENSDARG00000091458	potassium voltage-gated channel, shaker-related subfamily, member 2b	kcna2b	Alpha	2.44422	0.00190617	-1.49443	0.298498	-4.0826	1.6744e-06
ENSDARG00000091558	si:ch211-251f6.7	si:ch211-251f6.7	Alpha	2.03311	1.66e-06	-5.64461	2.4e-10	-8.07173	7.8263e-30
ENSDARG00000092517	G-protein signaling modulator 1a	gpsm1a	Alpha	7.57601	1.32e-31	-0.121955	NA	-8.82971	2.71072e-42
ENSDARG00000093286	ankyrin repeat domain 34C	ANKRD34C	Alpha	2.52839	0.0103332	-0.516342	0.790401	-3.54787	0.00024329
ENSDARG00000094409	si:ch1073-467m9.2	si:ch1073-467m9.2	Alpha	5.46801	3.5e-19	1.349	0.257263	-3.75485	2.84072e-06
ENSDARG00000095743	SRY-box containing gene 11b	sox11b	Alpha	2.40212	5.17e-08	0.0119077	0.994711	-2.45073	7.29444e-08
ENSDARG00000095891	si:ch73-30l9.1	si:ch73-30l9.1	Alpha	2.76143	0.0100789	0.35593	NA	-3.3311	0.000228684
ENSDARG00000097503	si:ch73-288o11.5	si:ch73-288o11.5	Alpha	2.28474	2.99e-07	-3.693	1.46e-06	-5.94093	8.44004e-20
ENSDARG00000097742	si:ch73-204p21.5	si:ch73-204p21.5	Alpha	7.16869	3.38e-27	2.71178	0.0111767	-4.54402	5.48159e-15
ENSDARG00000001154	RIMS binding protein 2	rimbp2	B&A	0.231708	0.671934	-2.25178	6.94e-07	-2.53876	8.10896e-10
ENSDARG00000002600	proprotein convertase subtilisin/kexin type 1	pcsk1	B&A	-1.3011	0.0594078	-3.13318	3.51e-07	-2.00341	4.69473e-09
ENSDARG00000002644	regulator of G-protein signaling 5a	rgs5a	B&A	-0.0594881	0.931953	-2.75077	1.19e-10	-2.81764	2.84721e-23
ENSDARG00000002937	myeloid ecotropic viral integration site 4.1a	meis4.1a	B&A	-0.910719	0.0565777	-5.32409	2.51e-16	-4.64981	1.54609e-15
ENSDARG00000004592	G protein-coupled receptor 22	gpr22	B&A	-0.846417	0.0714706	-3.36161	2.8e-14	-2.65082	3.67945e-20
ENSDARG00000004227	phosphodiesterase 3A, cGMP-inhibited	pde3a	B&A	-0.413495	0.705492	-4.04338	2.57e-05	-3.89184	1.57725e-05
ENSDARG00000005343	coiled-coil domain containing 85A, like	ccdc85al	B&A	0.00445805	0.997478	-3.30457	2.05e-06	-3.54922	9.74186e-12
ENSDARG00000006832	UDP-N-acetyl-alpha-D-galactosamine:polypeptide N-acetylgalactosaminyltransferase 9 (GalNAc-T9)	GALNT9	B&A	-0.846181	0.275151	-6.89214	4.46e-17	-6.20593	5.78306e-14
ENSDARG00000008127	protocadherin 15b	pcdh15b	B&A	-0.277202	0.765725	-4.86323	1.1e-14	-4.93557	4.13359e-31
ENSDARG00000008249	patched domain containing 4	ptchd4	B&A	0.882315	0.438383	-3.69006	0.000543562	-5.67551	3.19603e-12
ENSDARG00000009949	fibronectin type III domain containing 4	FNDC4 (1 of 2)	B&A	0.575289	0.403634	-4.51902	6.96e-13	-5.26589	1.49007e-22
ENSDARG00000012204	cyclin-dependent kinase 18	CDK18	B&A	-0.523513	0.290304	-3.3946	5.82e-07	-3.03379	4.50947e-07
ENSDARG00000013935	transmembrane protein 196	TMEM196 (1 of 2)	B&A	-0.978597	0.0828889	-4.02567	1.53e-05	-3.45422	8.3529e-05
ENSDARG00000015110	solute carrier family 18 (vesicular monoamine), member 2	slc18a2	B&A	0.577285	0.297672	-4.25951	3.79e-07	-4.97914	1.70524e-11
ENSDARG00000015601	G protein-coupled receptor 142	gpr142	B&A	1.29847	0.00023602	-3.20892	4.39e-14	-4.64313	2.56468e-57
ENSDARG00000015985	ATP-binding cassette, sub-family C (CFTR/MRP), member 9	abcc9	B&A	-0.0452677	0.976966	-4.47933	6.99e-07	-4.97254	2.33575e-11
ENSDARG00000016718	matrix metallopeptidase 11b (stromelysin 3)	mmp11b	B&A	0.0272008	0.978821	-2.32105	0.00212395	-2.52053	6.60035e-06
ENSDARG00000017739	adenylate kinase 5, like	ak5l	B&A	1.48547	1.63e-07	-3.3006	8.06e-11	-4.86213	4.67807e-32
ENSDARG00000018065	neurotrimin	ntm	B&A	-0.666347	0.413606	-4.23395	9.46e-06	-3.95488	1.01686e-05
ENSDARG00000018716	diacylglycerol kinase, eta	dgkh	B&A	1.4042	0.00168465	-2.57702	1.12e-05	-4.08813	4.86334e-19
ENSDARG00000019541	glutamic pyruvate transaminase (alanine aminotransferase) 2, like	gpt2l	B&A	-1.08797	0.0541296	-4.0012	5.63e-22	-2.9897	4.86783e-19
ENSDARG00000019819	adrenergic, alpha-2B-, receptor	adra2b	B&A	-1.74711	0.0276744	-6.19524	1.82e-14	-4.22871	3.78124e-06
ENSDARG00000020853	galanin receptor 2	GALR2	B&A	-0.223769	0.800752	-2.87733	0.00107139	-2.87769	8.30253e-05
ENSDARG00000021305	solute carrier family 30 (zinc transporter), member 2	slc30a2	B&A	-1.03269	0.0296694	-6.0579	8.71e-60	-5.13013	8.87931e-65
ENSDARG00000021584	contactin 5	cntn5	B&A	-0.560301	0.580342	-4.65156	3.49e-08	-4.60064	1.48663e-11
ENSDARG00000024865	Down syndrome cell adhesion molecule a	dscama	B&A	1.05494	0.0178544	-4.03643	1.82e-22	-5.2752	2.02945e-90
ENSDARG00000027495	elongation of very long chain fatty acids (FEN1/Elo2, SUR4/Elo3, yeast)-like 4b	elovl4b	B&A	1.07147	0.0544324	-2.09059	6.44e-05	-3.26658	7.52432e-16
ENSDARG00000028857	small G protein signaling modulator 1	SGSM1 (1 of 2)	B&A	-0.4	0.694379	-2.18802	0.00385325	-2.00062	9.1475e-07
ENSDARG00000031598	calbindin 1	calb1	B&A	0.113396	0.925802	-4.55955	1.9e-07	-5.31998	1.35666e-15
ENSDARG00000032799	potassium voltage-gated channel, Shal-related subfamily, member 2	kcnd2	B&A	0.273833	0.774999	-5.31537	4.79e-11	-6.05401	1.29316e-20
ENSDARG00000033234	stathmin-like 2a	stmn2a	B&A	-0.168312	0.873754	-2.58199	7.71e-05	-2.61581	1.92596e-11
ENSDARG00000033901	musashi homolog 2a (Drosophila)	msi2a	B&A	0.000534772	0.99976	-2.08494	0.00409142	-2.22448	4.23758e-05
ENSDARG00000033971	paired related homeobox 1a	prrx1a	B&A	0.320239	0.7822	-2.71484	0.0236232	-3.4584	0.000515998
ENSDARG00000035468	solute carrier family 25 (mitochondrial carrier; phosphate carrier), member 25b	slc25a25b	B&A	0.168911	0.835776	-2.12261	0.00176889	-2.41166	3.94741e-06
ENSDARG00000035544	ethanolamine-phosphate phospho-lyase	etnppl	B&A	-0.603488	0.0440656	-5.03655	5.12e-11	-4.75494	7.86716e-12
ENSDARG00000035984	motor neuron and pancreas homeobox 1	mnx1	B&A	-0.87272	0.0985748	-5.41309	1.91e-12	-4.90833	1.92608e-12
ENSDARG00000036424	protocadherin 20	PCDH20	B&A	-0.0652083	0.959261	-2.24771	0.00178295	-2.40644	1.02863e-09
ENSDARG00000037320	family with sequence similarity 131, member C	fam131c	B&A	-0.689954	0.252437	-4.77967	2.98e-18	-4.22172	8.3764e-18
ENSDARG00000040177	regulator of G-protein signaling 16	rgs16	B&A	-0.829257	0.210893	-4.5437	8.05e-22	-3.84906	1.8386e-26
ENSDARG00000040198	follistatin-like 5	fstl5	B&A	-0.649028	0.426479	-3.26571	0.000903922	-2.90472	0.00144676
ENSDARG00000040466	villin 1	vil1	B&A	-0.216155	0.83826	-4.98729	1.09e-08	-5.32043	7.48194e-13
ENSDARG00000041926	discs, large homolog 4 (Drosophila)	DLG4 (2 of 2)	B&A	-0.0444874	0.947961	-3.27293	1.45e-05	-3.34654	8.0602e-07
ENSDARG00000042277	ephrin B3b	efnb3b	B&A	-0.880566	0.296163	-2.89989	5.64e-05	-2.27724	1.08577e-07
ENSDARG00000043009	family with sequence similarity 43, member A	fam43a	B&A	0.986058	0.0862989	-4.68835	1.68e-07	-5.87828	5.16157e-14
ENSDARG00000043341	neuropeptide Y receptor Y4	npy4r	B&A	-1.2865	0.0606516	-3.04157	0.0046088	-2.16603	0.0414609
ENSDARG00000044161	glutamate receptor, ionotropic, delta 1b	grid1b	B&A	1.08763	0.0741479	-4.896	3.85e-23	-6.12993	1.74915e-46
ENSDARG00000044968	vinculin a	vcla	B&A	-1.11418	0.0356966	-3.10126	3e-07	-2.12112	8.6706e-05
ENSDARG00000045589	potassium inwardly-rectifying channel, subfamily J, member 8	kcnj8	B&A	-0.0798332	0.953358	-3.91349	0.000215942	-5.12169	1.4799e-09
ENSDARG00000045798	pleiotrophin	ptn	B&A	0.292049	0.603757	-4.64736	4.95e-32	-5.11971	1.02474e-93
ENSDARG00000045979	prostaglandin D2 synthase 21kDa (brain)	PTGDS (2 of 3)	B&A	1.44769	0.033333	-4.18072	8.68e-09	-6.0951	2.55519e-36
ENSDARG00000051939	pyruvate carboxylase b	pcxb	B&A	1.05754	0.126349	-5.26434	1.18e-17	-6.66505	1.14761e-46
ENSDARG00000053487	oxysterol binding protein 2	osbp2	B&A	0.0698398	0.933082	-3.23003	1.28e-09	-3.38937	8.22383e-13
ENSDARG00000053650	forkhead box B1b	foxb1b	B&A	0.844234	0.364321	-4.27383	7.28e-06	-5.74954	3.17298e-14
ENSDARG00000054794	phosphatidylinositol-specific phospholipase C, X domain containing 3	plcxd3	B&A	0.873871	0.234907	-2.36486	0.00478211	-3.33055	9.12017e-07
ENSDARG00000055128	armadillo repeat containing 4	armc4	B&A	0.677482	0.50582	-2.34752	0.00460559	-3.50458	3.92842e-26
ENSDARG00000056230	growth hormone secretagogue receptor a	ghsra	B&A	0.517848	0.434849	-4.65041	8.59e-15	-5.33943	3.77439e-27
ENSDARG00000056617	retinitis pigmentosa GTPase regulator a	rpgra	B&A	-1.90358	0.0150193	-6.43658	8.65e-14	-4.75805	3.04356e-07
ENSDARG00000056656	tetraspanin 18a	tspan18a	B&A	0.168519	0.806423	-2.08732	0.00270384	-2.3684	1.72152e-05
ENSDARG00000057479	histamine receptor H2	HRH2	B&A	0.880819	0.39975	-3.4751	4.8e-05	-4.72484	1.46042e-12
ENSDARG00000058939	beta-1,4-N-acetyl-galactosaminyl transferase 3b	b4galnt3b	B&A	1.19895	0.0557928	-2.36852	0.0128442	-3.6728	2.94807e-07
ENSDARG00000058969	contactin associated protein-like 2a	cntnap2a	B&A	-0.696735	0.440793	-4.50862	7.42e-34	-3.56574	9.27429e-10
ENSDARG00000059368	glutamate receptor, ionotropic, AMPA 4b	gria4b	B&A	0.856381	0.282402	-3.03751	0.00107965	-4.07447	8.45567e-08
ENSDARG00000059747	si:dkey-106c17.3	si:dkey-106c17.3	B&A	-1.89163	0.0013411	-4.10417	3.12e-13	-2.40552	1.7198e-14
ENSDARG00000059945	synaptic vesicle glycoprotein 2A	SV2A	B&A	0.416638	0.560955	-3.23894	1.99e-08	-3.81049	6.19415e-18
ENSDARG00000060024	Uncharacterized protein	BX323035.1	B&A	-0.677263	0.264986	-3.71804	1.82e-14	-3.20802	9.67588e-27
ENSDARG00000060567	transient receptor potential cation channel, subfamily M, member 2	trpm2	B&A	-1.05369	0.345561	-3.09106	0.00286518	-2.41188	0.00870784
ENSDARG00000060626	diacylglycerol kinase, alpha a	dgkaa	B&A	-1.03937	0.0935829	-6.67644	1.06e-22	-6.10176	1.8112e-28
ENSDARG00000061000	kelch domain containing 8A	KLHDC8A	B&A	0.635985	0.435104	-2.45332	0.00483593	-3.41536	1.9931e-09
ENSDARG00000061120	solute carrier family 43, member 2b	slc43a2b	B&A	0.107427	0.847154	-2.09013	8.32e-10	-2.27506	1.36601e-22
ENSDARG00000061517	low density lipoprotein receptor-related protein 1Bb	lrp1bb	B&A	-0.122882	0.844695	-2.75199	0.000252675	-2.76951	2.37797e-05
ENSDARG00000062400	leucine rich repeat neuronal 2	LRRN2	B&A	1.11665	0.336151	-4.54102	2.11e-06	-5.63221	1.78211e-10
ENSDARG00000062687	si:dkey-240h6.1	si:dkey-240h6.1	B&A	1.25515	0.121588	-4.68535	8.28e-08	-7.0936	2.11763e-37
ENSDARG00000062970	family with sequence similarity 129, member Ba	fam129ba	B&A	0.40926	0.722006	-3.29585	5.14e-07	-4.03288	6.17951e-22
ENSDARG00000063035	neurotrophic tyrosine kinase, receptor, type 3b	ntrk3b	B&A	-0.590913	0.269594	-3.60299	0.000184291	-3.34343	0.000163368
ENSDARG00000063158	solute carrier family 24 (sodium/potassium/calcium exchanger), member 2	SLC24A2 (2 of 2)	B&A	0.271938	0.748118	-3.63625	0.000344394	-4.17243	2.89045e-06
ENSDARG00000063371	RAS p21 protein activator 3	rasa3	B&A	0.039047	0.97494	-2.36421	0.0374307	-2.70958	0.0025381
ENSDARG00000063376	Uncharacterized protein	BX664707.1	B&A	-1.64503	0.00588709	-4.7803	2.26e-07	-3.54984	0.000184546
ENSDARG00000069459	Uncharacterized protein	BX005022.1	B&A	-0.456284	0.459944	-7.71851	7.39e-26	-7.6276	5.24374e-29
ENSDARG00000070047	regulator of G-protein signalling 4	rgs4	B&A	1.76779	6.7e-10	-3.53504	1.26e-08	-5.31761	5.02942e-24
ENSDARG00000071298	cholinergic receptor, muscarinic 3b	chrm3b	B&A	1.00739	0.178948	-4.44409	3.28e-06	-6.16901	1.8169e-16
ENSDARG00000074212	solute carrier family 5 (sodium/sugar cotransporter), member 10	SLC5A10	B&A	-1.72238	0.000159583	-5.96484	2.21e-27	-4.50575	7.33574e-25
ENSDARG00000074469	adhesion molecule with Ig-like domain 3	amigo3	B&A	-0.285781	0.82774	-2.78282	0.000613071	-2.7779	9.92664e-08
ENSDARG00000074671	neuronal pentraxin 1 like	nptx1l	B&A	1.3204	0.158093	-3.63939	0.000405762	-5.31953	3.15794e-10
ENSDARG00000074794	N-terminal EF-hand calcium binding protein 3	NECAB3	B&A	-1.60182	0.00246574	-4.1365	5.2e-18	-2.55869	3.06518e-07
ENSDARG00000074915	Ewing tumor-associated antigen 1	etaa1	B&A	-0.798671	0.0197079	-4.39276	7.96e-10	-3.80664	1.29368e-08
ENSDARG00000075206	chromosome 8 open reading frame 74	C17H8orf74	B&A	-1.47432	0.0636569	-3.35772	0.000529723	-2.30552	0.0104039
ENSDARG00000075706	myosin VIIA and Rab interacting protein	MYRIP (2 of 2)	B&A	1.04296	0.253556	-4.50188	5.69e-07	-6.24909	8.70176e-20
ENSDARG00000075865	Uncharacterized protein	CABZ01076351.1	B&A	0.749095	0.593737	-2.51101	0.0455449	-4.71544	4.49811e-08
ENSDARG00000076081	synuclein, gamma b (breast cancer-specific protein 1)	sncgb	B&A	-0.116604	0.830288	-3.96841	1.33e-12	-3.98287	7.27137e-16
ENSDARG00000076246	prune homolog (Drosophila)	prune	B&A	-0.179473	0.882586	-2.56353	0.00105976	-2.65795	4.13618e-08
ENSDARG00000076987	SLIT and NTRK-like family, member 5	SLITRK5 (2 of 2)	B&A	-0.953322	0.221348	-3.23627	2.91e-05	-2.4736	0.000315184
ENSDARG00000077134	G protein-coupled receptor 158a	gpr158a	B&A	-1.17764	0.0434176	-4.42784	5.84e-14	-3.35837	1.64931e-09
ENSDARG00000077609	extracellular leucine-rich repeat and fibronectin type III domain containing 2	elfn2	B&A	0.348427	0.792024	-2.45276	0.00954819	-2.97839	9.25566e-05
ENSDARG00000077761	neuroligin 4b	nlgn4b	B&A	-1.85283	0.0238648	-3.74742	3.51e-07	-2.0504	0.000249572
ENSDARG00000077826	si:dkey-57n24.4	si:dkey-57n24.4	B&A	1.3914	0.0388758	-2.24415	0.0487572	-3.69881	1.307e-05
ENSDARG00000077893	extracellular leucine-rich repeat and fibronectin type III domain containing 2	ELFN2 (2 of 2)	B&A	1.12752	0.115223	-3.97092	6.18e-05	-6.04294	1.44293e-16
ENSDARG00000077940	V-set and transmembrane domain containing 2B	VSTM2B	B&A	-0.760874	0.253578	-4.64109	2.12e-22	-4.08913	4.85815e-45
ENSDARG00000078141	extracellular leucine-rich repeat and fibronectin type III domain containing 1	ELFN1 (2 of 2)	B&A	0.0137968	0.990054	-5.32239	2.1e-17	-5.35758	3.66343e-18
ENSDARG00000078168	PR domain containing 1b, with ZNF domain	prdm1b	B&A	1.3355	0.0832762	-5.42544	4.17e-09	-7.29376	2.35868e-21
ENSDARG00000079014	sema domain, immunoglobulin domain (Ig), transmembrane domain (TM) and short cytoplasmic domain, (semaphorin) 4F	sema4f	B&A	0.986447	0.049494	-2.1175	0.0255482	-3.15975	9.78904e-06
ENSDARG00000079499	serine/threonine kinase 32A	stk32a	B&A	-1.02724	0.000564988	-4.77895	2.88e-09	-4.14566	2.11775e-08
ENSDARG00000079869	si:ch211-218o21.4	si:ch211-218o21.4	B&A	-0.760113	0.204708	-3.11242	0.000410499	-2.54785	0.00249714
ENSDARG00000079962	double C2-like domains, delta	doc2d	B&A	0.887547	0.237787	-2.95993	2.96e-06	-4.10789	8.38069e-24
ENSDARG00000079985	nuclear receptor interacting protein 2	nrip2	B&A	1.28401	0.097842	-3.09277	1.92e-06	-4.79366	3.63758e-41
ENSDARG00000086214	neurotrophic tyrosine kinase, receptor, type 3b	ntrk3b	B&A	-0.989074	0.00711924	-5.63676	1.28e-17	-4.9153	3.71225e-16
ENSDARG00000086641	starch binding domain 1	stbd1	B&A	0.338667	0.722589	-3.55945	3.58e-08	-4.10898	3.09625e-17
ENSDARG00000086887	regulatory subunit of type II PKA R-subunit (RIIa) domain containing 1	RIIAD1	B&A	-0.853908	0.448304	-5.99375	5.23e-11	-6.03416	8.39448e-13
ENSDARG00000088593	carbohydrate (keratan sulfate Gal-6) sulfotransferase 1	chst1	B&A	2.09398	0.0523835	-3.392	0.00299744	-9.18924	7.88019e-42
ENSDARG00000089957	leucine-rich repeat LGI family, member 2a	lgi2a	B&A	1.29616	0.136235	-2.87401	9.14e-05	-4.72409	3.12051e-43
ENSDARG00000090166	Uncharacterized protein	CR356223.2	B&A	0.766929	0.255847	-2.08065	0.00748583	-2.87304	1.50836e-05
ENSDARG00000090883	gamma-aminobutyric acid (GABA) A receptor, alpha 3	gabra3	B&A	-0.275067	0.679013	-3.30069	3.19e-06	-3.13463	1.89485e-06
ENSDARG00000090974	si:dkey-114e9.1	si:dkey-114e9.1	B&A	-0.240242	0.81401	-2.75083	9.84e-05	-2.69332	1.56286e-06
ENSDARG00000091424	Uncharacterized protein	BX323035.1	B&A	0.549568	0.389629	-3.89284	1.57e-09	-4.65133	2.06964e-21
ENSDARG00000092142	si:ch211-136a13.2	si:ch211-136a13.2	B&A	0.328103	0.722023	-3.34777	0.000379606	-4.09932	1.07838e-08
ENSDARG00000092660	cytochrome P450, family 27, subfamily C, polypeptide 1	cyp27c1	B&A	-0.228554	0.837251	-7.99076	1.39e-32	-6.88109	1.37172e-18
ENSDARG00000093315	cysteine-rich, angiogenic inducer, 61 like 2	cyr61l2	B&A	0.587347	0.644711	-2.64403	0.00391972	-3.96382	4.27481e-29
ENSDARG00000093323	si:ch211-114l13.1	si:ch211-114l13.1	B&A	0.948222	0.187645	-4.81505	7.1e-12	-6.37092	2.79745e-43
ENSDARG00000093671	C-reactive protein 4	crp4	B&A	-0.748127	0.313065	-8.34203	2.76e-27	-8.24055	1.19535e-30
ENSDARG00000094325	Ras association (RalGDS/AF-6) domain family (N-terminal) member 7	RASSF7 (3 of 3)	B&A	0.920919	0.289441	-3.09071	0.00272487	-4.67939	3.91045e-12
ENSDARG00000094523	si:dkey-258p11.1	si:dkey-258p11.1	B&A	0.208318	0.702865	-3.11828	9.26e-08	-3.47924	1.39016e-13
ENSDARG00000094655	si:dkey-24d19.3	si:dkey-24d19.3	B&A	0.712751	0.133741	-2.72846	8.5e-05	-3.58232	1.82948e-11
ENSDARG00000095390	si:dkey-264b2.2	si:dkey-264b2.2	B&A	0.0806643	0.935013	-2.37286	0.000116967	-2.6477	4.74708e-16
ENSDARG00000097472	si:dkey-45l12.1	si:dkey-45l12.1	B&A	-0.253881	0.779153	-5.42627	9.5e-10	-5.93729	8.771e-16
ENSDARG00000001889	tubulin, alpha 1a	tuba1a	B&D	-3.25324	2.5e-06	1.11215	0.239665	4.73497	2.35573e-24
ENSDARG00000004405	sorting nexin 10a	snx10a	B&D	-6.25406	2.97e-29	0.0806753	0.944287	6.63147	3.14706e-46
ENSDARG00000008553	zgc:136872	zgc:136872	B&D	-2.28522	0.00703351	0.0485316	0.978654	2.59841	1.01079e-05
ENSDARG00000014462	RAB3C, member RAS oncogene family	rab3c	B&D	-4.72387	5.64e-24	-1.69789	8.86e-05	3.15729	3.29213e-17
ENSDARG00000014927	urotensin 1	uts1	B&D	-5.39245	2.95e-14	-0.021123	0.991959	6.02131	4.91038e-27
ENSDARG00000026882	paralemmin 1a	palm1a	B&D	-2.3855	3.46e-07	1.28346	0.0378104	3.75976	6.4073e-32
ENSDARG00000031348	melanocortin 5a receptor	mc5ra	B&D	-2.65078	0.000455391	1.61851	0.0311918	4.39926	9.54046e-13
ENSDARG00000033832	adenosine monophosphate deaminase 1 (isoform M)	ampd1	B&D	-2.42957	0.0288278	0.406587	0.844961	7.30308	4.18497e-22
ENSDARG00000038981	schwannomin interacting protein 1	SCHIP1	B&D	-2.65751	8.63e-13	1.36438	0.00627556	4.06041	4.77055e-46
ENSDARG00000053708	si:dkey-46i24.3	si:dkey-46i24.3	B&D	-2.60265	0.0127589	1.01111	0.237187	3.70234	8.92959e-05
ENSDARG00000055781	prostaglandin E receptor 3 (subtype EP3)	ptger3	B&D	-2.31251	5.58e-05	0.476125	0.541177	2.86295	1.39926e-11
ENSDARG00000059425	syntrophin, gamma 2	sntg2	B&D	-3.35038	4.95e-08	0.279946	0.808764	3.86942	8.89826e-20
ENSDARG00000060715	procollagen-lysine, 2-oxoglutarate 5-dioxygenase 3	plod3	B&D	-2.73156	0.000414272	-1.02052	0.337885	2.00467	1.33741e-06
ENSDARG00000061255	dual specificity phosphatase 3a	dusp3a	B&D	-2.77496	0.000918827	0.716403	0.361941	3.56719	2.20201e-06
ENSDARG00000061371	cadherin 18, type 2	cdh18	B&D	-3.32776	1.88e-06	0.796617	0.35169	4.3905	6.50046e-17
ENSDARG00000062797	NEL-like 2b	nell2b	B&D	-2.37789	0.0286746	0.482006	0.673397	3.17968	0.001085
ENSDARG00000068006	glucokinase (hexokinase 4, maturity onset diabetes of the young 2)	gck	B&D	-4.90593	2.81e-15	-0.677127	0.327477	4.55558	8.30636e-19
ENSDARG00000068624	spectrin, beta, non-erythrocytic 4	SPTBN4 (1 of 3)	B&D	-4.12538	3.76e-06	0.384885	0.815121	5.2246	4.67913e-11
ENSDARG00000069537	si:dkey-238c7.16	si:dkey-238c7.16	B&D	-2.76324	2.88e-12	0.766681	0.211367	3.57924	1.36939e-39
ENSDARG00000070360	family with sequence similarity 212, member Aa	fam212aa	B&D	-2.28892	0.0074472	1.82002	0.0261873	4.53594	4.70345e-19
ENSDARG00000070439	phosphodiesterase 6H, cGMP-specific, cone, gamma	pde6h	B&D	-2.81023	0.00263611	-0.926988	0.397421	2.2744	0.00837001
ENSDARG00000071026	myeloid/lymphoid or mixed-lineage leukemia (trithorax homolog, Drosophila); translocated to, 11	mllt11	B&D	-3.35596	1.47e-35	-0.00430985	0.997113	3.28777	2.59319e-24
ENSDARG00000077295	A kinase (PRKA) anchor protein 6	akap6	B&D	-2.05806	0.00544032	0.534022	0.665503	2.85174	1.38718e-14
ENSDARG00000077715	glutamate receptor, ionotropic, kainate 3	GRIK3	B&D	-2.58024	0.000994451	0.719431	0.54093	3.41908	2.94807e-07
ENSDARG00000078327	centrosomal protein 170B	CEP170B (2 of 3)	B&D	-2.81447	0.000332218	-0.30892	0.811607	2.53774	0.00172057
ENSDARG00000087922	Uncharacterized protein	CABZ01083473.1	B&D	-3.44613	2.85e-11	-1.19936	0.0867301	2.33789	1.96196e-10
ENSDARG00000088161	brain-specific angiogenesis inhibitor 2	BAI2	B&D	-2.55597	0.0156298	0.69323	0.676436	4.55569	6.09142e-13
ENSDARG00000090690	Uncharacterized protein	NELL2A	B&D	-3.59023	2.57e-11	-1.1501	0.109924	2.59339	1.55479e-15
ENSDARG00000000189	sema domain, transmembrane domain (TM), and cytoplasmic domain, (semaphorin) 6E	sema6e	Beta	-2.09668	0.000208589	-2.37924	0.000733545	-0.407	0.618096
ENSDARG00000004026	cholinergic receptor, muscarinic 5a	chrm5a	Beta	-3.54495	7.88e-06	-8.22973	2.89e-27	-3.49713	0.000889517
ENSDARG00000004111	estrogen receptor 1	esr1	Beta	-3.74238	2.71e-18	-6.8999	1.2e-66	-3.14828	2.62004e-15
ENSDARG00000010318	sushi-repeat-containing protein	srpx	Beta	-3.18363	2.31e-16	-6.59181	1.99e-43	-3.50264	3.21464e-12
ENSDARG00000010712	neuropeptide FF receptor 1 like 3	npffr1l3	Beta	-4.3769	1.1e-07	-2.34086	9.04e-05	2.72276	0.0015114
ENSDARG00000011171	teneurin transmembrane protein 2	TENM2 (1 of 2)	Beta	-2.11858	0.0175307	-4.42959	4.16e-06	-2.02302	0.0881566
ENSDARG00000011190	fibroblast growth factor receptor 1b	fgfr1b	Beta	-3.59645	7.15e-11	-5.35408	7.96e-18	-1.82507	0.0149694
ENSDARG00000011673	si:ch211-246m6.5	si:ch211-246m6.5	Beta	-2.04132	0.0333572	-7.71076	5.41e-22	-4.67846	1.24305e-06
ENSDARG00000012772	zgc:153845	zgc:153845	Beta	-2.62818	2.03e-05	-5.70467	1.89e-33	-2.84286	4.41757e-06
ENSDARG00000014670	collagen beta(1-O)galactosyltransferase 2	colgalt2	Beta	-2.8007	0.00147757	-4.85296	2.11e-07	-1.76534	0.1488
ENSDARG00000014967	glucose-6-phosphatase b, catalytic	g6pcb	Beta	-3.19428	8.79e-10	-4.48947	2.11e-06	-2.27724	0.0191209
ENSDARG00000015559	follistatin-like 1a	fstl1a	Beta	-4.80293	6.37e-21	-7.66678	5.16e-32	-2.7897	0.00366749
ENSDARG00000019405	contactin 4	cntn4	Beta	-2.03098	0.00139717	-3.04311	4.3e-07	-1.04634	0.0666046
ENSDARG00000019418	potassium inwardly-rectifying channel, subfamily J, member 2a	kcnj2a	Beta	-4.4583	1.48e-15	-3.94945	8.28e-10	0.473933	0.473065
ENSDARG00000019451	proprotein convertase subtilisin/kexin type 2	pcsk2	Beta	-2.46215	2.68e-07	-6.17329	7.75e-26	-4.00443	2.25049e-17
ENSDARG00000022254	protein kinase C, beta b	prkcbb	Beta	-5.09632	2.42e-15	-3.40904	3.79e-08	1.91561	0.00689881
ENSDARG00000022587	G protein-coupled receptor 137	GPR137 (1 of 2)	Beta	-2.73657	1.24e-06	-3.23143	1.17e-06	-0.576411	0.587535
ENSDARG00000023694	spondin 1b	spon1b	Beta	-4.37721	2.75e-14	-2.2085	4.49e-08	2.40499	7.58438e-06
ENSDARG00000024189	prepronociceptin b	pnocb	Beta	-5.10552	1.61e-08	-5.375	3.35e-08	0.142829
ENSDARG00000024744	dipeptidyl-peptidase 6b	dpp6b	Beta	-4.19374	5.22e-17	-3.58645	1.27e-11	0.605507	0.399718
ENSDARG00000029431	proline rich 5 like	PRR5L	Beta	-6.00375	8.63e-13	-5.40186	2.88e-09	0.447272
ENSDARG00000030376	glutamate receptor, ionotropic, N-methyl D-aspartate 2B, genome duplicate b	grin2bb	Beta	-2.96795	0.00290073	-8.04857	8.67e-31	-1.81512	0.131212
ENSDARG00000031317	pancreatic progenitor cell differentiation and proliferation factor b	ppdpfb	Beta	-2.5711	2.53e-05	-4.36977	6.76e-12	-1.99831	2.69323e-06
ENSDARG00000031898	neuroblastoma 1, DAN family BMP antagonist	NBL1	Beta	-4.59903	5.51e-21	-4.24889	2.38e-14	0.281248	0.741288
ENSDARG00000033280	thyroid peroxidase	TPO	Beta	-2.13752	0.0201594	-3.90825	5.14e-08	-1.36534	0.220735
ENSDARG00000035350	preproinsulin	ins	Beta	-4.5782	1.59e-07	-6.31426	6.04e-18	-0.490255	0.710889
ENSDARG00000035852	CART prepropeptide	CARTPT (1 of 4)	Beta	-3.41827	0.000224587	-7.52774	9.72e-22	-1.57591	0.189567
ENSDARG00000037495	reticulon 4 receptor-like 2b	rtn4rl2b	Beta	-2.71339	2.72e-13	-5.48866	1.59e-27	-2.95595	1.00665e-10
ENSDARG00000037639	NK3 homeobox 2	nkx3.2	Beta	-2.33995	0.000406857	-8.83618	1.07e-39	-6.09332	1.06026e-14
ENSDARG00000039500	leucine rich repeat and fibronectin type III domain containing 3	LRFN3	Beta	-2.15286	3.46e-09	-4.0826	2.85e-11	-2.11405	0.00157838
ENSDARG00000040257	solute carrier family 38, member 11	slc38a11	Beta	-3.56313	5.23e-06	-2.39098	0.020966	1.02851	0.332162
ENSDARG00000040261	runt-related transcription factor 2a	runx2a	Beta	-6.84158	4.29e-28	-7.2733	2.05e-22	-0.336091
ENSDARG00000040633	Uncharacterized protein	CABZ01016567.1	Beta	-2.70156	2.15e-06	-5.60788	2.94e-41	-2.61611	8.9413e-05
ENSDARG00000041023	neuroplastin	NPTN (1 of 3)	Beta	-2.70697	4.83e-12	-4.29951	1.31e-06	-2.24849	0.0170302
ENSDARG00000041791	mannosyl (alpha-1,3-)-glycoprotein beta-1,4-N-acetylglucosaminyltransferase, isozyme C (putative)	mgat4c	Beta	-3.01504	0.00175463	-4.96293	6.98e-07	-2.79463	0.0120088
ENSDARG00000042361	myeloid ecotropic viral integration site 2a	meis2a	Beta	-2.62443	0.011621	-2.20014	0.00128084	1.14089	0.36386
ENSDARG00000044075	NK6 homeobox 2	nkx6.2	Beta	-4.96065	4.94e-11	-5.06303	3.45e-07	-1.62919	0.189652
ENSDARG00000045139	carbonic anhydrase VII	ca7	Beta	-5.87486	1.47e-19	-4.88154	8.32e-07	-0.877828	0.518708
ENSDARG00000045644	carbonic anhydrase XII	CA12	Beta	-4.34996	1.39e-11	-6.40528	9.21e-23	-1.85228	0.0463894
ENSDARG00000051824	transmembrane protein with EGF-like and two follistatin-like domains 2a	tmeff2a	Beta	-3.75099	1.86e-16	-6.4169	2.98e-59	-2.55377	6.43386e-07
ENSDARG00000051880	potassium inwardly-rectifying channel, subfamily J, member 11	kcnj11	Beta	-2.43603	1.67e-07	-2.19078	1.87e-06	0.234269	0.583633
ENSDARG00000052011	Ras-related associated with diabetes	rrad	Beta	-4.03607	2.57e-08	-4.50962	8.8e-09	-0.515459	0.637847
ENSDARG00000053572	bromodomain adjacent to zinc finger domain, 2B	BAZ2B (1 of 3)	Beta	-6.06096	9.48e-17	-7.48119	5.69e-22	-0.225333
ENSDARG00000054274	protocadherin 10a	pcdh10a	Beta	-3.43449	2.31e-16	-2.36952	2.33e-06	1.00951	0.0481173
ENSDARG00000058394	transgelin 3b	tagln3b	Beta	-4.10424	2.07e-22	-4.16977	1.81e-23	-0.0640687	0.93601
ENSDARG00000069407	zgc:194990	zgc:194990	Beta	-2.85322	2.95e-08	-5.98631	3.17e-14	-3.67825	2.28075e-06
ENSDARG00000070940	5-hydroxytryptamine (serotonin) receptor 2B, G protein-coupled	htr2b	Beta	-3.46913	4.22e-06	-5.35528	2.99e-10	-1.80841	0.117805
ENSDARG00000073678	Uncharacterized protein	CABZ01039301.1	Beta	-3.44478	3.88e-10	-4.22912	1.88e-08	-0.969751	0.425555
ENSDARG00000074329	armadillo repeat gene deleted in velocardiofacial syndrome a	arvcfa	Beta	-8.25005	5.32e-41	-8.38997	1.32e-29	-0.233357
ENSDARG00000075083	protein kinase, DNA-activated, catalytic polypeptide	PRKDC	Beta	-2.98539	2.24e-13	-3.2968	8.87e-10	-0.420419	0.582324
ENSDARG00000076294	klotho beta	KLB	Beta	-2.10156	0.00238776	-2.62175	7.48e-07	-0.432517	0.594261
ENSDARG00000076391	nucleophosmin/nucleoplasmin, 2a	npm2a	Beta	-3.07753	1.96e-10	-3.9841	6.44e-07	-1.33548	0.141489
ENSDARG00000076401	calcium channel, voltage-dependent, gamma subunit 3b	cacng3b	Beta	-4.78768	4.01e-15	-2.49003	0.0011662	2.16027	0.00935255
ENSDARG00000076404	multiple C2 domains, transmembrane 1	MCTP1 (2 of 2)	Beta	-2.11354	0.00174624	-3.36281	0.000518593	-1.64377	0.118785
ENSDARG00000077190	hyperpolarization activated cyclic nucleotide-gated potassium channel 1	HCN1	Beta	-3.82634	4.2e-06	-2.548	0.00945294	1.55188	0.0619156
ENSDARG00000077608	G protein-coupled receptor 137B	GPR137B (1 of 2)	Beta	-2.47074	2.4e-05	-2.74537	0.000747131	-0.501723	0.602435
ENSDARG00000077709	IQ motif and Sec7 domain 2	iqsec2	Beta	-4.05608	5.4e-10	-2.42913	0.00422058	1.55449	0.0468797
ENSDARG00000078768	si:dkey-230a20.2	si:dkey-230a20.2	Beta	-2.46608	9.96e-08	-8.18058	9.17e-53	-6.03865	1.05169e-50
ENSDARG00000079858	transmembrane protein 163a	tmem163a	Beta	-2.65611	2.54e-09	-4.59673	7.2e-09	-2.22481	0.0185197
ENSDARG00000086172	Uncharacterized protein	CABZ01079442.1	Beta	-3.79131	1.16e-07	-2.82456	9.87e-11	1.35963	0.106429
ENSDARG00000087174	Uncharacterized protein	CABZ01039304.1	Beta	-3.57072	5.88e-11	-4.47864	2.19e-11	-0.937055	0.432834
ENSDARG00000087241	urocortin 3, like	ucn3l	Beta	-4.03379	1.73e-05	-5.05169	1.58e-27	0.989641	0.4463
ENSDARG00000088708	nerve growth factor receptor	NGFR (2 of 3)	Beta	-3.36647	2.11e-12	-5.28136	3.64e-19	-1.987	0.00569301
ENSDARG00000089109	B-cell CLL/lymphoma 2	BCL2 (2 of 2)	Beta	-3.37571	4.77e-05	-2.68012	0.0142278	0.295893	0.855402
ENSDARG00000089817	neuroplastin	NPTN (3 of 3)	Beta	-2.77541	2.38e-19	-4.98452	9.24e-14	-2.53521	0.000445105
ENSDARG00000091163	NADH dehydrogenase (ubiquinone) 1 alpha subcomplex, 4-like 2	ndufa4l2	Beta	-5.3465	9.57e-15	-7.20191	2.42e-40	-1.19693	0.159209
ENSDARG00000091395	Uncharacterized protein	CABZ01067945.1	Beta	-2.9714	1.48e-06	-3.62848	3.97e-09	-0.665016	0.301201
ENSDARG00000094947	si:ch73-369o7.3	si:ch73-369o7.3	Beta	-3.74828	3.32e-06	-3.12838	0.000593945	0.698539	0.479837
ENSDARG00000095223	si:ch211-242f23.3	si:ch211-242f23.3	Beta	-4.72645	1.61e-16	-4.65438	5.98e-07	-0.649257	0.657324
ENSDARG00000096327	CD164 sialomucin-like 2	cd164l2	Beta	-3.68495	2.12e-20	-2.19053	7.32e-07	1.45995	0.00319465
ENSDARG00000000370	trio Rho guanine nucleotide exchange factor b	triob	common	0.360942	0.735475	1.01949	0.345351	0.673643	0.299508
ENSDARG00000000442	solute carrier family 39 (zinc transporter), member 13	slc39a13	common	-0.472849	0.645806	1.40043	0.110315	1.89851	0.00319613
ENSDARG00000000472	contactin 2	cntn2	common	1.31111	0.13519	-0.189649	0.911669	-1.71323	0.00145453
ENSDARG00000000503	syntaxin 1B	stx1b	common	0.251889	0.786224	0.002022	0.998839	-0.311669	0.474664
ENSDARG00000000606	dynein, axonemal, heavy polypeptide 7 like	dnah7l	common	1.8009	0.135519	1.36761	0.385911	-1.39722	0.0234765
ENSDARG00000001463	zgc:165525	zgc:165525	common	0.375142	0.773266	0.200961	0.908797	-0.251301	0.705039
ENSDARG00000001470	major histocompatibility complex class I ZEA	mhc1zea	common	-0.664469	0.172495	0.351632	0.549766	0.968996	0.0106373
ENSDARG00000001559	CUB and Sushi multiple domains 2	csmd2	common	1.5652	0.182752	0.509316	0.792721	-1.56536	0.0122061
ENSDARG00000001710	flotillin 1a	flot1a	common	-0.303356	0.624112	-2.12108	1.07e-06	-1.89815	7.87128e-09
ENSDARG00000001803	potassium voltage-gated channel, subfamily H (eag-related), member 6	kcnh6	common	2.14554	0.00334927	1.01055	0.33331	-1.33267	0.0014494
ENSDARG00000001835	sodium leak channel, non-selective	nalcn	common	-0.0356828	0.973287	0.0173642	0.991959	0.00364018	0.996385
ENSDARG00000001873	phosphoglycerate dehydrogenase	phgdh	common	-1.46394	0.000401075	-1.27641	0.0152254	0.123606	0.841308
ENSDARG00000001879	neuron navigator 2b	nav2b	common	0.848025	0.302385	0.057757	0.970031	-0.91472	0.0166786
ENSDARG00000001881	calcium channel, voltage-dependent, beta 3a	cacnb3a	common	0.833263	0.35118	-0.377024	0.774646	-1.31754	0.0413445
ENSDARG00000001994	syntaxin binding protein 1a	stxbp1a	common	0.345476	0.675213	-0.0991382	0.929443	-0.508963	0.189052
ENSDARG00000002299	arylsulfatase H	arsh	common	0.0786057	0.916467	-0.60356	0.686894	-0.738295	0.474729
ENSDARG00000002498	Uncharacterized protein	CABZ01017702.1	common	0.489429	0.744326	0.645817	0.710164	0.151894	0.846637
ENSDARG00000002502	vesicle amine transport protein 1 homolog (T. californica)-like	vat1l	common	-2.08296	0.000615748	-1.10053	0.197956	0.973322	0.112626
ENSDARG00000002506	chromosome 16 open reading frame 87	C7H16orf87	common	-0.0491036	0.963131	0.0615311	0.962802	0.0682018	0.898731
ENSDARG00000002546	RUN domain containing 3Ab	rundc3ab	common	-0.912382	0.24984	0.00850071	0.996068	0.944087	0.0305353
ENSDARG00000002564	synaptogyrin 1a	syngr1a	common	-0.268147	0.599585	-1.96159	0.0714963	-1.83193	0.05319
ENSDARG00000002589	myosin light chain, phosphorylatable, fast skeletal muscle b	mylpfb	common	-1.34485	0.228483	0.103629	0.955125	1.68856	0.0218114
ENSDARG00000002607	ArfGAP with SH3 domain, ankyrin repeat and PH domain 1	ASAP1 (1 of 3)	common	-0.294087	0.645806	0.0706356	0.950624	0.317584	0.550731
ENSDARG00000002609	ring finger protein 145	RNF145 (1 of 2)	common	0.69274	0.0457608	-0.302368	0.678503	-1.04081	0.00512534
ENSDARG00000002656	syntaxin binding protein 5a (tomosyn)	stxbp5a	common	0.825321	0.0652801	2.06725	1.46e-06	1.2252	0.000600021
ENSDARG00000003008	protein kinase C, epsilon a	prkcea	common	-0.0415609	0.962531	-0.0187331	0.983763	-0.0149068	0.982692
ENSDARG00000003084	spire homolog 2 (Drosophila)	spire2	common	-0.143172	0.901017	-0.356411	0.741032	-0.26018	0.745235
ENSDARG00000003145	CXADR-like membrane protein	CLMP	common	-2.29976	2.84e-05	-1.79446	0.00180706	0.482837	0.55605
ENSDARG00000004402	ELOVL family member 6, elongation of long chain fatty acids (yeast)	elovl6	common	-0.927429	0.315342	0.628766	0.578713	1.67135	9.61232e-05
ENSDARG00000004539	prostaglandin-endoperoxide synthase 2a	ptgs2a	common	0.182552	0.877638	1.20751	0.408967	2.28849	0.0493253
ENSDARG00000004576	polo-like kinase 4 (Drosophila)	plk4	common	0.283623	0.823556	0.255857	0.877929	-0.0705762	0.95158
ENSDARG00000004577	zgc:194665	zgc:194665	common	-0.115817	0.909284	-0.173085	0.877033	-0.109631	0.819593
ENSDARG00000004580	nicotinamide nucleotide adenylyltransferase 2	nmnat2	common	-0.578079	0.35141	0.112468	0.915113	0.668137	0.0217394
ENSDARG00000004594	zinc finger protein 800a	znf800a	common	1.47631	0.00127737	-0.322216	0.792797	-1.83681	0.000411797
ENSDARG00000004597	leucine rich repeat containing 4Ba	lrrc4ba	common	1.24754	0.0478388	-0.950502	0.230731	-2.39799	1.06438e-19
ENSDARG00000003281	phosphoinositide-3-kinase interacting protein 1	pik3ip1	common	-0.752977	0.0776476	-1.21705	0.000105642	-0.503071	0.209113
ENSDARG00000003512	ankyrin repeat and sterile alpha motif domain containing 1B	anks1b	common	1.73215	0.00460799	2.68437	3.61e-06	0.953997	0.00087158
ENSDARG00000003655	transmembrane protein 59-like	tmem59l	common	0.191278	0.805722	0.333859	0.604552	0.0844994	0.885658
ENSDARG00000003680	runt-related transcription factor 1; translocated to, 1 (cyclin D-related)	runx1t1	common	1.81649	0.00401741	0.882432	0.312675	-1.04351	0.011431
ENSDARG00000003779	catenin (cadherin-associated protein), delta 2b	ctnnd2b	common	0.594737	0.25799	-0.630357	0.205953	-1.29283	4.69582e-05
ENSDARG00000003867	cyclin-dependent kinase 20	cdk20	common	0.970496	0.480143	0.779074	0.659347	-0.444121	0.48433
ENSDARG00000003877	polybromo 1	PBRM1 (1 of 2)	common	0.907451	0.113732	0.640099	0.420955	-0.321941	0.597043
ENSDARG00000003994	synaptotagmin IXa	syt9a	common	1.87981	0.116179	1.17179	0.480595	-1.82124	0.000210685
ENSDARG00000003998	phytanoyl-CoA 2-hydroxylase interacting protein-like a	phyhipla	common	-0.0126206	0.986534	-0.0738508	0.941701	-0.107007	0.834038
ENSDARG00000004023	islet1	isl1	common	-0.769028	0.214582	0.540756	0.49929	1.31883	8.12413e-06
ENSDARG00000004158	transmembrane protein 63C	TMEM63C	common	1.09444	0.0854896	1.1652	0.115697	0.0295131	0.961432
ENSDARG00000004177	family with sequence similarity 169, member Ab	fam169ab	common	1.48766	0.13147	0.290269	0.866655	-1.49186	0.0023957
ENSDARG00000004187	zgc:122979	zgc:122979	common	1.81175	0.00104975	0.549853	0.581594	-1.35154	0.00814332
ENSDARG00000004260	cullin 5b	cul5b	common	1.36705	0.131191	0.488027	0.739767	-1.05167	0.0288247
ENSDARG00000004291	HECT, C2 and WW domain containing E3 ubiquitin protein ligase 1b	hecw1b	common	2.19453	0.0268724	1.19797	0.42724	-1.10795	0.222784
ENSDARG00000004297	interferon regulatory factor 2 binding protein-like	irf2bpl	common	-0.00934556	0.992294	-0.198509	0.814612	-0.247846	0.624786
ENSDARG00000004302	solute carrier family 45, member 1	slc45a1	common	0.373422	0.715482	0.0106564	0.995007	-0.439913	0.43071
ENSDARG00000004322	Usher syndrome 1G (autosomal recessive)	USH1G (1 of 2)	common	-0.164737	0.876206	-0.987412	0.327042	-0.921733	0.161449
ENSDARG00000004336	exocyst complex component 4	exoc4	common	0.4438	0.372246	0.181848	0.879899	-0.302335	0.680897
ENSDARG00000004386	si:dkey-153k10.9	si:dkey-153k10.9	common	-0.522273	0.488236	-1.68278	0.0105576	-1.26642	0.00387774
ENSDARG00000004763	HERV-H LTR-associating 2	HHLA2 (1 of 4)	common	-1.1722	0.00644413	-0.926128	0.0564304	0.200231	0.691373
ENSDARG00000004843	forkhead box P1a	foxp1a	common	0.305605	0.816739	-0.862361	0.492765	-1.40886	0.000429139
ENSDARG00000004871	macrophage stimulating 1 receptor (c-met-related tyrosine kinase), b	mst1rb	common	0.127953	0.898118	0.411782	0.685006	0.25382	0.480282
ENSDARG00000004931	solute carrier family 8 (sodium-calcium exchanger), member 3	slc8a3	common	-0.195524	0.844752	0.838821	0.280594	0.99793	0.119265
ENSDARG00000004932	Kallmann syndrome 1b sequence	kal1b	common	2.21982	5.55e-05	1.2161	0.105054	-1.09266	0.0254994
ENSDARG00000004954	granulin a	grna	common	-0.885448	0.093644	-2.06965	6.46e-05	-1.28572	0.000148105
ENSDARG00000005001	gremlin 2, cysteine knot superfamily	grem2	common	1.15067	0.150198	-2.27252	0.0765201	-3.52617	0.000384852
ENSDARG00000005095	glucuronyl C5-epimerase a	glcea	common	0.308549	0.853103	0.853478	0.610436	0.685735	0.2771
ENSDARG00000005126	like-glycosyltransferase	large	common	1.01989	0.250678	0.447561	0.764539	-0.6515	0.350791
ENSDARG00000005284	F-box and leucine-rich repeat protein 15	fbxl15	common	-0.652074	0.233361	0.535904	0.525081	1.13868	0.0327638
ENSDARG00000005470	kinesin family member 5A, a	kif5aa	common	-0.228185	0.645609	-0.552051	0.310712	-0.379142	0.404199
ENSDARG00000005479	teneurin transmembrane protein 3	tenm3	common	-0.201413	0.81732	1.03899	0.10309	1.2253	0.00391979
ENSDARG00000005626	ras homolog family member U	RHOU (1 of 3)	common	-1.2118	0.143477	0.211048	0.889171	1.47342	0.013095
ENSDARG00000005670	tau tubulin kinase 2	ttbk2	common	1.62796	0.0095859	0.481148	0.682079	-1.24134	0.00774036
ENSDARG00000005739	glycoprotein M6Ba	gpm6ba	common	-0.162312	0.868893	-1.2472	0.178202	-1.14571	0.138838
ENSDARG00000005775	sodium channel, voltage-gated, type VIII, alpha a	scn8aa	common	0.519467	0.476615	0.62886	0.449053	0.0623908	0.914132
ENSDARG00000005853	solute carrier family 25 (mitochondrial carrier; adenine nucleotide translocator), member 6	slc25a6	common	0.526838	0.345018	-0.525204	0.595684	-1.11433	0.0407271
ENSDARG00000005883	regulatory factor X, 1a (influences HLA class II expression)	rfx1a	common	1.03024	0.0305114	0.291035	0.694987	-0.800267	0.0515315
ENSDARG00000005924	serpin peptidase inhibitor, clade A (alpha-1 antiproteinase, antitrypsin), member 10a	serpina10a	common	0.0863914	0.892956	-0.455861	0.327428	-0.595719	0.0914528
ENSDARG00000005947	solute carrier family 16 (monocarboxylic acid transporters), member 9b	slc16a9b	common	1.48695	0.0541296	-0.281898	0.847726	-1.99815	2.02607e-07
ENSDARG00000006174	leucine rich repeat containing 23	lrrc23	common	0.856233	0.513543	0.537122	0.764539	-0.541316	0.302217
ENSDARG00000006307	shisa homolog 4 (Xenopus laevis)	shisa4	common	0.432629	0.309463	0.0642404	0.948498	-0.418253	0.314465
ENSDARG00000006383	syntaxin binding protein 5-like	stxbp5l	common	1.57693	0.0899438	0.881795	0.401887	-0.916359	0.205235
ENSDARG00000006456	platelet-derived growth factor receptor-like	pdgfrl	common	-1.16213	0.0275441	0.712061	0.329056	1.87365	3.25738e-07
ENSDARG00000006607	G protein-coupled receptor 27	gpr27	common	0.232347	0.798815	0.602929	0.477613	0.333206	0.535732
ENSDARG00000006747	transmembrane protein 178B	tmem178b	common	-0.862659	0.226442	-0.102593	0.93419	0.7344	0.292481
ENSDARG00000006754	myeloid/lymphoid or mixed lineage-leukemia translocation to 3 homolog (Drosophila)	mllt3	common	0.331877	0.834861	1.79885	0.131539	1.83572	1.47407e-05
ENSDARG00000006760	solute carrier family 24 (sodium/potassium/calcium exchanger), member 3	slc24a3	common	1.41419	0.000210523	-1.48209	0.189684	-2.8219	0.000323442
ENSDARG00000006859	Na+/K+ transporting ATPase interacting 1	nkain1	common	-0.143048	0.867036	-0.885164	0.252312	-0.827851	0.0677214
ENSDARG00000006862	kinesin-associated protein 3b	kifap3b	common	-0.312321	0.633549	-1.11322	0.101068	-0.884285	0.0494417
ENSDARG00000006892	myosin IIIB	myo3b	common	1.67518	0.0017509	0.358949	0.725823	-1.43127	5.83061e-06
ENSDARG00000006894	opioid receptor, kappa 1	oprk1	common	0.238963	0.719683	-0.959611	0.040851	-1.28037	4.77662e-07
ENSDARG00000006923	calcium channel, voltage-dependent, P/Q type, alpha 1A subunit, b	cacna1ab	common	0.216466	0.766628	-1.16749	0.0728021	-1.47587	0.000181769
ENSDARG00000006981	coiled-coil domain containing 113	ccdc113	common	0.622264	0.437901	-0.434254	0.592019	-1.12552	0.0399618
ENSDARG00000006983	cugbp, Elav-like family member 3b	celf3b	common	-0.42898	0.697467	-1.50628	0.0522589	-1.1255	0.0958086
ENSDARG00000006990	Uncharacterized protein	CABZ01112331.1	common	-0.538999	0.475894	0.344142	0.75426	0.833475	0.223865
ENSDARG00000007149	neural adhesion molecule L1.2	nadl1.2	common	-0.0306641	0.981035	1.76703	0.0287504	1.81311	0.00435436
ENSDARG00000007171	androgen-induced 1 (H. sapiens)	aig1	common	-0.296846	0.715185	0.641462	0.354493	0.896051	0.0964377
ENSDARG00000007177	Uncharacterized protein	CABZ01088933.1	common	-1.06599	0.15933	0.353367	0.715326	1.4322	0.00580498
ENSDARG00000007220	neural cell adhesion molecule 1b	ncam1b	common	-0.795106	0.0627494	-1.73275	0.000345243	-1.01934	0.00833655
ENSDARG00000007370	dysferlin, limb girdle muscular dystrophy 2B (autosomal recessive)	dysf	common	-0.267669	0.756079	-1.02748	0.0385494	-0.777112	0.193235
ENSDARG00000007382	ubiquitin domain containing 1a	ubtd1a	common	-1.68634	0.025987	-1.78909	0.107664	-0.330744	0.798105
ENSDARG00000007654	N-ethylmaleimide-sensitive factor a	nsfa	common	0.193778	0.658376	1.27553	0.00187869	1.04868	0.000208492
ENSDARG00000007723	ephrin B1	efnb1	common	1.43793	0.103247	2.50453	0.00133206	1.04651	0.0893386
ENSDARG00000007788	ATPase, Ca++ transporting, plasma membrane 1b	atp2b1b	common	0.738494	0.234787	0.958048	0.0169947	0.135041	0.847064
ENSDARG00000007792	dyslexia susceptibility 1 candidate 1	dyx1c1	common	0.0781732	0.952612	-1.05943	0.5198	-1.23	0.312157
ENSDARG00000007824	Uncharacterized protein	CR847998.1	common	1.00977	0.04461	0.524946	0.465399	-0.552725	0.0234986
ENSDARG00000007856	reticulon 4 receptor-like 1a	rtn4rl1a	common	-0.594274	0.608037	-0.671866	0.647279	-0.129918	0.912059
ENSDARG00000007869	EH-domain containing 3	ehd3	common	2.03577	4.55e-07	1.33099	0.1297	-0.59615	0.466603
ENSDARG00000007912	si:ch211-196i2.2	si:ch211-196i2.2	common	0.761907	0.609225	1.4507	0.34471	0.975835	0.306846
ENSDARG00000007921	RELT tumor necrosis factor receptor	relt	common	-0.25491	0.83225	-1.56111	0.0921268	-1.28107	0.181864
ENSDARG00000008191	transmembrane protein with EGF-like and two follistatin-like domains 1a	tmeff1a	common	0.48812	0.696069	-0.0776422	0.965699	-0.671683	0.436909
ENSDARG00000008192	pantothenate kinase 1a	pank1a	common	0.841715	0.299368	0.139969	0.910364	-0.812305	0.104209
ENSDARG00000008200	UDP-glucose pyrophosphorylase 2b	ugp2b	common	0.855635	0.0156685	2.45536	1.28e-10	1.5705	6.33589e-06
ENSDARG00000008209	myelin transcription factor 1-like, a	myt1la	common	-1.97056	0.077264	0.680157	0.688008	3.68641	2.60843e-12
ENSDARG00000008398	calcium channel, voltage-dependent, L type, alpha 1C subunit	cacna1c	common	1.34538	0.031547	0.20064	0.87968	-1.22798	0.0146789
ENSDARG00000008407	tetraspanin 7b	tspan7b	common	0.252198	0.752248	-0.193667	0.870533	-0.514186	0.320956
ENSDARG00000008485	low density lipoprotein receptor-related protein 3	LRP3	common	1.54574	0.113076	1.29304	0.285884	-0.351448	0.676633
ENSDARG00000008767	si:dkey-42p8.3	si:dkey-42p8.3	common	0.569006	0.421776	1.02892	0.283312	0.434441	0.632603
ENSDARG00000008829	chromogranin A	chga	common	1.32317	0.000903602	-1.36048	0.00568014	-2.77984	2.33372e-20
ENSDARG00000008912	solute carrier family 8 (sodium-calcium exchanger), member 2a	slc8a2a	common	1.63011	0.104958	0.498969	0.772418	-1.35877	0.0567016
ENSDARG00000008931	renin binding protein	renbp	common	1.40576	0.00499607	-1.12527	0.228553	-2.49597	0.000154923
ENSDARG00000009281	dynamin 1b	dnm1b	common	1.74962	0.106233	2.71657	0.00707112	1.00758	0.098649
ENSDARG00000009850	kinesin family member 3A	KIF3A (1 of 2)	common	-0.187428	0.884337	0.221155	0.899946	0.402644	0.624786
ENSDARG00000009930	cell adhesion molecule 2a	cadm2a	common	-1.33854	0.0627357	-0.969988	0.256059	0.382362	0.337726
ENSDARG00000010023	Uncharacterized protein	CU856539.1	common	0.370485	0.659661	0.852642	0.364464	0.470044	0.513323
ENSDARG00000010052	N-myc downstream regulated family member 3b	ndrg3b	common	1.53934	0.000132667	1.97325	3.12e-07	0.388314	0.243331
ENSDARG00000010083	RNA binding protein, fox-1 homolog (C. elegans) 3	rbfox3	common	-0.456195	0.284804	-0.607138	0.414754	-0.209316	0.736987
ENSDARG00000010385	septin 4a	sept4a	common	-2.82436	2.88e-05	-1.59351	0.0817179	1.11424	0.244828
ENSDARG00000010727	tweety homolog 2, like	ttyh2l	common	-0.59086	0.482191	-0.736238	0.311174	-0.17838	0.787547
ENSDARG00000010728	scinderin	scin	common	1.06756	0.435784	0.834778	0.646627	-0.635279	0.336965
ENSDARG00000010793	Uncharacterized protein	CABZ01115322.1	common	0.362591	0.651882	0.0535166	0.96542	-0.365031	0.517025
ENSDARG00000010934	synaptotagmin XIVa	syt14a	common	-0.8646	0.204793	-0.664456	0.417343	0.180248	0.711916
ENSDARG00000010957	membrane protein, palmitoylated 2b (MAGUK p55 subfamily member 2b)	mpp2b	common	-0.752059	0.209408	-0.60877	0.546527	0.0688318	0.936534
ENSDARG00000010962	FK506 binding protein 7	fkbp7	common	-1.61197	0.000471532	0.0984707	0.926361	1.67629	0.000225182
ENSDARG00000011042	piggyBac transposable element derived 5	pgbd5	common	-0.683297	0.0830248	-1.81837	9.53e-09	-1.18384	2.17074e-05
ENSDARG00000011091	dopamine receptor D2b	drd2b	common	0.527933	0.737176	1.5906	0.285945	1.96135	0.000661741
ENSDARG00000011141	dihydropyrimidinase-like 5a	dpysl5a	common	0.0816268	0.917702	-0.241145	0.769548	-0.377882	0.20837
ENSDARG00000011222	coiled-coil domain containing 28B	ccdc28b	common	1.56349	0.00229691	-0.0296335	0.982876	-1.6907	1.95902e-05
ENSDARG00000011281	oxysterol binding protein-like 1A	osbpl1a	common	0.32025	0.843277	0.211463	0.921894	-0.218414	0.747279
ENSDARG00000011370	FYN oncogene related to SRC, FGR, YES a	fyna	common	0.940586	0.0926619	0.183383	0.860971	-0.827398	0.0739324
ENSDARG00000011490	signal peptide, CUB domain, EGF-like 3	scube3	common	1.15237	0.178948	0.199329	0.904214	-1.06872	0.067932
ENSDARG00000011600	eph receptor A4b	epha4b	common	-0.185261	0.834053	-0.564511	0.506994	-0.447073	0.222511
ENSDARG00000011862	internexin neuronal intermediate filament protein, alpha a	inaa	common	0.10185	0.865151	-0.129931	0.860971	-0.283755	0.390911
ENSDARG00000011926	tubulin polyglutamylase complex subunit 2	tpgs2	common	-0.639409	0.513371	0.627439	0.532125	1.3134	0.00676408
ENSDARG00000012184	zgc:162872	zgc:162872	common	0.363832	0.747869	-0.389391	0.835071	-0.798858	0.465934
ENSDARG00000012330	microtubule-associated protein, RP/EB family, member 3b	mapre3b	common	-0.320859	0.475388	-1.06487	0.114847	-0.825926	0.11467
ENSDARG00000012347	NAC alpha domain containing	nacad	common	0.746522	0.483646	0.327907	0.833137	-0.547898	0.164386
ENSDARG00000012367	tripartite motif containing 46	TRIM46 (1 of 2)	common	0.354713	0.795747	-0.599605	0.688286	-1.18924	0.00337228
ENSDARG00000012482	piccolo (presynaptic cytomatrix protein) b	pclob	common	0.632594	0.540005	0.800942	0.493905	0.140893	0.861379
ENSDARG00000012496	Uncharacterized protein	BX248230.1	common	-0.769266	0.241332	-2.01728	0.000569435	-1.34287	0.00137683
ENSDARG00000012534	solute carrier family 6 (neurotransmitter transporter, taurine), member 6a	slc6a6a	common	0.603885	0.241299	-0.636577	0.40853	-1.3058	0.00185073
ENSDARG00000012801	phosphofructokinase, platelet b	pfkpb	common	-0.138001	0.891095	-0.680595	0.501102	-0.618771	0.303085
ENSDARG00000012823	discs, large (Drosophila) homolog-associated protein 4b	dlgap4b	common	1.26771	0.0118023	-0.193148	0.862976	-1.5069	0.00365172
ENSDARG00000012824	integrin, alpha 3b	itga3b	common	1.2813	0.310157	1.91796	0.132274	0.680077	0.354549
ENSDARG00000013020	dystrobrevin, beta b	dtnbb	common	0.511164	0.443006	-0.764296	0.316618	-1.3163	0.0202487
ENSDARG00000013063	3-oxoacid CoA transferase 1a	oxct1a	common	1.04957	0.0269086	-0.168086	0.86779	-1.29858	0.000133978
ENSDARG00000013087	N-myc downstream regulated family member 3a	ndrg3a	common	0.496228	0.256092	0.970922	0.028492	0.437485	0.115235
ENSDARG00000013110	dematin actin binding protein	dmtn	common	0.2289	0.733073	-0.172733	0.857435	-0.457926	0.226997
ENSDARG00000013292	transmembrane protein 179	tmem179	common	-0.992064	0.0257918	0.115681	0.911036	1.07379	0.00397764
ENSDARG00000013295	solute carrier family 2 (facilitated glucose transporter), member 3a	slc2a3a	common	-1.84715	6.06e-06	1.72187	0.00019915	3.54349	5.22131e-21
ENSDARG00000013335	annexin A6	anxa6	common	0.285702	0.868719	2.14388	0.107426	3.33721	8.25636e-17
ENSDARG00000013360	SH3-domain GRB2-like 3a	sh3gl3a	common	0.590791	0.606925	0.0331159	0.987279	-0.67092	0.30236
ENSDARG00000013390	Uncharacterized protein	CABZ01088365.1	common	1.09905	0.0200585	0.0955056	0.934188	-1.04626	0.0399213
ENSDARG00000013414	lin-7 homolog A (C. elegans)	lin7a	common	-0.27538	0.75641	-0.307649	0.787569	-0.0951493	0.895635
ENSDARG00000013500	ATP-binding cassette, sub-family A (ABC1), member 2	abca2	common	-0.162677	0.779845	-1.10568	0.0382365	-1.02121	0.00507887
ENSDARG00000013552	solute carrier family 16 (monocarboxylate transporter), member 5	SLC16A5 (1 of 2)	common	0.867359	0.239898	-1.88274	3.98e-05	-2.77431	7.05418e-08
ENSDARG00000013575	regulatory factor X, 2 (influences HLA class II expression)	rfx2	common	0.653327	0.451979	-0.0822473	0.958928	-0.831298	0.148561
ENSDARG00000013605	ATPase, Na+/K+ transporting, beta 2a polypeptide	atp1b2a	common	0.8287	0.217903	-0.0297159	0.982407	-0.961693	0.000952672
ENSDARG00000013649	calcium-sensing receptor	CASR	common	0.047366	0.970699	1.95527	0.00483593	1.99915	8.06661e-09
ENSDARG00000013657	SH3-domain binding protein 5b (BTK-associated)	sh3bp5b	common	1.94993	0.00332001	0.531252	0.674536	-1.54062	0.00268369
ENSDARG00000013669	N-ethylmaleimide-sensitive factor attachment protein, beta a	napba	common	-0.995056	0.210163	-0.844724	0.47207	0.0658726	0.951961
ENSDARG00000013750	enolase 1b, (alpha)	eno1b	common	-2.40457	7.8e-10	-1.81706	8.97e-05	0.549052	0.205941
ENSDARG00000013787	guanylate cyclase 1, soluble, alpha 3	gucy1a3	common	-0.871444	0.140318	-3.24005	0.0039314	-1.99719	0.0945549
ENSDARG00000013843	septin 5a	sept5a	common	-1.49018	0.00342294	-1.78816	0.00028719	-0.333805	0.486474
ENSDARG00000013928	pleckstrin homology domain containing, family B (evectins) member 2	plekhb2	common	0.739403	0.0384961	-0.380409	0.497532	-1.17081	0.000191671
ENSDARG00000014053	olfactomedin 1b	olfm1b	common	0.342728	0.720306	-0.790002	0.410667	-1.26689	0.00111835
ENSDARG00000014081	family with sequence similarity 184, member A	fam184a	common	-0.214692	0.862947	-0.612771	0.627615	-0.492156	0.290332
ENSDARG00000014105	amyloid beta (A4) precursor protein-binding, family A, member 1a	apba1a	common	-1.2251	0.294299	-0.000839851	0.999829	1.33422	0.178401
ENSDARG00000014302	bone morphogenic protein/retinoic acid inducible neural-specific 2	brinp2	common	-1.75341	0.0365769	-0.982002	0.23685	0.870951	0.262142
ENSDARG00000014477	somatostatin receptor 3	sstr3	common	2.16193	0.0596036	0.196445	0.933068	-3.82308	4.78618e-11
ENSDARG00000014522	cadherin 6	cdh6	common	-0.486544	0.499648	-1.70469	0.00664403	-1.3132	0.00206413
ENSDARG00000014545	golgi integral membrane protein 4b	golim4b	common	0.150632	0.906435	-0.169174	0.922999	-0.391893	0.603749
ENSDARG00000014550	regulatory factor X, 3 (influences HLA class II expression)	rfx3	common	0.436916	0.614542	-0.165343	0.895536	-0.657575	0.409684
ENSDARG00000014652	ankyrin repeat domain 13B	ankrd13b	common	0.851599	0.15487	-0.143724	0.928574	-0.991745	0.211829
ENSDARG00000014673	frizzled homolog 9b	fzd9b	common	-0.36357	0.77302	0.76412	0.569304	1.20132	0.0730125
ENSDARG00000014745	ependymin	epd	common	-1.23084	0.33735	0.563537	0.763394	0.909548	0.465934
ENSDARG00000014792	leucine rich repeat containing 4Bb	lrrc4bb	common	0.371377	0.727808	1.65121	0.0173397	1.27177	0.0131082
ENSDARG00000014828	l(3)mbt-like 1a (Drosophila)	l3mbtl1a	common	0.183884	0.899204	-0.0815864	0.965122	-0.373553	0.36386
ENSDARG00000014866	hypoxanthine phosphoribosyltransferase 1, like	hprt1l	common	0.510214	0.563964	1.05167	0.189015	0.53319	0.0677322
ENSDARG00000015002	cadherin 4, retinal	cdh4	common	-0.916489	0.302739	1.73828	0.0118332	2.76972	8.40738e-10
ENSDARG00000015174	ATPase, H+ transporting, lysosomal V0 subunit a isoform 1b	atp6v0a1b	common	-0.0356404	0.977988	0.770833	0.429626	0.834244	0.0216311
ENSDARG00000015199	Cas-Br-M (murine) ecotropic retroviral transforming sequence b	cblb	common	1.00457	0.417654	2.18448	0.0489306	1.43699	0.000539042
ENSDARG00000015240	cyclin-dependent kinase-like 5	cdkl5	common	0.457792	0.675013	0.233359	0.876394	-0.307109	0.5516
ENSDARG00000015449	fucosyltransferase 8a (alpha (1,6) fucosyltransferase)	fut8a	common	1.04748	0.0405595	0.75985	0.426979	-0.302151	0.681633
ENSDARG00000015472	glypican 4	gpc4	common	1.09836	0.275259	0.929652	0.474292	-0.236812	0.760247
ENSDARG00000015530	si:dkey-169l5.3	si:dkey-169l5.3	common	-1.81696	0.0151075	-2.14614	0.000856253	-0.274354	0.722841
ENSDARG00000015793	cAMP responsive element binding protein 3-like 1	creb3l1	common	0.0802753	0.94443	0.767591	0.38862	0.68252	0.130518
ENSDARG00000015822	sestrin 3	sesn3	common	0.465839	0.373769	0.0998214	0.921107	-0.424676	0.229402
ENSDARG00000015931	synaptosomal-associated protein, 91kDa	SNAP91 (1 of 2)	common	-0.175337	0.832109	-0.64468	0.408779	-0.540676	0.10865
ENSDARG00000015959	teashirt zinc finger homeobox 3	TSHZ3 (1 of 2)	common	0.342429	0.74493	0.920289	0.351505	0.580455	0.242962
ENSDARG00000016128	adaptor-related protein complex 3, mu 2 subunit	ap3m2	common	-0.200172	0.58493	-0.380456	0.585449	-0.240772	0.608592
ENSDARG00000016301	zgc:65894	zgc:65894	common	-0.447692	0.60815	-1.70773	0.00897619	-1.40166	1.14075e-12
ENSDARG00000016311	dedicator of cytokinesis 9b	dock9b	common	-1.4027	0.0640498	-0.452436	0.621319	0.987775	0.0949406
ENSDARG00000016348	DIP2 disco-interacting protein 2 homolog B (Drosophila)	DIP2B (2 of 2)	common	-0.110566	0.920786	-0.555184	0.644217	-0.511541	0.54102
ENSDARG00000016464	CDC42 binding protein kinase alpha (DMPK-like)	CDC42BPA (1 of 2)	common	0.658958	0.354047	0.297878	0.644329	-0.431119	0.525863
ENSDARG00000016570	prolactin receptor a	prlra	common	-1.07928	0.0334697	-0.522497	0.340473	0.532535	0.233091
ENSDARG00000016584	regulator of G-protein signalling 7	rgs7	common	-0.224252	0.828617	0.768544	0.289923	0.97258	0.0737799
ENSDARG00000016623	si:ch211-195b13.1	si:ch211-195b13.1	common	1.49116	0.0026165	-1.07212	0.107118	-2.6408	2.36542e-09
ENSDARG00000016667	gamma-aminobutyric acid (GABA) B receptor, 1b	gabbr1b	common	0.330578	0.573967	-1.41533	0.00410198	-1.79781	3.44715e-05
ENSDARG00000016676	guanine nucleotide binding protein (G protein), alpha activating activity polypeptide O, a	gnao1a	common	-0.287102	0.6926	-0.802229	0.136617	-0.558665	0.168566
ENSDARG00000016769	small glutamine-rich tetratricopeptide repeat (TPR)-containing, beta	sgtb	common	0.0846245	0.896272	0.14854	0.860221	0.0201927	0.964479
ENSDARG00000016904	branched chain alpha-ketoacid dehydrogenase kinase	bckdk	common	0.26589	0.703489	-1.22415	0.0179276	-1.60016	2.62867e-22
ENSDARG00000016994	structure specific recognition protein 1b	ssrp1b	common	0.340438	0.747869	-0.0456721	0.977797	-0.474471	0.310506
ENSDARG00000017058	glycosyltransferase-like 1b	gyltl1b	common	0.314971	0.746534	1.73784	0.00261388	1.36102	0.0179623
ENSDARG00000017261	glycerophosphodiester phosphodiesterase domain containing 1	gdpd1	common	0.536779	0.502235	1.22768	0.0794115	0.680157	0.0268311
ENSDARG00000017294	guanine nucleotide binding protein (G protein), alpha inhibiting activity polypeptide 2b	gnai2b	common	0.0773137	0.92759	-1.8121	3.49e-06	-1.95454	5.74836e-09
ENSDARG00000017365	solute carrier family 23 (nucleobase transporters), member 2	slc23a2	common	-0.0915046	0.944278	-1.5605	0.101711	-1.65606	0.00174833
ENSDARG00000017367	si:ch211-218l14.9	si:ch211-218l14.9	common	-4.92006	7.17e-12	-1.56059	0.237011	1.9461	0.104303
ENSDARG00000017391	unc-13 homolog Ba (C. elegans)	unc13ba	common	0.937028	0.459881	-0.905065	0.611084	-2.07947	0.0483591
ENSDARG00000017431	family with sequence similarity 63, member B	fam63b	common	0.151254	0.805202	-0.194112	0.835071	-0.399089	0.418897
ENSDARG00000017470	secretogranin II (chromogranin C) a	scg2a	common	-0.782196	0.314944	-1.43305	0.0828162	-0.753324	0.180303
ENSDARG00000017545	si:dkey-178m19.1	si:dkey-178m19.1	common	-1.36986	0.0490774	-0.185234	0.885074	1.2579	2.60571e-06
ENSDARG00000017673	neuro-oncological ventral antigen 2	nova2	common	0.98075	0.0038653	1.4854	0.00614502	0.501521	0.361377
ENSDARG00000017738	ATP citrate lyase a	aclya	common	0.0500709	0.969596	-0.478919	0.719753	-0.631929	0.270564
ENSDARG00000017880	Kv channel interacting protein 3b, calsenilin	kcnip3b	common	0.56521	0.444958	-1.30938	0.0741455	-2.00655	2.52478e-06
ENSDARG00000018032	sodium channel, voltage-gated, type VIII, alpha b	scn8ab	common	-0.0819665	0.94128	-0.622212	0.571512	-0.619483	0.251895
ENSDARG00000018066	patched domain containing 1	ptchd1	common	1.76078	0.136235	-1.73713	0.219663	-6.77211	4.8719e-25
ENSDARG00000018107	RAB3D, member RAS oncogene family, a	rab3da	common	0.36345	0.511749	1.30022	0.0210491	0.920635	0.021424
ENSDARG00000018153	5'-nucleotidase, cytosolic IB a	nt5c1ba	common	1.50066	0.100353	1.52706	0.142103	-0.0268661	0.972913
ENSDARG00000018162	catenin (cadherin-associated protein), alpha-like 1	ctnnal1	common	-0.367765	0.579473	-0.500757	0.595238	-0.182399	0.791514
ENSDARG00000018234	ArfGAP with coiled-coil, ankyrin repeat and PH domains 3	ACAP3 (1 of 3)	common	1.48669	0.000292817	0.208691	0.847381	-1.33628	0.000388482
ENSDARG00000018259	ATPase, Na+/K+ transporting, alpha 3a polypeptide	atp1a3a	common	0.612926	0.415894	-1.13674	0.200242	-1.88643	8.2535e-05
ENSDARG00000018270	olfactomedin 1a	olfm1a	common	-2.65997	0.00315461	-2.07798	0.074307	0.455321	0.718959
ENSDARG00000018516	serine/threonine kinase 38b	stk38b	common	-0.104977	0.922231	-0.0699316	0.957457	-0.0191192	0.974472
ENSDARG00000018534	solute carrier family 6 (neurotransmitter transporter, glycine), member 9	slc6a9	common	1.16803	0.215087	2.64905	0.000124622	1.41445	0.0264538
ENSDARG00000018765	pbx/knotted 1 homeobox 1.1	pknox1.1	common	-0.00070039	0.999581	-0.467769	0.515674	-0.52333	0.225534
ENSDARG00000018809	abhydrolase domain containing 3	abhd3	common	-1.0237	0.179006	-0.412066	0.591515	0.610761	0.413696
ENSDARG00000018856	doublecortin-like kinase 1a	dclk1a	common	-0.141088	0.878281	-0.46243	0.580715	-0.381939	0.283727
ENSDARG00000018967	gamma-aminobutyric acid (GABA) B receptor, 1a	gabbr1a	common	0.256128	0.872066	-0.616288	0.721529	-1.14289	0.0906338
ENSDARG00000018997	complexin 2, like	cplx2l	common	0.493265	0.391154	-0.599736	0.340199	-1.18135	1.10152e-10
ENSDARG00000019001	adenylate kinase 7a	ak7a	common	-0.454931	0.769535	0.859763	0.59846	1.61093	0.0387693
ENSDARG00000019117	parvin, beta	parvb	common	-1.09339	0.000245129	-0.250672	0.611868	0.801746	0.00131693
ENSDARG00000019185	SLAIN motif family, member 1a	slain1a	common	-0.523835	0.236098	0.263101	0.861842	0.700643	0.41088
ENSDARG00000019265	zinc finger and BTB domain containing 39	ZBTB39	common	1.28915	0.112745	0.777657	0.623373	-0.402454	0.739716
ENSDARG00000019304	phosphatase and actin regulator 3b	phactr3b	common	-0.478227	0.305934	-2.29909	5.06e-07	-1.88572	1.48794e-05
ENSDARG00000019328	plexin A4	plxna4	common	-1.79406	0.0628798	-1.5642	0.151994	0.331577	0.333317
ENSDARG00000019341	glypican 1a	gpc1a	common	-1.67289	6.39e-07	0.0742457	0.938501	1.69776	1.46259e-05
ENSDARG00000019473	kin of IRRE like 3 like	kirrel3l	common	0.618858	0.581782	7.82817	1.35e-22	1.47543	0.227536
ENSDARG00000019566	neurogenic differentiation	neurod	common	0.698723	0.196005	-0.714562	0.366078	-1.48535	0.000422278
ENSDARG00000019588	chico	chico	common	-1.51932	1.07e-05	-0.519799	0.523628	0.920976	0.0645496
ENSDARG00000019622	regulating synaptic membrane exocytosis 2a	rims2a	common	-0.735606	0.290718	-2.15498	0.000618601	-1.53913	0.000800945
ENSDARG00000019702	aldolase C, fructose-bisphosphate, b	aldocb	common	-0.121638	0.743218	-1.01641	0.00078301	-0.952351	5.954e-06
ENSDARG00000019753	potassium intermediate/small conductance calcium-activated channel, subfamily N, member 3	kcnn3	common	1.25749	0.0574861	0.943271	0.214963	-0.415325	0.122295
ENSDARG00000019945	protein tyrosine phosphatase, receptor type, D, b	ptprdb	common	0.78589	0.0381852	-1.38978	0.0271828	-2.24355	3.04486e-07
ENSDARG00000020001	RAD23 homolog Aa (S. cerevisiae)	rad23aa	common	-0.489163	0.491132	-0.430225	0.644329	0.00831745	0.989854
ENSDARG00000020080	eph-like kinase 1	ek1	common	1.17644	2.89e-07	0.00235319	0.998839	-1.18159	0.0260045
ENSDARG00000020164	ephrin B2a	efnb2a	common	-1.10226	0.00445939	-0.750829	0.105937	0.310688	0.387309
ENSDARG00000020178	neuro-oncological ventral antigen 1	nova1	common	1.42565	0.000252006	-0.0904504	0.947122	-1.52076	0.00492411
ENSDARG00000020284	si:ch211-278j3.3	si:ch211-278j3.3	common	0.192556	0.781882	0.495823	0.415561	0.259785	0.520904
ENSDARG00000020475	zinc and ring finger 1	znrf1	common	-0.752375	0.230322	-1.37575	0.0271544	-0.692851	0.201057
ENSDARG00000020489	CASK interacting protein 1	CASKIN1 (1 of 2)	common	-1.42234	0.0408012	-2.65642	5.87e-05	-1.31946	0.0335871
ENSDARG00000020493	leucine-rich, glioma inactivated 1a	lgi1a	common	-0.848868	0.393106	-0.198851	0.897468	0.659677	0.420344
ENSDARG00000020544	rad and gem related GTP binding protein 1	rem1	common	1.2491	0.322135	-1.63695	0.263947	-4.59804	5.81355e-08
ENSDARG00000020609	synaptosome-associated protein 25a	snap25a	common	0.672705	0.107755	0.616699	0.18473	-0.111663	0.709004
ENSDARG00000020718	solute carrier family 25 (mitochondrial carrier: glutamate), member 22	SLC25A22 (1 of 2)	common	-0.0443211	0.975474	-1.56982	0.109064	-1.77176	2.68343e-05
ENSDARG00000020749	caprin family member 2	caprin2	common	0.223876	0.898492	0.645405	0.732127	0.544848	0.478518
ENSDARG00000020771	tenascin R (restrictin, janusin)	tnr	common	-1.9673	0.0108921	0.462183	0.748559	2.48075	0.000326692
ENSDARG00000020795	ras-related C3 botulinum toxin substrate 3b (rho family, small GTP binding protein Rac3)	rac3b	common	0.169781	0.746984	-0.631202	0.26272	-0.864491	0.0130222
ENSDARG00000020982	prickle homolog 2 (Drosophila)	PRICKLE2 (1 of 2)	common	0.0475648	0.966076	1.21554	0.139387	1.16751	0.0374326
ENSDARG00000021143	reticulon 1b	rtn1b	common	-1.72644	0.000645543	-0.151278	0.876301	1.60427	9.51232e-10
ENSDARG00000021193	coronin, actin binding protein, 1Cb	coro1cb	common	-0.158454	0.907616	1.10626	0.299325	1.40447	4.68063e-06
ENSDARG00000021213	Janus kinase and microtubule interacting protein 3	JAKMIP3	common	0.305299	0.801197	0.2475	0.884446	-0.084809	0.950682
ENSDARG00000021352	glutamate receptor, ionotropic, AMPA 1a	gria1a	common	1.30061	0.221877	-2.32268	0.0728999	-2.03048	0.084976
ENSDARG00000021488	cytohesin 1b	cyth1b	common	0.0322591	0.975465	0.514634	0.469576	0.43897	0.372804
ENSDARG00000021595	lipoma HMGIC fusion partner-like 3	lhfpl3	common	0.994897	0.206184	0.255685	0.84602	-0.871171	0.00314791
ENSDARG00000021735	calcium channel, voltage-dependent, N type, alpha 1B subunit, a	cacna1ba	common	-0.208292	0.829282	-1.63111	0.0273763	-1.56524	0.0008367
ENSDARG00000021805	amino-terminal enhancer of split	aes	common	0.83483	0.315916	-1.08595	0.298498	-2.08288	0.000120414
ENSDARG00000021869	regulator of calcineurin 2	rcan2	common	-1.16949	0.0220835	-2.69417	2.86e-28	-1.48294	0.000222044
ENSDARG00000021936	zgc:109949	zgc:109949	common	1.33432	0.0724886	-0.251125	0.852011	-1.78949	2.39408e-08
ENSDARG00000021948	tenascin C	tnc	common	1.09273	0.127942	2.71902	5.76e-05	1.67912	0.00170879
ENSDARG00000022101	si:rp71-18a8.2	si:rp71-18a8.2	common	0.96735	0.490486	-0.955595	0.583684	-3.14663	0.00160743
ENSDARG00000022183	glutathione S-transferase omega 1	gsto1	common	0.482429	0.539006	-0.101568	0.934439	-0.672483	0.049407
ENSDARG00000022185	ral guanine nucleotide dissociation stimulator-like 3	RGL3 (1 of 2)	common	0.0175794	0.988491	-0.974733	0.518392	-1.09549	0.311566
ENSDARG00000022251	zinc finger protein 536	znf536	common	2.17637	0.0500234	-0.86742	0.634212	-4.21576	6.72394e-07
ENSDARG00000022297	protein tyrosine phosphatase, receptor type, O	ptpro	common	-0.00471914	0.998212	1.05972	0.470674	1.35717	0.00353277
ENSDARG00000022389	ring finger protein 130	RNF130 (1 of 2)	common	0.807173	0.021199	0.838787	0.100329	-0.00868682	0.986351
ENSDARG00000022413	inhibitor of growth family, member 5a	ing5a	common	-0.0196269	0.99263	0.577128	0.769191	0.807533	0.394164
ENSDARG00000022456	enolase 1a, (alpha)	eno1a	common	-1.22189	0.00306388	-0.774666	0.109701	0.415301	0.264392
ENSDARG00000022853	EGF domain-specific O-linked N-acetylglucosamine (GlcNAc) transferase	eogt	common	0.124911	0.90776	-0.696314	0.595659	-0.890483	0.309048
ENSDARG00000022904	SKI-like oncogene b	skilb	common	0.702407	0.530563	1.76875	0.0638309	1.17226	0.00415302
ENSDARG00000023174	fasciculation and elongation protein zeta 1 (zygin I)	fez1	common	-0.322284	0.450395	-0.950974	0.0122711	-0.690011	0.0138154
ENSDARG00000023262	mitogen-activated protein kinase 15	mapk15	common	0.277899	0.64294	1.33446	0.0261495	1.0433	0.0113374
ENSDARG00000023373	lipid phosphate phosphatase-related protein type 5b	lppr5b	common	-0.820891	0.00407144	-2.09524	3.6e-08	-1.35632	4.99251e-06
ENSDARG00000023600	SH3-domain GRB2-like 2	sh3gl2	common	0.299297	0.463717	-0.902221	0.138655	-1.24614	0.00504895
ENSDARG00000023914	MAP/microtubule affinity-regulating kinase 4a	mark4a	common	1.11449	0.213245	-0.184735	0.915366	-1.45632	0.0185195
ENSDARG00000023916	Uncharacterized protein	CABZ01067098.1	common	-0.0465553	0.95748	0.32962	0.771708	0.337504	0.617763
ENSDARG00000023940	si:ch73-362m14.4	si:ch73-362m14.4	common	0.966597	0.491898	1.23206	0.448829	0.323786	0.757289
ENSDARG00000023952	family with sequence similarity 167, member Ab	fam167ab	common	-0.25781	0.779583	0.407461	0.706804	0.631776	0.320623
ENSDARG00000024004	calcium channel, voltage-dependent, L type, alpha 1D subunit, a	cacna1da	common	1.42165	0.065596	-0.998029	0.348302	-2.68739	2.84971e-09
ENSDARG00000024006	reprimo, TP53 dependent G2 arrest mediator candidate b	rprmb	common	-1.13393	0.0133394	-0.84085	0.134931	0.250679	0.442214
ENSDARG00000024017	MAM domain containing 1	mamdc1	common	1.2318	0.320003	-0.663028	0.712462	-2.77604	7.53393e-11
ENSDARG00000024229	ubiquitin-like 7a (bone marrow stromal cell-derived)	ubl7a	common	-1.15552	0.06336	-0.548372	0.603276	0.563937	0.357004
ENSDARG00000024286	sprouty homolog 1 (Drosophila)	spry1	common	1.8607	0.0917716	3.15965	0.00202252	1.54694	0.00173038
ENSDARG00000024785	catenin (cadherin-associated protein), alpha 2	ctnna2	common	0.136909	0.83503	0.119925	0.910364	-0.066872	0.910656
ENSDARG00000024827	ring finger protein 150a	rnf150a	common	1.00595	0.106377	-1.67174	0.00634172	-2.85547	1.0723e-17
ENSDARG00000024874	dedicator of cytokinesis 4b	dock4b	common	0.752569	0.394235	-1.911	0.0146033	-2.94113	1.08837e-12
ENSDARG00000024920	transmembrane protein 136a	tmem136a	common	-2.06242	0.000448103	-1.5285	0.00651377	0.538897	0.465083
ENSDARG00000025012	triosephosphate isomerase 1a	tpi1a	common	-1.05255	0.230223	0.178501	0.904082	1.33527	5.25587e-05
ENSDARG00000025034	synaptogyrin 3b	syngr3b	common	-0.0407688	0.967818	0.3255	0.730852	0.334757	0.405505
ENSDARG00000025106	protein phosphatase 3, catalytic subunit, beta isozyme	ppp3cb	common	1.27068	0.0198725	-0.363747	0.792797	-1.65099	0.0154665
ENSDARG00000025111	Uncharacterized protein	CABZ01029422.1	common	0.175229	0.886069	-0.0268505	0.989168	-0.25558	0.749277
ENSDARG00000025299	tetraspanin 9a	tspan9a	common	-1.87902	0.0192736	-3.29772	0.00050651	-1.5235	0.18092
ENSDARG00000025559	peroxisomal biogenesis factor 11 gamma	pex11g	common	-0.297339	0.668886	-1.35758	0.0215712	-1.14629	0.00461091
ENSDARG00000025667	brain-specific angiogenesis inhibitor 2	bai2	common	-0.479235	0.60177	-1.61051	0.0674636	-1.19524	0.135457
ENSDARG00000025747	mitogen-activated protein kinase 10	mapk10	common	-0.139349	0.841662	-0.215096	0.849908	-0.124158	0.865483
ENSDARG00000025855	calcium/calmodulin-dependent protein kinase II inhibitor 1a	camk2n1a	common	1.65	1.47e-13	1.85154	1.08e-14	0.152748	0.57815
ENSDARG00000025902	pleckstrin homology domain containing, family G (with RhoGef domain) member 5a	plekhg5a	common	0.19334	0.888749	-1.69746	0.0786417	-2.25493	5.46981e-14
ENSDARG00000025920	T-cell lymphoma invasion and metastasis 1	TIAM1 (1 of 3)	common	1.40293	0.0121249	0.501203	0.487055	-1.00103	0.0225621
ENSDARG00000025974	membrane associated guanylate kinase, WW and PDZ domain containing 3	MAGI3 (1 of 3)	common	-0.12437	0.921786	-0.805642	0.457909	-0.791609	0.0504177
ENSDARG00000026137	sideroflexin 5b	sfxn5b	common	-0.400254	0.775985	-0.150328	0.938109	0.257038	0.750912
ENSDARG00000026225	Wolf-Hirschhorn syndrome candidate 1	whsc1	common	0.278403	0.625071	0.17745	0.847417	-0.151769	0.793092
ENSDARG00000026333	XK, Kell blood group complex subunit-related family, member 7	xkr7	common	0.851654	0.393396	0.497785	0.729252	-0.4404	0.474664
ENSDARG00000026444	apolipoprotein O, b	apoob	common	-0.102591	0.886069	0.239996	0.679344	0.298845	0.486525
ENSDARG00000026499	protein phosphatase 1E (PP2C domain containing)	ppm1e	common	-1.26259	0.0229883	-2.38849	0.000753968	-1.22235	0.129086
ENSDARG00000026736	interleukin 11 receptor, alpha	il11ra	common	0.142549	0.871263	-0.326475	0.715533	-0.527161	0.247783
ENSDARG00000026738	amyloid beta (A4) precursor protein	APP (1 of 3)	common	0.674551	0.20581	-0.560778	0.593363	-1.25965	0.0523111
ENSDARG00000026784	roundabout homolog 1	robo1	common	1.70652	0.0121906	-0.563758	0.591081	-2.41769	3.02526e-06
ENSDARG00000026972	si:ch211-119o8.6	si:ch211-119o8.6	common	-0.0664896	0.972128	1.56254	0.271657	2.38712	4.19803e-06
ENSDARG00000027041	protocadherin 17	pcdh17	common	-1.98261	0.0801554	-2.57482	0.0124704	-0.126691	0.939722
ENSDARG00000027381	coiled-coil domain containing 171	CCDC171	common	0.569682	0.590509	0.337312	0.857478	-0.247821	0.838718
ENSDARG00000027394	Uncharacterized protein	AL929252.1	common	0.793306	0.50996	0.150091	0.938109	-0.860839	0.0206298
ENSDARG00000027397	vang-like 2 (van gogh, Drosophila)	vangl2	common	0.563418	0.584906	-0.282903	0.838198	-0.923377	0.258812
ENSDARG00000027602	Mab-21 domain containing 2b	mb21d2b	common	-0.956702	0.312115	-0.615675	0.667552	0.305894	0.760478
ENSDARG00000027724	diacylglycerol kinase, beta	dgkb	common	1.45269	0.230576	0.117962	0.960925	-1.29483	0.300036
ENSDARG00000027903	ADAMTS-like 3	ADAMTSL3	common	0.815754	0.21207	-1.23954	0.181659	-2.07986	0.00222146
ENSDARG00000028066	DIRAS family, GTP-binding RAS-like 1a	diras1a	common	1.86347	0.00124745	2.06454	1.55e-06	0.0580411	0.946468
ENSDARG00000028513	coronin 7	coro7	common	0.199941	0.893531	-0.70176	0.612662	-0.954271	0.366891
ENSDARG00000028628	ganglioside-induced differentiation-associated protein 1-like 1	gdap1l1	common	-0.593512	0.523855	-0.967223	0.369574	-0.466494	0.512979
ENSDARG00000029075	6-phosphofructo-2-kinase/fructose-2,6-biphosphatase 4, like	pfkfb4l	common	-0.125107	0.847474	-1.76244	1.1e-05	-1.68484	2.67088e-05
ENSDARG00000029114	lemur tyrosine kinase 3	LMTK3	common	0.556947	0.556397	-0.18806	0.891937	-0.874587	0.000360236
ENSDARG00000029170	si:ch211-200p22.4	si:ch211-200p22.4	common	-0.463015	0.60988	-0.890135	0.336638	-0.489786	0.518708
ENSDARG00000029368	SRSF protein kinase 2	SRPK2	common	0.759942	0.237685	0.242279	0.787211	-0.590039	0.270564
ENSDARG00000029463	ArfGAP with SH3 domain, ankyrin repeat and PH domain 1a	asap1a	common	1.18487	0.334516	1.46963	0.239736	0.147086	0.884929
ENSDARG00000029493	coagulation factor IXb	f9b	common	1.47133	0.223465	-0.185551	0.936065	-1.66097	0.170898
ENSDARG00000029590	junctophilin 3	jph3	common	0.0755822	0.940118	-0.423414	0.658343	-0.584451	0.0792185
ENSDARG00000029596	tripartite motif-containing 55a	trim55a	common	0.104388	0.887731	-0.667989	0.138655	-0.819923	0.0598383
ENSDARG00000029738	fibulin 1	fbln1	common	2.59059	0.014115	2.01321	0.111791	-1.23729	0.00766484
ENSDARG00000029865	Ras association (RalGDS/AF-6) domain family member 2a	rassf2a	common	1.42859	0.000995749	0.68353	0.21094	-0.813917	0.0200041
ENSDARG00000029952	adenosine monophosphate deaminase 2 (isoform L)	ampd2	common	0.385736	0.797315	-0.879105	0.570544	-1.62665	0.00865605
ENSDARG00000030146	inositol polyphosphate phosphatase-like 1a	inppl1a	common	1.95763	0.0514791	1.79067	0.117316	-0.357904	0.475884
ENSDARG00000030224	protein phosphatase 2 (formerly 2A), catalytic subunit, alpha isoform	ppp2ca	common	0.817635	0.160996	0.0343638	0.980053	-0.857268	0.0336622
ENSDARG00000030265	stearoyl-CoA desaturase b	scdb	common	-0.295928	0.512432	-0.0921097	0.904214	0.152341	0.721419
ENSDARG00000030349	crystallin, beta A2a	cryba2a	common	-0.965234	0.351771	0.311438	0.857374	1.3496	0.073798
ENSDARG00000030532	Rho guanine nucleotide exchange factor (GEF) 12	ARHGEF12 (1 of 2)	common	0.041071	0.970699	-0.567267	0.567561	-0.686805	0.181472
ENSDARG00000030614	synaptotagmin Ia	syt1a	common	0.0313743	0.962491	-0.105377	0.913909	-0.179284	0.732955
ENSDARG00000030630	major facilitator superfamily domain containing 2aa	mfsd2aa	common	0.802052	0.492484	1.28211	0.236468	0.428593	0.600104
ENSDARG00000030656	septin 3	sept3	common	-1.10999	0.0842921	-1.06762	0.1469	-0.000175179	0.999719
ENSDARG00000030766	Rho guanine nucleotide exchange factor (GEF) 25	ARHGEF25 (2 of 2)	common	0.479566	0.464913	-0.787536	0.310366	-1.33826	0.00493
ENSDARG00000031015	dystrobrevin, alpha	dtna	common	0.315319	0.853298	0.779691	0.656691	0.587703	0.387626
ENSDARG00000031075	cell adhesion molecule 1a	cadm1a	common	-0.54457	0.493699	-2.28764	0.00221356	-1.90782	0.000730967
ENSDARG00000031086	Enah/Vasp-like b	evlb	common	-0.375725	0.616632	-0.163246	0.872548	0.174763	0.740122
ENSDARG00000031283	vesicle-associated membrane protein 1	vamp1	common	-0.996112	0.0437167	-0.340343	0.705514	0.616375	0.174663
ENSDARG00000031372	ephrin A2	efna2	common	-1.0668	0.132304	0.538523	0.544017	1.65635	7.29755e-06
ENSDARG00000031422	insulin-like growth factor binding protein 2b	igfbp2b	common	-0.589629	0.342642	-1.40644	0.0638369	-0.916016	0.152085
ENSDARG00000031465	diacylglycerol O-acyltransferase homolog 1a (mouse)	dgat1a	common	1.35748	0.000623641	-0.0614517	0.949105	-1.48286	2.04811e-05
ENSDARG00000031540	transmembrane protein 200A	tmem200a	common	1.10279	0.111624	1.2746	0.109432	0.1399	0.823776
ENSDARG00000031618	Serine/threonine-protein kinase SBK1	CABZ01038514.1	common	1.22713	0.285077	-0.0450227	0.984752	-1.6462	0.00814037
ENSDARG00000031796	acetylcholinesterase	ache	common	-0.404145	0.630633	-0.353097	0.767083	-0.00137718	0.998819
ENSDARG00000031845	membrane bound O-acyltransferase domain containing 2a	mboat2a	common	0.712603	0.198254	0.298155	0.782994	-0.45742	0.477416
ENSDARG00000032083	dihydropyrimidinase-like 2b	dpysl2b	common	-0.715171	0.405114	-0.664722	0.544511	0.00875163	0.989885
ENSDARG00000032126	secretogranin V	scg5	common	-0.557005	0.409815	-1.22561	0.0398992	-0.745919	0.0158817
ENSDARG00000032237	anaphase promoting complex subunit 4	anapc4	common	1.08518	0.205683	0.227056	0.882855	-1.00696	0.0052164
ENSDARG00000032317	thymocyte selection-associated high mobility group box	tox	common	0.641863	0.328874	0.919554	0.203904	0.247934	0.56552
ENSDARG00000032459	mediator complex subunit 24	med24	common	-0.11333	0.894107	0.684539	0.357437	0.778239	0.0100667
ENSDARG00000032564	argininosuccinate synthetase 1	ass1	common	-0.402534	0.668048	-2.22974	0.0874847	-2.20875	0.0528169
ENSDARG00000032565	calcium channel, voltage-dependent, gamma subunit 2a	cacng2a	common	0.769161	0.271837	-1.09534	0.136405	-2.01103	4.71603e-08
ENSDARG00000032623	regulator of calcineurin family member 3	rcan3	common	1.37965	0.0601274	1.76017	0.000599449	0.232133	0.764119
ENSDARG00000032639	CD36 antigen	cd36	common	1.46315	0.0114566	1.15716	0.166779	-0.334445	0.669303
ENSDARG00000032705	forkhead box G1b	foxg1b	common	1.87717	0.103332	2.19765	0.0682373	0.128149	0.876391
ENSDARG00000032865	protein kinase C and casein kinase substrate in neurons 1a	pacsin1a	common	0.674038	0.431655	-0.237521	0.862925	-1.03826	0.00379033
ENSDARG00000032959	potassium voltage-gated channel, Shaw-related subfamily, member 1b	kcnc1b	common	1.09855	0.317788	1.71885	0.110315	0.671269	0.0803417
ENSDARG00000033140	desumoylating isopeptidase 1a	desi1a	common	-0.68263	0.29573	-0.524978	0.496534	0.119107	0.777087
ENSDARG00000033251	oxysterol binding protein-like 3a	osbpl3a	common	0.948014	0.0687583	-0.296195	0.737637	-1.31107	0.00222343
ENSDARG00000033516	EFR3 homolog Ba (S. cerevisiae)	efr3ba	common	0.587717	0.648525	-0.331414	0.854128	-1.18529	0.0106867
ENSDARG00000033567	FK506 binding protein 1Ab	fkbp1ab	common	-0.407889	0.568625	-1.27431	0.0306684	-0.959723	2.45353e-05
ENSDARG00000033599	zgc:100906	zgc:100906	common	-0.171141	0.924121	2.23484	0.0664421	3.53039	3.69421e-23
ENSDARG00000033662	stearoyl-CoA desaturase (delta-9-desaturase)	scd	common	-0.227869	0.795457	-0.345249	0.753638	-0.173855	0.782061
ENSDARG00000033916	si:ch211-243j20.2	si:ch211-243j20.2	common	-0.954579	0.00861145	-2.16235	3.59e-05	-1.32063	0.00270332
ENSDARG00000034058	prolyl 4-hydroxylase, alpha polypeptide III	p4ha3	common	-0.374605	0.588018	-1.94831	0.000532416	-1.61993	0.00339632
ENSDARG00000034076	low density lipoprotein receptor-related protein 11	lrp11	common	-0.130886	0.857815	-0.35631	0.685883	-0.274559	0.697817
ENSDARG00000034107	actin-like 6B	actl6b	common	-1.10007	0.179501	-0.928599	0.346378	0.144644	0.782115
ENSDARG00000034165	leucine rich repeat and Ig domain containing 1a	lingo1a	common	-0.521497	0.276756	-0.339495	0.662327	0.13251	0.801794
ENSDARG00000034187	calmodulin 2a (phosphorylase kinase, delta)	calm2a	common	0.187143	0.695456	-0.512931	0.302995	-0.762136	0.00198186
ENSDARG00000034215	RAB42, member RAS oncogene family a	rab42a	common	-0.488192	0.437286	0.859153	0.0244027	1.3078	0.000796052
ENSDARG00000034227	si:dkey-243i1.1	si:dkey-243i1.1	common	0.495587	0.669783	0.722537	0.589368	0.187663	0.847797
ENSDARG00000034504	LIM domain only 1	lmo1	common	-0.403562	0.655504	-0.373088	0.723062	-0.0143536	0.972913
ENSDARG00000034522	RAB6B, member RAS oncogene family a	rab6ba	common	0.780452	0.473639	-0.877751	0.455458	-1.93122	9.93267e-05
ENSDARG00000034668	cugbp, Elav-like family member 3a	celf3a	common	-0.138414	0.83826	-0.212225	0.784229	-0.121279	0.810313
ENSDARG00000034757	zinc finger, DHHC-type containing 2	zdhhc2	common	-0.832493	0.125475	-0.0235633	0.977856	0.76728	0.110406
ENSDARG00000034907	progestin and adipoQ receptor family member VII, b	paqr7b	common	2.11848	0.04413	1.83683	0.141874	-0.55154	0.133384
ENSDARG00000035132	regulator of G-protein signaling 3b	rgs3b	common	1.63232	3.37e-06	-1.22304	0.0792754	-2.89909	4.04209e-10
ENSDARG00000035148	ORAI calcium release-activated calcium modulator 2	orai2	common	0.37186	0.572465	-1.51066	0.277709	-1.90615	0.0744673
ENSDARG00000035256	eukaryotic translation elongation factor 2, like 2	eef2l2	common	-0.225743	0.670269	-0.442638	0.416041	-0.27035	0.174774
ENSDARG00000035340	zgc:194261	zgc:194261	common	-2.60403	3.58e-09	-1.87312	0.0595969	0.33696	0.776994
ENSDARG00000035352	platelet-activating factor acetylhydrolase 1b, catalytic subunit 2	pafah1b2	common	0.286151	0.433356	-0.534552	0.425984	-0.862889	0.0478459
ENSDARG00000035452	calcium/calmodulin-dependent protein kinase kinase 1, alpha	camkk1	common	-0.0552319	0.955245	-0.367358	0.703206	-0.376472	0.392806
ENSDARG00000035470	SH3-domain GRB2-like endophilin B2b	sh3glb2b	common	-0.261511	0.703489	0.018264	0.986533	0.238135	0.476838
ENSDARG00000035538	ATPase, H+ transporting, lysosomal V0 subunit a2a	atp6v0a2a	common	0.85103	0.0425466	0.657209	0.177289	-0.247172	0.564175
ENSDARG00000035655	RAD21 homolog (S. pombe) b	rad21b	common	-0.185706	0.853801	-0.256707	0.849908	-0.1267	0.864511
ENSDARG00000035695	scleraxis homolog A (mouse)	scxa	common	-1.47276	0.0553642	-1.87901	0.163532	-0.890449	0.507745
ENSDARG00000035832	peptide YYb	pyyb	common	1.82561	0.0792724	-0.597339	0.722375	-3.02377	6.37914e-07
ENSDARG00000035837	chromosome 16 open reading frame 52	C12H16orf52	common	-1.00972	0.17169	-0.732492	0.425222	0.256535	0.481309
ENSDARG00000035880	ATPase, H+ transporting, lysosomal, V1 subunit C, isoform 1b	atp6v1c1b	common	-0.277583	0.708305	-0.325435	0.682429	-0.0978097	0.800273
ENSDARG00000035895	fibronectin type III domain containing 5b	fndc5b	common	0.624216	0.309031	-0.48969	0.604552	-1.15338	0.0564728
ENSDARG00000035918	basic leucine zipper and W2 domains 2	bzw2	common	1.91173	0.0854144	1.77009	0.162965	-0.469788	0.223865
ENSDARG00000035942	histamine receptor H3	hrh3	common	0.0925492	0.9451	-1.59708	0.238031	-1.9031	0.0626844
ENSDARG00000035970	protein tyrosine phosphatase, receptor type, N polypeptide 2	ptprn2	common	-0.697806	0.495505	0.0309648	0.987393	0.763251	0.200741
ENSDARG00000036008	calcyon neuron-specific vesicular protein	caly	common	-0.763073	0.122189	1.13888	0.00370026	1.86936	1.5372e-09
ENSDARG00000036058	guanine nucleotide binding protein (G protein), alpha activating activity polypeptide O, b	gnao1b	common	-0.347797	0.654079	-1.37737	0.0189931	-1.13315	1.62105e-07
ENSDARG00000036094	protein inhibitor of activated STAT, 1	PIAS1 (1 of 2)	common	1.16361	0.156189	0.383083	0.79448	-0.880277	0.128029
ENSDARG00000036295	golgin A7 family, member Ba	golga7ba	common	-1.56973	0.00139477	-1.12827	0.0477651	0.413189	0.445699
ENSDARG00000036375	cytoplasmic FMR1 interacting protein 2	cyfip2	common	0.338152	0.642903	0.232834	0.837996	-0.149392	0.790785
ENSDARG00000036383	si:ch73-335m24.5	si:ch73-335m24.5	common	-0.712191	0.266279	-0.643575	0.399585	0.0277893	0.968759
ENSDARG00000036499	zgc:162171	zgc:162171	common	1.03485	0.426619	0.945355	0.566312	-0.214698	0.688075
ENSDARG00000036501	RAB39B, member RAS oncogene family	rab39b	common	-0.0233247	0.978821	0.253552	0.715384	0.224194	0.681712
ENSDARG00000036572	dual specificity phosphatase 2	dusp2	common	-0.293348	0.538296	-0.179492	0.810245	0.0639433	0.896919
ENSDARG00000036575	Uncharacterized protein	CU424462.2	common	-0.692168	0.409006	-1.03582	0.18473	-0.388998	0.487738
ENSDARG00000036584	ST8 alpha-N-acetyl-neuraminide alpha-2,8-sialyltransferase 5	st8sia5	common	-0.342964	0.603996	-1.25014	0.0553833	-0.991044	0.062657
ENSDARG00000036815	ATPase, Na+/K+ transporting, alpha 3b polypeptide	atp1a3b	common	-2.24121	0.00120816	-1.39523	0.0851234	0.946672	0.00594195
ENSDARG00000036816	POU domain, class 2, transcription factor 2a	pou2f2a	common	0.122986	0.918088	-0.458524	0.709559	-0.668727	0.257371
ENSDARG00000036878	SH3 domain binding glutamic acid-rich protein like 2	sh3bgrl2	common	-0.154608	0.829282	-0.844328	0.147982	-0.762629	0.00236606
ENSDARG00000036900	complement factor I	CFI	common	-0.136312	0.858687	-0.66367	0.288245	-0.594414	0.0277184
ENSDARG00000036952	XK, Kell blood group complex subunit-related family, member 7	XKR7 (2 of 2)	common	-1.01576	0.312197	-1.45717	0.114405	-0.455123	0.641774
ENSDARG00000037069	zinc finger, DHHC-type containing 14	zdhhc14	common	0.0407979	0.962531	-1.15468	0.0763077	-1.26509	0.0123835
ENSDARG00000037183	family with sequence similarity 46, member A	FAM46A (1 of 2)	common	0.940219	0.0746865	0.0966528	0.931807	-0.907695	0.0126731
ENSDARG00000037324	kelch-like 17 (Drosophila)	klhl17	common	-0.765768	0.153052	-0.155835	0.865787	0.5659	0.294421
ENSDARG00000037345	thioesterase superfamily member 6	THEM6 (1 of 2)	common	-0.862654	0.359474	-0.780912	0.517276	0.0347277	0.967813
ENSDARG00000037403	heat shock 70kDa protein 8	HSPA8 (1 of 2)	common	-0.723797	0.414527	1.191	0.173902	1.98459	0.000108987
ENSDARG00000037406	WD repeat domain 19	wdr19	common	1.39436	0.12396	0.985375	0.385328	-0.555316	0.118561
ENSDARG00000037496	glutamate receptor, ionotropic, AMPA 4a	gria4a	common	0.562094	0.276796	0.112405	0.919589	-0.494793	0.275447
ENSDARG00000037813	zgc:113278	zgc:113278	common	-0.435188	0.621643	-1.4261	0.0924056	-1.06375	0.149241
ENSDARG00000037904	Uncharacterized protein	cacna1db	common	0.760886	0.277239	0.125489	0.925769	-0.720737	0.0551507
ENSDARG00000037905	calcium channel, voltage-dependent, P/Q type, alpha 1A subunit, a	cacna1aa	common	0.943734	0.0714935	-0.228711	0.883331	-1.15775	0.135069
ENSDARG00000037916	cyclin-dependent kinase 5, regulatory subunit 1a (p35)	cdk5r1a	common	0.861268	0.00544457	0.248366	0.81706	-0.630476	0.267014
ENSDARG00000037921	guanine nucleotide binding protein (G protein), gamma 13b	gng13b	common	-0.319964	0.584626	-2.1511	5.64e-07	-1.92795	8.3773e-12
ENSDARG00000037978	C-type lectin domain family 19, member A	clec19a	common	-1.04734	0.204488	-1.11816	0.146131	-0.0602793	0.955914
ENSDARG00000038176	cytochrome b-561	cyb561	common	-0.566236	0.356037	-0.593923	0.460874	-0.0784902	0.88483
ENSDARG00000038283	wingless-type MMTV integration site family, member 6a	wnt6a	common	1.36497	0.0124659	1.46697	0.0142722	0.0497753	0.938929
ENSDARG00000038386	achaete-scute complex-like 1a (Drosophila)	ascl1a	common	-0.371852	0.694379	-0.569283	0.653742	-0.255598	0.823916
ENSDARG00000038508	cholinergic receptor, nicotinic, beta polypeptide 3b	chrnb3b	common	0.897882	0.121832	1.43776	0.0362334	0.534434	0.304796
ENSDARG00000038574	secretogranin II (chromogranin C), b	scg2b	common	-0.955323	0.211818	-2.25666	0.00127368	-1.43267	0.00354054
ENSDARG00000038655	adherens junctions associated protein 1	ajap1	common	-1.73539	0.00947282	-0.421969	0.623373	1.36768	0.00612736
ENSDARG00000038786	SWI/SNF related, matrix associated, actin dependent regulator of chromatin, subfamily d, member 3a	smarcd3a	common	0.770446	0.0604181	-0.635396	0.332838	-1.47647	6.23771e-06
ENSDARG00000038788	dynein, axonemal, intermediate chain 1	DNAI1 (1 of 2)	common	1.10928	0.390137	2.64443	0.0148438	1.83479	0.00126267
ENSDARG00000038826	junctophilin 1b	jph1b	common	0.918395	0.45229	-1.08011	0.426729	-2.50393	1.13219e-05
ENSDARG00000038855	charged multivesicular body protein 5a	chmp5a	common	-0.557722	0.426165	-0.858118	0.376294	-0.379947	0.60174
ENSDARG00000038859	regulator of G-protein signaling 20	rgs20	common	0.00190312	0.998727	-0.530695	0.64477	-0.614925	0.304812
ENSDARG00000039182	calcium channel, voltage-dependent, alpha 2/delta subunit 2	cacna2d2	common	0.344246	0.751649	-1.02778	0.265593	-1.44895	0.0237444
ENSDARG00000039265	Rho GTPase activating protein 4a	arhgap4a	common	0.820814	0.562695	1.20212	0.441722	0.44007	0.668255
ENSDARG00000039272	plastin 1 (I isoform)	pls1	common	1.37249	0.230141	-1.77894	0.207017	-4.63023	1.15389e-13
ENSDARG00000039335	ST6 beta-galactosamide alpha-2,6-sialyltranferase 2a	st6gal2a	common	1.5054	0.0502886	0.853192	0.412401	-0.787153	0.0325528
ENSDARG00000039385	discs, large (Drosophila) homolog 4b	dlg4b	common	1.41709	0.24366	0.984216	0.549463	-0.743839	0.147913
ENSDARG00000039411	centrosomal protein 68	cep68	common	1.99349	0.000468062	0.294197	0.808477	-1.84	3.62873e-07
ENSDARG00000039435	regulator of G-protein signaling 17	rgs17	common	-0.424301	0.21176	-0.0586278	0.954171	0.31017	0.551194
ENSDARG00000039502	eukaryotic translation elongation factor 1 alpha 1a	eef1a1a	common	0.191271	0.513433	0.154135	0.804713	-0.084985	0.82437
ENSDARG00000039754	xeroderma pigmentosum, complementation group C	xpc	common	-0.381686	0.8172	-1.75654	0.181787	-1.91813	0.000432674
ENSDARG00000039966	prominin 1a	prom1a	common	-0.102534	0.94231	-1.89795	0.115853	-1.94021	0.051905
ENSDARG00000040135	FBJ murine osteosarcoma viral oncogene homolog	FOS (2 of 3)	common	1.0216	0.452391	1.49004	0.295062	0.442836	0.668173
ENSDARG00000040302	oxidative stress induced growth inhibitor family member 2	osgin2	common	1.28497	0.217647	1.53178	0.156232	0.183639	0.753158
ENSDARG00000040358	sprouty-related, EVH1 domain containing 3	spred3	common	0.26633	0.827244	0.804995	0.48807	0.526406	0.480319
ENSDARG00000040485	deafness, autosomal dominant 5	dfna5	common	0.501608	0.746282	1.27258	0.383047	0.892442	0.314684
ENSDARG00000040608	glucosaminyl (N-acetyl) transferase family member 7	gcnt7	common	0.440151	0.511871	-1.26188	0.0282625	-1.82504	2.99969e-12
ENSDARG00000040625	solute carrier family 8 (sodium-calcium exchanger), member 2b	slc8a2b	common	1.06646	0.428556	0.566497	0.77507	-0.790512	0.3891
ENSDARG00000040627	glutamate receptor, ionotropic, kainate 1	GRIK1 (1 of 2)	common	2.72862	0.00953103	2.02412	0.119342	-1.4663	0.000335861
ENSDARG00000040649	prickle-like 1 (Drosophila) a	prickle1a	common	0.0393346	0.982594	-0.490714	0.801939	-0.758215	0.327974
ENSDARG00000040684	phospholipase C, delta 4b	plcd4b	common	0.248796	0.860617	0.948963	0.440772	0.768495	0.0288399
ENSDARG00000040942	purine nucleoside phosphorylase 6	pnp6	common	0.843121	0.546826	1.905	0.134872	1.40379	0.000121418
ENSDARG00000041006	ST3 beta-galactoside alpha-2,3-sialyltransferase 4	st3gal4	common	0.803133	0.454999	0.0776752	0.964747	-0.870675	0.195828
ENSDARG00000041071	jagunal homolog 1a (Drosophila)	jagn1a	common	-1.37519	0.0612336	-0.47529	0.683343	0.910916	0.112413
ENSDARG00000041176	sodium channel, voltage-gated, type II, beta	scn2b	common	1.7345	0.0177938	-1.4662	0.161693	-3.27561	3.28862e-06
ENSDARG00000041260	ST3 beta-galactoside alpha-2,3-sialyltransferase 2	st3gal2	common	1.27535	0.234907	0.988087	0.434998	-0.465854	0.528408
ENSDARG00000041323	cold shock domain containing C2, RNA binding a	csdc2a	common	-0.523882	0.436287	0.572726	0.578144	1.07475	0.0517839
ENSDARG00000041417	ATPase, H+ transporting, lysosomal accessory protein 1a	atp6ap1a	common	-0.597933	0.369227	-0.284923	0.745781	0.284674	0.62199
ENSDARG00000041560	chromosome 16 open reading frame 70	C18H16orf70	common	-0.257417	0.789373	-1.65747	0.0401561	-1.49614	0.0239573
ENSDARG00000041627	synuclein, beta	sncb	common	-1.03942	0.0453528	0.272289	0.685353	1.2822	0.001536
ENSDARG00000041691	basic helix-loop-helix family, member e41	bhlhe41	common	1.23417	5.36e-05	-0.232909	0.730363	-1.5242	4.08311e-08
ENSDARG00000041702	regulatory factor X, 6	rfx6	common	0.61581	0.253367	-0.388432	0.657742	-1.07674	0.00793961
ENSDARG00000041734	TBC1 domain family, member 32	tbc1d32	common	1.11599	0.309031	0.013953	0.995604	-1.35237	0.031962
ENSDARG00000041870	intraflagellar transport 172	ift172	common	1.33683	0.165693	0.335197	0.844961	-1.20529	0.0327847
ENSDARG00000042029	methyl-CpG binding domain protein 3b	mbd3b	common	0.196024	0.787328	-0.560805	0.36619	-0.824445	0.014592
ENSDARG00000042114	bridging integrator 1	BIN1 (1 of 2)	common	0.255045	0.766628	-1.10869	0.100044	-1.41331	0.00722194
ENSDARG00000042270	arylsulfatase A	arsa	common	0.952651	0.221932	-0.259408	0.832675	-1.35258	0.000784874
ENSDARG00000042282	integrin, alpha 6a	itga6a	common	0.818027	0.34864	-1.81873	0.117582	-2.76286	0.000985073
ENSDARG00000042329	breakpoint cluster region	BCR (1 of 2)	common	1.89954	0.0342386	2.26848	0.0137715	0.323998	0.635157
ENSDARG00000042440	purinergic receptor P2X, ligand-gated ion channel, 7	p2rx7	common	2.0393	0.00496996	1.31111	0.239199	-0.730692	0.369134
ENSDARG00000042477	nuclear receptor subfamily 2, group C, member 2	nr2c2	common	0.697478	0.481376	0.121759	0.944976	-0.662273	0.377571
ENSDARG00000042484	transducin-like enhancer of split 2 (E(sp1) homolog, Drosophila)	tle2	common	0.817615	0.419041	1.81954	0.041005	1.07515	0.00521602
ENSDARG00000042551	membrane bound O-acyltransferase domain containing 2b	mboat2b	common	0.029815	0.973475	-0.637866	0.51996	-0.743731	0.208214
ENSDARG00000042557	ring finger protein 144ab	rnf144ab	common	0.508463	0.619448	0.69094	0.52648	0.144864	0.680916
ENSDARG00000042608	Uncharacterized protein	CABZ01078431.1	common	0.00529101	0.995898	0.172248	0.835071	0.114321	0.812161
ENSDARG00000042677	cell adhesion molecule 1b	cadm1b	common	0.149239	0.884453	-1.72286	0.0502073	-1.97587	0.00271471
ENSDARG00000042753	cathepsin K, like	ctskl	common	3.74504	5.86e-05	0.531639	0.74297	-1.73042	0.155521
ENSDARG00000042846	dispatched homolog 2 (Drosophila)	disp2	common	-0.318709	0.651357	-0.518791	0.565795	-0.264714	0.604674
ENSDARG00000042861	leukocyte tyrosine kinase	ltk	common	0.967822	0.21081	-1.69525	0.228324	-2.69425	0.00884573
ENSDARG00000042922	G-protein coupled receptor 173	gpr173	common	0.413385	0.805683	0.116419	0.961956	-0.450137	0.713318
ENSDARG00000042974	synaptophysin a	sypa	common	-1.71635	0.0999736	-2.92981	0.00277508	-1.3201	0.155615
ENSDARG00000043012	N-ethylmaleimide-sensitive factor attachment protein, gamma	napg	common	0.3076	0.85814	0.591559	0.760103	0.36344	0.524526
ENSDARG00000043021	solute carrier family 26, member 11	slc26a11	common	0.392711	0.749555	-0.3403	0.852011	-0.827749	0.371729
ENSDARG00000043180	glycerol-3-phosphate dehydrogenase 1b	gpd1b	common	0.198457	0.804062	-1.07529	0.029587	-1.35887	7.66965e-06
ENSDARG00000043313	ankyrin 2b, neuronal	ank2b	common	1.62437	0.0213948	-0.311802	0.804789	-2.1937	2.50282e-18
ENSDARG00000043342	glutathione peroxidase 3 (plasma)	gpx3	common	0.66986	0.172343	-1.76743	8.9e-06	-2.50035	6.6117e-14
ENSDARG00000043410	XK, Kell blood group complex subunit-related family, member 6	xkr6	common	2.43426	0.0170879	1.29691	0.375808	-1.63991	0.00325623
ENSDARG00000043416	tumor necrosis factor, alpha-induced protein 2a	tnfaip2a	common	0.362046	0.569624	0.884931	0.129506	0.468556	0.399718
ENSDARG00000043446	EF-hand domain family, member D1	efhd1	common	1.01827	0.246275	1.89959	0.000813516	0.742075	0.276443
ENSDARG00000043448	integral membrane protein 2Ca	itm2ca	common	-0.105133	0.895744	-0.603001	0.366664	-0.564741	0.0381206
ENSDARG00000043474	ATPase, Ca++ transporting, plasma membrane 3a	atp2b3a	common	0.38249	0.609501	-1.25225	0.0389009	-1.76924	3.36073e-15
ENSDARG00000043627	TBC1 domain family, member 9B (with GRAM domain)	TBC1D9B	common	-0.352446	0.770161	-1.81823	0.0547256	-1.6372	0.0156925
ENSDARG00000043864	neuroplastin b	nptnb	common	0.148665	0.91275	1.71413	0.0241976	1.49129	0.0393427
ENSDARG00000043912	meiosis-specific, MEI4 homolog (S. cerevisiae)	mei4	common	0.119181	0.939922	0.454584	0.77317	0.331247	0.54906
ENSDARG00000044034	transmembrane protein 86A	tmem86a	common	0.391582	0.803856	-0.231902	0.912287	-0.906939	0.0371468
ENSDARG00000044056	Abelson helper integration site 1	ahi1	common	0.257245	0.811114	0.0872205	0.95294	-0.237923	0.647123
ENSDARG00000044091	phosphatidylinositol transfer protein, alpha b	pitpnab	common	0.216133	0.820872	-0.77328	0.513282	-1.08107	0.122516
ENSDARG00000044183	protein kinase, AMP-activated, beta 1 non-catalytic subunit, a	prkab1a	common	-0.0251171	0.981293	-0.095975	0.936649	-0.12812	0.705861
ENSDARG00000044319	follistatin-like 4	fstl4	common	0.858337	0.119494	1.41639	0.0290473	0.544693	0.357663
ENSDARG00000044436	ribosomal protein S6 kinase, polypeptide 4	rps6ka4	common	-0.254005	0.831313	-0.56846	0.659184	-0.403401	0.483031
ENSDARG00000044511	ets variant 5b	etv5b	common	1.92855	3.46e-05	0.464258	0.564496	-1.59059	1.12351e-17
ENSDARG00000044528	solute carrier family 15 (oligopeptide transporter), member 1b	slc15a1b	common	-0.330066	0.842341	0.191759	0.929443	0.658048	0.455289
ENSDARG00000044574	RNA binding motif, single stranded interacting protein	rbms3	common	-2.59499	9.6e-06	-0.949372	0.234037	1.74395	8.1373e-07
ENSDARG00000044577	carbohydrate (N-acetylgalactosamine 4-0) sulfotransferase 8	chst8	common	0.372059	0.82368	-2.2798	0.0765678	-4.17191	8.83433e-11
ENSDARG00000044605	syntaxin 12, like	stx12l	common	0.927049	0.141028	0.863927	0.335129	-0.098445	0.903882
ENSDARG00000044635	protein tyrosine phosphatase, receptor type, D, a	ptprda	common	0.156016	0.927738	-0.574567	0.754539	-1.00359	0.168978
ENSDARG00000044719	neurensin 1	nrsn1	common	-0.0911015	0.885136	-0.486478	0.159292	-0.443854	0.242362
ENSDARG00000045014	tubulin, alpha 2	tuba2	common	-0.235753	0.717597	0.453672	0.5198	0.662031	0.00842186
ENSDARG00000045071	chondroadherin	chad	common	2.66691	0.0133804	1.78388	0.210643	-1.37434	0.0979084
ENSDARG00000045131	inhibitor of DNA binding 4	id4	common	0.0164892	0.988143	0.36887	0.656691	0.308145	0.57991
ENSDARG00000045265	si:ch211-138k19.2	si:ch211-138k19.2	common	0.0971159	0.939922	-1.69602	0.1137	-1.91296	0.0194695
ENSDARG00000045316	MAP7 domain containing 2b	map7d2b	common	0.528783	0.301868	-0.45127	0.418062	-1.0384	0.0104859
ENSDARG00000045417	family with sequence similarity 49, member Bb	fam49bb	common	0.0547031	0.95753	-0.540092	0.542931	-0.685615	0.00793961
ENSDARG00000045420	ependymin related protein 1	epdr1	common	-1.10346	0.000346186	-1.49372	0.000733545	-0.462699	0.275348
ENSDARG00000045447	solute carrier family 35, member G2b	slc35g2b	common	0.429312	0.79273	1.25127	0.394271	5.2838	6.02485e-84
ENSDARG00000045457	family with sequence similarity 69, member C	fam69c	common	-0.756737	0.354573	-3.22629	0.00260828	-2.17775	0.0618149
ENSDARG00000045482	serine/threonine kinase 38 like	stk38l	common	0.46484	0.63946	-0.51775	0.685906	-1.10094	0.0402288
ENSDARG00000045594	si:dkey-14k9.2	si:dkey-14k9.2	common	-0.18662	0.806536	-1.36295	0.104856	-1.26451	0.0476062
ENSDARG00000045627	cytochrome P450, family 3, subfamily A, polypeptide 65	cyp3a65	common	1.00999	0.135303	2.33099	7.82e-06	1.29906	5.86092e-05
ENSDARG00000045639	ELAV (embryonic lethal, abnormal vision, Drosophila)-like 4 (Hu antigen D)	elavl4	common	0.787275	0.122556	0.138333	0.876533	-0.697478	0.135926
ENSDARG00000045708	adrenomedullin 2a	adm2a	common	0.637389	0.456479	-0.887167	0.387494	-1.67024	0.000821646
ENSDARG00000045760	protein arginine methyltransferase 8b	prmt8b	common	2.34796	0.0360585	1.91006	0.169468	-0.904449	0.265505
ENSDARG00000045836	mitogen-activated protein kinase 11	mapk11	common	-0.422321	0.66034	0.152216	0.919446	0.552784	0.410518
ENSDARG00000045873	fibroblast growth factor receptor substrate 2a	frs2a	common	1.11228	0.0150209	1.64501	0.000260003	0.489003	0.291724
ENSDARG00000045911	tubby like protein 4a	tulp4a	common	0.362094	0.677128	-0.147955	0.872065	-0.571998	0.343698
ENSDARG00000045936	paired box gene 6b	pax6b	common	0.246213	0.560152	1.16617	0.00099415	0.884579	0.00117555
ENSDARG00000046150	beta-1,4-N-acetyl-galactosaminyl transferase 4a	b4galnt4a	common	0.290082	0.85463	0.374606	0.843203	0.0521451	0.905179
ENSDARG00000051852	potassium voltage-gated channel, Shaw-related subfamily, member 1a	kcnc1a	common	0.825982	0.048037	0.344973	0.680836	-0.521578	0.240087
ENSDARG00000051879	ATP-binding cassette, sub-family C (CFTR/MRP), member 8	abcc8	common	-1.08908	0.150198	-0.571749	0.523628	0.521261	0.372473
ENSDARG00000051887	solute carrier family 7 (amino acid transporter light chain, L system), member 5	SLC7A5	common	-0.11841	0.871263	-0.289794	0.74657	-0.227062	0.609697
ENSDARG00000051891	radial spoke head 10 homolog B (Chlamydomonas)	RSPH10B	common	0.696515	0.642324	1.03557	0.537941	0.406466	0.603842
ENSDARG00000051899	exocyst complex component 3-like 1	exoc3l1	common	0.721185	0.628653	2.4108	0.058779	2.82757	2.2001e-05
ENSDARG00000051962	matrix metallopeptidase 15a	mmp15a	common	0.193029	0.916344	0.452736	0.832604	0.286196	0.84664
ENSDARG00000052142	activin A receptor, type IB	ACVR1B (2 of 2)	common	0.597304	0.347139	-1.95455	8.06e-05	-2.60008	5.29442e-08
ENSDARG00000052290	RAB33B, member RAS oncogene family a	rab33ba	common	0.157907	0.888563	-0.0125817	0.994792	-0.218313	0.759845
ENSDARG00000052411	si:dkey-71l1.1	si:dkey-71l1.1	common	0.635864	0.679013	0.271089	0.906358	-0.714816	0.499346
ENSDARG00000052454	rhophilin, Rho GTPase binding protein 1	rhpn1	common	0.384608	0.7223	0.092323	0.952689	-0.373467	0.522017
ENSDARG00000052567	transmembrane protein 35	tmem35	common	-0.861181	0.0428806	-0.446919	0.438445	0.378585	0.189813
ENSDARG00000052604	cytoplasmic polyadenylation element binding protein 2	CPEB2	common	1.52278	0.0180954	2.19212	0.00218192	0.683845	0.293228
ENSDARG00000052734	3-hydroxy-3-methylglutaryl-Coenzyme A reductase a	hmgcra	common	-1.96763	0.0211445	-2.88432	0.000521454	-1.04415	0.071472
ENSDARG00000052748	calpain 1, (mu/I) large subunit b	capn1b	common	0.118123	0.828062	0.354663	0.757714	0.194302	0.815681
ENSDARG00000052765	glutamate receptor, ionotropic, AMPA 2b	gria2b	common	0.857196	0.305315	-1.99534	0.00753181	-3.15888	1.37403e-18
ENSDARG00000052766	ecotropic viral integration site 5-like	EVI5L	common	-0.407212	0.60815	-0.552392	0.555581	-0.184601	0.831474
ENSDARG00000052769	glycine receptor, beta b	glrbb	common	0.0703376	0.927553	0.337058	0.656279	0.223753	0.619886
ENSDARG00000052855	cathepsin O	ctso	common	1.52997	0.0814726	1.95749	0.0104015	0.289974	0.697425
ENSDARG00000052894	zinc finger protein 532	znf532	common	0.224368	0.851445	-0.245279	0.86333	-0.55088	0.399021
ENSDARG00000053026	kinesin family member 19	kif19	common	-0.468641	0.630494	-1.19508	0.138178	-0.811627	0.0461439
ENSDARG00000053130	Purkinje cell protein 4a	pcp4a	common	-0.71003	0.4154	-1.23118	0.013665	-0.479772	0.547585
ENSDARG00000053158	protease, serine, 56	PRSS56	common	0.302509	0.844491	0.0671881	0.97866	-0.283412	0.840199
ENSDARG00000053190	UDP-N-acetyl-alpha-D-galactosamine:polypeptide N-acetylgalactosaminyltransferase 16	galnt16	common	1.36647	0.0075268	-0.454961	0.723062	-1.8483	0.00276916
ENSDARG00000053205	protein tyrosine phosphatase, receptor type, f polypeptide (PTPRF), interacting protein (liprin), alpha 4	ppfia4	common	0.161273	0.861846	2.13055	2.84e-05	1.97325	2.21938e-07
ENSDARG00000053301	insulinoma-associated 1b	insm1b	common	0.129709	0.83826	-0.420539	0.442942	-0.607549	0.0128987
ENSDARG00000053386	WD repeat domain 27	wdr27	common	0.838315	0.244832	0.751709	0.410539	-0.131269	0.846501
ENSDARG00000053453	membrane protein, palmitoylated 2a (MAGUK p55 subfamily member 2a)	mpp2a	common	0.0328944	0.979403	-0.806158	0.459369	-0.921699	0.196483
ENSDARG00000053479	growth differentiation factor 6a	gdf6a	common	0.203482	0.797711	0.358588	0.688008	0.114167	0.792682
ENSDARG00000053517	echinoderm microtubule associated protein like 5	EML5	common	0.0200247	0.979001	0.98331	0.193111	0.937169	0.0871114
ENSDARG00000053535	LIM domain only 7b	lmo7b	common	1.08171	0.415643	1.10641	0.49485	-0.0960945	0.908167
ENSDARG00000053544	heat shock 70kDa protein 4-like	HSPA4L	common	0.30016	0.812841	0.287861	0.854128	-0.0636811	0.917506
ENSDARG00000053547	janus kinase and microtubule interacting protein 2	jakmip2	common	0.720845	0.603757	-0.187908	0.930337	-1.33179	0.000131961
ENSDARG00000053583	ceramide synthase 6	cers6	common	0.992166	0.29573	1.45863	0.111491	0.447384	0.33519
ENSDARG00000053663	HMP19 protein	hmp19	common	0.718915	0.0850569	-0.866111	0.140877	-1.65689	2.20638e-06
ENSDARG00000053665	gamma-aminobutyric acid (GABA) A receptor, gamma 2	gabrg2	common	0.681008	0.271786	-0.438192	0.634483	-1.1738	0.0147673
ENSDARG00000053771	amyloid beta (A4) precursor protein-binding, family B, member 3	APBB3	common	-1.00262	0.186492	-0.395366	0.682978	0.613317	0.266433
ENSDARG00000053855	RAB11 family interacting protein 4 (class II) a	rab11fip4a	common	0.966273	0.249251	1.56096	0.185974	0.704694	0.515606
ENSDARG00000053869	ankyrin repeat domain 55	ankrd55	common	0.265398	0.759503	-0.459147	0.691706	-0.774628	0.293212
ENSDARG00000054103	ripply1	ripply1	common	-0.0814753	0.947488	-1.75352	0.0485311	-1.89384	0.000217953
ENSDARG00000054211	ST8 alpha-N-acetyl-neuraminide alpha-2,8-sialyltransferase 7.1	st8sia7.1	common	-0.133427	0.942751	1.23193	0.414812	1.9614	3.04686e-07
ENSDARG00000054302	EH-domain containing 4	EHD4	common	0.511439	0.441379	0.907085	0.258413	0.374568	0.504414
ENSDARG00000054423	solute carrier family 7 (cationic amino acid transporter, y+ system), member 6	slc7a6	common	0.609982	0.199637	-0.863261	0.180648	-1.53208	0.000314823
ENSDARG00000054456	CAP-GLY domain containing linker protein 3	clip3	common	0.259822	0.779036	-0.080222	0.950743	-0.409923	0.298729
ENSDARG00000054858	tumor protein p53 binding protein, 2	TP53BP2 (2 of 2)	common	1.13446	0.295437	0.80808	0.559402	-0.492879	0.346149
ENSDARG00000054931	protein phosphatase 2, regulatory subunit B', beta	PPP2R5B	common	0.18926	0.905525	0.675039	0.678289	0.543859	0.495598
ENSDARG00000055052	microtubule-associated protein 2	map2	common	0.643762	0.399135	-0.225958	0.84441	-0.982849	0.00017731
ENSDARG00000055069	ferric-chelate reductase 1-like	FRRS1L	common	0.638339	0.359634	0.401959	0.66625	-0.288027	0.664787
ENSDARG00000055132	leucine rich repeat and fibronectin type III domain containing 4a	lrfn4a	common	0.247122	0.848257	-0.147742	0.934318	-0.492653	0.480728
ENSDARG00000055216	tubulin, alpha 1c	tuba1c	common	-1.03999	0.127352	0.279147	0.840269	1.3041	0.0184455
ENSDARG00000055223	actin binding LIM protein family, member 2	ablim2	common	-0.131026	0.887277	0.6336	0.429503	0.763663	0.00614601
ENSDARG00000055302	glutamate receptor, ionotropic, delta 2	grid2	common	-0.153086	0.905525	0.00210785	0.99896	0.130776	0.879187
ENSDARG00000055305	ret proto-oncogene receptor tyrosine kinase	ret	common	0.707076	0.346109	-1.19619	0.074809	-2.06851	2.79006e-12
ENSDARG00000055339	mitochondrial intermediate peptidase	MIPEP (1 of 2)	common	-0.0883944	0.893345	0.0238699	0.980721	0.0613202	0.905968
ENSDARG00000055343	MAP/microtubule affinity-regulating kinase 1	mark1	common	-0.112046	0.934133	-0.961489	0.401887	-1.01503	0.0171149
ENSDARG00000055377	guanine nucleotide binding protein (G protein), beta 5b	gnb5b	common	-0.502567	0.382641	-1.70671	0.000769172	-1.30226	5.08633e-05
ENSDARG00000055455	glycoprotein M6Aa	gpm6aa	common	0.265471	0.698279	-0.558292	0.285945	-0.870577	0.0310395
ENSDARG00000055463	info leucine-rich repeat, immunoglobulin-like and transmembrane domains 3a	lrit3a	common	1.82674	0.118716	2.61785	0.0222784	0.811012	0.232854
ENSDARG00000055552	dishevelled, dsh homolog 1b (Drosophila)	dvl1b	common	-0.337881	0.710554	-0.590847	0.574262	-0.324806	0.602435
ENSDARG00000055585	core 1 synthase, glycoprotein-N-acetylgalactosamine 3-beta-galactosyltransferase, 1a	c1galt1a	common	0.188266	0.886531	1.9421	0.0185466	1.90596	1.71036e-08
ENSDARG00000055629	chromosome 3 open reading frame 58	C24H3orf58 (2 of 2)	common	0.508016	0.686765	0.328856	0.844782	-0.27848	0.504247
ENSDARG00000055698	pecanex-like 2 (Drosophila)	pcnxl2	common	-0.760044	0.452632	-1.80976	0.0401795	-1.18436	0.0313629
ENSDARG00000055712	succinate dehydrogenase complex, subunit D, integral membrane protein a	sdhda	common	-1.07739	0.0643002	0.291723	0.734222	1.38218	2.27708e-06
ENSDARG00000055740	membrane-associated ring finger (C3HC4) 9	03/09/16	common	0.867458	0.352801	0.124449	0.934188	-0.863061	0.213248
ENSDARG00000055754	structural maintenance of chromosomes 1A	smc1a	common	0.155507	0.929764	1.00909	0.510067	0.984893	0.236206
ENSDARG00000055787	double zinc ribbon and ankyrin repeat domains 1	dzank1	common	0.58649	0.199076	-0.985925	0.492251	-1.52926	0.123687
ENSDARG00000055874	carboxypeptidase E	cpe	common	-0.38041	0.675052	-0.978162	0.254453	-0.689797	0.0928269
ENSDARG00000055970	acylaminoacyl-peptide hydrolase	APEH (2 of 4)	common	0.513302	0.332233	-0.433807	0.63966	-1.00519	0.0526771
ENSDARG00000056001	furry homolog b (Drosophila)	fryb	common	1.54737	0.0134972	1.58765	0.0145799	-0.020259	0.956289
ENSDARG00000056092	transmembrane protein 57	TMEM57 (3 of 3)	common	-2.12194	2.55e-11	-1.53249	0.0554944	0.368956	0.668252
ENSDARG00000056101	potassium voltage-gated channel, Shal-related subfamily, member 3	kcnd3	common	-0.654623	0.521428	1.14817	0.200587	1.93758	2.61185e-06
ENSDARG00000056105	synaptotagmin XIb	syt11b	common	-0.298181	0.819758	-0.550694	0.692363	-0.3152	0.690533
ENSDARG00000056122	GDP dissociation inhibitor 1	gdi1	common	-0.243482	0.732899	-0.160053	0.866346	0.0369712	0.930479
ENSDARG00000056156	neural proliferation, differentiation and control, 1	NPDC1 (1 of 2)	common	0.209064	0.846462	0.20339	0.889171	-0.0522998	0.953297
ENSDARG00000056244	ring finger and FYVE-like domain containing E3 ubiquitin protein ligase	RFFL (2 of 2)	common	-0.88803	0.436707	-1.23819	0.353219	-0.466823	0.679935
ENSDARG00000056262	solute carrier family 35, member G2a	slc35g2a	common	0.224181	0.760961	0.724288	0.285884	0.46229	0.205598
ENSDARG00000056267	DIX domain containing 1b	dixdc1b	common	1.27009	0.0213948	-0.933984	0.412401	-2.1793	0.0035086
ENSDARG00000056394	target of myb1-like 2 (chicken)	TOM1L2	common	0.334525	0.736942	-0.433622	0.77215	-0.835653	0.338797
ENSDARG00000056450	mannosidase, endo-alpha-like	MANEAL	common	1.18874	0.231944	0.521045	0.717887	-0.880678	5.74847e-06
ENSDARG00000056478	ArfGAP with coiled-coil, ankyrin repeat and PH domains 2	ACAP2 (1 of 2)	common	0.279976	0.832109	-0.472716	0.774826	-0.880517	0.307727
ENSDARG00000056481	vesicle amine transport protein 1 homolog (T californica)	vat1	common	0.147938	0.827191	0.402854	0.621319	0.217191	0.701403
ENSDARG00000056519	Uncharacterized protein	BX511257.1	common	0.613449	0.692878	2.10291	0.104845	1.95544	0.0176319
ENSDARG00000056603	MCF.2 cell line derived transforming sequence b	mcf2b	common	-1.38246	0.0226189	-2.01794	0.00730183	-0.717884	0.402389
ENSDARG00000056647	Kelch-like protein 3	KLHL3	common	0.755424	0.511871	-0.142607	0.941652	-1.0814	0.113709
ENSDARG00000056659	tau tubulin kinase 1b	ttbk1b	common	0.716048	0.47358	0.611928	0.59843	-0.174587	0.835848
ENSDARG00000056690	myotubularin related protein 1a	mtmr1a	common	0.110436	0.785789	-0.294057	0.739841	-0.452094	0.39456
ENSDARG00000056753	dynactin 1b	dctn1b	common	0.371343	0.810953	1.1392	0.426729	0.933573	0.114101
ENSDARG00000056780	slingshot homolog 1a (Drosophila)	ssh1a	common	0.67791	0.410409	0.211641	0.895215	-0.505491	0.558826
ENSDARG00000056793	JAZF zinc finger 1b	jazf1b	common	-0.100052	0.931195	0.239088	0.850013	0.310789	0.529977
ENSDARG00000056797	protein phosphatase 2 (formerly 2A), regulatory subunit B, gamma isoform	ppp2r2c	common	1.28994	0.139137	3.37083	5.44e-13	1.81117	0.00428413
ENSDARG00000056833	SV2 related protein homolog a (rat)	svopa	common	-0.0345751	0.978807	-0.985593	0.384648	-1.08866	0.0595164
ENSDARG00000056877	vesicle-associated membrane protein 2	vamp2	common	0.298389	0.592081	0.503672	0.560624	0.181107	0.78586
ENSDARG00000056915	si:ch211-237l4.6	si:ch211-237l4.6	common	-0.770297	0.291319	-0.664433	0.386104	0.0801602	0.873298
ENSDARG00000057032	protein phosphatase, Mg2+/Mn2+ dependent, 1Nb (putative)	ppm1nb	common	-1.20031	0.178049	-0.659503	0.595673	0.556579	0.41088
ENSDARG00000057107	vav 3 guanine nucleotide exchange factor	VAV3 (1 of 3)	common	0.536377	0.669783	-0.116758	0.952394	-0.8047	0.294327
ENSDARG00000057159	ankyrin repeat domain 29	ankrd29	common	0.334572	0.765725	0.0112386	0.996068	-0.389109	0.688563
ENSDARG00000057223	ephrin A5b	efna5b	common	0.208045	0.866155	-0.14016	0.929595	-0.415241	0.514453
ENSDARG00000057296	cerebellin 1 precursor	cbln1	common	0.640097	0.163439	0.00337353	0.997933	-0.683386	0.105454
ENSDARG00000057316	dihydropyrimidinase-like 4	dpysl4	common	-0.751589	0.24401	-0.405273	0.63512	0.305335	0.636596
ENSDARG00000057410	relaxin/insulin-like family peptide receptor 3	rxfp3	common	-0.580874	0.355601	-2.3226	3.12e-07	-1.81729	1.31186e-07
ENSDARG00000057481	ring finger protein 157	RNF157	common	0.399093	0.556973	-0.188649	0.80946	-0.647044	0.159671
ENSDARG00000057531	post-GPI attachment to proteins 3	PGAP3	common	1.4002	0.0729392	1.01802	0.262192	-0.459521	0.5644
ENSDARG00000057625	dual specificity phosphatase 14	dusp14	common	-0.219467	0.891248	1.58659	0.174081	2.20725	1.56552e-07
ENSDARG00000057665	shadow of prion protein 2	sprn2	common	0.940861	0.312715	-1.86538	0.0501761	-3.10821	5.65771e-08
ENSDARG00000057913	synaptotagmin XIa	syt11a	common	0.275179	0.505404	0.687015	0.0887305	0.365881	0.261567
ENSDARG00000058021	multiple endocrine neoplasia type 1	men1	common	0.0206601	0.991839	0.33263	0.880076	0.385218	0.76619
ENSDARG00000058117	synaptosome-associated protein 25b	snap25b	common	-1.44933	0.00921642	-0.0785559	0.947515	1.39678	1.07167e-05
ENSDARG00000058255	potassium channel tetramerization domain containing 15	KCTD15 (2 of 2)	common	1.071	0.297575	0.0100232	0.997113	-1.12119	0.247886
ENSDARG00000058260	zgc:174160	zgc:174160	common	-0.547729	0.634999	-2.12019	0.0496957	-1.83123	0.0290866
ENSDARG00000058348	scinderin like b	scinlb	common	1.17565	0.322185	1.38123	0.340283	-2.809	3.95536e-15
ENSDARG00000058410	acyl-Coenzyme A binding domain containing 5b	acbd5b	common	-0.697281	0.361757	0.0852889	0.950624	0.788402	0.0530511
ENSDARG00000058421	leucine-rich, glioma inactivated 1b	lgi1b	common	-0.246814	0.889195	-0.465671	0.823196	-0.358346	0.542682
ENSDARG00000058486	calcyphosine 2	caps2	common	0.929288	0.502452	1.61394	0.240578	0.783152	0.313038
ENSDARG00000058504	adaptor-related protein complex 1, sigma 2 subunit	ap1s2	common	-0.979497	0.046384	-0.561132	0.34591	0.388146	0.179104
ENSDARG00000058538	activated leukocyte cell adhesion molecule b	alcamb	common	0.681245	0.355343	2.31239	5.68e-05	1.65661	2.28561e-06
ENSDARG00000058601	ganglioside-induced differentiation-associated protein 1	gdap1	common	0.790325	0.289492	1.32039	0.0508399	0.472267	0.380875
ENSDARG00000058603	junctophilin 1a	jph1a	common	-0.0425518	0.941272	-1.54497	0.0198048	-1.57785	0.0031641
ENSDARG00000058646	protein tyrosine phosphatase, receptor type, Na	ptprna	common	0.943181	0.202313	0.122141	0.922999	-0.938375	0.00724603
ENSDARG00000058649	tripartite motif containing 46b	trim46b	common	1.00892	0.0794313	-0.487594	0.770841	-1.44686	0.120281
ENSDARG00000058658	si:dkey-178e17.3	si:dkey-178e17.3	common	-1.7425	0.00623852	-0.170037	0.891708	1.65598	3.33975e-09
ENSDARG00000058732	secretagogin, EF-hand calcium binding protein	scgn	common	-1.17018	0.0288417	-1.9197	0.000247617	-0.830592	0.00891488
ENSDARG00000058853	SAM and SH3 domain containing 1	SASH1 (2 of 2)	common	0.00504836	0.998075	-0.331388	0.860425	-0.452453	0.568419
ENSDARG00000058875	protocadherin 2 alpha c	pcdh2ac	common	0.706352	0.253216	1.34289	0.00639996	0.59421	0.163447
ENSDARG00000058876	matrix metallopeptidase 16b (membrane-inserted)	mmp16b	common	-1.50892	0.060118	-0.598369	0.66625	0.836623	0.357374
ENSDARG00000058892	centrosomal protein 170b	cep170b	common	-0.935193	0.0506619	-0.56309	0.67478	0.22153	0.846382
ENSDARG00000058941	Uncharacterized protein	CABZ01112358.1	common	0.664603	0.280491	0.0680406	0.952081	-0.649062	0.24826
ENSDARG00000058985	potassium inwardly-rectifying channel, subfamily J, member 6	KCNJ6	common	-0.250897	0.858567	-1.10767	0.294075	-0.823403	0.448719
ENSDARG00000059036	amyloid beta (A4) precursor protein a	appa	common	0.931392	0.132763	-0.253759	0.835071	-1.23282	0.037064
ENSDARG00000059067	junction plakoglobin b	jupb	common	0.320393	0.828909	1.773	0.0959674	1.60746	0.00872069
ENSDARG00000059083	Uncharacterized protein	CABZ01078849.1	common	-0.0242108	0.962103	-0.416313	0.673602	-0.457134	0.474664
ENSDARG00000059311	dihydropyrimidinase-like 5b	dpysl5b	common	0.519799	0.450093	-0.481191	0.594087	-1.09464	0.00189614
ENSDARG00000059340	discs, large (Drosophila) homolog-associated protein 2a	dlgap2a	common	-0.797377	0.459035	-0.667289	0.646271	0.0880558	0.931688
ENSDARG00000059351	heterogeneous nuclear ribonucleoprotein A3	hnrnpa3	common	-0.42659	0.645806	-0.215526	0.864904	0.176311	0.708614
ENSDARG00000059411	inositol(myo)-1(or 4)-monophosphatase 2	impa2	common	-0.527379	0.378869	-0.156196	0.897753	0.313538	0.612666
ENSDARG00000059423	prune homolog 2 (Drosophila)	prune2	common	0.541162	0.695686	-0.139475	0.946041	-0.929107	0.0426925
ENSDARG00000059452	Uncharacterized protein	CABZ01084323.1	common	-0.370378	0.609501	-1.47771	0.0547256	-1.2152	0.0360248
ENSDARG00000059523	regulating synaptic membrane exocytosis 4	RIMS4	common	0.209372	0.826415	-0.621768	0.548856	-0.897155	0.13234
ENSDARG00000059529	Uncharacterized protein	BX255936.1	common	0.823742	0.505661	0.503585	0.764344	-0.509018	0.133115
ENSDARG00000059534	junctophilin 3	JPH3 (2 of 2)	common	0.874728	0.237898	1.54374	0.031392	0.652477	0.232819
ENSDARG00000059707	zinc finger protein 423	ZNF423 (1 of 2)	common	0.299505	0.779587	1.58901	0.0259076	1.30815	0.00177712
ENSDARG00000059773	SRC kinase signaling inhibitor 1	SRCIN1 (2 of 2)	common	-0.273229	0.798815	0.736181	0.471068	1.01644	0.0787703
ENSDARG00000059801	PDZ domain containing 2	pdzd2	common	-1.81277	1.66e-05	1.18132	0.00570559	2.95607	8.67969e-15
ENSDARG00000059815	ornithine decarboxylase antizyme 2b	oaz2b	common	1.31374	0.136461	1.61072	0.0855885	0.261666	0.721448
ENSDARG00000059826	cartilage acidic protein 1a	crtac1a	common	-1.94007	0.00136848	-2.40726	0.0084729	-0.74906	0.439484
ENSDARG00000059832	brain-specific angiogenesis inhibitor 3	bai3	common	0.344224	0.644741	0.403809	0.680904	0.0164116	0.978292
ENSDARG00000059939	disabled homolog 1a (Drosophila)	dab1a	common	-0.254622	0.789932	0.0390763	0.978858	0.269698	0.722474
ENSDARG00000060053	potassium voltage-gated channel, subfamily H (eag-related), member 2	KCNH2 (4 of 5)	common	-0.847683	0.474944	-2.07542	0.0660467	-1.47937	0.0987335
ENSDARG00000060085	potassium voltage-gated channel, KQT-like subfamily, member 3	kcnq3	common	-0.498066	0.714579	-0.543939	0.735278	-0.0713295	0.915585
ENSDARG00000060092	zgc:165481	zgc:165481	common	-0.29985	0.733763	1.73356	0.00237017	2.10851	2.87406e-29
ENSDARG00000060095	potassium voltage-gated channel, Shab-related subfamily, member 1	kcnb1	common	0.0265608	0.970699	0.155195	0.910207	0.0866139	0.92691
ENSDARG00000060115	leucine rich repeat neuronal 1	lrrn1	common	1.95875	1.09e-09	2.04654	0.000674154	0.12968	0.872825
ENSDARG00000060123	carbonic anhydrase XVI b	ca16b	common	-1.40487	0.0779978	-1.84732	0.0239518	-0.520741	0.366844
ENSDARG00000060175	Rho GTPase activating protein 24	arhgap24	common	-1.00617	0.293112	0.846642	0.519798	1.9487	0.00581433
ENSDARG00000060222	sodium channel, voltage-gated, type I, beta a	scn1ba	common	1.33075	0.279012	-1.00677	0.566501	-3.51596	3.00785e-06
ENSDARG00000060243	ecto-NOX disulfide-thiol exchanger 1	enox1	common	-0.634159	0.581657	1.27294	0.200587	2.08993	1.96028e-05
ENSDARG00000060253	si:ch211-216b21.2	si:ch211-216b21.2	common	-0.407517	0.751649	0.942012	0.420513	1.51791	0.000222681
ENSDARG00000060269	WSC domain containing 1	WSCD1 (1 of 3)	common	0.957362	0.0467171	-0.541757	0.630513	-1.52107	0.0136843
ENSDARG00000060297	Rho GTPase activating protein 35b	arhgap35	common	-0.16657	0.822398	-1.28638	0.00482676	-1.16995	0.00680319
ENSDARG00000060317	acyl-CoA synthetase long-chain family member 6	acsl6	common	-0.250002	0.811112	-1.0823	0.435588	-0.977595	0.353715
ENSDARG00000060326	microtubule-associated protein 1S	MAP1S (1 of 2)	common	0.558198	0.678372	0.00791388	0.997646	-0.756463	0.0582695
ENSDARG00000060368	synapsin I	syn1	common	1.64668	0.181939	2.66309	0.0297011	1.45623	0.0112344
ENSDARG00000060400	si:ch73-362m14.3	si:ch73-362m14.3	common	0.518247	0.712561	1.45656	0.247432	1.11065	0.0535949
ENSDARG00000060434	Hypothetical microtubule-associated protein 1b; Uncharacterized protein	MAP1B	common	-1.74473	0.0836244	-0.96205	0.422077	1.00934	0.189567
ENSDARG00000060437	echinoderm microtubule associated protein like 6	EML6	common	1.61294	0.0804102	0.347082	0.828601	-1.46626	0.0297786
ENSDARG00000060481	atlastin GTPase 1	atl1	common	-0.0439996	0.957058	0.399889	0.640309	0.407486	0.361341
ENSDARG00000060534	sphingosine-1-phosphate phosphatase 1	sgpp1	common	1.86084	0.00843327	-0.703779	0.51207	-2.83026	4.56991e-12
ENSDARG00000060557	Uncharacterized protein	CABZ01117349.1	common	-0.732337	0.552525	-0.350786	0.843338	0.426387	0.615497
ENSDARG00000060601	regulator of G-protein signaling 7 binding protein a	rgs7bpa	common	1.44055	0.0125011	-2.59773	0.0334153	-2.02123	0.0870198
ENSDARG00000060639	amyloid beta (A4) precursor protein-binding, family A, member 2b	apba2b	common	0.606844	0.585131	1.28034	0.169666	0.645839	0.284784
ENSDARG00000060641	protein kinase, AMP-activated, alpha 2 catalytic subunit	prkaa2	common	0.137178	0.934133	1.1141	0.40032	0.979827	0.35431
ENSDARG00000060656	si:ch211-10a23.2	si:ch211-10a23.2	common	0.00242474	0.998212	0.391336	0.660989	0.346285	0.504684
ENSDARG00000060661	Kruppel-like factor 8	KLF8	common	0.593603	0.562094	0.536153	0.669867	-0.117911	0.886889
ENSDARG00000060734	adaptor protein, phosphotyrosine interaction, PH domain and leucine zipper containing 1	appl1	common	0.580815	0.323032	0.259566	0.848442	-0.350638	0.6758
ENSDARG00000060741	synaptotagmin XVII	SYT17	common	0.120502	0.857251	0.130878	0.890125	-0.0339499	0.952546
ENSDARG00000060865	suppressor of cancer cell invasion	scai	common	1.57183	0.0238648	2.74818	4.48e-08	1.02915	0.102125
ENSDARG00000060948	dynein, cytoplasmic 1, intermediate chain 1	dync1i1	common	-0.820718	0.0914696	0.26237	0.71784	1.03699	0.0144358
ENSDARG00000060992	RNA pseudouridylate synthase domain containing 2	rpusd2	common	0.520172	0.354212	1.37966	0.00137014	0.816776	0.0466308
ENSDARG00000061011	hepatic leukemia factor b	hlfb	common	-1.13477	0.329903	-1.6828	0.177435	-0.681978	0.50555
ENSDARG00000061031	delta/notch-like EGF repeat containing	dner	common	-0.549724	0.452845	-2.39674	2.44e-05	-1.90858	0.000458879
ENSDARG00000061039	ATPase, class V, type 10A	atp10a	common	0.0450373	0.958732	-0.175195	0.873521	-0.253335	0.74056
ENSDARG00000061082	Uncharacterized protein	CR936337.1	common	-1.45843	0.0672626	-1.70397	0.108178	-0.413322	0.690905
ENSDARG00000061099	neurofascin homolog (chicken) a	nfasca	common	0.259911	0.859243	-1.58387	0.184004	-2.22241	0.000405516
ENSDARG00000061110	zinc finger and BTB domain containing 44	zbtb44	common	0.645059	0.489274	0.09357	0.952081	-0.646552	0.147834
ENSDARG00000061121	latrophilin 3.1	lphn3.1	common	0.777825	0.00987355	0.935579	0.021933	0.115916	0.775135
ENSDARG00000061131	kinesin family member 21A	kif21a	common	-0.0745839	0.94592	-0.590192	0.598378	-0.606335	0.260231
ENSDARG00000061203	transient receptor potential cation channel, subfamily C, member 1	trpc1	common	0.817971	0.424967	-0.155568	0.928199	-1.16163	0.0131485
ENSDARG00000061233	ATP-binding cassette, sub-family C (CFTR/MRP), member 5	abcc5	common	1.72383	0.00144124	0.168702	0.876301	-1.6545	0.000124243
ENSDARG00000061257	chromosome 17 open reading frame 75	C3H17orf75	common	1.41343	0.078914	2.07806	0.0109107	0.688204	0.268861
ENSDARG00000061288	potassium voltage-gated channel, Shaw-related subfamily, member 4	kcnc4	common	0.719539	0.137478	-0.110494	0.913877	-0.896761	0.00904936
ENSDARG00000061377	EF-hand calcium binding domain 1	efcab1	common	-0.29535	0.695817	-0.344819	0.709403	-0.103007	0.858449
ENSDARG00000061378	smg-8 homolog, nonsense mediated mRNA decay factor (C. elegans)	smg8	common	0.926866	0.0457608	0.167564	0.890278	-0.796889	0.131719
ENSDARG00000061405	eva-1 homolog A (C. elegans)	eva1a	common	-0.576477	0.359474	0.0290882	0.979395	0.571045	0.182561
ENSDARG00000061416	C2 calcium-dependent domain containing 4A	C2CD4A	common	0.937905	0.216337	1.51543	0.0228834	0.537398	0.14726
ENSDARG00000061493	potassium voltage-gated channel, subfamily G, member 1	kcng1	common	0.469264	0.762673	0.441013	0.814091	-0.139573	0.90669
ENSDARG00000061570	Dmx-like 2	DMXL2 (1 of 2)	common	-0.25156	0.702014	-1.82958	0.000218831	-1.67655	1.35607e-06
ENSDARG00000061586	gephyrin b	gphnb	common	-0.0599482	0.915283	-0.766469	0.0820091	-0.766175	0.008766
ENSDARG00000061603	sorbin and SH3 domain containing 2b	sorbs2b	common	1.07806	0.282102	-1.11507	0.388485	-2.49315	0.00012232
ENSDARG00000061622	potassium voltage-gated channel, subfamily G, member 3	kcng3	common	0.633179	0.205523	1.19482	0.00875138	0.529799	0.02933
ENSDARG00000061635	myosin VAa	myo5aa	common	0.697515	0.495716	-0.688747	0.558429	-1.62087	7.43307e-08
ENSDARG00000061636	potassium inwardly-rectifying channel, subfamily J, member 9	KCNJ9	common	-0.873098	0.234662	-0.210998	0.901135	0.563113	0.560419
ENSDARG00000061640	signal-induced proliferation-associated 1 like 2	SIPA1L2 (1 of 2)	common	0.395241	0.650539	-0.944965	0.230267	-1.4548	0.000225151
ENSDARG00000061647	neurexin 1a	nrxn1a	common	0.572677	0.442123	0.329306	0.743442	-0.311051	0.242906
ENSDARG00000061664	chromosome 3 open reading frame 70	C9H3orf70 (1 of 2)	common	0.994469	0.474642	2.34482	0.0683076	2.22972	3.2637e-07
ENSDARG00000061688	armadillo repeat gene deleted in velocardiofacial syndrome b	arvcfb	common	1.59316	1.33e-05	1.03667	0.025755	-0.617487	0.0159782
ENSDARG00000061690	neurexophilin and PC-esterase domain family, member 3	nxpe3	common	0.336374	0.793815	1.02912	0.400141	0.732835	0.298632
ENSDARG00000061736	ankyrin 3a	ank3a	common	0.208513	0.77719	0.0390754	0.970764	-0.225537	0.563606
ENSDARG00000061746	Cdc42 guanine nucleotide exchange factor (GEF) 9a	arhgef9a	common	1.63984	3.14e-06	0.473558	0.56	-1.20565	0.00484478
ENSDARG00000061794	junctional adhesion molecule 3b	jam3b	common	0.721746	0.320727	-0.25513	0.823283	-1.09221	6.93455e-06
ENSDARG00000061806	si:dkey-13n15.2	si:dkey-13n15.2	common	-0.555394	0.445213	0.0447791	0.975222	0.557383	0.34639
ENSDARG00000061817	kinesin family member 1Aa	kif1aa	common	-1.99166	0.0424638	0.208485	0.911991	2.71477	5.41398e-08
ENSDARG00000061832	syntrophin, gamma 1	SNTG1	common	1.81564	0.000736893	-1.78211	0.115234	-3.58234	3.24787e-06
ENSDARG00000061918	complexin 2	cplx2	common	-0.96869	0.256866	1.58581	0.0313522	2.64185	2.72871e-07
ENSDARG00000061976	sema domain, transmembrane domain (TM), and cytoplasmic domain, (semaphorin) 6Bb	sema6bb	common	1.11016	0.0344215	1.0597	0.0899029	-0.0985204	0.8817
ENSDARG00000062017	fibronectin type III and SPRY domain containing 1	fsd1	common	1.22366	0.344432	1.22059	0.438445	-0.0921637	0.932871
ENSDARG00000062056	ELMO/CED-12 domain containing 1	elmod1	common	1.71498	0.0619577	2.72524	3.55e-05	0.779372	0.334858
ENSDARG00000062103	ankyrin repeat domain 24	ankrd24	common	-0.878732	0.512865	0.215559	0.918946	1.41289	0.0462386
ENSDARG00000062154	DIP2 disco-interacting protein 2 homolog C (Drosophila)	dip2c	common	0.795347	0.0209005	-0.934901	0.115697	-1.77441	6.05505e-06
ENSDARG00000062174	calcium channel, voltage-dependent, beta 4b subunit	cacnb4b	common	1.38763	1.32e-05	-0.521514	0.235902	-1.98699	2.78511e-19
ENSDARG00000062236	N-myc downstream regulated gene 4	ndrg4	common	-0.400004	0.711771	-0.23288	0.868607	0.151034	0.748181
ENSDARG00000062325	SH3 and multiple ankyrin repeat domains 2	shank2	common	-0.150538	0.891348	-1.52249	0.0751057	-1.55147	0.00135982
ENSDARG00000062329	Uncharacterized protein	BX323050.1	common	0.484838	0.752221	0.195772	0.929443	-0.435198	0.591333
ENSDARG00000062343	neuropilin (NRP) and tolloid (TLL)-like 2	NETO2 (1 of 2)	common	0.819805	0.560323	0.116467	0.960925	-1.02507	0.199952
ENSDARG00000062346	calcium channel, voltage-dependent, alpha 1R subunit	cacna1r	common	0.274741	0.785415	1.90337	0.00311978	1.65362	0.000120722
ENSDARG00000062359	sodium channel, voltage-gated, type III, beta	scn3b	common	0.529168	0.398977	-0.575701	0.376249	-1.15132	0.0139282
ENSDARG00000062376	neuroligin 3b	nlgn3b	common	-0.99174	0.47765	0.293029	0.89553	1.97368	0.0459668
ENSDARG00000062463	zinc finger CCCH-type containing 12B	zc3h12b	common	0.75655	0.310157	0.309518	0.81187	-0.497448	0.45984
ENSDARG00000062477	KIAA1549-like a	kiaa1549la	common	-0.477936	0.377725	-0.139748	0.867099	0.296477	0.45543
ENSDARG00000062531	mitogen-activated protein kinase 8 interacting protein 3	mapk8ip3	common	0.908319	0.274133	-0.430935	0.718129	-1.51973	6.76347e-06
ENSDARG00000062579	kringle containing transmembrane protein 1	kremen1	common	1.8945	0.0787572	0.941723	0.53651	-1.44847	0.000505182
ENSDARG00000062627	spastic ataxia of Charlevoix-Saguenay (sacsin)	sacs	common	-0.686386	0.534243	-0.823352	0.502584	-0.155288	0.897405
ENSDARG00000062631	neuropeptide FF receptor 1 like 2	npffr1l2	common	1.04668	0.0857244	0.831304	0.363532	-0.243747	0.727324
ENSDARG00000062672	si:dkey-100n10.2	si:dkey-100n10.2	common	0.278282	0.617768	-0.507017	0.526932	-0.842185	0.0776278
ENSDARG00000062696	diacylglycerol kinase, gamma 90kDa	DGKG	common	0.332405	0.668158	0.350706	0.662327	-0.0364471	0.95388
ENSDARG00000062744	sodium channel, voltage-gated, type I like, alpha b	scn1lab	common	0.57035	0.46547	0.121243	0.902373	-0.515515	0.417502
ENSDARG00000062812	glutaminase a	glsa	common	0.150263	0.862085	-1.18398	0.0536731	-1.43019	1.85792e-05
ENSDARG00000062837	spermatogenesis associated 13	spata13	common	0.439941	0.504889	-0.644893	0.362868	-1.17969	2.41755e-05
ENSDARG00000062840	deltex homolog 1 (Drosophila)	DTX1	common	0.29596	0.85405	-1.84872	0.157872	-2.82723	9.70727e-05
ENSDARG00000062926	protein kinase, cAMP-dependent, regulatory, type I, beta	prkar1b	common	0.0934669	0.856096	0.162002	0.833226	0.0221161	0.962549
ENSDARG00000062934	G protein-coupled receptor 12	gpr12	common	0.71113	0.47203	0.125796	0.937321	-0.712053	0.103833
ENSDARG00000062973	tubulin tyrosine ligase-like family, member 7	ttll7	common	0.458449	0.572569	-0.183514	0.887942	-0.727146	0.0906352
ENSDARG00000062976	intermediate filament family orphan 1a	iffo1a	common	0.283812	0.827879	-0.39387	0.803713	-0.82182	0.123755
ENSDARG00000063007	adenomatosis polyposis coli 2	apc2	common	0.377654	0.463656	-0.261644	0.58139	-0.692539	0.0634297
ENSDARG00000063019	pannexin 2	panx2	common	1.20763	0.173104	0.560564	0.731247	-0.643674	0.520904
ENSDARG00000063069	GRIP1 associated protein 1	gripap1	common	0.358596	0.751649	0.57727	0.656276	0.198441	0.770332
ENSDARG00000063157	mitogen-activated protein kinase 8 interacting protein 2	mapk8ip2	common	0.0657761	0.957923	-0.619135	0.515162	-0.749912	0.193851
ENSDARG00000063169	ubinuclein 1	UBN1	common	1.70244	0.0170816	2.01638	0.00900253	0.289555	0.740025
ENSDARG00000063180	dedicator of cytokinesis 3	dock3	common	0.282755	0.601233	0.316529	0.722957	-0.00530306	0.994
ENSDARG00000063299	piccolo (presynaptic cytomatrix protein) a	pcloa	common	0.780878	0.367913	0.689281	0.506994	-0.158868	0.624621
ENSDARG00000063307	small G protein signaling modulator 2	SGSM2	common	0.0225162	0.972403	-1.46819	0.00928344	-1.54826	0.00109499
ENSDARG00000063361	si:ch211-1e14.1	si:ch211-1e14.1	common	1.29146	0.0482877	-1.81048	0.00132194	-3.16645	5.67029e-10
ENSDARG00000063411	leucine rich repeat containing 73	LRRC73	common	-0.186977	0.879809	-1.22434	0.223945	-1.20075	0.0198671
ENSDARG00000063432	adaptor-related protein complex 3, beta 2 subunit	AP3B2	common	-0.156302	0.811172	1.28212	0.00747081	1.41402	7.67763e-05
ENSDARG00000063437	wingless-type MMTV integration site family, member 9A	wnt9a	common	0.307276	0.792506	0.29189	0.853509	-0.0604273	0.9498
ENSDARG00000063527	engulfment and cell motility 2	ELMO2	common	-0.871374	0.260499	0.421569	0.636233	1.25969	0.0364256
ENSDARG00000063540	forkhead box O1 a	foxo1a	common	0.860814	0.294628	-1.42744	0.0638966	-2.48616	3.36938e-09
ENSDARG00000063560	potassium channel, subfamily K, member 9	kcnk9	common	0.736975	0.247205	0.37628	0.677088	-0.424167	0.328157
ENSDARG00000063568	synaptotagmin VII	SYT7 (1 of 2)	common	0.84177	0.279245	1.02793	0.374828	0.21852	0.832885
ENSDARG00000063610	integrator complex subunit 4	INTS4	common	0.567939	0.563964	-0.400311	0.750319	-1.14382	0.000127967
ENSDARG00000063646	limb and neural patterns a	lnpa	common	0.274856	0.746834	1.5142	0.00727693	1.24107	5.8285e-06
ENSDARG00000063682	formin homology 2 domain containing 3	FHOD3 (2 of 2)	common	0.747235	0.251117	0.868415	0.167065	0.0519354	0.95158
ENSDARG00000063684	protein phosphatase, Mg2+/Mn2+ dependent, 1H	ppm1h	common	-0.0582904	0.956489	-0.186312	0.873728	-0.192108	0.620632
ENSDARG00000063715	HECT, C2 and WW domain containing E3 ubiquitin protein ligase 1	HECW1 (2 of 3)	common	0.533184	0.734969	-0.6157	0.752153	-1.75042	0.0129761
ENSDARG00000063730	oxysterol binding protein-like 6	osbpl6	common	0.299546	0.832109	0.134529	0.947515	-0.199779	0.866426
ENSDARG00000067507	potassium channel tetramerisation domain containing 8	kctd8	common	-0.155469	0.863375	-0.492001	0.630354	-0.389216	0.566744
ENSDARG00000067562	clathrin, heavy chain (Hc)	CLTC (2 of 3)	common	0.0191352	0.982571	-0.566515	0.592818	-0.645703	0.384943
ENSDARG00000067799	transmembrane protein 164	TMEM164	common	0.81848	0.165267	-0.0173634	0.992651	-0.831323	0.321093
ENSDARG00000067841	coiled-coil domain containing 177	ccdc177	common	0.444124	0.477332	-0.298884	0.739403	-0.817448	0.0310399
ENSDARG00000067913	integrator complex subunit 9	ints9	common	0.111284	0.818476	0.426132	0.57699	0.271149	0.60753
ENSDARG00000067999	gap junction protein, delta 2, 36kDa	GJD2 (1 of 2)	common	0.96385	0.0924396	-0.71715	0.634615	-1.63194	0.0755759
ENSDARG00000068008	Rho GTPase activating protein 44	arhgap44	common	-0.878507	0.124622	-0.87047	0.231305	-0.0524185	0.952808
ENSDARG00000068050	ATP/GTP binding protein-like 4	agbl4	common	0.641341	0.588052	0.444705	0.79066	-0.254855	0.777087
ENSDARG00000068100	si:ch211-240g9.1	si:ch211-240g9.1	common	0.265014	0.878105	2.22589	0.0714963	2.63898	0.000133767
ENSDARG00000068104	Delta-like protein	CABZ01041002.1	common	-0.356713	0.690336	-0.207938	0.863751	0.115626	0.87624
ENSDARG00000068193	transmembrane protein 44	tmem44	common	-0.0362874	0.980016	-1.44335	0.249841	-1.604	0.060672
ENSDARG00000068247	leucine zipper protein 2	luzp2	common	1.18972	0.325364	1.40646	0.338229	-0.475935	0.208214
ENSDARG00000068286	solute carrier family 7 (cationic amino acid transporter, y+ system), member 4	slc7a4	common	-0.217094	0.747869	0.480963	0.255245	0.656052	0.0771548
ENSDARG00000068323	astrotactin 1	astn1	common	0.413838	0.392915	0.446365	0.569233	-0.0133401	0.984937
ENSDARG00000068370	Ral GEF with PH domain and SH3 binding motif 1	ralgps1	common	1.00766	0.456329	1.5033	0.300658	0.615135	0.518901
ENSDARG00000068428	FBJ murine osteosarcoma viral oncogene homolog	FOS (3 of 3)	common	0.865753	0.395321	0.544554	0.663562	-0.443806	0.498545
ENSDARG00000068480	MAP7 domain containing 2a	map7d2a	common	1.77676	0.0122509	1.34249	0.132348	-0.520073	0.251722
ENSDARG00000068580	GLIS family zinc finger 1a	glis1a	common	0.72666	0.617618	0.446311	0.829043	-0.470457	0.567549
ENSDARG00000068586	cadherin-related family member 2	CDHR2 (1 of 2)	common	0.878802	0.53436	0.988016	0.564777	0.0833508	0.939653
ENSDARG00000068601	ATM interactor	atmin	common	0.720246	0.625199	0.734588	0.684726	-0.093804	0.923135
ENSDARG00000068701	G protein-coupled receptor 85	gpr85	common	0.481469	0.642903	0.361733	0.798193	-0.172502	0.797193
ENSDARG00000068714	kinase suppressor of ras 1	KSR1 (2 of 2)	common	0.350878	0.739315	-0.285373	0.82759	-0.736219	0.127957
ENSDARG00000068716	CUE domain containing 1a	cuedc1a	common	0.727515	0.105746	0.0200974	0.984752	-0.773676	0.00263898
ENSDARG00000068732	sprouty (Drosophila) homolog 4	spry4	common	1.95911	0.000154288	3.20995	4.76e-10	1.25722	0.000315538
ENSDARG00000068876	zgc:153031	zgc:153031	common	-0.344307	0.431603	0.197814	0.765649	0.498946	0.193271
ENSDARG00000068889	zinc finger protein 395	znf395	common	-0.199647	0.832109	-1.11434	0.113803	-1.01182	0.00162946
ENSDARG00000068890	adenylate cyclase 1a	adcy1a	common	0.195775	0.853103	-0.217807	0.839956	-0.477151	0.418623
ENSDARG00000069014	nephronophthisis 4	nphp4	common	-0.158602	0.87911	-1.20494	0.153782	-1.16937	0.0104942
ENSDARG00000069026	adenylate cyclase 1 (brain)	ADCY1 (2 of 3)	common	0.442523	0.433457	0.278202	0.681656	-0.21821	0.624872
ENSDARG00000069038	si:ch211-242e8.1	si:ch211-242e8.1	common	2.06374	0.00233318	1.52819	0.0421614	-0.644055	0.410329
ENSDARG00000069143	map3k7 C-terminal like	map3k7cl	common	0.264017	0.879456	2.06322	0.0855345	2.21268	0.000939416
ENSDARG00000069160	family with sequence similarity 19 (chemokine (C-C motif)-like), member A5	fam19a5	common	3.23939	7.32e-05	1.75111	0.102559	-1.96075	1.53625e-10
ENSDARG00000069171	GRAM domain containing 4	gramd4	common	0.903067	0.524214	1.68159	0.226885	0.775685	0.525877
ENSDARG00000069194	mycbp associated protein	mycbpap	common	1.20838	0.352733	1.91886	0.135827	0.773859	0.221874
ENSDARG00000069262	chromosome 1 open reading frame 173	C8H1orf173	common	1.26097	0.338477	2.50853	0.0448494	1.98899	1.03134e-05
ENSDARG00000069269	WD repeat domain 35	wdr35	common	1.30024	0.00378487	0.477868	0.471558	-0.897405	0.00476177
ENSDARG00000069297	UPF3 regulator of nonsense transcripts homolog A (yeast)	upf3a	common	0.256838	0.590371	-0.259095	0.774638	-0.558887	0.26842
ENSDARG00000069343	G protein-coupled receptor 75	gpr75	common	1.46861	0.0440656	0.886327	0.434056	-0.637896	0.328308
ENSDARG00000069361	sperm autoantigenic protein 17	spa17	common	2.16856	0.0540552	-0.318068	0.883561	-3.56582	6.30616e-05
ENSDARG00000069431	solute carrier family 26, member 4	slc26a4	common	0.0780994	NA	4.29767	4.34e-05	1.89769	0.107912
ENSDARG00000069435	coiled-coil domain containing 147	ccdc147	common	2.03028	0.0480081	0.595794	0.746666	-1.7712	0.0190363
ENSDARG00000069440	dachshund d	dachd	common	0.361042	0.575078	-1.97802	1.45e-05	-2.42805	9.83705e-12
ENSDARG00000069484	DAB2 interacting protein a	dab2ipa	common	0.18077	0.836445	-0.968801	0.216557	-1.23612	0.00550793
ENSDARG00000069529	zgc:153981	zgc:153981	common	-0.262833	0.840532	-0.918793	0.402597	-0.751603	0.18092
ENSDARG00000069763	ets variant 5a	etv5a	common	0.897582	0.296393	-0.722615	0.499189	-1.85674	1.36648e-13
ENSDARG00000069790	dynein, light chain, LC8-type 2a	dynll2a	common	-1.83586	0.0417641	-0.654281	0.608503	1.3749	0.0144186
ENSDARG00000069951	eukaryotic translation elongation factor 1 alpha 1b	eef1a1b	common	0.300116	0.703085	0.37358	0.636451	0.0281453	0.958623
ENSDARG00000069970	leucine rich repeat and Ig domain containing 2	lingo2	common	-0.50456	0.53476	-0.361697	0.725823	0.101967	0.742594
ENSDARG00000070037	regulator of G-protein signaling 8	rgs8	common	-0.900999	0.092833	-2.79485	1.45e-09	-1.99829	8.54982e-11
ENSDARG00000070080	neurobeachin a	nbeaa	common	0.478065	0.653165	0.149196	0.927698	-0.421335	0.464945
ENSDARG00000070156	zgc:162971	zgc:162971	common	0.298603	0.743872	-0.853939	0.378061	-1.23901	0.0363642
ENSDARG00000070266	sparc/osteonectin, cwcv and kazal-like domains proteoglycan (testican) 3	spock3	common	-1.70657	0.045751	1.72676	0.0615265	3.93066	9.81079e-34
ENSDARG00000070311	rhomboid, veinlet-like 3 (Drosophila)	rhbdl3	common	1.80894	0.104856	3.28063	0.000703863	1.57381	0.00267779
ENSDARG00000070336	si:dkey-237i9.1	si:dkey-237i9.1	common	-1.24759	0.228999	-1.06268	0.384933	0.222261	0.757767
ENSDARG00000070338	homeo box C4a	hoxc4a	common	-1.87294	1.24e-06	-2.4646	9.67e-05	-0.72779	0.376616
ENSDARG00000070339	homeo box C3a	hoxc3a	common	-0.813221	0.549887	0.0847047	0.969889	1.24888	0.000697198
ENSDARG00000070423	zgc:153157	zgc:153157	common	-1.9121	0.000493987	-0.629631	0.468833	1.24776	0.0331596
ENSDARG00000070441	zinc finger, DHHC-type containing 17	zdhhc17	common	0.660902	0.399713	-0.070431	0.969682	-0.755868	0.412703
ENSDARG00000070442	si:ch211-113g11.6	si:ch211-113g11.6	common	1.2924	0.0121906	-0.270984	0.747205	-1.66413	3.37446e-07
ENSDARG00000070446	radial spoke head 1 homolog (Chlamydomonas)	RSPH1	common	-0.579306	0.489184	-2.10543	0.00688279	-1.66366	0.00772191
ENSDARG00000070473	poly (ADP-ribose) polymerase family, member 6b	parp6b	common	-0.288403	0.759026	-2.08983	0.0934353	-2.04324	0.05369
ENSDARG00000070495	FERM domain containing 7	FRMD7 (2 of 2)	common	-0.45448	0.482795	-1.92911	0.000399116	-1.55111	0.000778259
ENSDARG00000070498	phytanoyl-CoA 2-hydroxylase interacting protein-like b	phyhiplb	common	-1.91233	1.27e-08	-1.72181	0.00503985	0.0654048	0.939913
ENSDARG00000070522	calcium channel, voltage-dependent, T type, alpha 1I subunit	cacna1i	common	3.04385	0.000168169	1.81187	0.0763651	-1.59336	6.13483e-06
ENSDARG00000070539	ADP-ribosylation factor 3a	arf3a	common	-0.969659	0.022261	0.348626	0.59843	1.27119	0.00143247
ENSDARG00000070567	Ca2+-dependent activator protein for secretion b	cadpsb	common	0.839153	0.277843	1.37466	0.12107	0.54795	0.435126
ENSDARG00000070600	dual-specificity tyrosine-(Y)-phosphorylation regulated kinase 3	DYRK3	common	1.09903	0.30458	0.670739	0.648318	-0.564363	0.474664
ENSDARG00000070608	sphingomyelin phosphodiesterase 3, neutral	smpd3	common	0.69129	0.249664	-0.0588208	0.970723	-0.784784	0.315752
ENSDARG00000070794	growth regulation by estrogen in breast cancer 1	greb1	common	-1.41607	0.266707	-0.767137	0.671646	1.26165	0.0822016
ENSDARG00000070809	zinc finger protein 516	znf516	common	1.66234	0.000236358	-1.03923	0.351187	-2.7064	3.78374e-05
ENSDARG00000070818	paired box gene 7b	pax7b	common	0.310774	0.828725	-1.43279	0.239665	-2.14033	5.35516e-05
ENSDARG00000070863	chondroitin sulfate proteoglycan 5b	cspg5b	common	-1.32864	0.107173	-0.499483	0.730852	0.773952	0.391027
ENSDARG00000070894	abhydrolase domain containing 6b	abhd6b	common	1.3743	0.260026	1.98222	0.106484	0.662605	0.149815
ENSDARG00000070961	leptin receptor	lepr	common	0.901973	0.13111	-0.914353	0.249063	-1.93816	5.78631e-07
ENSDARG00000070972	si:ch211-81a5.8	si:ch211-81a5.8	common	0.844724	0.544801	0.166897	0.943219	-0.950189	0.302005
ENSDARG00000070996	EGF containing fibulin-like extracellular matrix protein 1	EFEMP1 (2 of 2)	common	-0.736513	0.385117	-0.387706	0.742867	0.326954	0.662937
ENSDARG00000071011	cyclin-dependent kinase 5, regulatory subunit 2a (p39)	cdk5r2a	common	2.05415	0.0782976	2.69871	0.0277979	0.827794	0.184796
ENSDARG00000071032	paroxysmal nonkinesigenic dyskinesia	pnkd	common	0.0262116	0.975474	0.0522705	0.971492	-0.0137276	0.988849
ENSDARG00000071042	connexin 28.8	cx28.8	common	1.82172	0.00049355	-0.950689	0.200671	-2.94735	1.99843e-18
ENSDARG00000071086	G protein-coupled receptor 155b	gpr155b	common	0.0627916	0.973475	-0.131349	0.95455	-0.330115	0.575786
ENSDARG00000071224	endonuclease domain containing 1	ENDOD1 (9 of 15)	common	-0.53684	0.15536	-0.468326	0.338294	0.0172857	0.967509
ENSDARG00000071230	leucine rich repeat and fibronectin type III domain containing 5	LRFN5 (1 of 2)	common	0.896741	0.41752	-0.32198	0.87217	-1.32778	0.164859
ENSDARG00000071325	chromosome 19 open reading frame 26	C22H19orf26 (1 of 2)	common	-1.37805	0.0132598	-0.203324	0.890366	1.06471	0.160513
ENSDARG00000071341	ATP-binding cassette, sub-family H, member 1	abch1	common	0.636316	0.547207	-1.44159	0.169512	-2.21985	0.00201614
ENSDARG00000071375	cugbp, Elav-like family member 5a	celf5a	common	0.662442	0.4595	1.46674	0.100852	0.841052	0.127119
ENSDARG00000071448	leprecan-like 1	leprel1	common	0.223239	0.799354	-0.0844641	0.955125	-0.354673	0.645553
ENSDARG00000071458	si:dkey-121a11.3	si:dkey-121a11.3	common	1.1291	0.323909	2.02521	0.0472547	0.933303	0.109609
ENSDARG00000071518	keratin 222	KRT222	common	0.198418	0.900009	0.748395	0.615985	0.595158	0.252557
ENSDARG00000071541	si:dkey-42i9.8	si:dkey-42i9.8	common	-0.479	0.688564	-2.27816	0.00502183	-1.69038	0.0762896
ENSDARG00000071581	si:ch211-222k6.1	si:ch211-222k6.1	common	-0.379109	0.74549	0.460945	0.71332	0.873842	0.133719
ENSDARG00000071596	neuropilin (NRP) and tolloid (TLL)-like 1, like	neto1l	common	0.438726	0.564703	-1.25856	0.26734	-1.75834	0.0270062
ENSDARG00000071672	zgc:171566	zgc:171566	common	-1.10267	0.00266943	-0.695724	0.225626	0.353609	0.502411
ENSDARG00000071678	ataxia, cerebellar, Cayman type a	atcaya	common	-0.775317	0.0112772	0.654485	0.199788	1.3929	1.0447e-06
ENSDARG00000071682	ataxia, cerebellar, Cayman type a	atcaya	common	-0.773556	0.340119	-0.641308	0.53547	0.105819	0.877193
ENSDARG00000071685	solute carrier organic anion transporter family, member 5A1	slco5a1	common	1.16452	0.156327	-0.634341	0.565795	-2.06463	9.77058e-18
ENSDARG00000071700	prolyl 4-hydroxylase, alpha polypeptide I a	p4ha1a	common	-0.911234	0.442454	-1.66329	0.201779	-0.89995	0.456688
ENSDARG00000071863	integrin, beta 1a	itgb1a	common	0.666317	0.284025	-0.61765	0.618888	-1.33475	0.0626844
ENSDARG00000073707	connector enhancer of kinase suppressor of Ras 2b	cnksr2b	common	2.63855	0.0152813	0.209755	0.909833	-1.42176	0.254133
ENSDARG00000073731	Uncharacterized protein	CR376738.1	common	-0.432522	0.548074	0.247889	0.796503	0.664152	0.0248822
ENSDARG00000073771	TBC1 domain family, member 12b	tbc1d12b	common	0.969722	0.45535	-0.209724	0.922999	-1.7474	2.01035e-11
ENSDARG00000073821	zgc:113397	zgc:113397	common	-0.0426527	0.97897	1.93691	0.0331001	1.95696	0.0148192
ENSDARG00000073857	Kruppel-like factor 7a	klf7a	common	-0.995954	0.0538317	-1.4134	0.00173099	-0.452153	0.351326
ENSDARG00000073869	PDZ domain containing RING finger 3b	pdzrn3b	common	-0.131828	0.944312	0.172447	0.937796	0.28315	0.861939
ENSDARG00000073911	transmembrane protein 255A	TMEM255A	common	0.533137	0.554436	2.03172	0.00299357	1.50124	0.00503273
ENSDARG00000073963	chromosome 12 open reading frame 56	C4H12orf56	common	-0.443744	0.740093	-0.465279	0.753356	-0.499648	0.727672
ENSDARG00000074030	myelin transcription factor 1a	myt1a	common	0.061419	0.962531	1.68634	0.0351576	1.76063	7.7519e-10
ENSDARG00000074087	NIM1 serine/threonine protein kinase	NIM1K (1 of 3)	common	0.942884	0.452346	0.321126	0.873196	-0.820801	0.293662
ENSDARG00000074213	eukaryotic translation initiation factor 3, subunit Bb	eif3bb	common	0.401415	0.770673	-1.20187	0.451684	-1.84009	0.0856977
ENSDARG00000074233	phosphodiesterase 4B, cAMP-specific b	pde4bb	common	1.42417	0.0872555	-0.430468	0.764344	-2.13327	2.54262e-07
ENSDARG00000074265	DAZ interacting zinc finger protein 1-like	dzip1l	common	1.6514	0.0106255	-0.449413	0.725168	-2.26176	2.57161e-06
ENSDARG00000074275	LIM and calponin homology domains 1a	limch1a	common	1.65506	0.00806984	1.24489	0.110245	-0.471682	0.413453
ENSDARG00000074310	RNA binding protein, fox-1 homolog 3, like	rbfox3l	common	-1.46201	0.0636303	-3.118	0.000375381	-1.90401	0.0170378
ENSDARG00000074323	EF-hand calcium binding domain 2	efcab2	common	-0.711409	0.41991	0.580804	0.612412	1.32255	0.0175337
ENSDARG00000074328	amyloid beta (A4) precursor protein-binding, family A, member 1b	apba1b	common	0.661992	0.0427932	0.23392	0.763564	-0.471169	0.230741
ENSDARG00000074351	contactin associated protein-like 2	CNTNAP2	common	0.832415	0.557358	0.737532	0.683813	-0.23664	0.800863
ENSDARG00000074363	tetratricopeptide repeat domain 9	TTC9	common	1.19254	0.00209342	1.48615	0.00287128	0.272658	0.578644
ENSDARG00000074428	hedgehog acyltransferase	hhat	common	0.628276	0.617699	1.00566	0.458579	0.40737	0.566947
ENSDARG00000074443	growth arrest-specific 7a	gas7a	common	0.762451	0.34852	-0.563083	0.715074	-1.36501	0.10645
ENSDARG00000074486	KIAA0319	KIAA0319	common	0.178774	0.915829	0.571126	0.741725	0.45613	0.344922
ENSDARG00000074515	glutamate receptor, ionotropic, kainate 2	GRIK2 (1 of 2)	common	-0.621813	0.41921	1.00382	0.250884	1.62904	0.00269856
ENSDARG00000074521	microtubule-associated protein 6a	map6a	common	0.202839	0.84372	-0.797147	0.425184	-1.12619	0.0104709
ENSDARG00000074540	G protein-coupled receptor 63	gpr63	common	0.127376	0.846123	0.0102927	0.987315	-0.169962	0.721903
ENSDARG00000074551	Uncharacterized protein	CR392045.1	common	1.23807	0.187764	-0.00963024	0.996994	-1.4461	0.0107881
ENSDARG00000074558	contactin associated protein-like 2b	cntnap2b	common	1.33489	0.280329	1.73836	0.180967	0.372912	0.46906
ENSDARG00000074564	family with sequence similarity 57, member Bb	fam57bb	common	0.634092	0.127283	-0.608184	0.48206	-1.27029	0.0186072
ENSDARG00000074583	glutamate receptor, ionotropic, delta 1a	grid1a	common	-0.702875	0.294109	-1.7869	0.00108418	-1.15023	0.0116333
ENSDARG00000074604	polyhomeotic homolog 3 (Drosophila)	phc3	common	-1.07173	0.159109	-1.54288	0.0646377	-0.556916	0.475177
ENSDARG00000074614	RIMS binding protein 2	RIMBP2 (2 of 3)	common	-0.154461	0.824917	-1.2309	0.0298038	-1.15687	0.00241541
ENSDARG00000074644	sparc/osteonectin, cwcv and kazal-like domains proteoglycan (testican) 1	SPOCK1	common	-0.13727	0.916119	1.09683	0.234692	1.2779	0.0192803
ENSDARG00000074665	cyclin-dependent kinase 14	CDK14	common	0.906977	0.0964306	0.429122	0.69466	-0.505897	0.441407
ENSDARG00000074690	protein phosphatase 1J	ppm1j	common	1.11909	0.169618	0.875407	0.464312	-0.259559	0.788517
ENSDARG00000074696	zgc:194621	zgc:194621	common	-0.325995	0.507311	-0.0927884	0.918629	0.187283	0.734672
ENSDARG00000074812	formin homology domain containing 1	fhdc1	common	1.19057	0.366188	1.98983	0.130581	1.07386	0.000665997
ENSDARG00000074902	chromosome 20 open reading frame 112	C8H20orf112 (2 of 2)	common	0.705412	0.0118056	-0.106476	0.886501	-0.855458	0.00655201
ENSDARG00000074905	calcium/calmodulin-dependent protein kinase 1Da	camk1da	common	-0.471907	0.243298	0.232344	0.754128	0.659519	0.0538204
ENSDARG00000075007	carbohydrate (N-acetylglucosamine-6-O) sulfotransferase 2a	chst2a	common	-0.73807	0.276121	-0.314375	0.765649	0.388122	0.394157
ENSDARG00000075012	glycine receptor, alpha 2	glra2	common	-0.815391	0.558564	1.40662	0.305896	3.08439	6.97105e-17
ENSDARG00000075041	formin-like 2b	fmnl2b	common	0.910252	0.212859	-0.0110814	0.995216	-1.01534	0.0482401
ENSDARG00000075043	GPRIN family member 3	GPRIN3	common	8.52804	5.91e-37	0.945232	0.520628	-1.53426	0.211255
ENSDARG00000075098	WD repeat domain 17	wdr17	common	0.345944	0.782966	0.00651643	0.997891	-0.441397	0.336339
ENSDARG00000075100	neogenin 1	NEO1 (2 of 2)	common	0.550844	0.443238	-0.822667	0.29029	-1.5023	1.05693e-08
ENSDARG00000075126	si:dkey-84j12.1	si:dkey-84j12.1	common	0.45948	0.778375	1.9011	0.150252	2.05773	9.29122e-06
ENSDARG00000075154	UDP-Gal:betaGlcNAc beta 1,3-galactosyltransferase, polypeptide 1	B3GALT1	common	-0.107337	0.936137	1.43792	0.0839496	1.48778	0.0510993
ENSDARG00000075169	Bardet-Biedl syndrome 1	bbs1	common	1.20981	0.1806	0.46415	0.741852	-0.901039	0.0442352
ENSDARG00000075201	inositol polyphosphate-4-phosphatase, type II	inpp4b	common	-1.36121	0.000106064	0.859595	0.0216167	2.18777	7.31435e-16
ENSDARG00000075204	synapse differentiation inducing 1	SYNDIG1	common	1.87057	0.00178054	1.80449	0.00535377	-0.132332	0.841285
ENSDARG00000075209	prolyl 4-hydroxylase, transmembrane (endoplasmic reticulum)	P4HTM	common	1.76672	0.0243429	1.60393	0.0954339	-0.197645	0.795034
ENSDARG00000075222	APC membrane recruitment protein 2	amer2	common	0.898418	0.525591	1.88011	0.179886	1.73387	4.76315e-05
ENSDARG00000075251	kinesin family member 5B, b	kif5bb	common	-0.473823	0.415643	-0.594789	0.481187	-0.178346	0.76781
ENSDARG00000075264	family with sequence similarity 124A	FAM124A	common	0.0241776	0.972932	-1.15628	0.0479492	-1.23961	0.00814332
ENSDARG00000075282	insulin receptor substrate 2	irs2	common	1.03274	0.170854	1.2242	0.127761	0.157007	0.709004
ENSDARG00000075284	KAT8 regulatory NSL complex subunit 1-like	kansl1l	common	0.587852	0.698069	0.539596	0.776059	-0.16418	0.790408
ENSDARG00000075376	small G protein signaling modulator 1	SGSM1 (2 of 2)	common	0.62027	0.616962	-0.583852	0.693827	-1.47872	0.00292031
ENSDARG00000075383	GRAM domain containing 1B	GRAMD1B (2 of 2)	common	1.07283	0.13218	0.201428	0.902767	-0.88413	0.285365
ENSDARG00000075400	F-box protein 33	FBXO33	common	0.775109	0.473562	0.50494	0.754961	-0.319077	0.724678
ENSDARG00000075455	SOGA family member 3b	soga3b	common	0.67856	0.24524	1.76828	0.00158915	1.0575	0.0575026
ENSDARG00000075459	protein tyrosine phosphatase, non-receptor type 20	ptpn20	common	0.697654	0.239197	-0.439571	0.544155	-1.23457	1.57725e-05
ENSDARG00000075467	shisa homolog 3 (Xenopus laevis)	shisa3	common	2.21263	0.0524249	2.29434	0.0761469	-0.560004	0.385376
ENSDARG00000075552	ubiquitin-conjugating enzyme E2O	UBE2O	common	0.790794	0.557729	-0.409936	0.850379	-1.44656	0.182777
ENSDARG00000075597	fibronectin leucine rich transmembrane 1b	flrt1b	common	-0.0994455	0.944312	-2.13671	0.0736854	-2.42857	0.00530018
ENSDARG00000075752	myosin XVIIIAa	myo18aa	common	0.268282	0.816152	-0.710255	0.530358	-1.12525	0.00906798
ENSDARG00000075813	aspartate beta-hydroxylase domain containing 1	asphd1	common	-0.0714484	0.906249	0.193869	0.822954	0.212931	0.662115
ENSDARG00000075817	methyltransferase like 24	METTL24	common	-0.178694	0.876427	-1.05935	0.330243	-0.99285	0.153281
ENSDARG00000075823	zinc finger protein 608	ZNF608	common	0.956277	0.360508	0.744784	0.57438	-0.320066	0.330406
ENSDARG00000075886	von Willebrand factor A domain containing 5B2	vwa5b2	common	0.994114	0.0456538	-0.265408	0.773853	-1.34394	6.14041e-06
ENSDARG00000075899	Uncharacterized protein	CU467642.1	common	0.0804544	0.94811	-1.02779	0.487684	-1.21258	0.258078
ENSDARG00000075907	si:ch73-389b16.2	si:ch73-389b16.2	common	0.0601449	0.9451	-0.617739	0.535758	-0.752229	0.19962
ENSDARG00000075917	si:dkeyp-87a12.1	si:dkeyp-87a12.1	common	6.44736	1.31e-16	1.99601	0.13773	-1.43552	0.236383
ENSDARG00000075924	Rap guanine nucleotide exchange factor (GEF) 4	RAPGEF4 (1 of 2)	common	-0.0819735	0.956116	-0.952689	0.482745	-1.01265	0.245511
ENSDARG00000075928	human immunodeficiency virus type I enhancer binding protein 3a	hivep3a	common	1.2677	0.198288	2.34504	0.00851623	1.15574	0.0205221
ENSDARG00000075942	FERM domain containing 5	FRMD5 (1 of 2)	common	-1.00903	0.189017	0.21231	0.870988	1.28907	0.000183513
ENSDARG00000075956	failed axon connections homolog (Drosophila)	FAXC (1 of 2)	common	-1.57915	0.0156603	-1.07092	0.387721	0.296921	0.815072
ENSDARG00000076005	piezo-type mechanosensitive ion channel component 2	PIEZO2 (1 of 5)	common	-1.69628	0.0437167	-2.57845	0.00381571	-1.00207	0.287507
ENSDARG00000076021	zgc:171591	zgc:171591	common	0.269328	0.878105	2.212	0.0693417	2.51565	0.00015602
ENSDARG00000076027	kinesin family member 5C	kif5c	common	-1.55366	0.0192448	-2.77451	0.0212579	-2.07821	0.0743845
ENSDARG00000076052	seizure related 6 homolog like 2	sez6l2	common	1.51722	0.162592	2.21381	0.0336141	0.72348	0.0505632
ENSDARG00000076076	CREB regulated transcription coactivator 1b	crtc1b	common	0.726476	0.61856	0.459133	0.823841	-0.453732	0.576574
ENSDARG00000076170	proprotein convertase subtilisin/kexin type 1 inhibitor, like	pcsk1nl	common	0.0209686	0.976966	-0.143044	0.851457	-0.216545	0.565575
ENSDARG00000076174	tripartite motif-containing 2b	trim2b	common	0.536054	0.721469	1.49692	0.256658	1.20803	0.00289062
ENSDARG00000076213	dedicator of cytokinesis 4	DOCK4 (2 of 2)	common	0.739631	0.154033	0.525904	0.483967	-0.254517	0.636187
ENSDARG00000076265	anoctamin 8a	ano8a	common	1.29479	0.0764915	-0.146011	0.930337	-1.54419	0.0111795
ENSDARG00000076371	shroom family member 2	SHROOM2 (1 of 2)	common	-1.54065	0.0237553	-0.506877	0.652792	1.02671	0.111954
ENSDARG00000076443	Uncharacterized protein	CR388231.1	common	1.23298	0.332706	0.479807	0.815127	-1.11137	0.128029
ENSDARG00000076460	brain-specific angiogenesis inhibitor 1a	bai1a	common	-5.99881e-06	0.999986	1.22333	0.0424235	1.20741	0.00126216
ENSDARG00000076477	zinc finger, MIZ-type containing 1b	zmiz1b	common	1.80901	0.110068	1.5166	0.27451	-0.510453	0.594054
ENSDARG00000076591	synaptosomal-associated protein 91	snap91	common	1.96869	0.00186264	0.301627	0.802341	-1.88739	1.52288e-21
ENSDARG00000076679	retinoic acid induced 1	RAI1	common	0.825768	0.375304	-0.956539	0.350583	-2.06167	4.62129e-15
ENSDARG00000076702	pleckstrin and Sec7 domain containing	PSD (1 of 3)	common	-0.032986	0.965624	-1.63683	0.18937	-1.74491	0.0781461
ENSDARG00000076703	zinc finger, AN1-type domain 4	zfand4	common	1.40087	0.0669401	0.710409	0.667495	-0.526767	0.66412
ENSDARG00000076754	solute carrier family 9 (sodium/hydrogen exchanger), member 7	slc9a7	common	0.543812	0.286254	-0.0990974	0.922999	-0.698559	0.0969492
ENSDARG00000076831	IQ motif containing K	iqck	common	-0.302422	0.658376	-0.0472352	0.970764	0.20687	0.750018
ENSDARG00000076834	family with sequence similarity 211, member A	FAM211A	common	1.02385	0.143378	-0.0640779	0.964625	-1.20321	0.00308779
ENSDARG00000076895	fibronectin leucine rich transmembrane 3	flrt3	common	2.34977	1.17e-09	1.46613	0.0172841	-0.890993	0.0863617
ENSDARG00000076974	PDZ domain containing 7a	pdzd7a	common	-0.956528	0.429332	-0.958523	0.519199	-0.0130947	0.991557
ENSDARG00000077023	protocadherin b	pcdhb	common	0.0381751	0.975448	-1.7951	0.0718766	-2.03135	0.00337298
ENSDARG00000077045	secretogranin V	scg5	common	-1.23199	0.0532616	-0.456917	0.6873	0.738415	0.195056
ENSDARG00000077047	protein tyrosine phosphatase, receptor type, Nb	ptprnb	common	-0.188648	0.80743	-1.78326	0.00886426	-1.71401	0.000619652
ENSDARG00000077051	WNK lysine deficient protein kinase 2	WNK2	common	0.930735	0.408481	1.22875	0.321412	0.287786	0.705039
ENSDARG00000077080	G protein-coupled receptor, family C, group 5, member Ba	gprc5ba	common	1.96955	0.0729904	-0.137975	0.949735	-2.93967	1.38041e-06
ENSDARG00000077083	arginine vasopressin receptor 1A	AVPR1A (2 of 2)	common	-0.680488	0.430413	-1.01959	0.0485311	-0.320347	0.700535
ENSDARG00000077128	UDP-N-acetyl-alpha-D-galactosamine:polypeptide N-acetylgalactosaminyltransferase 13	galnt13	common	-1.13449	0.105591	-0.0163293	0.992117	1.14011	0.00686791
ENSDARG00000077162	Uncharacterized protein	AL935029.1	common	-1.31939	0.109253	-0.39409	0.765169	1.00845	0.013262
ENSDARG00000077165	potassium inwardly-rectifying channel, subfamily J, member 3	KCNJ3 (2 of 2)	common	0.52385	0.720224	1.59464	0.206673	1.26043	0.0645128
ENSDARG00000077180	solute carrier family 37 (glucose-6-phosphate transporter), member 4b	slc37a4b	common	0.365253	0.645555	0.0153694	0.99291	-0.401611	0.595124
ENSDARG00000077228	neurotrophic tyrosine kinase, receptor, type 3a	ntrk3a	common	2.41284	0.000876055	-0.80197	0.665907	-1.51381	0.221034
ENSDARG00000077251	retinoic acid induced 2	RAI2	common	0.522288	0.663913	0.216853	0.886207	-0.394005	0.684386
ENSDARG00000077269	si:dkey-24m12.3	si:dkey-24m12.3	common	-0.24286	0.821145	-0.477226	0.67235	-0.299622	0.549441
ENSDARG00000077428	calmodulin binding transcription activator 1a	camta1a	common	1.26913	0.00507838	0.861127	0.209061	-0.445621	0.364868
ENSDARG00000077468	si:ch73-206p6.1	si:ch73-206p6.1	common	0.327753	0.769144	0.628297	0.627615	0.279773	0.788008
ENSDARG00000077477	apoptosis-associated tyrosine kinase b	aatkb	common	1.55623	0.196626	2.46371	0.0331356	0.989022	0.200269
ENSDARG00000077489	leucine rich repeat and fibronectin type III domain containing 2	LRFN2 (2 of 2)	common	0.977201	0.378262	0.692107	0.64767	-0.380152	0.650492
ENSDARG00000077497	immunoglobulin superfamily, member 10	IGSF10	common	2.09861	0.0699444	0.0507503	0.970031	-1.17269	0.342159
ENSDARG00000077569	leucine rich repeat neuronal 3	lrrn3	common	2.07968	0.0524538	0.27846	0.893829	-2.68851	1.22057e-13
ENSDARG00000077588	platelet derived growth factor C	PDGFC	common	1.06697	0.277052	-0.793316	0.545225	-2.23762	3.20636e-11
ENSDARG00000077690	Mab-21 domain containing 2a	mb21d2a	common	1.05091	0.236358	0.795138	0.477871	-0.346798	0.402502
ENSDARG00000077710	neuroligin 1	nlgn1	common	-1.91875	0.106105	-0.4942	0.786928	2.09346	0.0561167
ENSDARG00000077730	trafficking protein, kinesin binding 1	TRAK1 (2 of 3)	common	0.693651	0.261086	0.857589	0.0870918	0.093436	0.903391
ENSDARG00000077783	src-related kinase lacking C-terminal regulatory tyrosine and N-terminal myristylation sites	SRMS	common	-0.779902	0.575661	-0.680694	0.714523	0.0516051	0.97125
ENSDARG00000077799	early growth response 4	EGR4 (1 of 2)	common	0.064113	0.953283	0.797226	0.321323	0.716789	0.0636649
ENSDARG00000077823	HMG box domain containing 3	HMGXB3	common	-0.405967	0.72479	0.188614	0.929443	0.520063	0.684573
ENSDARG00000077867	Uncharacterized protein	CT573264.3	common	1.12976	0.155563	-1.92497	0.110397	-3.17553	0.000206771
ENSDARG00000077994	UDP-Gal:betaGlcNAc beta 1,4- galactosyltransferase, polypeptide 2	b4galt2	common	-0.182104	0.789141	-0.281464	0.825111	-0.163574	0.856473
ENSDARG00000078026	zinc finger, CCHC domain containing 24	zcchc24	common	1.57355	0.0998513	-0.464398	0.771087	-2.45853	9.06943e-08
ENSDARG00000078037	chondroitin polymerizing factor b	chpfb	common	0.138567	0.897106	1.69094	0.0179178	1.60023	0.00011759
ENSDARG00000078078	leucine rich repeat and fibronectin type III domain containing 4b	lrfn4b	common	-0.165091	0.904972	0.907598	0.434201	1.16857	0.0199691
ENSDARG00000078117	kalirin, RhoGEF kinase a	kalrna	common	0.431546	0.626315	-0.105642	0.943181	-0.607342	0.341607
ENSDARG00000078125	RUN and SH3 domain containing 1	rusc1	common	0.355794	0.661803	0.462234	0.61917	0.0615103	0.90364
ENSDARG00000078142	Uncharacterized protein	CABZ01073118.1	common	0.829722	0.544009	0.703015	0.686825	-0.245887	0.776424
ENSDARG00000078155	chromosome 1 open reading frame 106	C8H1orf106 (2 of 2)	common	-1.77767	0.0197079	-2.50271	0.0303563	-1.23792	0.288162
ENSDARG00000078169	calcium channel, voltage-dependent, alpha 2/delta subunit 2	CACNA2D2 (2 of 3)	common	0.79693	0.157055	-1.02959	0.227285	-1.89366	0.000596285
ENSDARG00000078191	zinc finger and BTB domain containing 46	zbtb46	common	1.71093	0.0272958	-0.019859	0.990263	-1.87901	0.00315882
ENSDARG00000078222	apoptosis-associated tyrosine kinase a	aatka	common	0.193865	0.777404	-1.06666	0.0273802	-1.3424	5.20799e-07
ENSDARG00000078270	microtubule associated serine/threonine kinase family member 4	mast4	common	0.0455267	0.971981	1.8295	0.0186871	1.93918	2.81959e-13
ENSDARG00000078302	bone morphogenetic protein/retinoic acid inducible neural-specific 1	BRINP1	common	0.799471	0.347894	0.666345	0.537329	-0.20065	0.725188
ENSDARG00000078308	sprouty homolog 2	spry2	common	0.466317	0.412069	-0.473476	0.44939	-1.02236	1.0895e-06
ENSDARG00000078475	kelch-like 23 (Drosophila)	klhl23	common	0.499036	0.480218	-1.86583	0.000460071	-2.46414	1.11731e-09
ENSDARG00000078504	Uncharacterized protein	CU459081.1	common	0.920418	0.288143	0.235056	0.872215	-0.817152	0.0172961
ENSDARG00000078527	leucine rich repeat and Ig domain containing 4b	lingo4b	common	1.25198	0.296165	-0.376247	0.849908	-5.99767	4.54478e-13
ENSDARG00000078528	poly (ADP-ribose) polymerase family, member 6	PARP6 (3 of 4)	common	1.94689	0.0259235	1.33336	0.226461	-0.774471	0.21865
ENSDARG00000078529	brain-specific angiogenesis inhibitor 1b	bai1b	common	1.21774	0.130099	1.42517	0.159292	0.235045	0.788178
ENSDARG00000078536	si:ch211-158d24.2	si:ch211-158d24.2	common	0.573314	0.69134	1.85903	0.12337	1.5889	0.00241647
ENSDARG00000078560	solute carrier family 9 (sodium/hydrogen exchanger), member 5	slc9a5	common	-2.06062	0.0772348	0.700525	0.691251	3.97865	1.47594e-05
ENSDARG00000078599	mitochondrial uptake family, member 3a	micu3a	common	-0.0256195	0.974505	-0.152147	0.894036	-0.174587	0.794402
ENSDARG00000078657		CU914780.1	common	-0.894456	0.353843	-0.864526	0.433551	-0.00346783	0.996758
ENSDARG00000078664	Uncharacterized protein	CABZ01080599.1	common	0.0828712	0.93241	0.518365	0.55876	0.40226	0.317497
ENSDARG00000078694	PH domain and leucine rich repeat protein phosphatase 1	PHLPP1	common	-0.217539	0.862049	-0.016232	0.993756	0.161311	0.873959
ENSDARG00000078744	transmembrane protein 63Bb	tmem63bb	common	0.162289	0.818682	-1.05848	0.0562441	-1.29688	0.000404941
ENSDARG00000078748	si:ch211-137a8.4	si:ch211-137a8.4	common	1.27732	0.288248	-1.0959	0.474292	-3.14842	5.24695e-07
ENSDARG00000078752	si:ch1073-280h16.1	si:ch1073-280h16.1	common	0.698924	0.597509	0.0338919	0.989542	-0.826919	0.36944
ENSDARG00000078754	granulito	gra	common	1.25137	0.340119	1.05917	0.538211	-0.722342	0.2313
ENSDARG00000078758	Uncharacterized protein	CABZ01063402.1	common	1.60981	0.0131043	-0.313965	0.807751	-2.13122	1.32883e-09
ENSDARG00000078772	neighbor of BRCA1 gene 1	NBR1 (2 of 2)	common	0.0125941	0.988066	-0.193708	0.830876	-0.259159	0.484011
ENSDARG00000078854	tumor suppressor candidate 3	TUSC3 (1 of 2)	common	0.177889	0.798715	-0.935527	0.0954339	-1.18799	0.000376411
ENSDARG00000078866	sidekick cell adhesion molecule 1a	sdk1a	common	-0.0718535	0.917288	0.268409	0.752554	0.301527	0.538503
ENSDARG00000078868	transmembrane protein 74B	tmem74b	common	0.268625	0.864014	0.366185	0.831879	0.0521406	0.966764
ENSDARG00000078908	F-box protein 41	fbxo41	common	0.493696	0.571806	0.483829	0.734247	-0.00919059	0.993328
ENSDARG00000078917	zgc:195245	zgc:195245	common	-1.88165	0.00121119	-2.03582	0.0601529	-0.504749	0.676099
ENSDARG00000078942	Uncharacterized protein	AL929322.1	common	-1.12843	0.0355092	-0.0299704	0.983687	1.05049	0.0602477
ENSDARG00000078965	chromodomain helicase DNA binding protein 5	chd5	common	-1.29058	0.0391446	-0.210658	0.863707	1.08533	0.0224272
ENSDARG00000078981	failed axon connections homolog b (Drosophila)	faxcb	common	0.369129	0.712025	0.103973	0.954766	-0.302165	0.778779
ENSDARG00000079000	tumor protein p53 binding protein 1	TP53BP1	common	0.147208	0.834861	0.217263	0.768432	0.017005	0.975253
ENSDARG00000079024	ribosomal protein S6 kinase-like 1	rps6kl1	common	0.619222	0.525085	0.704519	0.531207	0.0356263	0.959127
ENSDARG00000079059	Uncharacterized protein	BX323064.1	common	2.09596	0.0243309	1.96652	0.0500304	-0.310392	0.65011
ENSDARG00000079065	ankyrin repeat domain 50	ANKRD50 (2 of 2)	common	-0.410904	0.697162	-0.932035	0.426242	-0.627788	0.395533
ENSDARG00000079116	sorting nexin 1b	snx1b	common	0.134567	0.815891	0.237432	0.883366	0.0698784	0.95158
ENSDARG00000079148	NCK-associated protein 5-like	NCKAP5L	common	0.985901	0.0939772	-0.699475	0.260827	-1.77033	4.4897e-06
ENSDARG00000079161	bassoon presynaptic cytomatrix protein	BSN (1 of 3)	common	0.0800318	0.909374	1.3298	0.00776936	1.2258	0.000920742
ENSDARG00000079201	teashirt zinc finger homeobox 2	TSHZ2	common	0.134802	0.897188	0.826161	0.335414	0.654526	0.27405
ENSDARG00000079241	WD repeat domain 90	wdr90	common	-0.0735961	0.968898	0.596552	0.765649	0.829176	0.54411
ENSDARG00000079251	neuroligin 2b	nlgn2b	common	1.64543	0.147721	0.428426	0.830116	-1.70946	0.00494878
ENSDARG00000079285	protocadherin 1 gamma 32	pcdh1g32	common	-1.24419	0.322648	0.839648	0.612209	2.88994	1.01222e-07
ENSDARG00000079291	Rap guanine nucleotide exchange factor (GEF) 3	rapgef3	common	0.876802	0.273927	-2.35212	0.0579217	-3.33866	0.000680585
ENSDARG00000079295	calcium channel, voltage-dependent, N type, alpha 1B subunit, b	cacna1bb	common	0.450155	0.598685	0.444069	0.763408	0.0022721	0.998819
ENSDARG00000079342	sterile alpha motif domain containing 5	SAMD5	common	0.0313924	0.984006	-0.111247	0.954257	-0.225215	0.721419
ENSDARG00000079382	highly divergent homeobox	HDX	common	0.380065	0.820872	0.498703	0.801905	0.0787118	0.915584
ENSDARG00000079396	leucine rich repeat and fibronectin type III domain containing 5	LRFN5 (2 of 2)	common	0.416628	0.614933	-0.524363	0.541722	-1.00895	0.0603082
ENSDARG00000079453	ATPase, class I, type 8B, member 4	ATP8B4	common	0.994812	0.230618	-0.00456545	0.998612	-1.02454	0.265979
ENSDARG00000079468	Rho-related BTB domain containing 1	RHOBTB1	common	0.648706	0.665656	0.512584	0.797811	-0.262788	0.798941
ENSDARG00000079540	calcium channel, voltage-dependent, alpha 2/delta subunit 2	CACNA2D2 (3 of 3)	common	0.937059	0.360497	-0.492667	0.731957	-1.58892	0.0175793
ENSDARG00000079569	Uncharacterized protein	CR385022.1	common	-1.58363	0.196594	0.995724	0.557768	4.97155	1.26609e-11
ENSDARG00000079572	phospholipase C, delta 3b	plcd3b	common	0.223374	0.851581	0.385339	0.771087	0.11439	0.894622
ENSDARG00000079583	protein phosphatase 2, regulatory subunit B, beta b	ppp2r2bb	common	0.800636	0.180171	-1.47532	0.200977	-2.31378	0.00497493
ENSDARG00000079611	sema domain, immunoglobulin domain (Ig), transmembrane domain (TM) and short cytoplasmic domain, (semaphorin) 4C	SEMA4C	common	1.5109	0.215862	2.1825	0.0725072	0.650748	0.40359
ENSDARG00000079620	adhesion molecule with Ig-like domain 1	amigo1	common	-0.227675	0.846123	1.3656	0.169166	1.64829	0.0110415
ENSDARG00000079656	family with sequence similarity 171, member A2	FAM171A2 (2 of 2)	common	-1.33483	0.0327299	-1.50792	0.000464881	-0.143683	0.856352
ENSDARG00000079684	TAF6-like RNA polymerase II, p300/CBP-associated factor (PCAF)-associated factor	taf6l	common	0.932803	0.397558	1.10178	0.369215	0.125035	0.863252
ENSDARG00000079719	abhydrolase domain containing 8a	abhd8a	common	0.385601	0.602959	-0.828133	0.174685	-1.29252	0.000108541
ENSDARG00000079742	MCF.2 cell line derived transforming sequence-like 2	MCF2L2	common	-0.343994	0.674033	-2.13044	0.00835266	-1.95125	0.00159673
ENSDARG00000079805	transgelin 3a	tagln3a	common	1.00432	0.235087	1.09249	0.313436	0.0805746	0.92605
ENSDARG00000079816	rhomboid domain containing 3	rhbdd3	common	0.995817	0.457409	0.734321	0.677131	-0.511839	0.389406
ENSDARG00000079822	bassoon presynaptic cytomatrix protein	BSN (2 of 3)	common	0.438447	0.564479	-1.00844	0.242819	-1.55393	0.00105173
ENSDARG00000079850	dachsous 1b (Drosophila)	dchs1b	common	0.837502	0.552189	1.50482	0.286096	0.79195	0.349016
ENSDARG00000079857	si:ch211-189k9.2	si:ch211-189k9.2	common	1.72378	0.0177828	0.541094	0.641175	-1.37471	3.54004e-06
ENSDARG00000079872	Rap guanine nucleotide exchange factor (GEF) 4	rapgef4	common	0.722531	0.192096	-0.179656	0.87024	-0.977607	0.0170389
ENSDARG00000079876	C2 calcium-dependent domain containing 4C	C2CD4C (2 of 2)	common	1.20223	0.0227141	-0.971704	0.196192	-2.30132	1.93671e-10
ENSDARG00000079884	tripartite motif containing 107	trim107	common	0.0132281	0.995757	-0.156135	0.947218	-0.28452	0.798643
ENSDARG00000079899	family with sequence similarity 135, member B	FAM135B	common	0.363977	0.80509	3.81	0.000403937	2.10622	0.0743457
ENSDARG00000080000	solute carrier family 25 (mitochondrial carrier; citrate transporter), member 1	SLC25A1 (3 of 3)	common	0.153229	0.92908	0.871851	0.582128	0.887446	0.111232
ENSDARG00000086037	junctional adhesion molecule 3a	jam3a	common	-2.14873	0.000448103	-1.60392	0.00798824	0.59008	0.296261
ENSDARG00000086052	si:ch211-106k21.5	si:ch211-106k21.5	common	1.02941	0.170854	-0.239173	0.857441	-1.42411	2.19102e-05
ENSDARG00000086103	solute carrier family 37 (glycerol-3-phosphate transporter), member 1	slc37a1	common	0.437835	0.774719	-0.7517	0.654209	-1.56329	0.0193268
ENSDARG00000086104	solute carrier organic anion transporter family, member 5A1	SLCO5A1 (2 of 2)	common	0.198951	0.825065	-0.158763	0.89022	-0.422881	0.399939
ENSDARG00000086107	mitochondrial transcription termination factor	MTERF	common	0.137753	0.884702	-0.116792	0.93076	-0.317374	0.567239
ENSDARG00000086156	synaptopodin	SYNPO	common	0.0414868	0.97494	-0.152046	0.922079	-0.2447	0.746824
ENSDARG00000086213	echinoderm microtubule associated protein like 4	EML4 (1 of 2)	common	1.52121	0.131892	0.758111	0.611985	-0.934595	0.235101
ENSDARG00000086288	secretogranin III	scg3	common	-0.896633	0.040517	-1.04768	0.0362442	-0.20705	0.634155
ENSDARG00000086290	zinc finger protein 804B	znf804b	common	-1.33751	0.211929	-1.34232	0.328777	-0.124245	0.923931
ENSDARG00000086585	neuregulin 2b	nrg2b	common	2.57715	0.000450667	0.790475	0.571542	-1.98309	5.33515e-05
ENSDARG00000086653	WW domain containing adaptor with coiled-coil	WAC (3 of 3)	common	0.442839	0.58907	-0.118011	0.935058	-0.629656	0.231431
ENSDARG00000086665	si:dkey-175g6.2	si:dkey-175g6.2	common	0.504724	0.640534	1.76139	0.00642597	1.17626	0.0570749
ENSDARG00000086679	si:ch211-197l9.5	si:ch211-197l9.5	common	2.57923	2.66e-05	-0.869837	0.632985	-1.45812	0.237295
ENSDARG00000086706	chromosome 16 open reading frame 45	C6H16orf45	common	-0.906654	0.313305	0.250388	0.862976	1.18518	0.0434701
ENSDARG00000086735	si:ch1073-111c8.3	si:ch1073-111c8.3	common	0.915115	0.310253	-0.502049	0.67931	-1.63006	7.98115e-05
ENSDARG00000086775	topoisomerase (DNA) I	top1	common	0.597917	0.383788	-0.661187	0.453825	-1.32508	0.0103872
ENSDARG00000086799	Uncharacterized protein	CABZ01072410.1	common	0.741442	0.364856	-1.03907	0.352081	-1.92535	0.00182942
ENSDARG00000086902	DIRAS family, GTP-binding RAS-like 2	DIRAS2	common	1.79972	0.0587383	0.475587	0.783628	-1.63965	0.00105924
ENSDARG00000087109	tetratricopeptide repeat domain 28	TTC28 (1 of 2)	common	-0.995647	0.227279	0.210708	0.86956	1.21262	0.0567847
ENSDARG00000087205	RAC-gamma serine/threonine-protein kinase	AKT3	common	0.341204	0.80647	-0.00057103	0.999897	-0.44674	0.537418
ENSDARG00000087258	yippee-like 2b (Drosophila)	ypel2b	common	0.427688	0.474123	-0.335993	0.725168	-0.826676	0.0421666
ENSDARG00000087260	metastasis suppressor 1-like	MTSS1L (2 of 2)	common	1.304	0.310056	1.46636	0.318337	0.0546461	0.924624
ENSDARG00000087352	Uncharacterized protein	AL935046.1	common	0.832363	0.452845	1.73357	0.0203921	0.735195	0.391007
ENSDARG00000087413	brain expressed, associated with NEDD4, 1	BEAN1	common	-0.12738	0.898118	-0.991549	0.287735	-0.930604	0.198851
ENSDARG00000087422	protein kinase C, alpha	PRKCA (3 of 3)	common	-1.73535	0.114132	-2.35871	0.0337	-0.768264	0.213934
ENSDARG00000087489	family with sequence similarity 124B	FAM124B	common	1.3056	0.0129113	1.14939	0.143309	-0.171131	0.812429
ENSDARG00000087639	si:dkey-33o22.1	si:dkey-33o22.1	common	0.713596	0.508005	0.45462	0.767595	-0.336433	0.676859
ENSDARG00000087688	Uncharacterized protein	KLHL29	common	-1.36885	0.131273	-1.41275	0.148572	-0.0527277	0.930742
ENSDARG00000087745	leucine rich repeat containing 38	LRRC38 (2 of 2)	common	-0.830681	0.210261	-0.564572	0.480692	0.239658	0.665049
ENSDARG00000087762	RAB27B, member RAS oncogene family	RAB27B	common	-1.45149	0.0583218	-0.818253	0.376953	0.657595	0.332119
ENSDARG00000087841	endothelin converting enzyme 2	ECE2	common	1.62534	0.0246915	1.10209	0.204266	-0.655723	0.0131485
ENSDARG00000087843	Uncharacterized protein	CABZ01092722.1	common	-0.628825	0.44553	0.335332	0.757714	0.92049	0.170538
ENSDARG00000087867	solute carrier family 2 (facilitated glucose transporter), member 13	SLC2A13 (3 of 3)	common	1.3067	0.0419272	0.896253	0.355436	-0.419184	0.63377
ENSDARG00000087887	PHD finger protein 21B	PHF21B (2 of 2)	common	0.439849	0.507747	0.442398	0.770123	0.0161329	0.989487
ENSDARG00000087916	transmembrane protein 240	tmem240	common	0.575998	0.498271	-0.302325	0.878634	-0.843469	0.467303
ENSDARG00000087963	Uncharacterized protein	BX927130.1	common	1.00757	0.177925	1.11128	0.20414	0.0622242	0.932749
ENSDARG00000087965	Uncharacterized protein	CABZ01074906.1	common	0.556045	0.641493	-0.717839	0.692254	-1.39415	0.205665
ENSDARG00000088073	family with sequence similarity 110, member B	fam110b	common	0.390107	0.634625	0.495455	0.639397	0.0678979	0.934316
ENSDARG00000088117	fucosyltransferase 8 (alpha (1,6) fucosyltransferase)	FUT8 (2 of 2)	common	-0.742598	0.616426	-0.828271	0.63966	-0.0407303	0.971079
ENSDARG00000088118	matrix metallopeptidase 16a (membrane-inserted)	mmp16a	common	-0.20919	0.714615	-0.437071	0.417926	-0.276337	0.425756
ENSDARG00000088123	Uncharacterized protein	CABZ01070579.1	common	0.281829	0.765043	0.116753	0.933179	-0.220219	0.678856
ENSDARG00000088143	sema domain, immunoglobulin domain (Ig), transmembrane domain (TM) and short cytoplasmic domain, (semaphorin) 4G	SEMA4G (2 of 2)	common	2.45797	0.0136868	0.796055	0.663562	-1.79638	0.0538856
ENSDARG00000088227	transmembrane protein 163b	tmem163b	common	-3.49583	6.39e-07	-1.94235	0.00542969	1.71291	0.0244785
ENSDARG00000088258	Uncharacterized protein	CABZ01038499.1	common	-1.24392	0.00286238	-2.13643	6.42e-09	-0.932103	0.0192618
ENSDARG00000088299	Uncharacterized protein	CR388002.2	common	0.228772	0.884422	0.695946	0.663016	0.514428	0.505544
ENSDARG00000088323	zgc:123035	zgc:123035	common	1.02806	0.111936	0.212926	0.817434	-0.876008	0.136791
ENSDARG00000088342	transmembrane protein 145	tmem145	common	1.44408	0.0301191	-0.919606	0.404515	-2.45816	7.54734e-05
ENSDARG00000088379	fibrillin 1	fbn1	common	-0.710727	0.331978	1.75554	0.004762	2.58575	6.62462e-23
ENSDARG00000088605	regulator of G-protein signaling 3a	rgs3a	common	0.386004	0.491394	0.164449	0.848535	-0.274054	0.370194
ENSDARG00000088672	Uncharacterized protein	CABZ01054962.1	common	-0.820253	0.153467	0.619214	0.428809	1.42824	0.000646495
ENSDARG00000088733	Uncharacterized protein	BX890616.1	common	0.728151	0.299649	-1.30132	0.271969	-2.11626	0.00600536
ENSDARG00000088789	microtubule associated serine/threonine kinase 1b	mast1b	common	-0.276744	0.683945	-1.88214	0.000627658	-1.69788	1.76041e-05
ENSDARG00000088810	prospero-related homeobox gene 1b	prox1b	common	1.42075	0.000808585	-0.135078	0.910379	-1.59522	0.000993944
ENSDARG00000088858	glypican 5	GPC5	common	0.141728	0.872425	0.0374605	0.982052	-0.141528	0.887998
ENSDARG00000088879	forkhead box O1	FOXO1 (3 of 3)	common	0.664677	0.431992	-1.61443	0.0457985	-2.47436	5.97222e-08
ENSDARG00000088977	RIMS binding protein 2	RIMBP2 (3 of 3)	common	0.27083	0.57267	-0.816121	0.206764	-1.14757	0.0100437
ENSDARG00000088984	5-azacytidine induced gene 1	azi1	common	-0.109521	0.909241	0.53051	0.608513	0.589362	0.427581
ENSDARG00000089054	ubiquitin-conjugating enzyme E2O	ube2o	common	0.753786	0.5989	-0.0764893	0.975095	-1.29294	0.00446953
ENSDARG00000089066	NHS-like 2	NHSL2	common	1.27586	0.0936735	1.55627	0.0435054	0.242315	0.666709
ENSDARG00000089073	A kinase (PRKA) anchor protein 8-like	akap8l	common	-0.250648	0.876481	-0.569138	0.748186	-0.43537	0.66076
ENSDARG00000089168	exostosin glycosyltransferase 1	EXT1 (4 of 4)	common	-0.11374	0.948381	-0.196826	0.928578	-0.148823	0.855681
ENSDARG00000089176	cadherin-related family member 2	CDHR2 (2 of 2)	common	0.904419	0.505749	0.696292	0.691363	-0.415746	0.399199
ENSDARG00000089193	si:ch211-287i21.1	si:ch211-287i21.1	common	-0.139298	0.885565	0.135601	0.932178	0.215262	0.822162
ENSDARG00000089252	Uncharacterized protein	CABZ01058048.1	common	-1.87809	0.00708534	-1.73012	0.0427724	0.0899385	0.92072
ENSDARG00000089414	si:ch73-366l1.5	si:ch73-366l1.5	common	0.88701	0.221994	0.00330075	0.998612	-0.960909	0.0881324
ENSDARG00000089449	kazrin, periplakin interacting protein	KAZN (3 of 3)	common	2.42315	8.73e-05	1.39517	0.0919336	-1.14225	0.0156558
ENSDARG00000089458	retinitis pigmentosa 1-like 1	rp1l1	common	-0.0085277	0.995851	-2.38569	0.0609609	-2.73264	0.0116995
ENSDARG00000089464	myelin transcription factor 1b	myt1b	common	0.391068	0.553995	-0.46627	0.621448	-0.921149	0.0438177
ENSDARG00000089467	family with sequence similarity 161, member B	fam161b	common	0.744198	0.307068	0.789576	0.353057	-0.0111934	0.986815
ENSDARG00000089604	Uncharacterized protein	CABZ01054405.1	common	0.783768	0.486951	1.40396	0.173472	0.62462	0.277775
ENSDARG00000089610	pre-B-cell leukemia transcription factor 1a	pbx1a	common	0.5907	0.703423	1.45252	0.346147	1.56902	0.000471899
ENSDARG00000089717	glutaminyl-peptide cyclotransferase	qpct	common	-0.0752002	0.940415	-0.683154	0.567468	-0.68891	0.384071
ENSDARG00000089767	ring finger protein 130	RNF130 (2 of 2)	common	0.818736	0.0333091	0.732501	0.30108	-0.11592	0.848937
ENSDARG00000089781	cdkn1a interacting zinc finger protein 1a	ciz1a	common	0.982062	0.145378	0.474052	0.797811	-0.352733	0.795135
ENSDARG00000089790	ephrin A5a	efna5a	common	-0.192827	0.909904	0.918573	0.524612	1.2588	0.111786
ENSDARG00000089798	Uncharacterized protein	CABZ01080471.1	common	-0.646442	0.668476	-0.540456	0.79263	-0.0733571	0.963577
ENSDARG00000089860	ataxin 7-like 1	ATXN7L1	common	0.187136	0.916983	0.374192	0.864313	0.242654	0.863809
ENSDARG00000089923	leucine rich repeat neuronal 3	LRRN3	common	0.959915	0.489833	2.20991	0.0781902	1.71562	0.00102358
ENSDARG00000089930	IQ motif containing E	iqce	common	0.773441	0.596072	0.260336	0.908494	-0.785997	0.453131
ENSDARG00000089969	solute carrier family 16 (monocarboxylic acid transporters), member 2	slc16a2	common	0.508923	0.742388	0.808429	0.633644	0.299141	0.798274
ENSDARG00000090035	reticulon 4 receptor	rtn4r	common	-0.00854749	0.995965	-0.896322	0.390162	-0.948773	0.212363
ENSDARG00000090039	reversion-inducing-cysteine-rich protein with kazal motifs	RECK	common	0.764188	0.590432	1.32123	0.359398	0.640576	0.279797
ENSDARG00000090179	si:ch211-117c9.1	si:ch211-117c9.1	common	-1.73633	0.13859	-1.86266	0.0933251	0.195368	0.909173
ENSDARG00000090188	Uncharacterized protein	CU570781.1	common	0.895972	0.126162	0.700459	0.467459	-0.208798	0.79068
ENSDARG00000090202	RNA binding motif protein 11	RBM11	common	-1.0493	0.301868	0.38063	0.809375	1.59651	0.00177374
ENSDARG00000090213	Ras homolog enriched in brain	rheb	common	-0.487746	0.303514	-0.605352	0.335723	-0.174894	0.754013
ENSDARG00000090304	Uncharacterized protein	CU929391.2	common	0.309282	0.809762	0.000470917	0.999897	-0.34698	0.774275
ENSDARG00000090326	mitogen-activated protein kinase 8 interacting protein 1	MAPK8IP1 (1 of 2)	common	1.17435	0.030601	1.8915	0.0199978	0.779345	0.314684
ENSDARG00000090534	transmembrane BAX inhibitor motif containing 1	TMBIM1 (2 of 2)	common	-0.146957	0.930482	-0.118833	0.954171	-0.00676506	0.99554
ENSDARG00000090569	Uncharacterized protein	CABZ01057951.1	common	1.20345	0.350094	1.26484	0.416502	0.0403013	0.973783
ENSDARG00000090611	CASK interacting protein 2	CASKIN2 (4 of 4)	common	0.282418	0.762173	-0.374877	0.745781	-0.739825	0.120775
ENSDARG00000090642	si:dkey-54n8.4	si:dkey-54n8.4	common	-0.381716	0.776424	-0.478707	0.773503	-0.155437	0.872253
ENSDARG00000090654	Uncharacterized protein	FP236810.2	common	1.30876	0.119862	0.690792	0.638202	-0.63635	0.480979
ENSDARG00000090659	sarcoglycan, zeta	SGCZ	common	0.671641	0.650862	-1.09256	0.522126	-2.72479	0.00198184
ENSDARG00000090715	HECT domain containing E3 ubiquitin protein ligase 4	HECTD4 (3 of 3)	common	0.676907	0.421521	2.42333	0.000146297	1.78744	1.0847e-05
ENSDARG00000090746	faciogenital dysplasia	fgd	common	-0.908829	0.291247	-0.821615	0.632985	-0.180567	0.908422
ENSDARG00000090787	kelch domain containing 8B	klhdc8b	common	0.416337	0.747869	-1.38081	0.245808	-2.09374	0.000695698
ENSDARG00000090857	proprotein convertase subtilisin/kexin type 6	PCSK6	common	-0.765071	0.340126	-1.35255	0.0983747	-0.665375	0.237295
ENSDARG00000090860	Uncharacterized protein	CABZ01079541.1	common	-0.371322	0.657508	-0.485743	0.649323	-0.171211	0.831913
ENSDARG00000090876	transmembrane protein 184B	TMEM184B (2 of 3)	common	0.322593	0.842758	0.992039	0.523107	0.828991	0.156835
ENSDARG00000090951	chromosome 1 open reading frame 216	C1orf216	common	0.638117	0.294609	-0.205549	0.8211	-0.900168	0.105886
ENSDARG00000090980	apolipoprotein F	apof	common	2.48589	1.54e-07	1.45706	0.00666106	-1.1371	0.0039356
ENSDARG00000091043	protocadherin 2 alpha b 6	pcdh2ab6	common	-0.466008	0.614542	0.411842	0.807751	0.800464	0.453773
ENSDARG00000091096	Uncharacterized protein	CABZ01077555.1	common	0.207796	0.870448	1.35484	0.167426	1.20751	0.0237025
ENSDARG00000091173	glutamate receptor, ionotropic, kainate 2	GRIK2 (2 of 2)	common	-0.0689758	0.970699	-0.0390277	0.98831	0.016339	0.98937
ENSDARG00000091191	mitogen-activated protein kinase 8 interacting protein 1	mapk8ip1	common	0.216194	0.874098	0.223975	0.897849	-0.0298596	0.975485
ENSDARG00000091293	Dmx-like 2	dmxl2	common	0.110828	0.896467	0.348401	0.771574	0.21437	0.781626
ENSDARG00000091309	limbic system-associated membrane protein	LSAMP	common	-0.925548	0.127188	-2.31224	0.00337003	-1.47657	0.0815293
ENSDARG00000091328	ADAM metallopeptidase with thrombospondin type 1 motif, 2	ADAMTS2 (2 of 2)	common	0.854755	0.275223	-0.924465	0.53411	-1.69988	0.0935415
ENSDARG00000091342	adenylate cyclase 5	adcy5	common	0.867553	0.168484	1.07015	0.098357	0.149863	0.778779
ENSDARG00000091410	suppression of tumorigenicity 18 (breast carcinoma) (zinc finger protein)	st18	common	-0.0623026	0.944708	-1.139	0.102696	-1.13577	0.0418108
ENSDARG00000091560	Transporter	CU856173.1	common	0.451149	0.784067	2.32015	0.0549707	2.42258	0.00024155
ENSDARG00000091618	clathrin, heavy chain-like 1	CLTCL1 (2 of 2)	common	0.16467	0.889005	-0.554787	0.671215	-0.812181	0.276428
ENSDARG00000091623	transmembrane protein 74	TMEM74 (2 of 2)	common	1.42712	0.242323	0.826375	0.632671	-1.02863	0.0260713
ENSDARG00000091756	insulinoma-associated 1a	insm1a	common	0.785165	0.192096	1.73059	0.000737252	0.936138	1.79085e-07
ENSDARG00000091771	LysM, putative peptidoglycan-binding, domain containing 2	lysmd2	common	-0.43135	0.224059	-0.0101587	0.988852	0.377245	0.174663
ENSDARG00000091804	Uncharacterized protein	AL935274.1	common	1.14809	0.136235	-0.790656	0.485942	-2.02801	0.00173117
ENSDARG00000091844	Uncharacterized protein	CABZ01112436.1	common	0.903804	0.514123	-0.958335	0.589713	-2.57239	0.0051483
ENSDARG00000091881	vacuolar protein sorting 33A	vps33a	common	0.414576	0.625077	-0.496874	0.644703	-1.01618	0.0125483
ENSDARG00000091956	transmembrane protein 184bb	tmem184bb	common	0.358332	0.829835	0.433114	0.833226	0.0400027	0.959187
ENSDARG00000092260	WW domain binding protein 1	WBP1	common	0.95819	0.0291135	0.48726	0.572074	-0.50555	0.320685
ENSDARG00000092325	si:ch211-212k5.1	si:ch211-212k5.1	common	0.196236	0.841549	1.86121	0.00411938	1.68901	0.000114767
ENSDARG00000092347	si:dkey-161j23.6	si:dkey-161j23.6	common	0.92509	0.501908	0.900055	0.591515	-0.204598	0.837613
ENSDARG00000092376	discs, large (Drosophila) homolog-associated protein 2b	dlgap2b	common	1.29272	0.0215806	-1.38567	0.179036	-2.74069	3.1901e-05
ENSDARG00000092489	si:ch73-103b9.2	si:ch73-103b9.2	common	0.607589	0.511617	-0.0278233	0.992111	-0.49444	0.734799
ENSDARG00000092624	spectrin, beta, non-erythrocytic 4	SPTBN4 (3 of 3)	common	0.81144	0.564649	0.105465	0.964569	-1.03979	0.166549
ENSDARG00000092774	threonyl-tRNA synthetase-like 2	tarsl2	common	-0.100953	0.894391	0.504127	0.6106	0.572333	0.383723
ENSDARG00000092776	si:ch73-209l12.1	si:ch73-209l12.1	common	0.295443	0.842407	1.14977	0.371928	0.971779	0.0332693
ENSDARG00000092917	si:ch73-138e16.2	si:ch73-138e16.2	common	0.610741	0.621594	1.04956	0.403234	0.468456	0.298706
ENSDARG00000092921	guanine nucleotide binding protein (G protein), beta 5a	gnb5a	common	-1.1773	0.254317	0.50697	0.732976	1.99384	3.1472e-08
ENSDARG00000092970	si:ch211-11c15.3	si:ch211-11c15.3	common	-1.58934	0.00548182	-1.55023	0.00708546	0.0166855	0.983761
ENSDARG00000093179	si:dkey-79c1.1	si:dkey-79c1.1	common	0.452607	0.65051	0.104046	0.947242	-0.420722	0.544625
ENSDARG00000093189	si:ch211-165b19.11	si:ch211-165b19.11	common	-0.687381	0.364321	-0.377077	0.73351	0.270473	0.728507
ENSDARG00000093357	neuronal tyrosine-phosphorylated phosphoinositide-3-kinase adaptor 2	NYAP2 (2 of 2)	common	-1.41837	0.162278	-0.211826	0.912683	1.28634	0.126316
ENSDARG00000093372	si:dkey-258f14.6	si:dkey-258f14.6	common	-1.02711	0.194312	0.399109	0.728634	1.50034	6.17032e-06
ENSDARG00000093386	si:dkeyp-82a1.1	si:dkeyp-82a1.1	common	0.134677	0.911524	-0.450359	0.715893	-0.686318	0.114443
ENSDARG00000093489	si:dkey-191j3.3	si:dkey-191j3.3	common	1.09428	0.222789	1.76466	0.0237716	0.627172	0.270754
ENSDARG00000093563	si:ch211-225b11.4	si:ch211-225b11.4	common	0.51298	0.402312	-0.204013	0.87968	-0.749662	0.283025
ENSDARG00000093650	si:ch211-287n14.3	si:ch211-287n14.3	common	0.196453	0.851445	-0.741634	0.4915	-1.04759	0.0616631
ENSDARG00000093661	mitogen-activated protein kinase kinase kinase kinase 4	MAP4K4	common	0.748103	0.14625	1.40635	0.0074285	0.622756	0.199761
ENSDARG00000093728	si:ch211-223a10.5	si:ch211-223a10.5	common	0.887103	0.294609	0.8295	0.445599	-0.113427	0.875128
ENSDARG00000093977	si:ch211-220f16.1	si:ch211-220f16.1	common	0.0922436	0.907673	-0.281771	0.660739	-0.425349	0.315036
ENSDARG00000094013	si:dkey-15h8.9	si:dkey-15h8.9	common	-0.136211	0.941272	0.545925	0.780245	0.918496	0.279489
ENSDARG00000094046	si:dkeyp-26a9.7	si:dkeyp-26a9.7	common	-0.274452	0.775985	-1.24973	0.0620926	-1.02428	0.0752202
ENSDARG00000094105	si:ch211-134n17.5	si:ch211-134n17.5	common	1.52697	0.124897	1.32017	0.273409	-0.315437	0.630759
ENSDARG00000094343	si:dkey-20i20.11	si:dkey-20i20.11	common	1.57653	0.119299	1.71205	0.112889	0.049791	0.947697
ENSDARG00000094388		celsr2	common	1.73213	0.00976625	-1.42445	0.0562358	-3.20413	1.90334e-07
ENSDARG00000094522	si:ch211-14c7.2	si:ch211-14c7.2	common	0.735828	0.177388	0.0788789	0.941621	-0.71206	0.164861
ENSDARG00000094560	si:dkey-81p22.12	si:dkey-81p22.12	common	0.0496488	0.967576	-1.49613	0.110315	-1.73776	0.00165005
ENSDARG00000094587	si:dkey-35m8.1	si:dkey-35m8.1	common	-0.334351	0.711536	-1.4265	0.0425785	-1.20056	0.000523274
ENSDARG00000094602	si:dkey-7n6.2	si:dkey-7n6.2	common	0.206652	0.841799	0.101083	0.940042	-0.156908	0.821099
ENSDARG00000094696	si:dkey-201c13.2	si:dkey-201c13.2	common	1.93872	0.00339585	-1.16206	0.293155	-3.29171	9.61215e-09
ENSDARG00000095011	si:ch211-67n3.9	si:ch211-67n3.9	common	-0.261385	0.80743	-0.529569	0.653344	-0.337078	0.594977
ENSDARG00000095059	si:ch211-106h4.5	si:ch211-106h4.5	common	0.0489976	0.975396	-1.07289	0.34591	-1.29407	0.0406402
ENSDARG00000095080	si:ch211-221n20.5	si:ch211-221n20.5	common	-0.118829	0.913218	-0.833245	0.334257	-0.811551	0.0149228
ENSDARG00000095150	si:dkey-114c15.5	si:dkey-114c15.5	common	-0.780004	0.32656	0.458306	0.630176	1.24136	0.0181628
ENSDARG00000095170	leucine rich repeat (in FLII) interacting protein 1b	lrrfip1b	common	0.774817	0.256415	0.0269877	0.985606	-0.796917	0.252852
ENSDARG00000095595	si:ch73-272h24.1	si:ch73-272h24.1	common	2.18742	2.92e-05	1.47826	0.0568855	-0.72878	0.15757
ENSDARG00000095637	Uncharacterized protein	BX005294.5	common	0.806765	0.23119	0.227804	0.881094	-0.606702	0.437588
ENSDARG00000095638	si:dkey-284p5.3	si:dkey-284p5.3	common	1.44077	0.234187	2.02249	0.101366	0.565306	0.582797
ENSDARG00000095643	si:dkey-253d23.3	si:dkey-253d23.3	common	-0.901915	0.266707	-1.28472	0.0988748	-0.435816	0.366844
ENSDARG00000095664	Uncharacterized protein	FP236334.1	common	1.21969	0.0273588	-0.519572	0.670064	-1.78759	0.00380177
ENSDARG00000096143	si:ch211-223a21.3	si:ch211-223a21.3	common	-0.474565	0.763774	-0.346342	0.865727	0.161709	0.864023
ENSDARG00000096261	CUGBP, Elav-like family member 6	CELF6	common	-1.33792	0.0337563	-0.62293	0.488835	0.712608	0.158254
ENSDARG00000096271	membrane-associated ring finger (C3HC4) 7	03/07/16	common	-0.480038	0.483844	-0.452372	0.50992	-0.0115503	0.9887
ENSDARG00000096302	guanine nucleotide binding protein (G protein), gamma 12	GNG12 (2 of 2)	common	1.18314	0.233361	0.827166	0.534116	-0.465539	0.466078
ENSDARG00000096375	membrane-associated ring finger (C3HC4) 7	03/07/16	common	0.395543	0.71368	0.290708	0.83948	-0.164184	0.798105
ENSDARG00000096420	si:dkey-13n23.4	si:dkey-13n23.4	common	1.4401	0.097842	-0.842492	0.541858	-2.58906	6.41832e-06
ENSDARG00000096441	si:dkey-4j21.1	si:dkey-4j21.1	common	-0.399453	0.664681	-0.472412	0.642987	-0.121526	0.808567
ENSDARG00000096540	si:dkey-148e3.2	si:dkey-148e3.2	common	-1.08394	0.242648	-1.57777	0.0463521	-0.448697	0.667533
ENSDARG00000096558	si:ch211-80j13.1	si:ch211-80j13.1	common	0.796893	0.33352	-0.866681	0.317266	-1.82346	4.42622e-06
ENSDARG00000096601	family with sequence similarity 13, member C	FAM13C (10 of 10)	common	-1.41385	0.0032199	-0.241779	0.865061	1.03731	0.199984
ENSDARG00000096684	si:dkeyp-122d12.1	si:dkeyp-122d12.1	common	0.44781	0.629376	1.1283	0.167691	0.64467	0.392105
ENSDARG00000096897	long intergenic non-protein coding RNA 935	LINC00935	common	-1.81998	0.0267954	-1.32863	0.175209	0.506925	0.543283
ENSDARG00000096920	serine/arginine repetitive matrix 4	SRRM4	common	0.85198	0.487917	-0.474361	0.81708	-1.42647	0.196605
ENSDARG00000096926	si:dkey-117j14.8	si:dkey-117j14.8	common	-0.584719	0.508033	-1.90474	0.00115667	-1.37935	0.00355763
ENSDARG00000096951	si:dkey-193b18.1	si:dkey-193b18.1	common	0.373971	0.644567	-0.422601	0.823829	-0.770279	0.519314
ENSDARG00000096961	CAP-GLY domain containing linker protein family, member 4	CLIP4 (2 of 2)	common	0.479115	0.59598	-0.0447475	0.979214	-0.579557	0.479837
ENSDARG00000097060	si:ch211-207n23.3	si:ch211-207n23.3	common	-0.130591	0.872932	-0.470679	0.431612	-0.387631	0.384943
ENSDARG00000097089	si:dkeyp-21h4.4	si:dkeyp-21h4.4	common	0.989337	0.280695	-0.0650129	0.96744	-1.16219	0.0974476
ENSDARG00000097322	si:dkey-81l17.6	si:dkey-81l17.6	common	-1.50256	0.0155276	0.648143	0.471244	2.22463	6.87966e-10
ENSDARG00000097371		mcf2b	common	-0.853548	0.4338	-1.37086	0.291502	-0.619308	0.608443
ENSDARG00000097374	si:dkey-108k21.7	si:dkey-108k21.7	common	-1.49596	0.192295	-1.63653	0.189708	-0.109457	0.889816
ENSDARG00000097421	si:dkeyp-50b9.1	si:dkeyp-50b9.1	common	0.293685	0.842215	-0.967854	0.482547	-1.60306	0.000777995
ENSDARG00000097431	si:dkey-242n9.2	si:dkey-242n9.2	common	-0.532563	0.538206	-0.401729	0.646415	0.110505	0.877358
ENSDARG00000097488	unc-80 homolog (C. elegans)	UNC80 (2 of 2)	common	-0.551821	0.491442	0.147741	0.928848	0.638079	0.508211
ENSDARG00000097791	si:ch1073-277f7.2	si:ch1073-277f7.2	common	1.6043	0.0550643	1.29412	0.205939	-0.403358	0.511693
ENSDARG00000097897	SH3-domain GRB2-like (endophilin) interacting protein 1	SGIP1	common	0.904423	0.150185	0.305444	0.760052	-0.681029	0.0117993
ENSDARG00000097962	si:ch211-214g1.4	si:ch211-214g1.4	common	0.353121	0.630494	-0.137204	0.896442	-0.563873	0.0214878
ENSDARG00000097985	si:dkeyp-9a1.7	si:dkeyp-9a1.7	common	0.475957	0.704633	1.69649	0.08317	1.31149	0.0190158
ENSDARG00000098049	si:ch211-160d20.6	si:ch211-160d20.6	common	-1.04004	0.230055	-1.61164	0.042315	-0.613693	0.29513
ENSDARG00000002084	laminin, beta 2 (laminin S)	lamb2	Delta	7.98375	2.85e-27	11.6941	5.07e-68	2.64346	1.11456e-05
ENSDARG00000004445	glutamate receptor, metabotropic 5	GRM5 (1 of 2)	Delta	-0.444245	NA	4.70989	8.09e-07	7.64989	9.59645e-29
ENSDARG00000003250	phosphoinositide-3-kinase, catalytic, delta polypeptide	pik3cd	Delta	0.205311	0.888878	2.67076	2.57e-06	2.2171	0.0043791
ENSDARG00000003615	solute carrier family 26 (anion exchanger), member 3	SLC26A3 (1 of 2)	Delta	0.352283	0.806156	5.53732	7.88e-12	6.13938	1.89515e-42
ENSDARG00000005567	mitogen-activated protein kinase kinase 6	map2k6	Delta	0.160835	0.80743	3.68814	2.59e-24	3.57482	6.77045e-86
ENSDARG00000005780	neuropeptide Y receptor Y8b	npy8br	Delta	5.53089	2.15e-15	9.496	2.26e-49	3.88202	1.48198e-13
ENSDARG00000006120	T-box 2b	tbx2b	Delta	0.975302	0.484827	4.73637	1.63e-06	5.26127	2.72321e-17
ENSDARG00000006849	acid-sensing (proton-gated) ion channel 2	asic2	Delta	2.94845	0.000103098	6.4647	1.51e-41	3.11392	1.61502e-10
ENSDARG00000006865	glycine receptor, alpha 4a	glra4a	Delta	2.22094	NA	8.89925	6.02e-35	5.01131	4.18612e-13
ENSDARG00000008140	potassium voltage-gated channel, shaker-related subfamily, beta member 1	kcnab1	Delta	0.425797	0.793367	3.34599	0.000431535	3.52076	6.37174e-14
ENSDARG00000009026	Uncharacterized protein	CR388002.1	Delta	0.00985954	0.996091	4.94072	4.7e-12	4.67689	1.06008e-09
ENSDARG00000009351	fibroblast growth factor 6a	fgf6a	Delta	3.97404	2.24e-05	7.77006	5.46e-21	4.27817	8.9644e-12
ENSDARG00000009553	guanine nucleotide binding protein (G protein), gamma 3	gng3	Delta	-1.31862	0.151801	3.13175	2.27e-05	4.80692	7.15353e-22
ENSDARG00000009567	SPEG complex locus	SPEG (1 of 2)	Delta	0.90711	0.510747	5.70034	3.94e-10	6.26943	4.83853e-29
ENSDARG00000009624	urotensin 2 receptor	UTS2R	Delta	0.0928816	NA	8.94464	7.04e-36	8.62191	9.53481e-46
ENSDARG00000009789	sarcoglycan, delta (dystrophin-associated glycoprotein)	sgcd	Delta	3.03648	0.00318529	10.4655	1.18e-58	6.31404	5.99797e-31
ENSDARG00000010565	aquaporin 4	aqp4	Delta	1.70922	0.161942	5.63356	4.11e-09	5.05949	1.67678e-12
ENSDARG00000010816	solute carrier family 7 (cationic amino acid transporter, y+ system), member 14a	slc7a14a	Delta	-0.12415	0.884422	3.30975	3.33e-14	3.48817	1.00339e-37
ENSDARG00000011027	fibroblast growth factor receptor 1a	fgfr1a	Delta	1.19353	0.330564	3.81691	7.24e-05	3.46264	2.20236e-40
ENSDARG00000011163	semaphorin 3fa	sema3fa	Delta	1.96956	0.0895409	5.52166	8.49e-09	5.79948	3.37433e-112
ENSDARG00000011407	collagen type II, alpha-1b	col2a1b	Delta	2.81992	0.00663056	7.04854	8.18e-22	3.68061	1.22254e-11
ENSDARG00000011434	prostaglandin E receptor 2a (subtype EP2)	ptger2a	Delta	3.04069	0.000490251	8.12712	1.09e-27	5.73357	7.03152e-44
ENSDARG00000012555	adenylate kinase 5	ak5	Delta	-1.75286	0.0207226	2.04852	0.00523223	3.99023	8.89284e-16
ENSDARG00000013310	mitogen-activated protein kinase kinase kinase 15	MAP3K15	Delta	3.98771	6.12e-13	9.5322	4.07e-85	5.62952	6.77045e-86
ENSDARG00000014190	somatostatin 2	sst2	Delta	0.885368	0.485781	6.5919	6.41e-15	3.79858	0.000246547
ENSDARG00000014626	distal-less homeobox gene 3b	dlx3b	Delta		NA	9.05953	1.42e-34	9.37012	2.01088e-41
ENSDARG00000015404	ADP-ribosylation factor-like 3, like 2	arl3l2	Delta	1.22851	0.308988	7.76006	1.51e-33	6.52541	3.80138e-35
ENSDARG00000016981	breast cancer anti-estrogen resistance 3	bcar3	Delta	2.19511	0.047394	3.93458	7.54e-05	2.01411	1.05792e-07
ENSDARG00000017429	SPHK1 interactor, AKAP domain containing	sphkap	Delta	4.08313	1.1e-05	6.41243	2.98e-12	3.62859	8.41337e-06
ENSDARG00000017676	matrix metalloproteinase 2	mmp2	Delta	3.27202	0.00109534	10.5591	7.01e-68	5.36624	2.18264e-15
ENSDARG00000017795	exostosin glycosyltransferase 1	EXT1 (1 of 4)	Delta	1.01825	NA	7.57756	2.74e-21	6.25017	1.74445e-22
ENSDARG00000019658	POU domain, class 2, transcription factor 2b	pou2f2b	Delta	1.96659	0.0933804	4.54019	3.06e-06	3.03143	8.74973e-12
ENSDARG00000019983	cholinergic receptor, nicotinic, beta 4 (neuronal)	CHRNB4	Delta	4.87963	1.39e-08	8.4527	2.47e-29	3.32525	5.92619e-13
ENSDARG00000020764	sarcolemma associated protein b	slmapb	Delta	2.41302	2.5e-06	5.55358	3.34e-32	3.2115	3.76858e-49
ENSDARG00000021442	cadherin 11, osteoblast	cdh11	Delta	2.05218	0.0717179	7.39857	5.74e-21	5.04558	8.57006e-13
ENSDARG00000023053	family with sequence similarity 129, member Ab	fam129ab	Delta	1.03597	NA	6.97957	4.6e-16	4.32107	7.29134e-07
ENSDARG00000024101	adrenergic receptor, alpha 1d	adra1d	Delta	0.971828	0.489378	4.92291	7.73e-07	6.44922	3.12835e-40
ENSDARG00000024936	protein serine kinase H2	PSKH2	Delta	-1.16103	0.387286	2.62245	0.023122	5.96238	2.38255e-39
ENSDARG00000027079	zinc finger protein 804A	znf804a	Delta	1.05093	0.376216	6.68752	3.48e-14	2.76958	0.0106802
ENSDARG00000030867	si:dkey-72l14.7	si:dkey-72l14.7	Delta	-0.000716411	NA	8.19039	4.36e-33	8.19936	6.08867e-37
ENSDARG00000031712	glutamate receptor, metabotropic 3	grm3	Delta	1.73601	0.141806	9.05501	1.19e-34	4.55451	2.03359e-07
ENSDARG00000031875	transient receptor potential cation channel, subfamily A, member 1b	trpa1b	Delta	2.46911	0.0262844	8.91786	1.14e-31	5.46066	2.36446e-15
ENSDARG00000032951	nuclear receptor binding protein 2	nrbp2	Delta	0.904142	0.192061	5.77229	7.28e-65	4.68146	1.34537e-29
ENSDARG00000033161	somatostatin 1, tandem duplicate 2	sst1.2	Delta	0.617787	0.669322	5.66913	7.14e-10	7.04611	8.06903e-49
ENSDARG00000033655	stathmin 1b	stmn1b	Delta	1.97353	0.000438437	4.56776	6.07e-25	2.53868	8.93873e-13
ENSDARG00000034168	serpin peptidase inhibitor, clade I (neuroserpin), member 1	serpini1	Delta	-0.232049	0.798443	3.2169	5.94e-08	3.41271	7.29759e-10
ENSDARG00000034559	sushi-repeat containing protein, X-linked 2	srpx2	Delta	-1.23808	0.0866217	2.38162	0.000162499	3.78818	2.80679e-22
ENSDARG00000035253	natriuretic peptide receptor 3	npr3	Delta	0.83742	0.454371	3.96744	3.02e-08	3.3145	3.54318e-13
ENSDARG00000035521	secreted frizzled-related protein 1a	sfrp1a	Delta	4.62923	4.9e-07	9.41525	8.26e-41	2.19435	0.00940498
ENSDARG00000036105	cyclin-dependent kinase 5, regulatory subunit 1 (p35)	CDK5R1 (1 of 3)	Delta	3.09003	0.00320373	7.56269	6.55e-22	2.54132	0.00261079
ENSDARG00000036292	caudal type homeo box transcription factor 4	cdx4	Delta	1.13712	NA	9.80664	2.06e-45	5.99354	1.1604e-15
ENSDARG00000036848	solute carrier family 43, member 2a	slc43a2a	Delta	0.202894	0.824381	3.25954	9.51e-11	3.15225	2.93434e-31
ENSDARG00000036853	phosphatidylinositol transfer protein, cytoplasmic 1	PITPNC1	Delta	4.38211	6.57e-08	8.63464	1.34e-42	4.01494	5.25732e-44
ENSDARG00000036985	plexin b2b	plxnb2b	Delta	2.36209	0.000265562	4.83855	2.85e-20	2.45422	1.84197e-19
ENSDARG00000037030	castor zinc finger 1	casz1	Delta	0.00370868	0.998609	3.38025	0.00151157	4.67696	1.77706e-15
ENSDARG00000037159	opioid receptor, delta 1b	oprd1b	Delta	4.97874	1.05e-08	6.852	5.37e-15	2.13271	4.66221e-08
ENSDARG00000038198	tubulin, beta 4B class IVb	tubb4b	Delta	-1.49513	0.233099	2.15692	0.0437547	4.02692	3.961e-05
ENSDARG00000039067	steroid-5-alpha-reductase, alpha polypeptide 2b	srd5a2b	Delta	0.351466	0.83759	3.77115	0.000370828	4.93354	2.1094e-14
ENSDARG00000039220	ST6 (alpha-N-acetyl-neuraminyl-2,3-beta-galactosyl-1,3)-N-acetylgalactosaminide alpha-2,6-sialyltransferase 5a	st6galnac5a	Delta	0.971933	NA	6.05115	4.31e-19	4.84516	7.46859e-16
ENSDARG00000039352	phosphatase domain containing, paladin 1b	pald1b	Delta	0.74898	0.609501	3.28487	0.0037049	3.86437	1.60175e-11
ENSDARG00000040430	neuronal pentraxin receptor a	nptxra	Delta	-0.086872	0.962863	6.04759	4.37e-17	6.62076	2.15433e-31
ENSDARG00000040435	solute carrier family 6 (neurotransmitter transporter), member 11	SLC6A11	Delta	4.36849	1.99e-09	6.49202	1.5e-16	2.50406	1.31457e-05
ENSDARG00000041609	adenosine deaminase, RNA-specific, B1a	adarb1a	Delta	0.17975	0.910498	2.78546	0.00238928	3.07108	4.77826e-15
ENSDARG00000043241	arrestin, beta 1	arrb1	Delta	0.847184	0.55751	3.5766	0.000859654	3.7872	1.1266e-16
ENSDARG00000043257	creatine kinase, brain b	ckbb	Delta	-0.708175	0.0818156	2.42985	3.54e-11	3.13907	2.75002e-38
ENSDARG00000043406	solute carrier family 8 (sodium/calcium exchanger), member 1b	slc8a1b	Delta	-2.31437	0.00343055	2.37592	0.0025698	5.24754	4.2964e-39
ENSDARG00000043607	RAB3D, member RAS oncogene family, b	rab3db	Delta	4.37236	1.96e-06	6.49387	9.34e-13	2.84083	2.33652e-14
ENSDARG00000044010	lysyl oxidase-like 2a	loxl2a	Delta	0.606472	0.698368	2.96584	0.00940475	3.43053	6.29514e-10
ENSDARG00000044048	prion protein b	prnpb	Delta	1.25293	0.315514	4.84356	7.94e-08	4.33916	1.47972e-17
ENSDARG00000044566	fatty acid binding protein 6, ileal (gastrotropin)	fabp6	Delta	0.354684	0.83503	4.45437	1.12e-05	6.35772	8.35363e-34
ENSDARG00000045087	cyclin-dependent kinase 5, regulatory subunit 1b (p35)	cdk5r1b	Delta	-1.16853	0.269006	2.0564	0.00881015	3.24071	9.84324e-06
ENSDARG00000045443	angiotensin II receptor, type 1b	agtr1b	Delta	0.377258	0.77716	4.12229	2.77e-08	3.91703	2.18652e-11
ENSDARG00000045638	solute carrier family 13 (sodium/sulphate symporters), member 1	slc13a1	Delta	0.266234	NA	7.91641	1.25e-24	5.56004	1.19386e-11
ENSDARG00000045685	contactin 1b	cntn1b	Delta	0.164168	0.929673	3.31272	0.00125436	3.70064	8.74646e-07
ENSDARG00000045747	cadherin-like and PC-esterase domain containing 1	cped1	Delta	1.45339	NA	9.43797	1.56e-39	7.74669	9.20578e-55
ENSDARG00000045750	synaptotagmin X	syt10	Delta	2.79173	0.000581347	7.22789	6.02e-36	3.89058	1.82886e-08
ENSDARG00000045929	ornithine decarboxylase antizyme 2a	oaz2a	Delta	1.15914	0.06159	3.84753	1.15e-24	2.52078	3.22816e-07
ENSDARG00000052494	protocadherin 18b	pcdh18b	Delta	2.60275	0.0156298	4.62343	2.94e-06	2.39323	0.000446918
ENSDARG00000052898	potassium channel, subfamily K, member 3	KCNK3 (2 of 2)	Delta	-0.449857	0.397576	3.55126	3.99e-23	3.99448	6.16011e-42
ENSDARG00000052948	zgc:195023	zgc:195023	Delta	1.25227	0.336096	5.21494	1.09e-07	6.73177	2.04462e-48
ENSDARG00000053383	reprimo, TP53 dependent G2 arrest mediator candidate a	rprma	Delta	0.798756	0.460886	4.61722	7.51e-11	4.1263	1.00901e-20
ENSDARG00000053559	tetraspanin 3b	tspan3b	Delta	2.51173	0.0197324	4.55552	1.49e-06	2.1477	3.13267e-09
ENSDARG00000053678	solute carrier family 4 (anion exchanger), member 3	SLC4A3	Delta	3.0306	0.000803847	5.33493	1.71e-13	2.0165	8.94257e-05
ENSDARG00000054177	G protein-coupled receptor 123	gpr123	Delta	0.798775	0.583987	6.51081	1.26e-23	4.87385	4.97674e-10
ENSDARG00000054208	phosphorylase kinase, gamma 2 (testis)	phkg2	Delta	-0.113134	0.884972	2.11168	1.22e-07	2.20122	5.22672e-12
ENSDARG00000054253	sine oculis binding protein homolog (Drosophila) a	sobpa	Delta	2.37161	0.0168902	4.90699	1.13e-08	2.87739	4.6095e-11
ENSDARG00000054616	claudin i	cldni	Delta	2.30682	0.0360514	6.06445	1.1e-10	6.16875	1.31219e-32
ENSDARG00000054766	SPARC related modular calcium binding 2	SMOC2 (1 of 2)	Delta	0.839466	NA	8.26139	3.12e-27	5.57454	8.25947e-14
ENSDARG00000055226	solute carrier family 7 (cationic amino acid transporter, y+ system), member 7	slc7a7	Delta	2.46862	0.0074102	5.90298	2.83e-13	4.12759	5.15815e-62
ENSDARG00000055349	pbx/knotted 1 homeobox 2	pknox2	Delta	1.05006	NA	8.36149	2.99e-28	3.89186	4.66849e-05
ENSDARG00000055518	phosphorylase, glycogen (muscle) A	pygma	Delta	1.63458	0.0762457	4.91206	6.91e-10	3.56558	1.00071e-08
ENSDARG00000055825	cadherin, EGF LAG seven-pass G-type receptor 3	celsr3	Delta	1.568	0.0804701	3.64062	6.83e-06	2.24303	0.000298056
ENSDARG00000056043	laminin, alpha 1	lama1	Delta	3.69398	2.71e-05	6.25757	4.83e-17	2.18	8.18258e-05
ENSDARG00000056145	sortilin 1	SORT1 (2 of 3)	Delta	0.0225933	0.989449	2.73865	0.0228005	3.89788	2.64543e-06
ENSDARG00000056530	C3 and PZP-like, alpha-2-macroglobulin domain containing 8	CPAMD8	Delta	1.6524	0.159729	4.93718	2.42e-07	4.68123	4.01308e-33
ENSDARG00000056541	nuclear receptor subfamily 0, group B, member 1	nr0b1	Delta	-1.6125	0.0550643	2.56839	3.01e-05	4.21095	2.24244e-12
ENSDARG00000056909	epidermal growth factor receptor	EGFR (2 of 5)	Delta	0.387623	0.820584	6.41789	1.68e-12	8.7237	1.39986e-68
ENSDARG00000056998	kin of IRRE like b	kirrelb	Delta	4.50933	1.77e-08	7.30694	5.04e-24	2.39277	0.00146756
ENSDARG00000057052	Down syndrome cell adhesion molecule like 1	dscaml1	Delta	4.88373	6.58e-09	7.89594	8.73e-25	2.75621	2.42379e-09
ENSDARG00000057448	SRC kinase signaling inhibitor 1	SRCIN1 (1 of 2)	Delta	0.4179	0.754047	3.96054	3.14e-09	3.52967	8.36832e-09
ENSDARG00000057833	GULP, engulfment adaptor PTB domain containing 1b	gulp1b	Delta	0.798517	0.456158	6.73497	9.85e-25	6.50832	2.38039e-84
ENSDARG00000058377	tetratricopeptide repeat domain 6	ttc6	Delta	4.2749	4.08e-06	9.99451	1.99e-46	4.68945	6.38648e-16
ENSDARG00000058476	stanniocalcin 1, like	stc1l	Delta	-0.633926	NA	4.15069	5.61e-05	5.25031	1.83755e-08
ENSDARG00000059043	neurotrophin 3	ntf3	Delta	1.49058	0.237685	7.11404	3.87e-20	5.83275	8.4473e-53
ENSDARG00000060200	regulator of G-protein signaling 14	RGS14 (2 of 2)	Delta	0.942028	NA	8.78794	1.02e-37	5.82915	2.99252e-14
ENSDARG00000060680	si:ch73-127m5.1	si:ch73-127m5.1	Delta	0.402234	0.802794	3.27802	0.00277557	2.76079	0.00744731
ENSDARG00000060837	transient receptor potential cation channel, subfamily C, member 5b	trpc5b	Delta	1.26855	0.299337	9.17621	1.66e-40	4.7418	8.81606e-08
ENSDARG00000060884	neuromedin U receptor 1	nmur1	Delta	0.963231	NA	7.67468	1.75e-22	5.0043	1.82238e-12
ENSDARG00000061047	ATP-binding cassette, sub-family G (WHITE), member 4a	abcg4a	Delta	2.60854	0.0174368	7.79328	4.89e-24	3.37856	1.26829e-05
ENSDARG00000061051	bone morphogenetic protein/retinoic acid inducible neural-specific 3	BRINP3	Delta	0.240513	NA	6.73258	1.34e-14	4.87424	9.60696e-08
ENSDARG00000061473	TBK1 binding protein 1	tbkbp1	Delta	3.07104	0.00343055	6.56795	1.71e-13	2.62203	0.00539856
ENSDARG00000061682	bicaudal C homolog 1a (Drosophila)	bicc1a	Delta	1.75952	0.147788	5.1229	1.45e-08	3.22076	1.21435e-07
ENSDARG00000061692	YjeF N-terminal domain containing 3	yjefn3	Delta	3.079	0.0023609	6.53359	1.6e-13	4.36075	1.04505e-54
ENSDARG00000061819	WSC domain containing 2	wscd2	Delta	-0.272499	0.873786	2.79103	0.0122525	3.47391	0.000217023
ENSDARG00000062341	Wolfram syndrome 1a (wolframin)	wfs1a	Delta	4.43693	1.91e-07	7.40983	2.08e-19	3.32893	1.57999e-06
ENSDARG00000063068	spectrin repeat containing, nuclear envelope 1b	syne1b	Delta	-0.870948	0.182677	2.01563	0.000830696	2.94788	1.24732e-13
ENSDARG00000063135	synaptotagmin XII	syt12	Delta	0.313152	0.842421	2.41338	0.0215811	2.49312	8.89621e-06
ENSDARG00000063230	bone morphogenetic protein 7b	bmp7b	Delta	1.17349	0.380372	7.55562	1.71e-24	5.80715	9.54622e-17
ENSDARG00000063264	protocadherin 9	PCDH9	Delta	0.0796733	0.960314	3.00996	0.000715182	3.41694	2.35e-14
ENSDARG00000068144	neuromedin Ba	nmba	Delta	1.51645	0.0257565	7.05755	1.13e-48	5.28827	3.77261e-21
ENSDARG00000068274	ankyrin repeat domain 65	ANKRD65	Delta	4.27056	2.58e-06	9.91188	1.86e-46	5.57436	3.97344e-68
ENSDARG00000068594	phospholipase C, beta 1 (phosphoinositide-specific)	PLCB1 (1 of 2)	Delta	3.82762	6.26e-05	8.83054	8.04e-32	4.88691	6.50415e-23
ENSDARG00000069101	N-ethylmaleimide-sensitive factor attachment protein, beta	NAPB (2 of 2)	Delta	0.428678	0.310157	2.70886	5.55e-11	2.27932	4.0904e-14
ENSDARG00000069186	cytochrome P450, family 27, subfamily A, polypeptide 1, gene 2	cyp27a1.2	Delta	0.676368	0.507259	3.56345	5.18e-11	2.79598	5.07853e-08
ENSDARG00000069981	chondroitin sulfate proteoglycan 5a	cspg5a	Delta	0.363185	0.791443	3.3739	6.75e-06	3.33956	5.03005e-23
ENSDARG00000070025	dachsous 1a (Drosophila)	dchs1a	Delta	-1.06837	0.182569	2.40531	7.42e-06	3.56472	1.60278e-17
ENSDARG00000070340	homeo box C5a	hoxc5a	Delta	0.607908	0.694545	2.56739	0.0378104	3.15323	8.58611e-09
ENSDARG00000070618	TatD DNase domain containing 2	tatdn2	Delta	4.40154	9.77e-07	7.97941	1.77e-23	3.72105	5.0121e-11
ENSDARG00000070735	Rho family GTPase 2	rnd2	Delta	7.49568	3.47e-27	10.4526	4.98e-55	2.90301	7.45973e-34
ENSDARG00000071091	cholinergic receptor, muscarinic 3a	chrm3a	Delta	2.28402	0.0429318	8.89778	2.24e-32	4.53043	2.88372e-08
ENSDARG00000071465	leucine rich repeat containing 39	lrrc39	Delta	1.88485	0.00564904	5.73507	2.01e-24	3.84045	2.68927e-15
ENSDARG00000073802	Uncharacterized protein	CNTNAP5	Delta	1.11267	NA	8.76514	2.51e-30	4.91098	1.70923e-08
ENSDARG00000074073	microtubule-associated protein 6	MAP6 (1 of 2)	Delta	0.584348	0.583103	4.68386	7.26e-16	4.15431	2.39827e-18
ENSDARG00000074723	myosin X-like 1	myo10l1	Delta	1.42384	0.231369	7.60007	5.61e-22	2.85552	0.00407554
ENSDARG00000074746	potassium voltage-gated channel, Shal-related subfamily, member 1	kcnd1	Delta	-1.82275	0.119545	2.55344	0.0268331	7.93844	7.07797e-25
ENSDARG00000074763	melanocortin 2 receptor accessory protein 2a	mrap2a	Delta	2.84944	0.00757627	4.69527	5.02e-06	4.68372	3.98241e-68
ENSDARG00000075271	Rap guanine nucleotide exchange factor (GEF) 5a	rapgef5a	Delta	0.502447	0.685843	2.47315	0.0023291	2.00804	0.00204823
ENSDARG00000075450	mohawk homeobox a	mkxa	Delta	4.07641	3.06e-06	10.0377	1.61e-52	5.38974	2.7562e-25
ENSDARG00000075725	centrosomal protein 152	cep152	Delta	3.48653	0.000247486	6.15108	8.09e-14	2.50606	8.34705e-13
ENSDARG00000076028	seizure related 6 homolog like	sez6l	Delta	-0.328126	0.831974	2.53362	0.0134713	3.15106	3.906e-05
ENSDARG00000076220	seizure related 6 homolog a	sez6a	Delta	2.61173	0.0139265	6.7995	7.09e-26	2.88477	0.000177237
ENSDARG00000076236	leucine rich repeat containing 18b	lrrc18b	Delta	0.951762	NA	8.48543	8.46e-35	5.05105	4.46626e-11
ENSDARG00000076500	chromogranin B	chgb	Delta	0.101488	0.934334	4.11158	6.53e-11	4.18885	3.46457e-21
ENSDARG00000076690	arginine vasopressin receptor 2, like	avpr2l	Delta	1.14474	0.395594	7.55022	3.57e-24	6.11415	8.81227e-21
ENSDARG00000076748	netrin 2	ntn2	Delta	0.244144	NA	8.13985	1.91e-26	6.15925	1.14776e-15
ENSDARG00000077061	prostaglandin E receptor 1b (subtype EP1)	ptger1b	Delta	0.38795	0.798462	4.01879	0.000188607	3.11682	0.00430435
ENSDARG00000077425	NACC family member 2, BEN and BTB (POZ) domain containing	NACC2	Delta	2.252	0.00438425	4.2578	1.29e-09	2.0901	4.0243e-07
ENSDARG00000077514	SLIT and NTRK-like family, member 1	SLITRK1	Delta	0.395701	0.805722	2.2679	0.0448468	2.18126	0.00397283
ENSDARG00000077573	transmembrane protease, serine 13b	tmprss13b	Delta	3.20513	3.23e-05	7.10439	2.54e-31	3.8123	2.39676e-18
ENSDARG00000077677	Uncharacterized protein	CABZ01114098.1	Delta	0.894525	NA	7.1409	1.98e-18	4.40308	7.28517e-07
ENSDARG00000077817	CXXC finger 4	cxxc4	Delta	0.144153	NA	6.5442	8.41e-18	5.15333	3.84863e-09
ENSDARG00000077847	olfactomedin 2a	olfm2a	Delta	2.29582	0.0371326	4.86004	1.04e-06	4.26015	1.53606e-27
ENSDARG00000078185	phosphofurin acidic cluster sorting protein 2	pacs2	Delta	-1.06679	0.307981	2.99895	1.93e-05	4.48956	1.10108e-30
ENSDARG00000079327	hemicentin 2	hmcn2	Delta		NA	7.44447	9.3e-19	7.84498	5.78828e-23
ENSDARG00000079479	G protein-coupled receptor 4	gpr4	Delta	3.19149	0.0004669	5.50583	8.3e-11	2.69094	2.26845e-24
ENSDARG00000079484	potassium channel, subfamily T, member 1	kcnt1	Delta	0.820548	0.266277	6.42712	2.08e-75	5.39935	6.99117e-37
ENSDARG00000079670	leucine rich repeat containing 7	lrrc7	Delta	2.56965	0.00891189	6.51046	7.34e-24	3.54758	5.6574e-12
ENSDARG00000079862	klotho	kl	Delta	4.2054	1.51e-06	6.28011	9.76e-13	2.72895	5.31598e-14
ENSDARG00000079977	Nance-Horan syndrome (congenital cataracts and dental anomalies)	NHS (2 of 2)	Delta	0.869058	0.525305	2.97425	0.00364706	2.46385	7.4569e-05
ENSDARG00000079978	sterile alpha motif domain containing 10a	samd10a	Delta	2.28848	NA	9.18905	1.1e-38	6.05148	1.35739e-35
ENSDARG00000086479	KH domain containing, RNA binding, signal transduction associated 3	khdrbs3	Delta	-1.1358	0.37466	2.29952	0.0450189	4.88425	4.38338e-54
ENSDARG00000086878	Uncharacterized protein	CABZ01095157.1	Delta	-0.496794	0.757347	2.31117	0.045332	3.27411	0.000453907
ENSDARG00000087467	SLIT and NTRK-like family, member 6	SLITRK6	Delta	6.047	5.59e-15	7.97524	3.49e-23	2.36398	7.54806e-05
ENSDARG00000087616	microtubule-associated protein tau b	maptb	Delta	-1.69399	1.57e-07	2.41094	2.26e-14	4.12561	7.30179e-97
ENSDARG00000087768	exostosin glycosyltransferase 1	EXT1 (3 of 4)	Delta	0.22869	NA	7.58315	1.18e-20	5.7942	1.63429e-12
ENSDARG00000087981	Transporter	CABZ01088330.1	Delta	3.37136	5.14e-12	6.37413	1.47e-33	3.07637	2.68645e-14
ENSDARG00000088121	polycystic kidney disease 1-like 2	PKD1L2 (2 of 2)	Delta		NA	6.77861	6.49e-15	7.17024	2.11401e-18
ENSDARG00000088866	epidermal growth factor receptor	EGFR (4 of 5)	Delta	0.369983	NA	5.16177	8.82e-08	6.41756	3.03495e-22
ENSDARG00000088967	WNK lysine deficient protein kinase 4	WNK4 (3 of 4)	Delta	-0.926052	0.201598	2.77261	2.3e-10	3.62994	7.89125e-14
ENSDARG00000089780	protein phosphatase 1, regulatory subunit 37	PPP1R37 (3 of 3)	Delta	1.81611	0.121182	9.43347	1.56e-39	3.43231	0.000336508
ENSDARG00000089805	protocadherin 18a	pcdh18a	Delta	1.70376	0.14862	8.54745	3.4e-30	3.43428	0.00016637
ENSDARG00000090064	Uncharacterized protein	CABZ01084273.1	Delta	1.05807	0.210261	4.89303	4.69e-16	4.07543	1.40919e-44
ENSDARG00000090467	Uncharacterized protein	CABZ01074130.1	Delta	0.0687738	0.967075	2.96951	0.01189	3.92522	2.88407e-05
ENSDARG00000090623	si:dkeyp-106c3.1	si:dkeyp-106c3.1	Delta	0.216668	NA	6.92704	2.01e-15	5.38497	1.56437e-09
ENSDARG00000090963	ATPase, H+ transporting, lysosomal accessory protein 1-like	ATP6AP1L (1 of 2)	Delta	2.14482	0.059455	3.80154	0.000331344	2.32431	2.19892e-09
ENSDARG00000091077	serpin peptidase inhibitor, clade H (heat shock protein 47), member 1, (collagen binding protein 1)	SERPINH1 (4 of 5)	Delta	0.0945479	0.924145	3.62007	3.95e-10	3.51161	5.30728e-11
ENSDARG00000091273	interferon induced transmembrane protein 5	ifitm5	Delta	1.00477	0.471879	5.51317	4.07e-09	5.82977	2.52723e-21
ENSDARG00000091492	lysyl oxidase-like 2	LOXL2 (3 of 3)	Delta	0.300119	0.863375	2.8979	0.012798	3.65241	7.63345e-07
ENSDARG00000091726	AE binding protein 1	aebp1	Delta	2.39112	6.29e-11	8.61276	4.78e-111	6.29319	1.31775e-106
ENSDARG00000092810	signal transducing adaptor family member 2a	stap2a	Delta	0.0517211	NA	7.78274	3.23e-23	7.75758	5.2901e-28
ENSDARG00000093413	EGF-like repeats and discoidin I-like domains 3	edil3	Delta	1.95389	0.0988774	7.33959	3.22e-22	4.31906	1.27322e-09
ENSDARG00000093714	artemin b	artnb	Delta	1.7894	0.135143	7.66772	1.14e-26	5.35806	1.92474e-16
ENSDARG00000093739	chromosome 17 open reading frame 105	C9H17orf105 (2 of 2)	Delta	4.65079	1.3e-07	9.33743	6.49e-40	4.26122	1.36674e-26
ENSDARG00000094625		si:dkey-84j12.1	Delta	0.337032	0.808632	2.39025	0.00840264	2.34538	4.62419e-09
ENSDARG00000094860	si:ch211-199g17.3	si:ch211-199g17.3	Delta	2.94218	0.00394442	4.71348	1.21e-06	2.28072	2.57862e-12
ENSDARG00000096378	relaxin 1	rln1	Delta	3.15603	0.00189567	5.90752	5.09e-11	2.57158	0.000665752
ENSDARG00000096971	si:dkey-206p8.1	si:dkey-206p8.1	Delta	0.586953	0.460427	4.85196	1.16e-15	4.40676	8.61452e-20
ENSDARG00000097072	si:ch211-229g11.6	si:ch211-229g11.6	Delta	-0.238724	0.89353	3.67524	0.000642174	6.13937	7.33073e-26
ENSDARG00000097187	si:ch211-153l6.6	si:ch211-153l6.6	Delta	4.62849	1.67e-07	7.71067	3.92e-22	2.84484	7.96901e-07
ENSDARG00000097241	si:ch211-232h16.4	si:ch211-232h16.4	Delta	2.30303	0.0327526	6.43145	7.85e-15	3.70724	1.0796e-05
ENSDARG00000097444	cortexin 1	CTXN1 (2 of 2)	Delta	0.199988	0.898492	2.23662	0.0240132	2.19511	0.00255462
ENSDARG00000097539	si:ch211-39f2.3	si:ch211-39f2.3	Delta	2.25735	NA	8.51088	4.68e-30	5.49141	2.19083e-24
