# Supplementary material for: Transcriptome analysis of pancreatic cells across distant species highlights novel important regulator genes
Source: BMC Biol. 2017 Mar 21;15:21. doi: 10.1186/s12915-017-0362-x (PMC5360028; doi:10.1186/s12915-017-0362-x)
Supplement: Additional file 14: Table S8. — Conserved beta cell markers. The ZMH excel page shows the genes with beta cell-enriched expression in zebrafish, mice and human. The ZM, ZH, and HM excel pages show genes with beta cell-enriched expression in two species (ZM: zebrafish and mice; ZH: zebrafish and human; HM: human and mice). Beta cell versus alpha cell expression ratio is given as fold change (FC) for each species. The ZMH, ZH, and HM genes also detected as enriched in specific pancreatic cell types in the human single-cell transcriptomic studies [19–21] are also noted in the columns on the right part. (XLSX 18 kb) [file 12915_2017_362_MOESM14_ESM.xlsx]

## Sheet: ZMH
Table S9 : evolutionary conserved ZMH beta-cell markers (see other excel pages below for conserved ZM, ZH and HM beta-cell markers)
Zebrafish_ID	Zebrafish_Name	Zebrafish_FC	Mouse_ID	Mouse_Name	Mouse_FC	Human_ID	Human_Name	Human_FC	Segerstolpe et al.,2016	Xin et al., 2016	Muraro et al., 2016
ENSDARG00000002779	pdx1	42.9525	ENSMUSG00000029644	Pdx1	7.35092	ENSG00000139515	PDX1	84.1614	BETA	BETA	BETA
ENSDARG00000070973	gcgra	35.1775	ENSMUSG00000025127	Gcgr	6.19192	ENSG00000215644	GCGR	17.8539	BETA
ENSDARG00000035350	ins	50.2434	ENSMUSG00000000215	Ins2	42.2559	ENSG00000254647	INS	119.938	BETA	BETA	BETA
ENSDARG00000035350	ins	50.2434	ENSMUSG00000035804	Ins1	40.2108	ENSG00000254647	INS	119.938	BETA	BETA	BETA

## Sheet: ZM
Zebrafish_ID	Zebrafish_Name	Zebrafish_FC	Mouse_ID	Mouse_Name	Mouse_FC
ENSDARG00000062305	rims3	13.0144	ENSMUSG00000032890	Rims3	15.6685
ENSDARG00000021909	VSTM2A (1 of 2)	50.3883	ENSMUSG00000048834	Vstm2a	4.19655
ENSDARG00000088300	VSTM2A (2 of 2)	11.296	ENSMUSG00000048834	Vstm2a	4.19655
ENSDARG00000079253	plch1	5.93991	ENSMUSG00000036834	Plch1	5.01358
ENSDARG00000075444	CGREF1	4.3612	ENSMUSG00000029161	Cgref1	4.34188
ENSDARG00000040513	zgc:92313	4.53412	ENSMUSG00000044139	Prss53	32.9194
ENSDARG00000077295	akap6	4.53061	ENSMUSG00000061603	Akap6	7.39432
ENSDARG00000079858	tmem163a	6.45643	ENSMUSG00000026347	Tmem163	5.0913
ENSDARG00000088227	tmem163b	13.6598	ENSMUSG00000026347	Tmem163	5.0913
ENSDARG00000078433	spc25	7.03436	ENSMUSG00000005233	Spc25	6.74287
ENSDARG00000076090	BX005356.1	5.33318	ENSMUSG00000063646	Jakmip1	4.14556
ENSDARG00000023448	galnt14	50.5316	ENSMUSG00000024064	Galnt14	7.73111
ENSDARG00000053500	cbsa	5.20111	ENSMUSG00000024039	Cbs	7.06995
ENSDARG00000061566	CT573152.3	42.5394	ENSMUSG00000031297	Slc7a3	4.98006
ENSDARG00000087922	CABZ01083473.1	11.7444	ENSMUSG00000055409	Nell1	4.93302
ENSDARG00000069752	ckba	10.0482	ENSMUSG00000001270	Ckb	5.40788
ENSDARG00000025788	chp2	6.72035	ENSMUSG00000030865	Chp2	9.11993
ENSDARG00000087241	ucn3l	51.9796	ENSMUSG00000044988	Ucn3	51.9961
ENSDARG00000093521	si:ch211-126g16.11	9.75492	ENSMUSG00000031803	B3gnt3	5.85196
ENSDARG00000091163	ndufa4l2	57.9305	ENSMUSG00000040280	Ndufa4l2	4.78437
ENSDARG00000058944	SBK2	5.12644	ENSMUSG00000030433	Sbk2	4.48301
ENSDARG00000062929	FAM83G (1 of 2)	4.4264	ENSMUSG00000042377	Fam83g	5.22771
ENSDARG00000086257	FP102463.1	5.93543	ENSMUSG00000062380	Tubb3	8.45447

## Sheet: ZH
Zebrafish_ID	Zebrafish_Name	Zebrafish_FC	Human_ID	Human_Name	Human_FC	Segerstolpe et al.,2016	Xin et al., 2016	Muraro et al., 2016
ENSDARG00000004111	esr1	14.0723	ENSG00000091831	ESR1	5.20308
ENSDARG00000070314	cald1l	5.15159	ENSG00000122786	CALD1	4.70767	DUCTAL		DUCTAL
ENSDARG00000018270	olfm1a	7.90985	ENSG00000130558	OLFM1	14.6318			BETA
ENSDARG00000076233	CHL1 (1 of 2)	9.47236	ENSG00000134121	CHL1	7.05467			BETA
ENSDARG00000039522	TUBB2A	5.253	ENSG00000137267	TUBB2A	12.4962		GAMMA	ACINAR/GAMMA
ENSDARG00000039522	TUBB2A	5.253	ENSG00000137285	TUBB2B	40.5268			BETA
ENSDARG00000008553	zgc:136872	5.61514	ENSG00000162949	CAPN13	54.2929	BETA		BETA
ENSDARG00000077190	HCN1	20.7434	ENSG00000164588	HCN1	9.92419
ENSDARG00000002502	vat1l	4.46491	ENSG00000171724	VAT1L	41.5141			BETA
ENSDARG00000057399	PVRL3 (2 of 2)	80.1855	ENSG00000177707	PVRL3	6.34483		BETA	BETA
ENSDARG00000014670	colgalt2	8.97688	ENSG00000198756	COLGALT2	13.0894
ENSDARG00000029982	TM6SF2 (2 of 2)	55.8345	ENSG00000213996	TM6SF2	8.54678

## Sheet: HM
Mouse_ID	Mouse_Name	Mouse_FC	Human_ID	Human_Name	Human_FC	Segerstolpe et al.,2016	Xin et al., 2016	Muraro et al., 2016
ENSMUSG00000022861	Dgkg	10.6791	ENSG00000058866	DGKG	13.4796
ENSMUSG00000020788	Atp2a3	4.28929	ENSG00000074370	ATP2A3	4.81156			BETA
ENSMUSG00000041681	Iapp	7.54357	ENSG00000121351	IAPP	71.637	BETA	BETA	BETA
ENSMUSG00000070880	Gad1	33.6568	ENSG00000128683	GAD1	7.11874
ENSMUSG00000026483	Fam129a	12.6586	ENSG00000135842	FAM129A	8.95165	ACINAR		ACINAR
ENSMUSG00000027984	Hadh	6.56136	ENSG00000138796	HADH	55.5415		BETA	BETA
ENSMUSG00000058248	Kcnh1	12.4612	ENSG00000143473	KCNH1	7.95493
ENSMUSG00000022790	Igsf11	8.017	ENSG00000144847	IGSF11	35.1067			BETA
ENSMUSG00000021803	Cdhr1	5.82162	ENSG00000148600	CDHR1	4.56351
ENSMUSG00000033717	Adra2a	15.3054	ENSG00000150594	ADRA2A	43.3204			BETA
ENSMUSG00000068615	Gjd2	6.7126	ENSG00000159248	GJD2	4.58612
ENSMUSG00000027690	Slc2a2	29.0107	ENSG00000163581	SLC2A2	19.8682			BETA
ENSMUSG00000035187	Nkx6-1	9.8525	ENSG00000163623	NKX6-1	7.48745	BETA
ENSMUSG00000041608	Entpd3	7.55689	ENSG00000168032	ENTPD3	17.1784	BETA	BETA	BETA
ENSMUSG00000044254	Pcsk9	4.29454	ENSG00000169174	PCSK9	12.5158
ENSMUSG00000022883	Robo1	5.8301	ENSG00000169855	ROBO1	7.05687	BETA	BETA	BETA
ENSMUSG00000027765	P2ry1	5.16778	ENSG00000169860	P2RY1	57.797			BETA
ENSMUSG00000046442	Ppm1e	5.21226	ENSG00000175175	PPM1E	15.1135			BETA
ENSMUSG00000070577	Gm572	5.13464	ENSG00000175262	C1orf127	38.1081	BETA	BETA
ENSMUSG00000021587	Pcsk1	18.5014	ENSG00000175426	PCSK1	15.8139		BETA	BETA
ENSMUSG00000050473	Slc35d3	4.15664	ENSG00000182747	SLC35D3	38.877
ENSMUSG00000047591	Mafa	68.312	ENSG00000182759	MAFA	98.9306	BETA	BETA	BETA
