# Supplementary material for: Transcriptome analysis of pancreatic cells across distant species highlights novel important regulator genes
Source: BMC Biol. 2017 Mar 21;15:21. doi: 10.1186/s12915-017-0362-x (PMC5360028; doi:10.1186/s12915-017-0362-x)
Supplement: Additional file 15: Table S9. — Conserved alpha cell markers. The ZMH excel page shows the genes with alpha cell enriched expression in Zebrafish, Mice and Human. The ZM, ZH and HM excel pages show genes with alpha cell-enriched expression in two species (ZM: Zebrafish and Mice; ZH: Zebrafish and Human; HM: Human and Mice). Alpha cell versus beta cell expression ratio is given as fold change (FC) for the three species. The ZMH, ZH and HM genes also detected as enriched in specific pancreatic cell types in the human single cell transcriptomic studies [19–21] are also noted in the columns on the right part. (XLSX 35 kb) [file 12915_2017_362_MOESM15_ESM.xlsx]

## Sheet: ZMH
Table S9 : evolutionary conserved ZMH alpha-cell markers (see other excel pages below for conserved ZM, ZH and HM genes)
Zebrafish_ID	Zebrafish_Name	Zebrafish_FC	Mouse_ID	Mouse_Name	Mouse_FC	Human_ID	Human_Name	Human_FC	Segerstolpe et al.,2016	Xin et al., 2016	Muraro et al., 2016
ENSDARG00000058011	arxa	4387.59	ENSMUSG00000035277	Arx	100.74	ENSG00000004848	ARX	65.7768	GAMMA	ALPHA	ALPHA
ENSDARG00000043746	nrxn3a	19.7711	ENSMUSG00000066392	Nrxn3	8.42996	ENSG00000021645	NRXN3	5.80399
ENSDARG00000007490	adrb1	4.91984	ENSMUSG00000035283	Adrb1	20.294	ENSG00000043591	ADRB1	28.4669
ENSDARG00000078468	fap	5.12582	ENSMUSG00000000392	Fap	7.82121	ENSG00000078098	FAP	135.659	ALPHA	ALPHA	ALPHA
ENSDARG00000058392	adcy2a	65.149	ENSMUSG00000021536	Adcy2	53.0022	ENSG00000078295	ADCY2	9.37542			ALPHA
ENSDARG00000006468	grap2a	47.8504	ENSMUSG00000042351	Grap2	4.7735	ENSG00000100351	GRAP2	5.43931
ENSDARG00000020871	ptprz1b	4.92879	ENSMUSG00000068748	Ptprz1	32.8067	ENSG00000106278	PTPRZ1	23.7997
ENSDARG00000040907	gcgb	165.207	ENSMUSG00000000394	Gcg	48.2421	ENSG00000115263	GCG	182.763	ALPHA	ALPHA	ALPHA
ENSDARG00000079296	gcga	45.0532	ENSMUSG00000000394	Gcg	48.2421	ENSG00000115263	GCG	182.763	ALPHA	ALPHA	ALPHA
ENSDARG00000060070	adcy7	11.2808	ENSMUSG00000031659	Adcy7	12.6823	ENSG00000121281	ADCY7	4.52436	ALPHA
ENSDARG00000001999	adamts18	11.1077	ENSMUSG00000053399	Adamts18	41.9523	ENSG00000140873	ADAMTS18	33.1234
ENSDARG00000035831	gata6	114.467	ENSMUSG00000005836	Gata6	8.13468	ENSG00000141448	GATA6	19.4744			ACINAR/DUCTAL
ENSDARG00000089310	gc	30.388	ENSMUSG00000035540	Gc	5.50779	ENSG00000145321	GC	100.111	ALPHA	ALPHA	ALPHA
ENSDARG00000009242	fev	19.9067	ENSMUSG00000055197	Fev	31.4417	ENSG00000163497	FEV	44.2911	ALPHA		ALPHA
ENSDARG00000034541	tgfbr2	47.3943	ENSMUSG00000032440	Tgfbr2	6.06393	ENSG00000163513	TGFBR2	4.76394			DUCTAL
ENSDARG00000057468	kcnc2	223.098	ENSMUSG00000035681	Kcnc2	15.9183	ENSG00000166006	KCNC2	30.854
ENSDARG00000008969	fgb	7.37743	ENSMUSG00000033831	Fgb	5.72107	ENSG00000171564	FGB	8.16033			GAMMA
ENSDARG00000039034	marcksl1a	41.7053	ENSMUSG00000047945	Marcksl1	6.5287	ENSG00000175130	MARCKSL1	4.15398			ACINAR/DUCTAL
ENSDARG00000038822	mrc1b	45.5265	ENSMUSG00000026712	Mrc1	4.62805	ENSG00000183748	MRC1L1	7.4685
ENSDARG00000074094	tgm2b	18.93	ENSMUSG00000037820	Tgm2	6.04607	ENSG00000198959	TGM2	4.32235			DUCTAL

## Sheet: ZM
Zebrafish_ID	Zebrafish_Name	Zebrafish_FC	Mouse_ID	Mouse_Name	Mouse_FC
ENSDARG00000030761	syt16	8.29217	ENSMUSG00000044912	Syt16	4.71185
ENSDARG00000013177	slc27a2b	4.71826	ENSMUSG00000027359	Slc27a2	46.6283
ENSDARG00000004621	gpm6ab	9.22989	ENSMUSG00000031517	Gpm6a	30.4686
ENSDARG00000013838	sulf2b	9.12896	ENSMUSG00000006800	Sulf2	5.56938
ENSDARG00000055183	etv1	8.03734	ENSMUSG00000004151	Etv1	6.84311
ENSDARG00000077891	npc1l1	15.8443	ENSMUSG00000020447	Npc1l1	15.232
ENSDARG00000094132	igf1	32.3887	ENSMUSG00000020053	Igf1	5.20012
ENSDARG00000009401	vcanb	18.6167	ENSMUSG00000021614	Vcan	15.0097
ENSDARG00000078362	CABZ01048373.1	51.2211	ENSMUSG00000028364	Tnc	42.6214
ENSDARG00000055099	fam184b	11.5883	ENSMUSG00000015879	Fam184b	47.6455
ENSDARG00000044808	slc4a4b	7.76934	ENSMUSG00000060961	Slc4a4	4.44178
ENSDARG00000044694	FYB (1 of 2)	25.6347	ENSMUSG00000022148	Fyb	17.1618
ENSDARG00000007151	kcnk2b	58.4567	ENSMUSG00000037624	Kcnk2	5.60223
ENSDARG00000042440	p2rx7	4.54072	ENSMUSG00000029468	P2rx7	16.9114
ENSDARG00000044796	NLRP1	13.9651	ENSMUSG00000069830	Nlrp1a	5.88579
ENSDARG00000044796	NLRP1	13.9651	ENSMUSG00000070390	Nlrp1b	5.73463
ENSDARG00000075542	zfhx4	121.145	ENSMUSG00000025255	Zfhx4	11.4298
ENSDARG00000088143	SEMA4G (2 of 2)	7.62835	ENSMUSG00000025207	Sema4g	12.4541
ENSDARG00000060518	pcsk5b	6.18036	ENSMUSG00000024713	Pcsk5	5.86145
ENSDARG00000038011	cyth4a	7.88956	ENSMUSG00000018008	Cyth4	12.0934
ENSDARG00000070522	cacna1i	10.4738	ENSMUSG00000022416	Cacna1i	23.1468
ENSDARG00000035768	pltp	80.297	ENSMUSG00000017754	Pltp	18.1546
ENSDARG00000013168	jag1b	4.92304	ENSMUSG00000027276	Jag1	4.50698
ENSDARG00000030289	jag1a	12.4355	ENSMUSG00000027276	Jag1	4.50698
ENSDARG00000014488	ca2	42.4538	ENSMUSG00000027562	Car2	8.52115
ENSDARG00000035521	sfrp1a	52.0102	ENSMUSG00000031548	Sfrp1	7.79238
ENSDARG00000070537	stmn2b	24.9268	ENSMUSG00000027500	Stmn2	14.8392
ENSDARG00000037879	lfng	128.712	ENSMUSG00000029570	Lfng	8.84625
ENSDARG00000091726	aebp1	5.39783	ENSMUSG00000020473	Aebp1	13.9024
ENSDARG00000045180	acta2	7.19592	ENSMUSG00000035783	Acta2	27.2491
ENSDARG00000006849	asic2	9.07315	ENSMUSG00000020704	Asic2	10.6599
ENSDARG00000016835	tcirg1	8.43202	ENSMUSG00000001750	Tcirg1	4.77317
ENSDARG00000078322	col12a1a	14.7848	ENSMUSG00000032332	Col12a1	14.6657
ENSDARG00000038446	nrp2b	61.2073	ENSMUSG00000025969	Nrp2	8.06314
ENSDARG00000039174	olfm3b	9.50611	ENSMUSG00000027965	Olfm3	55.5284
ENSDARG00000002986	gda	9.60059	ENSMUSG00000058624	Gda	9.0717
ENSDARG00000039041	sfrp5	15.6761	ENSMUSG00000018822	Sfrp5	7.12631
ENSDARG00000070173	gria2a	10.3464	ENSMUSG00000033981	Gria2	11.4845
ENSDARG00000063484	PLEKHG1	49.2687	ENSMUSG00000040624	Plekhg1	4.301
ENSDARG00000038822	mrc1b	45.5265	ENSMUSG00000026712	Mrc1	4.62805
ENSDARG00000071586	tgfbi	71.8535	ENSMUSG00000035493	Tgfbi	26.7495
ENSDARG00000028725	ADRA1A (2 of 2)	169.124	ENSMUSG00000045875	Adra1a	6.50802
ENSDARG00000069956	pdlim2	30.1004	ENSMUSG00000022090	Pdlim2	12.145
ENSDARG00000078822	CCDC18	6.32174	ENSMUSG00000056531	Ccdc18	9.14458
ENSDARG00000044098	egr2a	4.71829	ENSMUSG00000037868	Egr2	11.5413
ENSDARG00000041430	bmp2b	17.5304	ENSMUSG00000027358	Bmp2	12.1594
ENSDARG00000076895	flrt3	5.28892	ENSMUSG00000051379	Flrt3	8.53848
ENSDARG00000070391	tspan4b	14.6273	ENSMUSG00000034127	Tspan8	12.1697
ENSDARG00000040295	apoeb	7.84533	ENSMUSG00000002985	Apoe	18.7352
ENSDARG00000076826	dpp6a	6.59642	ENSMUSG00000061576	Dpp6	25.1732
ENSDARG00000070319	rab11fip4b	4.66733	ENSMUSG00000017639	Rab11fip4	4.02154
ENSDARG00000054352	lrrc9	13.2429	ENSMUSG00000021090	Lrrc9	5.04812
ENSDARG00000029473	zgc:173994	8.09842	ENSMUSG00000004035	Gstm7	5.14886
ENSDARG00000031463	SYT6 (1 of 2)	19.5645	ENSMUSG00000027849	Syt6	26.755
ENSDARG00000076730	syt6a	36.2581	ENSMUSG00000027849	Syt6	26.755
ENSDARG00000075505	PTGFRN (1 of 2)	6.63318	ENSMUSG00000027864	Ptgfrn	7.68299
ENSDARG00000078172	PTGFRN (2 of 2)	15.8982	ENSMUSG00000027864	Ptgfrn	7.68299
ENSDARG00000039677	dsc2l	7.25176	ENSMUSG00000059898	Dsc3	43.017
ENSDARG00000059682	slc43a3a	17.4216	ENSMUSG00000027074	Slc43a3	5.60796
ENSDARG00000007709	adamts8a	62.9976	ENSMUSG00000031994	Adamts8	4.46365
ENSDARG00000067545	adam19b	5.15878	ENSMUSG00000011256	Adam19	16.797
ENSDARG00000071017	nt5e	18.5707	ENSMUSG00000032420	Nt5e	5.38218
ENSDARG00000054537	nhsl1a	168.926	ENSMUSG00000039835	Nhsl1	6.93439
ENSDARG00000068401	yap1	7.56032	ENSMUSG00000053110	Yap1	4.81692
ENSDARG00000063407	ADAMTSL4	8.40955	ENSMUSG00000015850	Adamtsl4	5.43052
ENSDARG00000037487	march1	17.877	ENSMUSG00000036469	March1	12.513
ENSDARG00000087704	gfra3	809.056	ENSMUSG00000024366	Gfra3	12.7995
ENSDARG00000071251	ppp1r18	44.1063	ENSMUSG00000034595	Ppp1r18	5.02245
ENSDARG00000032199	gpc3	19.8712	ENSMUSG00000055653	Gpc3	21.3025
ENSDARG00000026753	grik4	16.6417	ENSMUSG00000032017	Grik4	27.6271
ENSDARG00000062262	ednrab	32.7075	ENSMUSG00000031616	Ednra	4.58122
ENSDARG00000039406	prom2	9.7397	ENSMUSG00000027376	Prom2	8.94097
ENSDARG00000055226	slc7a7	7.14904	ENSMUSG00000000958	Slc7a7	9.56134
ENSDARG00000078285	pik3ap1	16.9976	ENSMUSG00000025017	Pik3ap1	19.3472
ENSDARG00000031783	adcy8	155.672	ENSMUSG00000022376	Adcy8	6.00633
ENSDARG00000002235	mmp14a	7.76344	ENSMUSG00000000957	Mmp14	22.0941
ENSDARG00000042182	drc1	37.346	ENSMUSG00000073102	Drc1	24.3964
ENSDARG00000087601	GPR153 (2 of 2)	8.73021	ENSMUSG00000042804	Gpr153	11.2868
ENSDARG00000027222	gpr56	11.8675	ENSMUSG00000061577	Gpr114	26.9786
ENSDARG00000038260	cygb1	19.3824	ENSMUSG00000020810	Cygb	5.67207
ENSDARG00000009899	znf385a	5.25048	ENSMUSG00000000552	Zfp385a	5.00473
ENSDARG00000053104	fam102ba	19.8646	ENSMUSG00000040339	Fam102b	10.7856
ENSDARG00000074656	ctssb.1	38.6242	ENSMUSG00000038642	Ctss	21.8927
ENSDARG00000060520	antxr2a	10.5819	ENSMUSG00000029338	Antxr2	5.92518
ENSDARG00000015123	zgc:101000	16.4811	ENSMUSG00000025279	Dnase1l3	39.9024
ENSDARG00000077054	fam198b	38.8477	ENSMUSG00000027955	Fam198b	5.11675
ENSDARG00000079317	DLC1	17.6466	ENSMUSG00000031523	Dlc1	4.51834
ENSDARG00000033840	fat3a	11.3687	ENSMUSG00000074505	Fat3	6.61459
ENSDARG00000042515	gpr176	17.1653	ENSMUSG00000040133	Gpr176	8.40967
ENSDARG00000045483	lrtm2	11.8656	ENSMUSG00000055003	Lrtm2	4.22509
ENSDARG00000029168	ppfibp2b	42.3693	ENSMUSG00000036528	Ppfibp2	4.01663
ENSDARG00000036304	CABZ01055343.1	43.6401	ENSMUSG00000055809	Dnaaf3	4.28968
ENSDARG00000025024	pnoca	197.12	ENSMUSG00000045731	Pnoc	4.14169
ENSDARG00000029473	zgc:173994	8.09842	ENSMUSG00000004035	Gstm7	5.14886
ENSDARG00000010317	gpr183	40.9515	ENSMUSG00000051212	Gpr183	7.41744
ENSDARG00000060893	col8a2	7.77012	ENSMUSG00000056174	Col8a2	13.2348
ENSDARG00000057353	EHBP1L1 (1 of 2)	5.72221	ENSMUSG00000024937	Ehbp1l1	4.94845
ENSDARG00000037455	UGT8	51.8818	ENSMUSG00000032854	Ugt8a	35.4259
ENSDARG00000009443	zgc:92137	10.0659	ENSMUSG00000074264	Amy1	4.15515
ENSDARG00000035198	gcnt4a	11.4147	ENSMUSG00000091387	Gcnt4	7.28532
ENSDARG00000057052	dscaml1	75.0125	ENSMUSG00000032087	Dscaml1	4.87238
ENSDARG00000075467	shisa3	10.968	ENSMUSG00000050010	Shisa3	7.83104
ENSDARG00000015890	maf	94.0982	ENSMUSG00000055435	Maf	7.86342
ENSDARG00000079741	CSRNP3	10.3928	ENSMUSG00000044647	Csrnp3	8.19141
ENSDARG00000089156	egr3	5.14716	ENSMUSG00000033730	Egr3	4.35406
ENSDARG00000058353	CSMD1	43.8936	ENSMUSG00000060924	Csmd1	18.1884
ENSDARG00000034643	fhl3a	73.9091	ENSMUSG00000032643	Fhl3	4.91616
ENSDARG00000059158	fhl3b	539.057	ENSMUSG00000032643	Fhl3	4.91616
ENSDARG00000001634	kirrela	6.21686	ENSMUSG00000041734	Kirrel	12.4711
ENSDARG00000056998	kirrelb	43.2841	ENSMUSG00000041734	Kirrel	12.4711
ENSDARG00000009443	zgc:92137	10.0659	ENSMUSG00000074264	Amy1	4.15515
ENSDARG00000057606	arl4ca	37.0673	ENSMUSG00000049866	Arl4c	9.89762
ENSDARG00000070528	cacna1hb	24.184	ENSMUSG00000024112	Cacna1h	19.3328
ENSDARG00000031745	si:busm1-266f07.2	5.56696	ENSMUSG00000036594	H2-Aa	28.1223
ENSDARG00000005789	enpp1	15.249	ENSMUSG00000037370	Enpp1	4.71558
ENSDARG00000074721	rassf9	447.515	ENSMUSG00000044921	Rassf9	9.25249
ENSDARG00000017121	mafba	75.6258	ENSMUSG00000074622	Mafb	23.699
ENSDARG00000001832	si:ch1073-403i13.1	4.91531	ENSMUSG00000024334	H2-Oa	5.40364
ENSDARG00000055441	si:busm1-48c11.3	25.3317	ENSMUSG00000024334	H2-Oa	5.40364
ENSDARG00000031678	COL5A2 (2 of 2)	8.44896	ENSMUSG00000026042	Col5a2	17.4805
ENSDARG00000086049	FAM196B	81.1873	ENSMUSG00000069911	Fam196b	14.5279
ENSDARG00000029473	zgc:173994	8.09842	ENSMUSG00000004035	Gstm7	5.14886
ENSDARG00000001832	si:ch1073-403i13.1	4.91531	ENSMUSG00000036594	H2-Aa	28.1223
ENSDARG00000031745	si:busm1-266f07.2	5.56696	ENSMUSG00000036594	H2-Aa	28.1223
ENSDARG00000009443	zgc:92137	10.0659	ENSMUSG00000074264	Amy1	4.15515
ENSDARG00000055447	si:busm1-194e12.12	17.8654	ENSMUSG00000079547	H2-DMb1	33.5993
ENSDARG00000079105	mhc2dab	38.0711	ENSMUSG00000079547	H2-DMb1	33.5993
ENSDARG00000009443	zgc:92137	10.0659	ENSMUSG00000074264	Amy1	4.15515
ENSDARG00000063451	CCDC13	25.7017	ENSMUSG00000079235	Ccdc13	13.9
ENSDARG00000038424	si:dkey-8k3.2	5.24903	ENSMUSG00000073418	C4b	11.8898
ENSDARG00000036074	cebpa	36.3671	ENSMUSG00000034957	Cebpa	17.0385

## Sheet: ZH
Zebrafish_ID	Zebrafish_Name	Zebrafish_FC	Human_ID	Human_Name	Human_FC	Segerstolpe et al.,2016	Xin et al., 2016	Muraro et al., 2016
ENSDARG00000004291	hecw1b	5.75922	ENSG00000002746	HECW1	4.30544
ENSDARG00000051876	ush1c	7.53458	ENSG00000006611	USH1C	4.26531		ALPHA	ALPHA
ENSDARG00000079233	E2F2	52.7527	ENSG00000007968	E2F2	4.90564
ENSDARG00000027523	TRPC7 (1 of 3)	129.187	ENSG00000069018	TRPC7	7.7332
ENSDARG00000023712	mao	8.73347	ENSG00000069535	MAOB	38.1084			DUCTAL
ENSDARG00000027290	nrp1b	23.7561	ENSG00000099250	NRP1	4.10148	DUCTAL		DUCTAL
ENSDARG00000011521	upb1	31.9689	ENSG00000100024	UPB1	6.37174			ALPHA
ENSDARG00000053380	fam189a1	8.45312	ENSG00000104059	FAM189A1	5.81674
ENSDARG00000061165	slc6a4a	22.5799	ENSG00000108576	SLC6A4	4.46346	GAMMA	GAMMA	GAMMA
ENSDARG00000067829	ppargc1a	14.8162	ENSG00000109819	PPARGC1A	6.3264	DUCTAL		DUCTAL
ENSDARG00000045750	syt10	8.24962	ENSG00000110975	SYT10	7.75851
ENSDARG00000074347	st8sia1	10.0674	ENSG00000111728	ST8SIA1	4.87798			ALPHA
ENSDARG00000042548	tpd52l1	8.67547	ENSG00000111907	TPD52L1	6.87367			ACINAR/DUCTAL
ENSDARG00000010767	epha4l	4.65714	ENSG00000116106	EPHA4	28.3638
ENSDARG00000091609	SPINK4	14.8769	ENSG00000122711	SPINK4	9.44363	ALPHA
ENSDARG00000059903	hs3st3l	20.7177	ENSG00000125430	HS3ST3B1	18.5122
ENSDARG00000020054	aox1	11.8349	ENSG00000138356	AOX1	12.2434	ACINAR		ACINAR
ENSDARG00000018149	slc38a4	22.9865	ENSG00000139209	SLC38A4	7.27309	ALPHA	ALPHA	ALPHA
ENSDARG00000011407	col2a1b	8.60663	ENSG00000139219	COL2A1	5.5187
ENSDARG00000053746	OSBPL1A (2 of 2)	13.4758	ENSG00000141447	OSBPL1A	4.34313			DUCTAL
ENSDARG00000078853	arhgef19	110.554	ENSG00000142632	ARHGEF19	6.19199
ENSDARG00000059838	myom3	11.3784	ENSG00000142661	MYOM3	8.17263
ENSDARG00000077470	FAM163A (1 of 2)	49.4322	ENSG00000143340	FAM163A	17.3598
ENSDARG00000063255	btbd11a	38.1169	ENSG00000151136	BTBD11	22.4663	ALPHA
ENSDARG00000020600	rnf144aa	478.424	ENSG00000151692	RNF144A	8.284
ENSDARG00000056239	tmem45b	9.73116	ENSG00000151715	TMEM45B	24.829		GAMMA	GAMMA/EPSILON
ENSDARG00000017429	sphkap	15.3569	ENSG00000153820	SPHKAP	40.524
ENSDARG00000037677	fgf24	193.072	ENSG00000156427	FGF18	4.91266
ENSDARG00000039516	c8a	16.4774	ENSG00000157131	C8A	4.61022
ENSDARG00000056427	auts2	5.8296	ENSG00000158321	AUTS2	4.64805
ENSDARG00000069105	fgfr4	8.68629	ENSG00000160867	FGFR4	7.0841
ENSDARG00000075441	vwa2	7.82557	ENSG00000165816	VWA2	6.77781
ENSDARG00000088862	STXBP6 (2 of 2)	4.12591	ENSG00000168952	STXBP6	4.76783			ALPHA
ENSDARG00000019579	ldb2a	74.8109	ENSG00000169744	LDB2	10.8128	ALPHA		ALPHA
ENSDARG00000033296	gpr37b	8.63525	ENSG00000170775	GPR37	6.91862
ENSDARG00000022261	pdzk1	16.9516	ENSG00000174827	PDZK1	4.60461			ALPHA
ENSDARG00000035120	GLDC	23.2356	ENSG00000178445	GLDC	9.74861
ENSDARG00000062228	adipoqa	11.4338	ENSG00000181092	ADIPOQ	6.50617
ENSDARG00000036045	penkb	37.4014	ENSG00000181195	PENK	7.36655
ENSDARG00000034808	kcnip1b	60.162	ENSG00000182132	KCNIP1	132.148			ALPHA
ENSDARG00000075949	PRKD1	25.2609	ENSG00000184304	PRKD1	6.64765
ENSDARG00000038918	drd1b	48.5652	ENSG00000184845	DRD1	16.8942
ENSDARG00000023712	mao	8.73347	ENSG00000189221	MAOA	4.32688
ENSDARG00000078468	fap	5.12582	ENSG00000197635	DPP4	30.4909	ALPHA	ALPHA	ALPHA
ENSDARG00000044213	lpar1	10.525	ENSG00000198121	LPAR1	37.4734
ENSDARG00000029452	neurl1b	106.695	ENSG00000214357	NEURL1B	11.2756
ENSDARG00000070620	grin2db	5.44296	ENSG00000273079	GRIN2B	6.61358

## Sheet: HM
Mouse_ID	Mouse_Name	Mouse_FC	Human_ID	Human_Name	Human_FC	Segerstolpe et al.,2016	Xin et al., 2016	Muraro et al., 2016
ENSMUSG00000036782	Klhl13	30.707	ENSG00000003096	KLHL13	10.6975
ENSMUSG00000019577	Pdk4	71.1886	ENSG00000004799	PDK4	4.82293	ALPHA	ALPHA	ALPHA
ENSMUSG00000035277	Arx	100.74	ENSG00000004848	ARX	65.7768	GAMMA	ALPHA	ALPHA
ENSMUSG00000002249	Tead3	7.36489	ENSG00000007866	TEAD3	5.04728
ENSMUSG00000016150	Tenm1	5.20117	ENSG00000009694	TENM1	33.493
ENSMUSG00000066392	Nrxn3	8.42996	ENSG00000021645	NRXN3	5.80399
ENSMUSG00000026728	Vim	24.1153	ENSG00000026025	VIM	12.9317	ACINAR	ALPHA	ACINAR
ENSMUSG00000053626	Tll1	7.18074	ENSG00000038295	TLL1	6.19105
ENSMUSG00000035283	Adrb1	20.294	ENSG00000043591	ADRB1	28.4669
ENSMUSG00000052504	Epha3	9.24615	ENSG00000044524	EPHA3	7.4698
ENSMUSG00000000392	Fap	7.82121	ENSG00000078098	FAP	135.659	ALPHA	ALPHA	ALPHA
ENSMUSG00000042351	Grap2	4.7735	ENSG00000100351	GRAP2	5.43931
ENSMUSG00000068748	Ptprz1	32.8067	ENSG00000106278	PTPRZ1	23.7997
ENSMUSG00000009734	Pou6f2	111.153	ENSG00000106536	POU6F2	42.7377	ALPHA
ENSMUSG00000010461	Eya4	6.49661	ENSG00000112319	EYA4	7.04557
ENSMUSG00000020436	Gabrg2	18.5005	ENSG00000113327	GABRG2	7.57565	DELTA		DELTA
ENSMUSG00000017144	Rnd3	7.3765	ENSG00000115963	RND3	5.52073			DUCTAL
ENSMUSG00000032666	1700025G04Rik	4.73673	ENSG00000116667	C1orf21	31.714
ENSMUSG00000061808	Ttr	10.925	ENSG00000118271	TTR	20.813	ALPHA	ALPHA	ALPHA
ENSMUSG00000020102	Slc16a7	17.3477	ENSG00000118596	SLC16A7	6.94448			ACINAR/DUCTAL
ENSMUSG00000029299	Abcg3	11.4036	ENSG00000118777	ABCG2	22.745	ALPHA
ENSMUSG00000026748	Plxdc2	13.7062	ENSG00000120594	PLXDC2	14.63
ENSMUSG00000074607	Tox2	5.85869	ENSG00000124191	TOX2	5.08524
ENSMUSG00000027584	Oprl1	17.2878	ENSG00000125510	OPRL1	7.08785
ENSMUSG00000017311	Pyy	37.6491	ENSG00000131096	PYY	13.1306
ENSMUSG00000018830	Myh11	14.7355	ENSG00000133392	MYH11	9.42671
ENSMUSG00000063229	Ldha	5.63478	ENSG00000134333	LDHA	11.4966		ALPHA	ACINAR/DUCTAL
ENSMUSG00000029195	Klb	16.4176	ENSG00000134962	KLB	4.23141
ENSMUSG00000002944	Cd36	18.3468	ENSG00000135218	CD36	24.4333			ALPHA
ENSMUSG00000018909	Arrb1	5.91131	ENSG00000137486	ARRB1	17.5907
ENSMUSG00000024998	Plce1	5.98871	ENSG00000138193	PLCE1	14.0424	ALPHA	ALPHA	ALPHA
ENSMUSG00000062939	Stat4	12.6936	ENSG00000138378	STAT4	6.3887
ENSMUSG00000034116	Vav1	21.2594	ENSG00000141968	VAV1	6.37947
ENSMUSG00000024300	Myo1f	17.072	ENSG00000142347	MYO1F	4.6804
ENSMUSG00000060988	Galnt13	24.2864	ENSG00000144278	GALNT13	4.41385	ALPHA
ENSMUSG00000051209	Gpr119	4.3176	ENSG00000147262	GPR119	6.79918	ALPHA
ENSMUSG00000031520	Vegfc	4.18012	ENSG00000150630	VEGFC	59.5972
ENSMUSG00000030102	Itpr1	7.18025	ENSG00000150995	ITPR1	5.60674	ALPHA		ALPHA
ENSMUSG00000046186	Cd109	24.4028	ENSG00000156535	CD109	5.94265
ENSMUSG00000021991	Cacna2d3	23.4189	ENSG00000157445	CACNA2D3	6.97721	GAMMA
ENSMUSG00000004415	Col26a1	4.19128	ENSG00000160963	COL26A1	26.9533
ENSMUSG00000032691	Nlrp3	16.5918	ENSG00000162711	NLRP3	6.72732
ENSMUSG00000026824	Kcnj3	54.9048	ENSG00000162989	KCNJ3	12.3877		ALPHA	ALPHA
ENSMUSG00000006546	Cryba2	4.62137	ENSG00000163499	CRYBA2	10.4174	ALPHA	ALPHA	ALPHA
ENSMUSG00000032440	Tgfbr2	6.06393	ENSG00000163513	TGFBR2	4.76394			DUCTAL
ENSMUSG00000053647	Gper1	13.1149	ENSG00000164850	GPER1	6.09104	ALPHA
ENSMUSG00000034958	Atcay	11.9014	ENSG00000167654	ATCAY	11.4339
ENSMUSG00000034098	Fstl5	18.8919	ENSG00000168843	FSTL5	16.1871	ALPHA	ALPHA	ALPHA
ENSMUSG00000020297	Nsg2	19.7703	ENSG00000170091	NSG2	11.2509
ENSMUSG00000063531	Sema3e	19.402	ENSG00000170381	SEMA3E	33.0428	GAMMA		GAMMA/EPSILON
ENSMUSG00000060969	Irx1	99.7766	ENSG00000170549	IRX1	39.1286	ALPHA		ALPHA
ENSMUSG00000001504	Irx2	34.1911	ENSG00000170561	IRX2	96.4245	ALPHA	ALPHA	ALPHA
ENSMUSG00000050272	Dscam	25.5061	ENSG00000171587	DSCAM	9.3856
ENSMUSG00000049001	Ndnf	8.03777	ENSG00000173376	NDNF	12.0251
ENSMUSG00000031298	Gpr64	5.12537	ENSG00000173698	GPR64	30.8813	ALPHA		ALPHA
ENSMUSG00000047945	Marcksl1	6.5287	ENSG00000175130	MARCKSL1	4.15398			ACINAR/DUCTAL
ENSMUSG00000036815	Dpp10	12.7372	ENSG00000175497	DPP10	6.60147
ENSMUSG00000075478	Slitrk1	16.7319	ENSG00000178235	SLITRK1	18.2896
ENSMUSG00000058571	Gpc6	10.9892	ENSG00000183098	GPC6	15.4535			ALPHA
ENSMUSG00000026712	Mrc1	4.62805	ENSG00000183748	MRC1L1	7.4685
ENSMUSG00000055421	Pcdh9	28.9327	ENSG00000184226	PCDH9	7.92355			GAMMA
ENSMUSG00000073565	Prr16	21.9059	ENSG00000184838	PRR16	15.6614
ENSMUSG00000003484	Cyp4f18	6.42066	ENSG00000186529	CYP4F3	22.5026
ENSMUSG00000032532	Cck	9.52091	ENSG00000187094	CCK	4.70266
ENSMUSG00000059493	Nhs	28.9966	ENSG00000188158	NHS	15.3497
ENSMUSG00000054162	Spock3	15.5176	ENSG00000196104	SPOCK3	90.4445	ALPHA	ALPHA	ALPHA
ENSMUSG00000071178	Serpina1b	12.618	ENSG00000197249	SERPINA1	29.9317	DUCTAL		GAMMA/DUCTAL/EPSILON
ENSMUSG00000071177	Serpina1d	13.0942	ENSG00000197249	SERPINA1	29.9317	DUCTAL		GAMMA/DUCTAL/EPSILON
ENSMUSG00000026432	Avpr1b	61.9907	ENSG00000198049	AVPR1B	10.3901
ENSMUSG00000036526	Card11	11.1631	ENSG00000198286	CARD11	5.15322			GAMMA
ENSMUSG00000045103	Dmd	17.596	ENSG00000198947	DMD	34.7023	ACINAR
ENSMUSG00000037820	Tgm2	6.04607	ENSG00000198959	TGM2	4.32235			DUCTAL
ENSMUSG00000079259	Trim71	27.5296	ENSG00000206557	TRIM71	9.77234
ENSMUSG00000018339	Gpx3	22.5933	ENSG00000211445	GPX3	4.00085	ALPHA	ALPHA	ALPHA
ENSMUSG00000043895	S1pr2	5.27291	ENSG00000267534	S1PR2	4.90396
