# Supplementary material for: Transcriptome analysis of pancreatic cells across distant species highlights novel important regulator genes
Source: BMC Biol. 2017 Mar 21;15:21. doi: 10.1186/s12915-017-0362-x (PMC5360028; doi:10.1186/s12915-017-0362-x)
Supplement: Additional file 17: Table S10. — Primers used for RNA probe synthesis. List of primers used for the synthesis of the RNA probes for in situ hybridization, antisense primers contain the T3 minimal promoter sequence. (XLSX 10 kb) [file 12915_2017_362_MOESM17_ESM.xlsx]

## Sheet: Hoja1
Table S8: Primers used for RNA probe synthesis.
List of primers used for the synthesis of the RNA probes for in situ hybridization, antisense primers contains the T3 minimal promoter sequence.
Gene	Primers (5'-3')
pcsk1	TTGCCATGCAAGCAGACAAC
	AATTAACCCTCACTAAAGGGAGCCTTTTCCAGCCGGGGTTAT
pcsk2	CAGGGCATTGTATCGACGGG
	AATTAACCCTCACTAAAGGGAGGCGTTGTAGTTTGAGGCGAG
LAMC2	CTGGAGAGCAGAGCAAACGA
	AATTAACCCTCACTAAAGGGAGGCGATAGGTTTCCCTCCACC
MAP3K15	GATTAGACTTTGGGGAGACCACGGTG
	AATTAACCCTCACTAAAGGGAGGTACTCTGATGCTCTGCGCTGG
Tox	CAGGCAGCCATTAAGGGACA
	AATTAACCCTCACTAAAGGGAGTACTCTGCCTGAAGGGGGAA
cpe	CTCATCCACTCCACACGCAT
	AATTAACCCTCACTAAAGGGAGTTGACCAGTGAGTTGCGGTT
etv1	GACTTCACGACCAACAAGTGCC
	AATTAACCCTCACTAAAGGGAGGCGAGGTGTGGGTACGTCCGC
mllt11	GTCCACCAAGAGCTTCCCAC
	AATTAACCCTCACTAAAGGGAGACAATGATGCCCTGACAGTTG
Cdx4	CCACCACAGAACTTTGTTTCCA
	AATTAACCCTCACTAAAGGGAGAAGGCGTTCATTTGTGCTGG
tbx2b	GACACGGGGAATGGAAGGAG
	AATTAACCCTCACTAAAGGGAGGTTGACTGTGTAGGCCGGAG
Gpr22	GAGTCTATGCCATCTAGTCTAAC
	AATTAACCCTCACTAAAGGGAGCACTGCACGTCCCATTGTCAGAAC
dkk3b	CATGTGGCTCACGGACAAAC
	AATTAACCCTCACTAAAGGGAGGATTCCCCTCACGCTCACAG
Cdx1b	TTCCGTAAGACACCCAAGCC
	AATTAACCCTCACTAAAGGGAGCTGACAGACTGAGTGCGGTT
pnoca	GGTTTCATAGGGGTCCGCAA
	AATTAACCCTCACTAAAGGGAGGACGCTAACGTGGCATCTCT
ppdpfb	GCATCGGCTCTACATCCAGT
	AATTAACCCTCACTAAAGGGAGATCACTGCTTTCACTCGCCT
scinlb	TGCACATTAAGGGCAGGAGG
	AATTAACCCTCACTAAAGGGAGTCCTTCCTCTACACGCCAGA
spon1b	GGGGGTTTCTTGAGTTTGTATGC
	AATTAACCCTCACTAAAGGGAGGGCCCAGCATGGTCAAAAAG
si:ch211-229g11.6	TCCGATACACAGACAACCAAGA
	AATTAACCCTCACTAAAGGGAGGCCAGTGCCACCTTATCACT
O97	GTATCTATAGTTGAACATGAAAGCAT
O98	GGTCACACTGACACAAACACACA
